# Supplementary material for: Identification of Candidate Adaxial–Abaxial-Related Genes Regulating Petal Expansion During Flower Opening in Rosa chinensis “Old Blush”
Source: Front Plant Sci. 2019 Sep 10;10:1098. doi: 10.3389/fpls.2019.01098 (PMC6747050; doi:10.3389/fpls.2019.01098)
Supplement: Supplementary file 1 [file DataSheet_1.zip]

Archive with 24 entries (23 files):
- Supplementary Information/
- Supplementary Information/Supplemental Figure 1.tif
- Supplementary Information/Supplemental Figure 2.tif
- Supplementary Information/Supplemental Figure 3.tif
- Supplementary Information/Supplemental Figure 4.tif
- Supplementary Information/Supplemental Figure 5.tif
- Supplementary Information/Supplemental Figure 6.tif
- Supplementary Information/Supplemental Figure 7.tif
- Supplementary Information/Supplemental Figure 8.tif
- Supplementary Information/Supplemental Table S1.xlsx
- Supplementary Information/Supplemental Table S10.xlsx
- Supplementary Information/Supplemental Table S11.xlsx
- Supplementary Information/Supplemental Table S12.xlsx
- Supplementary Information/Supplemental Table S13.xlsx
- Supplementary Information/Supplemental Table S14.xlsx
- Supplementary Information/Supplemental Table S2.xlsx
- Supplementary Information/Supplemental Table S3.xlsx
- Supplementary Information/Supplemental Table S4.xlsx
- Supplementary Information/Supplemental Table S5.xlsx
- Supplementary Information/Supplemental Table S6.xlsx
- Supplementary Information/Supplemental Table S7.xlsx
- Supplementary Information/Supplemental Table S8.xlsx
- Supplementary Information/Supplemental Table S9.xlsx
- Supplementary Information/Supplementary_Material.docx
