# Supplementary material for: Identification of Candidate Adaxial–Abaxial-Related Genes Regulating Petal Expansion During Flower Opening in Rosa chinensis “Old Blush”
Source: Front Plant Sci. 2019 Sep 10;10:1098. doi: 10.3389/fpls.2019.01098 (PMC6747050; doi:10.3389/fpls.2019.01098)
Supplement: Supplementary file 1 [file DataSheet_1.zip › Supplementary Information/Supplemental Table S1.xlsx]

## Sheet: Supplemental Table S1
Table S1 Number of RNA-seq reads sequenced and mapped on the Rosa chinensis genome.
Sample name	Clean reads	Q30(%)	GC content(%)	Genome map rate	Uniquely mapped
FB_AD1	44909048	88.89	45.69	38555793(85.85%)	37193967(82.82%)
FB_AD2	47012780	88.74	45.68	40176767(85.46%)	38702035(82.32%)
FB_AD3	60412520	94.4	45.41	54532906(90.27%)	52531023(86.95%)
FB_AB1	53083580	88.3	45.88	45141434(85.04%)	43639193(82.21%)
FB_AB2	58524430	88.89	45.9	50115118(85.63%)	48430696(82.75%)
FB_AB3	60212344	94.46	45.55	54399009(90.35%)	52480529(87.16%)
OF_AD1	45850730	88.88	45.83	38919707(84.88%)	37373412(81.51%)
OF_AD2	47423060	89.03	45.95	40258838(84.89%)	38667950(81.54%)
OF_AD3	48488922	94.4	45.74	43707287(90.14%)	41919797(86.45%)
OF_AB1	41149764	89.2	46.48	34883977(84.77%)	33681284(81.85%)
OF_AB2	50179676	89.68	46.61	42386750(84.47%)	40839365(81.39%)
OF_AB3	51169422	94.9	45.87	46059103(90.01%)	44360970(86.69%)
SF_AD1	49413704	89.18	45.77	42092978(85.18%)	40251253(81.46%)
SF_AD2	42053572	89.06	45.92	35894026(85.35%)	34361038(81.71%)
SF_AD3	54966394	94.52	45.73	49528550(90.11%)	47405010(86.24%)
SF_AB1	50828702	88.07	46.03	42741485(84.09%)	41127933(80.91%)
SF_AB2	47364652	89.64	46.16	40356381(85.2%)	38757779(81.83%)
SF_AB3	73220716	94.45	46.05	65943990(90.06%)	63406488(86.6%)
