# Supplementary material for: Identification of Candidate Adaxial–Abaxial-Related Genes Regulating Petal Expansion During Flower Opening in Rosa chinensis “Old Blush”
Source: Front Plant Sci. 2019 Sep 10;10:1098. doi: 10.3389/fpls.2019.01098 (PMC6747050; doi:10.3389/fpls.2019.01098)
Supplement: Supplementary file 1 [file DataSheet_1.zip › Supplementary Information/Supplemental Table S10.xlsx]

## Sheet: gene annotion of MEpink
Table S10 Gene ID and annotation of all members of the 11 candidate adaxial–abaxial patterning gene modules.
Gene_id	Module_color	Gene_description	KME	Biological_process	Biological_process_description	Cellular_component	Cellular_component_description	Molecular_function	Molecular_function_description
RchiOBHmChr1g0354891	pink	Putative ribonuclease H-like domain-containing protein	0.964126					GO:0003676//GO:0003674//GO:0005488//GO:0097159//GO:1901363	nucleic acid binding//molecular_function//binding//organic cyclic compound binding//heterocyclic compound binding
RchiOBHmChr2g0147381	pink	hypothetical protein	0.963033	--	--	--	--	--	--
RchiOBHmChr3g0488911	pink	Putative protein-serine/threonine phosphatase	0.958521	--	--	--	--	--	--
RchiOBHmChr1g0345781	pink	Putative cytochrome P450	0.949671	GO:0055114//GO:0008152//GO:0008150	oxidation-reduction process//metabolic process//biological_process			GO:0005506//GO:0016705//GO:0020037//GO:0003674//GO:0005488//GO:0046872//GO:0043167//GO:0043169//GO:0046914//GO:0003824//GO:0016491//GO:0046906//GO:0048037//GO:0097159//GO:1901363	iron ion binding//oxidoreductase activity, acting on paired donors, with incorporation or reduction of molecular oxygen//heme binding//molecular_function//binding//metal ion binding//ion binding//cation binding//transition metal ion binding//catalytic activity//oxidoreductase activity//tetrapyrrole binding//cofactor binding//organic cyclic compound binding//heterocyclic compound binding
RchiOBHmChr5g0018711	pink	Putative galactolipase	0.949186	GO:0006629//GO:0008152//GO:0008150//GO:0044238//GO:0071704	lipid metabolic process//metabolic process//biological_process//primary metabolic process//organic substance metabolic process
RchiOBHmChr4g0436001	pink	hypothetical protein	0.94766	--	--	--	--	--	--
RchiOBHmChr2g0128771	pink	Putative protein-serine/threonine phosphatase	0.940834	--	--	--	--	--	--
RchiOBHmChr2g0116781	pink	hypothetical protein	0.931353	--	--	--	--	--	--
RchiOBHmChr4g0434971	pink	Putative universal stress protein A	0.923034	GO:0006950//GO:0008150//GO:0050896	response to stress//biological_process//response to stimulus
RchiOBHmChr3g0490721	pink	Putative P-loop containing nucleoside triphosphate hydrolase	0.921759					GO:0043531//GO:0000166//GO:0003674//GO:0005488//GO:0017076//GO:0030554//GO:0032553//GO:0032555//GO:0032559//GO:0036094//GO:0043167//GO:0043168//GO:0097159//GO:0097367//GO:1901265//GO:1901363	ADP binding//nucleotide binding//molecular_function//binding//purine nucleotide binding//adenyl nucleotide binding//ribonucleotide binding//purine ribonucleotide binding//adenyl ribonucleotide binding//small molecule binding//ion binding//anion binding//organic cyclic compound binding//carbohydrate derivative binding//nucleoside phosphate binding//heterocyclic compound binding
RchiOBHmChr1g0341581	pink	hypothetical protein	0.917536	--	--	--	--	--	--
RchiOBHmChr1g0374181	pink	hypothetical protein	0.917372	--	--	--	--	--	--
RchiOBHmChr4g0397851	pink	-	0.91699	--	--	--	--	--	--
RchiOBHmChr4g0438411	pink	Putative ureide permease	0.910106	GO:0071705//GO:0006810//GO:0008150//GO:0051179//GO:0051234	nitrogen compound transport//transport//biological_process//localization//establishment of localization
RchiOBHmChr2g0105931	pink	Putative transcription factor bHLH family	0.898481					GO:0046983//GO:0005515//GO:0003674//GO:0005488	protein dimerization activity//protein binding//molecular_function//binding
RchiOBHmChr4g0443971	pink	Putative protein kinase RLK-Pelle-URK-2 family	0.895399	GO:0006468//GO:0008152//GO:0006464//GO:0006793//GO:0006796//GO:0006807//GO:0008150//GO:0009987//GO:0016310//GO:0019538//GO:0036211//GO:0043170//GO:0043412//GO:0044237//GO:0044238//GO:0044260//GO:0044267//GO:0071704//GO:1901564	protein phosphorylation//metabolic process//cellular protein modification process//phosphorus metabolic process//phosphate-containing compound metabolic process//nitrogen compound metabolic process//biological_process//cellular process//phosphorylation//protein metabolic process//protein modification process//macromolecule metabolic process//macromolecule modification//cellular metabolic process/…			GO:0004672//GO:0005524//GO:0003674//GO:0003824//GO:0016301//GO:0016740//GO:0016772//GO:0016773//GO:0140096//GO:0000166//GO:0005488//GO:0008144//GO:0017076//GO:0030554//GO:0032553//GO:0032555//GO:0032559//GO:0035639//GO:0036094//GO:0043167//GO:0043168//GO:0097159//GO:0097367//GO:1901265//GO:1901363	protein kinase activity//ATP binding//molecular_function//catalytic activity//kinase activity//transferase activity//transferase activity, transferring phosphorus-containing groups//phosphotransferase activity, alcohol group as acceptor//catalytic activity, acting on a protein//nucleotide binding//binding//drug binding//purine nucleotide binding//adenyl nucleotide binding//ribonucleotide binding/…
RchiOBHmChr4g0385151	pink	Putative Longin-like domain-containing protein	0.884999	GO:0006810//GO:0016192//GO:0008150//GO:0051179//GO:0051234	transport//vesicle-mediated transport//biological_process//localization//establishment of localization	GO:0016021//GO:0005575//GO:0016020//GO:0031224//GO:0044425	integral component of membrane//cellular_component//membrane//intrinsic component of membrane//membrane part
RchiOBHmChr5g0009591	pink	Putative anthocyanidin 3-O-glucoside 2''-O-glucosyltransferase	0.883204	GO:0008152//GO:0008150	metabolic process//biological_process			GO:0016758//GO:0003674//GO:0003824//GO:0016740//GO:0016757	transferase activity, transferring hexosyl groups//molecular_function//catalytic activity//transferase activity//transferase activity, transferring glycosyl groups
RchiOBHmChr5g0061691	pink	hypothetical protein	0.866548	--	--	--	--	--	--
RchiOBHmChr4g0404961	pink	Putative pleckstrin-like, plant	0.866065	--	--	--	--	--	--
RchiOBHmChr2g0126621	pink	hypothetical protein	0.863386	--	--	--	--	--	--
RchiOBHmChr2g0107461	pink	Putative ribonuclease III	0.857097	GO:0006396//GO:0008152//GO:0006139//GO:0006725//GO:0006807//GO:0008150//GO:0009987//GO:0010467//GO:0016070//GO:0034641//GO:0043170//GO:0044237//GO:0044238//GO:0046483//GO:0071704//GO:0090304//GO:1901360	RNA processing//metabolic process//nucleobase-containing compound metabolic process//cellular aromatic compound metabolic process//nitrogen compound metabolic process//biological_process//cellular process//gene expression//RNA metabolic process//cellular nitrogen compound metabolic process//macromolecule metabolic process//cellular metabolic process//primary metabolic process//heterocycle metabol…			GO:0003723//GO:0004525//GO:0003674//GO:0003676//GO:0005488//GO:0097159//GO:1901363//GO:0003824//GO:0004518//GO:0004519//GO:0004521//GO:0004540//GO:0016787//GO:0016788//GO:0016891//GO:0016893//GO:0032296//GO:0140098	RNA binding//ribonuclease III activity//molecular_function//nucleic acid binding//binding//organic cyclic compound binding//heterocyclic compound binding//catalytic activity//nuclease activity//endonuclease activity//endoribonuclease activity//ribonuclease activity//hydrolase activity//hydrolase activity, acting on ester bonds//endoribonuclease activity, producing 5'-phosphomonoesters//endonuclea…
RchiOBHmChr4g0435271	pink	Putative HAT dimerization domain, ribonuclease H-like domain-containing protein	0.855835	--	--	--	--	--	--
RchiOBHmChr5g0051871	pink	Putative proteasome component Ecm29	0.854691	GO:0043248//GO:0008150//GO:0009987//GO:0022607//GO:0016043//GO:0034622//GO:0043933//GO:0044085//GO:0065003//GO:0071840	proteasome assembly//biological_process//cellular process//cellular component assembly//cellular component organization//cellular protein-containing complex assembly//protein-containing complex subunit organization//cellular component biogenesis//protein-containing complex assembly//cellular component organization or biogenesis			GO:0005488//GO:0032947//GO:0003674//GO:0005515//GO:0005198	binding//protein-containing complex scaffold activity//molecular_function//protein binding//structural molecule activity
RchiOBHmChr2g0165561	pink	hypothetical protein	0.841104	--	--	--	--	--	--
RchiOBHmChr4g0420851	pink	Putative protein kinase ULK-ULK4 family	0.831813	GO:0006468//GO:0008152//GO:0006464//GO:0006793//GO:0006796//GO:0006807//GO:0008150//GO:0009987//GO:0016310//GO:0019538//GO:0036211//GO:0043170//GO:0043412//GO:0044237//GO:0044238//GO:0044260//GO:0044267//GO:0071704//GO:1901564	protein phosphorylation//metabolic process//cellular protein modification process//phosphorus metabolic process//phosphate-containing compound metabolic process//nitrogen compound metabolic process//biological_process//cellular process//phosphorylation//protein metabolic process//protein modification process//macromolecule metabolic process//macromolecule modification//cellular metabolic process/…			GO:0004672//GO:0005524//GO:0005488//GO:0003674//GO:0003824//GO:0016301//GO:0016740//GO:0016772//GO:0016773//GO:0140096//GO:0000166//GO:0008144//GO:0017076//GO:0030554//GO:0032553//GO:0032555//GO:0032559//GO:0035639//GO:0036094//GO:0043167//GO:0043168//GO:0097159//GO:0097367//GO:1901265//GO:1901363	protein kinase activity//ATP binding//binding//molecular_function//catalytic activity//kinase activity//transferase activity//transferase activity, transferring phosphorus-containing groups//phosphotransferase activity, alcohol group as acceptor//catalytic activity, acting on a protein//nucleotide binding//drug binding//purine nucleotide binding//adenyl nucleotide binding//ribonucleotide binding/…
RchiOBHmChr1g0354791	pink	hypothetical protein	0.829933	--	--	--	--	--	--
RchiOBHmChr1g0349311	pink	Putative vesicle-associated membrane-protein-associated protein	0.829289	--	--	--	--	--	--
RchiOBHmChr3g0486281	pink	Putative potassium channel, voltage-dependent, ELK	0.821322	GO:0006811//GO:0055085//GO:0006810//GO:0008150//GO:0051179//GO:0051234	ion transport//transmembrane transport//transport//biological_process//localization//establishment of localization	GO:0016020//GO:0005575	membrane//cellular_component	GO:0005216//GO:0003674//GO:0005215//GO:0022857//GO:0015075//GO:0015267//GO:0015318//GO:0022803//GO:0022838	ion channel activity//molecular_function//transporter activity//transmembrane transporter activity//ion transmembrane transporter activity//channel activity//inorganic molecular entity transmembrane transporter activity//passive transmembrane transporter activity//substrate-specific channel activity
RchiOBHmChr3g0474871	pink	Putative F-box domain-containing protein	0.811723					GO:0005515//GO:0003674//GO:0005488	protein binding//molecular_function//binding
RchiOBHmChr4g0394921	pink	Putative cyclopropane-fatty-acyl-phospholipid synthase	0.796425	GO:0055114//GO:0008152//GO:0008150	oxidation-reduction process//metabolic process//biological_process			GO:0016491//GO:0003674//GO:0003824	oxidoreductase activity//molecular_function//catalytic activity
RchiOBHmChr5g0056751	pink	Putative small auxin-up RNA	0.786519	GO:0009733//GO:0008150//GO:0009719//GO:0009725//GO:0010033//GO:0042221//GO:0050896	response to auxin//biological_process//response to endogenous stimulus//response to hormone//response to organic substance//response to chemical//response to stimulus
RchiOBHmChr3g0475851	pink	hypothetical protein	0.781885	--	--	--	--	--	--
RchiOBHmCPg0502771	pink	Putative methanosarcina-phenazine hydrogenase	0.767478	GO:0042773//GO:0055114//GO:0008152//GO:0006091//GO:0022904//GO:0006119//GO:0022900//GO:0006139//GO:0006163//GO:0006725//GO:0006753//GO:0006793//GO:0006796//GO:0006807//GO:0008150//GO:0009117//GO:0009123//GO:0009126//GO:0009141//GO:0009144//GO:0009150//GO:0009161//GO:0009167//GO:0009199//GO:0009205//GO:0009259//GO:0009987//GO:0015980//GO:0016310//GO:0017144//GO:0019637//GO:0019693//GO:0034641//GO:…	ATP synthesis coupled electron transport//oxidation-reduction process//metabolic process//generation of precursor metabolites and energy//respiratory electron transport chain//oxidative phosphorylation//electron transport chain//nucleobase-containing compound metabolic process//purine nucleotide metabolic process//cellular aromatic compound metabolic process//nucleoside phosphate metabolic proces…			GO:0016651//GO:0003674//GO:0003824//GO:0016491	oxidoreductase activity, acting on NAD(P)H//molecular_function//catalytic activity//oxidoreductase activity
RchiOBHmChr4g0392671	pink	hypothetical protein	0.766284	--	--	--	--	--	--
RchiOBHmChr1g0354101	pink	Putative ADF/Cofilin, ADF-H/Gelsolin-like domain-containing protein	0.766199			GO:0005622//GO:0005575//GO:0005623//GO:0044464	intracellular//cellular_component//cell//cell part	GO:0003779//GO:0005515//GO:0003674//GO:0005488//GO:0008092	actin binding//protein binding//molecular_function//binding//cytoskeletal protein binding
RchiOBHmCPg0502781	pink	Putative photosystem I	0.763098	--	--	--	--	--	--
RchiOBHmChr4g0438741	pink	Putative glycosidase	0.714207			GO:0016020//GO:0005575	membrane//cellular_component	GO:0016798//GO:0003674//GO:0003824//GO:0016787	hydrolase activity, acting on glycosyl bonds//molecular_function//catalytic activity//hydrolase activity
RchiOBHmCPg0502311	pink	-	0.650485	--	--	--	--	--	--
RchiOBHmCPg0502251	pink	Putative photosystem I	0.570559	GO:0015979//GO:0008152//GO:0008150//GO:0009987//GO:0044237	photosynthesis//metabolic process//biological_process//cellular process//cellular metabolic process	GO:0009522//GO:0009579//GO:0016021//GO:0005622//GO:0005575//GO:0016020//GO:0005623//GO:0009521//GO:0032991//GO:0034357//GO:0044424//GO:0044425//GO:0044436//GO:0044464//GO:0098796//GO:0031224	photosystem I//thylakoid//integral component of membrane//intracellular//cellular_component//membrane//cell//photosystem//protein-containing complex//photosynthetic membrane//intracellular part//membrane part//thylakoid part//cell part//membrane protein complex//intrinsic component of membrane
RchiOBHmChr2g0125631	pink	hypothetical protein	-0.642205	--	--	--	--	--	--
RchiOBHmChr5g0011251	pink	Putative GDP-fucose protein O-fucosyltransferase	-0.663772	--	--	--	--	--	--
RchiOBHmChr2g0129861	pink	Putative transcription factor Homobox-WOX family	-0.673313					GO:0003677//GO:0003674//GO:0003676//GO:0005488//GO:0097159//GO:1901363	DNA binding//molecular_function//nucleic acid binding//binding//organic cyclic compound binding//heterocyclic compound binding
RchiOBHmChr0c31g0501371	pink	hypothetical protein	-0.674684	--	--	--	--	--	--
RchiOBHmChr2g0170211	pink	Putative transcription factor Homobox-WOX family	-0.691403					GO:0003677//GO:0003674//GO:0003676//GO:0005488//GO:0097159//GO:1901363	DNA binding//molecular_function//nucleic acid binding//binding//organic cyclic compound binding//heterocyclic compound binding
RchiOBHmChr4g0387351	pink	Putative homocysteine S-methyltransferase	-0.708205	--	--	--	--	--	--
RchiOBHmChr2g0134171	pink	Putative transcription factor Homobox-WOX family	-0.731637					GO:0003677//GO:0003674//GO:0003676//GO:0005488//GO:0097159//GO:1901363	DNA binding//molecular_function//nucleic acid binding//binding//organic cyclic compound binding//heterocyclic compound binding
RchiOBHmChr3g0461991	pink	hypothetical protein	-0.73402	--	--	--	--	--	--
RchiOBHmChr1g0371531	pink	Putative hypoxia induced protein	-0.747586	--	--	--	--	--	--
RchiOBHmChr2g0094831	pink	Putative ankyrin repeat-containing domain, PGG domain-containing protein	-0.751156	--	--	--	--	--	--
RchiOBHmChr4g0424091	pink	Putative cGMP-dependent kinase, Ion transport domain-containing protein	-0.765593	GO:0006811//GO:0055085//GO:0006810//GO:0008150//GO:0051179//GO:0051234	ion transport//transmembrane transport//transport//biological_process//localization//establishment of localization	GO:0016020//GO:0005575	membrane//cellular_component	GO:0005216//GO:0003674//GO:0005215//GO:0022857//GO:0015075//GO:0015267//GO:0015318//GO:0022803//GO:0022838	ion channel activity//molecular_function//transporter activity//transmembrane transporter activity//ion transmembrane transporter activity//channel activity//inorganic molecular entity transmembrane transporter activity//passive transmembrane transporter activity//substrate-specific channel activity
RchiOBHmChr2g0129451	pink	Putative transcription factor Homobox-WOX family	-0.775718					GO:0003677//GO:0003674//GO:0003676//GO:0005488//GO:0097159//GO:1901363	DNA binding//molecular_function//nucleic acid binding//binding//organic cyclic compound binding//heterocyclic compound binding
RchiOBHmChr5g0034541	pink	Putative CBS domain-containing protein	-0.781127	--	--	--	--	--	--
RchiOBHmChr4g0435661	pink	Putative amino acid transporter, transmembrane domain-containing protein	-0.783092	--	--	--	--	--	--
RchiOBHmChr2g0147241	pink	hypothetical protein	-0.785128	--	--	--	--	--	--
RchiOBHmChr1g0382111	pink	Putative transcription factor Homobox-WOX family	-0.799827					GO:0003677//GO:0003674//GO:0003676//GO:0005488//GO:0097159//GO:1901363	DNA binding//molecular_function//nucleic acid binding//binding//organic cyclic compound binding//heterocyclic compound binding
RchiOBHmChr2g0121171	pink	hypothetical protein	-0.804715	--	--	--	--	--	--
RchiOBHmChr2g0139801	pink	Putative P-loop containing nucleoside triphosphate hydrolase, leucine-rich repeat domain, L	-0.830326					GO:0043531//GO:0000166//GO:0003674//GO:0005488//GO:0017076//GO:0030554//GO:0032553//GO:0032555//GO:0032559//GO:0036094//GO:0043167//GO:0043168//GO:0097159//GO:0097367//GO:1901265//GO:1901363	ADP binding//nucleotide binding//molecular_function//binding//purine nucleotide binding//adenyl nucleotide binding//ribonucleotide binding//purine ribonucleotide binding//adenyl ribonucleotide binding//small molecule binding//ion binding//anion binding//organic cyclic compound binding//carbohydrate derivative binding//nucleoside phosphate binding//heterocyclic compound binding
RchiOBHmChr1g0362251	pink	Putative major facilitator superfamily domain-containing protein	-0.832379	--	--	--	--	--	--
RchiOBHmChr2g0121801	pink	Putative transcription factor Homobox-WOX family	-0.836822					GO:0003677//GO:0003674//GO:0003676//GO:0005488//GO:0097159//GO:1901363	DNA binding//molecular_function//nucleic acid binding//binding//organic cyclic compound binding//heterocyclic compound binding
RchiOBHmChr2g0131181	pink	Putative transcription factor Homobox-WOX family	-0.840691					GO:0003677//GO:0003674//GO:0003676//GO:0005488//GO:0097159//GO:1901363	DNA binding//molecular_function//nucleic acid binding//binding//organic cyclic compound binding//heterocyclic compound binding
RchiOBHmChr2g0125721	pink	hypothetical protein	-0.845804	--	--	--	--	--	--
RchiOBHmChr4g0423901	pink	Putative START-like domain, Bet v I type allergen	-0.851343	GO:0006952//GO:0009607//GO:0006950//GO:0008150//GO:0050896	defense response//response to biotic stimulus//response to stress//biological_process//response to stimulus
RchiOBHmChr5g0064861	pink	Putative transcription factor Homobox-WOX family	-0.855637					GO:0003677//GO:0003674//GO:0003676//GO:0005488//GO:0097159//GO:1901363	DNA binding//molecular_function//nucleic acid binding//binding//organic cyclic compound binding//heterocyclic compound binding
RchiOBHmChr2g0096551	pink	Putative transcription factor TIFY family	-0.8639	--	--	--	--	--	--
RchiOBHmChr1g0369141	pink	Putative cucumisin	-0.875354	GO:0006508//GO:0008152//GO:0006807//GO:0008150//GO:0019538//GO:0043170//GO:0044238//GO:0071704//GO:1901564	proteolysis//metabolic process//nitrogen compound metabolic process//biological_process//protein metabolic process//macromolecule metabolic process//primary metabolic process//organic substance metabolic process//organonitrogen compound metabolic process			GO:0004252//GO:0003674//GO:0003824//GO:0004175//GO:0008236//GO:0008233//GO:0070011//GO:0016787//GO:0017171//GO:0140096	serine-type endopeptidase activity//molecular_function//catalytic activity//endopeptidase activity//serine-type peptidase activity//peptidase activity//peptidase activity, acting on L-amino acid peptides//hydrolase activity//serine hydrolase activity//catalytic activity, acting on a protein
RchiOBHmChr3g0470401	pink	hypothetical protein	-0.879025	--	--	--	--	--	--
RchiOBHmChr5g0014901	pink	Putative DnaJ domain-containing protein	-0.890784	--	--	--	--	--	--
RchiOBHmChr4g0429391	pink	Putative transferase	-0.891553					GO:0005515//GO:0003674//GO:0005488	protein binding//molecular_function//binding
RchiOBHmChr5g0017561	pink	Putative tetrahydroberberine oxidase	-0.90013	GO:0055114//GO:0008152//GO:0008150	oxidation-reduction process//metabolic process//biological_process			GO:0016491//GO:0050660//GO:0003824//GO:0016614//GO:0003674//GO:0000166//GO:0005488//GO:0036094//GO:0043167//GO:0043168//GO:0048037//GO:0050662//GO:0097159//GO:1901265//GO:1901363	oxidoreductase activity//flavin adenine dinucleotide binding//catalytic activity//oxidoreductase activity, acting on CH-OH group of donors//molecular_function//nucleotide binding//binding//small molecule binding//ion binding//anion binding//cofactor binding//coenzyme binding//organic cyclic compound binding//nucleoside phosphate binding//heterocyclic compound binding
RchiOBHmChr2g0116921	pink	Putative tetratricopeptide-like helical domain, uvrD-like Helicase, ATP-binding protein	-0.900438					GO:0005515//GO:0003674//GO:0005488	protein binding//molecular_function//binding
RchiOBHmChr1g0352051	pink	hypothetical protein	-0.90155			GO:0016021//GO:0005575//GO:0016020//GO:0031224//GO:0044425	integral component of membrane//cellular_component//membrane//intrinsic component of membrane//membrane part
RchiOBHmChr2g0091711	pink	Putative RNA-directed RNA polymerase	-0.904994					GO:0003968//GO:0003674//GO:0003824//GO:0016740//GO:0016772//GO:0016779//GO:0034062//GO:0097747//GO:0140098	RNA-directed 5'-3' RNA polymerase activity//molecular_function//catalytic activity//transferase activity//transferase activity, transferring phosphorus-containing groups//nucleotidyltransferase activity//5'-3' RNA polymerase activity//RNA polymerase activity//catalytic activity, acting on RNA
RchiOBHmChr1g0325961	pink	Putative cucumisin	-0.905793	GO:0006508//GO:0008152//GO:0006807//GO:0008150//GO:0019538//GO:0043170//GO:0044238//GO:0071704//GO:1901564	proteolysis//metabolic process//nitrogen compound metabolic process//biological_process//protein metabolic process//macromolecule metabolic process//primary metabolic process//organic substance metabolic process//organonitrogen compound metabolic process			GO:0004252//GO:0003674//GO:0003824//GO:0004175//GO:0008236//GO:0008233//GO:0070011//GO:0016787//GO:0017171//GO:0140096	serine-type endopeptidase activity//molecular_function//catalytic activity//endopeptidase activity//serine-type peptidase activity//peptidase activity//peptidase activity, acting on L-amino acid peptides//hydrolase activity//serine hydrolase activity//catalytic activity, acting on a protein
RchiOBHmChr1g0369661	pink	Putative cucumisin	-0.906966	GO:0006508//GO:0008152//GO:0006807//GO:0008150//GO:0019538//GO:0043170//GO:0044238//GO:0071704//GO:1901564	proteolysis//metabolic process//nitrogen compound metabolic process//biological_process//protein metabolic process//macromolecule metabolic process//primary metabolic process//organic substance metabolic process//organonitrogen compound metabolic process			GO:0004252//GO:0003674//GO:0003824//GO:0004175//GO:0008236//GO:0008233//GO:0070011//GO:0016787//GO:0017171//GO:0140096	serine-type endopeptidase activity//molecular_function//catalytic activity//endopeptidase activity//serine-type peptidase activity//peptidase activity//peptidase activity, acting on L-amino acid peptides//hydrolase activity//serine hydrolase activity//catalytic activity, acting on a protein
RchiOBHmChr5g0039431	pink	Putative ubiquitinyl hydrolase 1	-0.911474	--	--	--	--	--	--
RchiOBHmChr2g0158491	pink	Putative transcription factor Homobox-WOX family	-0.915027					GO:0003677//GO:0003674//GO:0003676//GO:0005488//GO:0097159//GO:1901363	DNA binding//molecular_function//nucleic acid binding//binding//organic cyclic compound binding//heterocyclic compound binding
RchiOBHmChr3g0453291	pink	Putative transcription factor Homobox-WOX family	-0.919761					GO:0003677//GO:0003674//GO:0003676//GO:0005488//GO:0097159//GO:1901363	DNA binding//molecular_function//nucleic acid binding//binding//organic cyclic compound binding//heterocyclic compound binding
RchiOBHmChr5g0023161	pink	Putative transcription factor C2H2 family	-0.926166	--	--	--	--	--	--
RchiOBHmChr5g0057621	pink	Putative AMP-dependent synthetase/ligase, AMP-binding enzyme domain-containing protein	-0.936797	GO:0008152//GO:0008150	metabolic process//biological_process			GO:0003824//GO:0003674	catalytic activity//molecular_function

## Sheet: gene annotion of MEpurple
Table S10 Gene ID and annotation of all members of the 11 candidate adaxial–abaxial patterning gene modules.
Gene_id	Module_color	Gene_description	KME	Biological_process	Biological_process_description	Cellular_component	Cellular_component_description	Molecular_function	Molecular_function_description
RchiOBHmChr3g0448771	purple	hypothetical protein	0.979068	--	--	--	--	--	--
RchiOBHmChr1g0352001	purple	Putative SPX domain, major facilitator superfamily	0.969258	GO:0055085//GO:0006810//GO:0008150//GO:0051179//GO:0051234	transmembrane transport//transport//biological_process//localization//establishment of localization	GO:0016021//GO:0005575//GO:0016020//GO:0031224//GO:0044425	integral component of membrane//cellular_component//membrane//intrinsic component of membrane//membrane part
RchiOBHmChr2g0133081	purple	Putative cinnamoyl-CoA reductase	0.967291					GO:0003824//GO:0050662//GO:0003674//GO:0005488//GO:0048037	catalytic activity//coenzyme binding//molecular_function//binding//cofactor binding
RchiOBHmChr4g0444961	purple	Putative transcription factor MYB-HB-like family	0.963382					GO:0003677//GO:0003674//GO:0003676//GO:0005488//GO:0097159//GO:1901363	DNA binding//molecular_function//nucleic acid binding//binding//organic cyclic compound binding//heterocyclic compound binding
RchiOBHmChr3g0464381	purple	hypothetical protein	0.954974	--	--	--	--	--	--
RchiOBHmChr3g0450611	purple	Putative transcription factor Homobox-WOX family	0.952231					GO:0003677//GO:0003674//GO:0003676//GO:0005488//GO:0097159//GO:1901363	DNA binding//molecular_function//nucleic acid binding//binding//organic cyclic compound binding//heterocyclic compound binding
RchiOBHmChr2g0161031	purple	Putative protein kinase RLK-Pelle-DLSV family	0.950053	GO:0006468//GO:0048544//GO:0008152//GO:0006464//GO:0006793//GO:0006796//GO:0006807//GO:0008150//GO:0009987//GO:0016310//GO:0019538//GO:0036211//GO:0043170//GO:0043412//GO:0044237//GO:0044238//GO:0044260//GO:0044267//GO:0071704//GO:1901564//GO:0000003//GO:0007154//GO:0008037//GO:0009856//GO:0009875//GO:0022414//GO:0032501//GO:0044706//GO:0051704	protein phosphorylation//recognition of pollen//metabolic process//cellular protein modification process//phosphorus metabolic process//phosphate-containing compound metabolic process//nitrogen compound metabolic process//biological_process//cellular process//phosphorylation//protein metabolic process//protein modification process//macromolecule metabolic process//macromolecule modification//cell…			GO:0030247//GO:0004672//GO:0001871//GO:0003674//GO:0030246//GO:0005488//GO:0003824//GO:0016301//GO:0016740//GO:0016772//GO:0016773//GO:0140096	polysaccharide binding//protein kinase activity//pattern binding//molecular_function//carbohydrate binding//binding//catalytic activity//kinase activity//transferase activity//transferase activity, transferring phosphorus-containing groups//phosphotransferase activity, alcohol group as acceptor//catalytic activity, acting on a protein
RchiOBHmChr2g0122021	purple	Putative quinoprotein alcohol dehydrogenase-like superfamily	0.93808	--	--	--	--	--	--
RchiOBHmChr0c31g0501361	purple	Putative transcription factor Homobox-WOX family	0.933645					GO:0003677//GO:0003674//GO:0003676//GO:0005488//GO:0097159//GO:1901363	DNA binding//molecular_function//nucleic acid binding//binding//organic cyclic compound binding//heterocyclic compound binding
RchiOBHmChr2g0117891	purple	hypothetical protein	0.933555	--	--	--	--	--	--
RchiOBHmChr2g0127241	purple	hypothetical protein	0.931056	--	--	--	--	--	--
RchiOBHmChr1g0341371	purple	Putative cytochrome P450	0.930135	GO:0055114//GO:0008152//GO:0008150	oxidation-reduction process//metabolic process//biological_process			GO:0005506//GO:0016705//GO:0020037//GO:0003674//GO:0005488//GO:0046872//GO:0043167//GO:0043169//GO:0046914//GO:0003824//GO:0016491//GO:0046906//GO:0048037//GO:0097159//GO:1901363	iron ion binding//oxidoreductase activity, acting on paired donors, with incorporation or reduction of molecular oxygen//heme binding//molecular_function//binding//metal ion binding//ion binding//cation binding//transition metal ion binding//catalytic activity//oxidoreductase activity//tetrapyrrole binding//cofactor binding//organic cyclic compound binding//heterocyclic compound binding
RchiOBHmChr5g0041231	purple	Putative beta-glucosidase	0.914355	GO:0005975//GO:0008152//GO:0008150//GO:0044238//GO:0071704	carbohydrate metabolic process//metabolic process//biological_process//primary metabolic process//organic substance metabolic process			GO:0004553//GO:0003674//GO:0003824//GO:0016787//GO:0016798	hydrolase activity, hydrolyzing O-glycosyl compounds//molecular_function//catalytic activity//hydrolase activity//hydrolase activity, acting on glycosyl bonds
RchiOBHmChr2g0144741	purple	Putative transcription factor Homobox-WOX family	0.909527					GO:0003677//GO:0003674//GO:0003676//GO:0005488//GO:0097159//GO:1901363	DNA binding//molecular_function//nucleic acid binding//binding//organic cyclic compound binding//heterocyclic compound binding
RchiOBHmChr2g0136381	purple	Putative glyoxalase/Bleomycin resistance protein/Dihydroxybiphenyl dioxygenase	0.902178	--	--	--	--	--	--
RchiOBHmChr1g0373391	purple	hypothetical protein	0.902112	--	--	--	--	--	--
RchiOBHmChr1g0367951	purple	Putative transcription factor Homobox-WOX family	0.901432					GO:0003677//GO:0003674//GO:0003676//GO:0005488//GO:0097159//GO:1901363	DNA binding//molecular_function//nucleic acid binding//binding//organic cyclic compound binding//heterocyclic compound binding
RchiOBHmChr2g0109971	purple	Putative cysteine-rich transmembrane CYSTM domain-containing protein	0.898938	--	--	--	--	--	--
RchiOBHmChr4g0405081	purple	hypothetical protein	0.895501	--	--	--	--	--	--
RchiOBHmChr2g0127801	purple	hypothetical protein	0.894013	--	--	--	--	--	--
RchiOBHmChr2g0122411	purple	Putative transcription factor Homobox-WOX family	0.889462					GO:0003677//GO:0003674//GO:0003676//GO:0005488//GO:0097159//GO:1901363	DNA binding//molecular_function//nucleic acid binding//binding//organic cyclic compound binding//heterocyclic compound binding
RchiOBHmChr2g0126801	purple	Putative transcription factor Homobox-WOX family	0.887378					GO:0003677//GO:0003674//GO:0003676//GO:0005488//GO:0097159//GO:1901363	DNA binding//molecular_function//nucleic acid binding//binding//organic cyclic compound binding//heterocyclic compound binding
RchiOBHmChr3g0466621	purple	Putative protein-serine/threonine phosphatase	0.886241					GO:0003824//GO:0003674	catalytic activity//molecular_function
RchiOBHmChr2g0115511	purple	Putative heavy metal-associated domain, HMA	0.884431	GO:0030001//GO:0006810//GO:0006811//GO:0006812//GO:0008150//GO:0051179//GO:0051234	metal ion transport//transport//ion transport//cation transport//biological_process//localization//establishment of localization			GO:0046872//GO:0003674//GO:0005488//GO:0043167//GO:0043169	metal ion binding//molecular_function//binding//ion binding//cation binding
RchiOBHmChr4g0439871	purple	Putative ribosomal protein L34Ae	0.881706	--	--	--	--	--	--
RchiOBHmChr2g0128051	purple	Putative transcription factor Homobox-WOX family	0.872306					GO:0003677//GO:0003674//GO:0003676//GO:0005488//GO:0097159//GO:1901363	DNA binding//molecular_function//nucleic acid binding//binding//organic cyclic compound binding//heterocyclic compound binding
RchiOBHmChr2g0126061	purple	hypothetical protein	0.871821	--	--	--	--	--	--
RchiOBHmChr2g0125611	purple	Putative transcription factor HB-other family	0.868004	--	--	--	--	--	--
RchiOBHmChr2g0145831	purple	Putative transcription factor Homobox-WOX family	0.857595					GO:0003677//GO:0003674//GO:0003676//GO:0005488//GO:0097159//GO:1901363	DNA binding//molecular_function//nucleic acid binding//binding//organic cyclic compound binding//heterocyclic compound binding
RchiOBHmChr2g0120951	purple	Putative transcription factor Homobox-WOX family	0.857078					GO:0003677//GO:0003674//GO:0003676//GO:0005488//GO:0097159//GO:1901363	DNA binding//molecular_function//nucleic acid binding//binding//organic cyclic compound binding//heterocyclic compound binding
RchiOBHmChr2g0158011	purple	1-aminocyclopropane-1-carboxylate oxidase	0.856721	GO:0055114//GO:0008152//GO:0008150	oxidation-reduction process//metabolic process//biological_process			GO:0016491//GO:0003674//GO:0003824	oxidoreductase activity//molecular_function//catalytic activity
RchiOBHmChr2g0176731	purple	Putative transcription factor Homobox-WOX family	0.852488					GO:0003677//GO:0003674//GO:0003676//GO:0005488//GO:0097159//GO:1901363	DNA binding//molecular_function//nucleic acid binding//binding//organic cyclic compound binding//heterocyclic compound binding
RchiOBHmChr5g0060821	purple	Putative transcription factor C2H2 family	0.85243	--	--	--	--	--	--
RchiOBHmChr2g0121111	purple	hypothetical protein	0.833427	--	--	--	--	--	--
RchiOBHmChr2g0118741	purple	Putative protein kinase RLK-Pelle-SD-2b family	0.80536	GO:0006468//GO:0008152//GO:0006464//GO:0006793//GO:0006796//GO:0006807//GO:0008150//GO:0009987//GO:0016310//GO:0019538//GO:0036211//GO:0043170//GO:0043412//GO:0044237//GO:0044238//GO:0044260//GO:0044267//GO:0071704//GO:1901564	protein phosphorylation//metabolic process//cellular protein modification process//phosphorus metabolic process//phosphate-containing compound metabolic process//nitrogen compound metabolic process//biological_process//cellular process//phosphorylation//protein metabolic process//protein modification process//macromolecule metabolic process//macromolecule modification//cellular metabolic process/…			GO:0004672//GO:0003674//GO:0003824//GO:0016301//GO:0016740//GO:0016772//GO:0016773//GO:0140096	protein kinase activity//molecular_function//catalytic activity//kinase activity//transferase activity//transferase activity, transferring phosphorus-containing groups//phosphotransferase activity, alcohol group as acceptor//catalytic activity, acting on a protein
RchiOBHmChr2g0121201	purple	Putative transcription factor Homobox-WOX family	0.803146					GO:0003677//GO:0003674//GO:0003676//GO:0005488//GO:0097159//GO:1901363	DNA binding//molecular_function//nucleic acid binding//binding//organic cyclic compound binding//heterocyclic compound binding
RchiOBHmChr4g0430871	purple	Putative OTU domain-containing protein	0.800322	--	--	--	--	--	--
RchiOBHmChr5g0055001	purple	hypothetical protein	0.781003	--	--	--	--	--	--
RchiOBHmChr5g0060881	purple	Putative transcription factor C2H2 family	0.777999	--	--	--	--	--	--
RchiOBHmChr4g0425321	purple	Putative protein kinase TKL-CTR1-DRK-2 family	0.77602	GO:0006468//GO:0008152//GO:0006464//GO:0006793//GO:0006796//GO:0006807//GO:0008150//GO:0009987//GO:0016310//GO:0019538//GO:0036211//GO:0043170//GO:0043412//GO:0044237//GO:0044238//GO:0044260//GO:0044267//GO:0071704//GO:1901564	protein phosphorylation//metabolic process//cellular protein modification process//phosphorus metabolic process//phosphate-containing compound metabolic process//nitrogen compound metabolic process//biological_process//cellular process//phosphorylation//protein metabolic process//protein modification process//macromolecule metabolic process//macromolecule modification//cellular metabolic process/…			GO:0004672//GO:0003674//GO:0003824//GO:0016301//GO:0016740//GO:0016772//GO:0016773//GO:0140096	protein kinase activity//molecular_function//catalytic activity//kinase activity//transferase activity//transferase activity, transferring phosphorus-containing groups//phosphotransferase activity, alcohol group as acceptor//catalytic activity, acting on a protein
RchiOBHmChr2g0125731	purple	hypothetical protein	0.743429	--	--	--	--	--	--
RchiOBHmChr2g0124341	purple	Putative transcription factor Homobox-WOX family	0.741781					GO:0003677//GO:0003674//GO:0003676//GO:0005488//GO:0097159//GO:1901363	DNA binding//molecular_function//nucleic acid binding//binding//organic cyclic compound binding//heterocyclic compound binding
RchiOBHmChr2g0121041	purple	hypothetical protein	0.735982	--	--	--	--	--	--
RchiOBHmChr2g0125711	purple	Putative transcription factor Homobox-WOX family	0.669845					GO:0003677//GO:0003674//GO:0003676//GO:0005488//GO:0097159//GO:1901363	DNA binding//molecular_function//nucleic acid binding//binding//organic cyclic compound binding//heterocyclic compound binding
RchiOBHmChr3g0450551	purple	hypothetical protein	0.663087	--	--	--	--	--	--
RchiOBHmChr4g0441051	purple	Putative heavy metal-associated domain, HMA	0.581365	GO:0030001//GO:0006810//GO:0006811//GO:0006812//GO:0008150//GO:0051179//GO:0051234	metal ion transport//transport//ion transport//cation transport//biological_process//localization//establishment of localization			GO:0046872//GO:0003674//GO:0005488//GO:0043167//GO:0043169	metal ion binding//molecular_function//binding//ion binding//cation binding
RchiOBHmCPg0502761	purple	Putative NADH:ubiquinone reductase (H(+)-translocating)	-0.482454	GO:0055114//GO:0008152//GO:0008150	oxidation-reduction process//metabolic process//biological_process			GO:0008137//GO:0003674//GO:0003824//GO:0003954//GO:0016491//GO:0016651//GO:0016655//GO:0050136	NADH dehydrogenase (ubiquinone) activity//molecular_function//catalytic activity//NADH dehydrogenase activity//oxidoreductase activity//oxidoreductase activity, acting on NAD(P)H//oxidoreductase activity, acting on NAD(P)H, quinone or similar compound as acceptor//NADH dehydrogenase (quinone) activity
RchiOBHmChr2g0098531	purple	Putative nepenthesin	-0.795023	--	--	--	--	--	--
RchiOBHmCPg0502091	purple	Putative photosystem I Ycf4, assembly	-0.795368	GO:0015979//GO:0008152//GO:0008150//GO:0009987//GO:0044237	photosynthesis//metabolic process//biological_process//cellular process//cellular metabolic process	GO:0009522//GO:0009579//GO:0016021//GO:0005622//GO:0005575//GO:0016020//GO:0005623//GO:0009521//GO:0032991//GO:0034357//GO:0044424//GO:0044425//GO:0044436//GO:0044464//GO:0098796//GO:0031224	photosystem I//thylakoid//integral component of membrane//intracellular//cellular_component//membrane//cell//photosystem//protein-containing complex//photosynthetic membrane//intracellular part//membrane part//thylakoid part//cell part//membrane protein complex//intrinsic component of membrane
RchiOBHmCPg0502081	purple	Putative chloroplast envelope membrane protein, CemA	-0.813493			GO:0016021//GO:0005575//GO:0016020//GO:0031224//GO:0044425	integral component of membrane//cellular_component//membrane//intrinsic component of membrane//membrane part
RchiOBHmChr1g0320551	purple	Putative P-loop containing nucleoside triphosphate hydrolase, leucine-rich repeat domain, L	-0.873285					GO:0043531//GO:0000166//GO:0003674//GO:0005488//GO:0017076//GO:0030554//GO:0032553//GO:0032555//GO:0032559//GO:0036094//GO:0043167//GO:0043168//GO:0097159//GO:0097367//GO:1901265//GO:1901363	ADP binding//nucleotide binding//molecular_function//binding//purine nucleotide binding//adenyl nucleotide binding//ribonucleotide binding//purine ribonucleotide binding//adenyl ribonucleotide binding//small molecule binding//ion binding//anion binding//organic cyclic compound binding//carbohydrate derivative binding//nucleoside phosphate binding//heterocyclic compound binding
RchiOBHmChr4g0440781	purple	Putative regulator of chromosome condensation 1/beta-lactamase-inhibitor protein II	-0.874133	--	--	--	--	--	--
RchiOBHmChr4g0417191	purple	Putative mitochondrial carrier domain-containing protein	-0.880424	--	--	--	--	--	--
RchiOBHmChr1g0339341	purple	Putative UDP-glucuronosyl/UDP-glucosyltransferase	-0.890318	GO:0008152//GO:0008150	metabolic process//biological_process			GO:0016758//GO:0003674//GO:0003824//GO:0016740//GO:0016757	transferase activity, transferring hexosyl groups//molecular_function//catalytic activity//transferase activity//transferase activity, transferring glycosyl groups
RchiOBHmChr4g0417181	purple	Putative mitochondrial carrier domain-containing protein	-0.904237	--	--	--	--	--	--
RchiOBHmChr2g0162381	purple	Putative photosystem II Pbs27	-0.908874	GO:0010207//GO:0008152//GO:0006091//GO:0008150//GO:0009987//GO:0022607//GO:0015979//GO:0016043//GO:0019684//GO:0034622//GO:0043933//GO:0044085//GO:0044237//GO:0065003//GO:0071840	photosystem II assembly//metabolic process//generation of precursor metabolites and energy//biological_process//cellular process//cellular component assembly//photosynthesis//cellular component organization//photosynthesis, light reaction//cellular protein-containing complex assembly//protein-containing complex subunit organization//cellular component biogenesis//cellular metabolic process//prote…
RchiOBHmChr4g0410411	purple	hypothetical protein	-0.909968	--	--	--	--	--	--
RchiOBHmChr4g0427321	purple	Putative iron-chelate-transporting ATPase	-0.920179			GO:0016020//GO:0005575	membrane//cellular_component	GO:0005524//GO:0016887//GO:0000166//GO:0003674//GO:0005488//GO:0008144//GO:0017076//GO:0030554//GO:0032553//GO:0032555//GO:0032559//GO:0035639//GO:0036094//GO:0043167//GO:0043168//GO:0097159//GO:0097367//GO:1901265//GO:1901363//GO:0003824//GO:0017111//GO:0016462//GO:0016787//GO:0016817//GO:0016818	ATP binding//ATPase activity//nucleotide binding//molecular_function//binding//drug binding//purine nucleotide binding//adenyl nucleotide binding//ribonucleotide binding//purine ribonucleotide binding//adenyl ribonucleotide binding//purine ribonucleoside triphosphate binding//small molecule binding//ion binding//anion binding//organic cyclic compound binding//carbohydrate derivative binding//nucl…

## Sheet: gene annotion of MEgreen
Table S10 Gene ID and annotation of all members of the 11 candidate adaxial–abaxial patterning gene modules.
Gene_id	Module_color	Gene_description	KME	Biological_process	Biological_process_description	Cellular_component	Cellular_component_description	Molecular_function	Molecular_function_description
RchiOBHmChr2g0095741	green	Putative pectinesterase	0.977096					GO:0004857//GO:0003674//GO:0030234//GO:0098772	enzyme inhibitor activity//molecular_function//enzyme regulator activity//molecular function regulator
RchiOBHmChr1g0381611	green	Putative transcription factor interactor and regulator CCHC(Zn) family	0.972655	--	--	--	--	--	--
RchiOBHmChr4g0443491	green	Putative pectinesterase	0.959629					GO:0004857//GO:0003674//GO:0030234//GO:0098772	enzyme inhibitor activity//molecular_function//enzyme regulator activity//molecular function regulator
RchiOBHmChr5g0023101	green	hypothetical protein	0.959493	--	--	--	--	--	--
RchiOBHmChr4g0399211	green	Putative transcription factor bHLH family	0.95598					GO:0046983//GO:0005515//GO:0003674//GO:0005488	protein dimerization activity//protein binding//molecular_function//binding
RchiOBHmChr2g0111001	green	Putative protein kinase RLK-Pelle-RLCK-VI family	0.955202	GO:0006468//GO:0008152//GO:0006464//GO:0006793//GO:0006796//GO:0006807//GO:0008150//GO:0009987//GO:0016310//GO:0019538//GO:0036211//GO:0043170//GO:0043412//GO:0044237//GO:0044238//GO:0044260//GO:0044267//GO:0071704//GO:1901564	protein phosphorylation//metabolic process//cellular protein modification process//phosphorus metabolic process//phosphate-containing compound metabolic process//nitrogen compound metabolic process//biological_process//cellular process//phosphorylation//protein metabolic process//protein modification process//macromolecule metabolic process//macromolecule modification//cellular metabolic process/…			GO:0004672//GO:0005524//GO:0003674//GO:0003824//GO:0016301//GO:0016740//GO:0016772//GO:0016773//GO:0140096//GO:0000166//GO:0005488//GO:0008144//GO:0017076//GO:0030554//GO:0032553//GO:0032555//GO:0032559//GO:0035639//GO:0036094//GO:0043167//GO:0043168//GO:0097159//GO:0097367//GO:1901265//GO:1901363	protein kinase activity//ATP binding//molecular_function//catalytic activity//kinase activity//transferase activity//transferase activity, transferring phosphorus-containing groups//phosphotransferase activity, alcohol group as acceptor//catalytic activity, acting on a protein//nucleotide binding//binding//drug binding//purine nucleotide binding//adenyl nucleotide binding//ribonucleotide binding/…
RchiOBHmChr3g0497601	green	hypothetical protein	0.954372	--	--	--	--	--	--
RchiOBHmChr3g0457741	green	-	0.952661	--	--	--	--	--	--
RchiOBHmChr3g0480981	green	hypothetical protein	0.947946	--	--	--	--	--	--
RchiOBHmChr3g0462391	green	-	0.94276	--	--	--	--	--	--
RchiOBHmChr2g0136231	green	hypothetical protein	0.942582	--	--	--	--	--	--
RchiOBHmChr1g0379521	green	Putative adenosinetriphosphatase	0.941237					GO:0005524//GO:0000166//GO:0003674//GO:0005488//GO:0008144//GO:0017076//GO:0030554//GO:0032553//GO:0032555//GO:0032559//GO:0035639//GO:0036094//GO:0043167//GO:0043168//GO:0097159//GO:0097367//GO:1901265//GO:1901363	ATP binding//nucleotide binding//molecular_function//binding//drug binding//purine nucleotide binding//adenyl nucleotide binding//ribonucleotide binding//purine ribonucleotide binding//adenyl ribonucleotide binding//purine ribonucleoside triphosphate binding//small molecule binding//ion binding//anion binding//organic cyclic compound binding//carbohydrate derivative binding//nucleoside phosphate …
RchiOBHmChr1g0367221	green	Putative transferase, protein kinase RLK-Pelle-RLCK-VIIa-2 family	0.938593	GO:0006468//GO:0008152//GO:0006464//GO:0006793//GO:0006796//GO:0006807//GO:0008150//GO:0009987//GO:0016310//GO:0019538//GO:0036211//GO:0043170//GO:0043412//GO:0044237//GO:0044238//GO:0044260//GO:0044267//GO:0071704//GO:1901564	protein phosphorylation//metabolic process//cellular protein modification process//phosphorus metabolic process//phosphate-containing compound metabolic process//nitrogen compound metabolic process//biological_process//cellular process//phosphorylation//protein metabolic process//protein modification process//macromolecule metabolic process//macromolecule modification//cellular metabolic process/…			GO:0004672//GO:0003674//GO:0003824//GO:0016301//GO:0016740//GO:0016772//GO:0016773//GO:0140096	protein kinase activity//molecular_function//catalytic activity//kinase activity//transferase activity//transferase activity, transferring phosphorus-containing groups//phosphotransferase activity, alcohol group as acceptor//catalytic activity, acting on a protein
RchiOBHmChr3g0458281	green	-	0.938573	--	--	--	--	--	--
RchiOBHmChr1g0332521	green	hypothetical protein	0.937835	--	--	--	--	--	--
RchiOBHmChr5g0057721	green	Putative heavy metal-associated domain, HMA	0.933898	GO:0030001//GO:0006810//GO:0006811//GO:0006812//GO:0008150//GO:0051179//GO:0051234	metal ion transport//transport//ion transport//cation transport//biological_process//localization//establishment of localization			GO:0046872//GO:0003674//GO:0005488//GO:0043167//GO:0043169	metal ion binding//molecular_function//binding//ion binding//cation binding
RchiOBHmChr3g0464431	green	-	0.933644	--	--	--	--	--	--
RchiOBHmChr5g0057561	green	Putative Coiled-coil domain-containing protein	0.933253	--	--	--	--	--	--
RchiOBHmChr5g0002881	green	hypothetical protein	0.933178	--	--	--	--	--	--
RchiOBHmChr5g0048361	green	-	0.93299	--	--	--	--	--	--
RchiOBHmChr3g0468381	green	hypothetical protein	0.929593	--	--	--	--	--	--
RchiOBHmChr1g0334141	green	hypothetical protein	0.929031	--	--	--	--	--	--
RchiOBHmChr2g0165251	green	hypothetical protein	0.928748	--	--	--	--	--	--
RchiOBHmChr3g0461811	green	Putative ferroxidase	0.928649	GO:0006879//GO:0006873//GO:0006875//GO:0008150//GO:0009987//GO:0019725//GO:0030003//GO:0042592//GO:0050801//GO:0046916//GO:0048878//GO:0055065//GO:0055072//GO:0055076//GO:0055080//GO:0055082//GO:0065007//GO:0065008//GO:0098771	cellular iron ion homeostasis//cellular ion homeostasis//cellular metal ion homeostasis//biological_process//cellular process//cellular homeostasis//cellular cation homeostasis//homeostatic process//ion homeostasis//cellular transition metal ion homeostasis//chemical homeostasis//metal ion homeostasis//iron ion homeostasis//transition metal ion homeostasis//cation homeostasis//cellular chemical h…			GO:0008199//GO:0003674//GO:0005488//GO:0046872//GO:0005506//GO:0043167//GO:0043169//GO:0046914	ferric iron binding//molecular_function//binding//metal ion binding//iron ion binding//ion binding//cation binding//transition metal ion binding
RchiOBHmChr3g0461831	green	hypothetical protein	0.927588	--	--	--	--	--	--
RchiOBHmChr2g0126521	green	hypothetical protein	0.926699					GO:0003676//GO:0003674//GO:0005488//GO:0097159//GO:1901363	nucleic acid binding//molecular_function//binding//organic cyclic compound binding//heterocyclic compound binding
RchiOBHmChr2g0157761	green	Putative triacylglycerol lipase	0.926287					GO:0016788//GO:0003674//GO:0003824//GO:0016787	hydrolase activity, acting on ester bonds//molecular_function//catalytic activity//hydrolase activity
RchiOBHmChr2g0161541	green	Putative vesicle-associated membrane-protein-associated protein	0.926236	--	--	--	--	--	--
RchiOBHmChr2g0165231	green	hypothetical protein	0.925485	--	--	--	--	--	--
RchiOBHmChr5g0047131	green	hypothetical protein	0.924643	--	--	--	--	--	--
RchiOBHmChr4g0390311	green	Putative transcription factor bHLH family	0.924493					GO:0046983//GO:0005515//GO:0003674//GO:0005488	protein dimerization activity//protein binding//molecular_function//binding
RchiOBHmChr2g0105711	green	Putative remorin	0.923369	--	--	--	--	--	--
RchiOBHmChr3g0469891	green	hypothetical protein	0.922656	--	--	--	--	--	--
RchiOBHmChr4g0435191	green	Putative transcription factor C2C2-CO-like family	0.921998			GO:0005622//GO:0005575//GO:0005623//GO:0044464	intracellular//cellular_component//cell//cell part	GO:0008270//GO:0005515//GO:0003674//GO:0005488//GO:0046872//GO:0043167//GO:0043169//GO:0046914	zinc ion binding//protein binding//molecular_function//binding//metal ion binding//ion binding//cation binding//transition metal ion binding
RchiOBHmChr5g0013671	green	Putative NAD(P)-binding domain-containing protein	0.920411	--	--	--	--	--	--
RchiOBHmChr4g0418011	green	hypothetical protein	0.920291	--	--	--	--	--	--
RchiOBHmChr5g0059401	green	hypothetical protein	0.919972	--	--	--	--	--	--
RchiOBHmChr3g0479441	green	Putative clostridium epsilon toxin ETX/ mosquitocidal toxin MTX2, Agglutinin	0.919756	--	--	--	--	--	--
RchiOBHmChr5g0056371	green	Putative transcription repressor PLATZ family	0.916569	--	--	--	--	--	--
RchiOBHmChr3g0488331	green	Putative retrotransposon gag domain, aspartic peptidase domain-containing protein	0.912781	--	--	--	--	--	--
RchiOBHmChr1g0350591	green	hypothetical protein	0.910302	--	--	--	--	--	--
RchiOBHmChr5g0053331	green	hypothetical protein	0.909235	--	--	--	--	--	--
RchiOBHmChr2g0165241	green	Putative transcription factor Homobox-WOX family	0.907309					GO:0003677//GO:0003674//GO:0003676//GO:0005488//GO:0097159//GO:1901363	DNA binding//molecular_function//nucleic acid binding//binding//organic cyclic compound binding//heterocyclic compound binding
RchiOBHmChr2g0160821	green	-	0.906969	--	--	--	--	--	--
RchiOBHmChr2g0164051	green	Putative protein kinase RLK-Pelle-LRR-II family	0.906837	GO:0006468//GO:0008152//GO:0006464//GO:0006793//GO:0006796//GO:0006807//GO:0008150//GO:0009987//GO:0016310//GO:0019538//GO:0036211//GO:0043170//GO:0043412//GO:0044237//GO:0044238//GO:0044260//GO:0044267//GO:0071704//GO:1901564	protein phosphorylation//metabolic process//cellular protein modification process//phosphorus metabolic process//phosphate-containing compound metabolic process//nitrogen compound metabolic process//biological_process//cellular process//phosphorylation//protein metabolic process//protein modification process//macromolecule metabolic process//macromolecule modification//cellular metabolic process/…			GO:0005515//GO:0004672//GO:0005524//GO:0003674//GO:0005488//GO:0003824//GO:0016301//GO:0016740//GO:0016772//GO:0016773//GO:0140096//GO:0000166//GO:0008144//GO:0017076//GO:0030554//GO:0032553//GO:0032555//GO:0032559//GO:0035639//GO:0036094//GO:0043167//GO:0043168//GO:0097159//GO:0097367//GO:1901265//GO:1901363	protein binding//protein kinase activity//ATP binding//molecular_function//binding//catalytic activity//kinase activity//transferase activity//transferase activity, transferring phosphorus-containing groups//phosphotransferase activity, alcohol group as acceptor//catalytic activity, acting on a protein//nucleotide binding//drug binding//purine nucleotide binding//adenyl nucleotide binding//ribonu…
RchiOBHmChr5g0026341	green	Putative transcription factor C2H2 family	0.905468	--	--	--	--	--	--
RchiOBHmChr2g0090351	green	Putative major facilitator, sugar transporter, major facilitator superfamily	0.903382	GO:0055085//GO:0006810//GO:0008150//GO:0051179//GO:0051234	transmembrane transport//transport//biological_process//localization//establishment of localization	GO:0016021//GO:0005575//GO:0016020//GO:0031224//GO:0044425	integral component of membrane//cellular_component//membrane//intrinsic component of membrane//membrane part	GO:0022857//GO:0003674//GO:0005215	transmembrane transporter activity//molecular_function//transporter activity
RchiOBHmChr3g0476361	green	Putative exodeoxyribonuclease I	0.902922					GO:0016788//GO:0003674//GO:0003824//GO:0016787	hydrolase activity, acting on ester bonds//molecular_function//catalytic activity//hydrolase activity
RchiOBHmChr1g0370981	green	hypothetical protein	0.902643	--	--	--	--	--	--
RchiOBHmChr4g0423311	green	hypothetical protein	0.90236	--	--	--	--	--	--
RchiOBHmChr2g0144861	green	-	0.897584	--	--	--	--	--	--
RchiOBHmChr4g0386991	green	Putative pentatricopeptide	0.897412	--	--	--	--	--	--
RchiOBHmChr2g0170621	green	Putative PMR5 domain, PC-Esterase	0.897087	--	--	--	--	--	--
RchiOBHmChr2g0165601	green	Putative protein LONGIFOLIA 1/2	0.89521	--	--	--	--	--	--
RchiOBHmChr2g0163151	green	Putative allene-oxide cyclase	0.890334			GO:0009507//GO:0005622//GO:0005575//GO:0005623//GO:0005737//GO:0043231//GO:0009536//GO:0043226//GO:0043227//GO:0043229//GO:0044424//GO:0044444//GO:0044464	chloroplast//intracellular//cellular_component//cell//cytoplasm//intracellular membrane-bounded organelle//plastid//organelle//membrane-bounded organelle//intracellular organelle//intracellular part//cytoplasmic part//cell part	GO:0016853//GO:0003674//GO:0003824	isomerase activity//molecular_function//catalytic activity
RchiOBHmChr1g0371121	green	-	0.890217	--	--	--	--	--	--
RchiOBHmChr2g0147071	green	Putative carboxylesterase	0.88637					GO:0016788//GO:0003674//GO:0003824//GO:0016787	hydrolase activity, acting on ester bonds//molecular_function//catalytic activity//hydrolase activity
RchiOBHmChr4g0388371	green	Putative transcription factor interactor and regulator CCHC(Zn) family	0.886242	--	--	--	--	--	--
RchiOBHmChr3g0463611	green	Putative Late embryogenesis abundant protein, LEA-14	0.883914	--	--	--	--	--	--
RchiOBHmChr1g0357191	green	Putative protein kinase RLK-Pelle-RLCK-V family	0.883624	GO:0006468//GO:0008152//GO:0006464//GO:0006793//GO:0006796//GO:0006807//GO:0008150//GO:0009987//GO:0016310//GO:0019538//GO:0036211//GO:0043170//GO:0043412//GO:0044237//GO:0044238//GO:0044260//GO:0044267//GO:0071704//GO:1901564	protein phosphorylation//metabolic process//cellular protein modification process//phosphorus metabolic process//phosphate-containing compound metabolic process//nitrogen compound metabolic process//biological_process//cellular process//phosphorylation//protein metabolic process//protein modification process//macromolecule metabolic process//macromolecule modification//cellular metabolic process/…			GO:0004672//GO:0005524//GO:0003674//GO:0003824//GO:0016301//GO:0016740//GO:0016772//GO:0016773//GO:0140096//GO:0000166//GO:0005488//GO:0008144//GO:0017076//GO:0030554//GO:0032553//GO:0032555//GO:0032559//GO:0035639//GO:0036094//GO:0043167//GO:0043168//GO:0097159//GO:0097367//GO:1901265//GO:1901363	protein kinase activity//ATP binding//molecular_function//catalytic activity//kinase activity//transferase activity//transferase activity, transferring phosphorus-containing groups//phosphotransferase activity, alcohol group as acceptor//catalytic activity, acting on a protein//nucleotide binding//binding//drug binding//purine nucleotide binding//adenyl nucleotide binding//ribonucleotide binding/…
RchiOBHmChr1g0379011	green	-	0.882513	--	--	--	--	--	--
RchiOBHmChr2g0163631	green	Putative aerolysin, Agglutinin domain, aerolysin-like toxin, beta complex domain-containing protein	0.882351	GO:0009405//GO:0008150//GO:0044419//GO:0051704	pathogenesis//biological_process//interspecies interaction between organisms//multi-organism process	GO:0005576//GO:0005575	extracellular region//cellular_component
RchiOBHmChr2g0090291	green	Putative protein kinase RLK-Pelle-PERK-1 family	0.880228	GO:0006468//GO:0008152//GO:0006464//GO:0006793//GO:0006796//GO:0006807//GO:0008150//GO:0009987//GO:0016310//GO:0019538//GO:0036211//GO:0043170//GO:0043412//GO:0044237//GO:0044238//GO:0044260//GO:0044267//GO:0071704//GO:1901564	protein phosphorylation//metabolic process//cellular protein modification process//phosphorus metabolic process//phosphate-containing compound metabolic process//nitrogen compound metabolic process//biological_process//cellular process//phosphorylation//protein metabolic process//protein modification process//macromolecule metabolic process//macromolecule modification//cellular metabolic process/…			GO:0004672//GO:0003674//GO:0003824//GO:0016301//GO:0016740//GO:0016772//GO:0016773//GO:0140096	protein kinase activity//molecular_function//catalytic activity//kinase activity//transferase activity//transferase activity, transferring phosphorus-containing groups//phosphotransferase activity, alcohol group as acceptor//catalytic activity, acting on a protein
RchiOBHmChr5g0055341	green	-	0.879537	--	--	--	--	--	--
RchiOBHmChr1g0358041	green	hypothetical protein	0.878789	--	--	--	--	--	--
RchiOBHmChr2g0143261	green	Putative transcription factor Homobox-WOX family	0.878113					GO:0003677//GO:0003674//GO:0003676//GO:0005488//GO:0097159//GO:1901363	DNA binding//molecular_function//nucleic acid binding//binding//organic cyclic compound binding//heterocyclic compound binding
RchiOBHmChr2g0174801	green	hypothetical protein	0.876546	--	--	--	--	--	--
RchiOBHmChr4g0393691	green	-	0.875307	--	--	--	--	--	--
RchiOBHmChr2g0146221	green	hypothetical protein	0.875213	--	--	--	--	--	--
RchiOBHmChr1g0345991	green	Putative ribonuclease H-like domain-containing protein	0.87511					GO:0003676//GO:0003674//GO:0005488//GO:0097159//GO:1901363	nucleic acid binding//molecular_function//binding//organic cyclic compound binding//heterocyclic compound binding
RchiOBHmChr4g0433741	green	hypothetical protein	0.873822	--	--	--	--	--	--
RchiOBHmChr2g0163661	green	Putative aerolysin, Agglutinin domain, aerolysin-like toxin, beta complex domain-containing protein	0.872947	GO:0009405//GO:0008150//GO:0044419//GO:0051704	pathogenesis//biological_process//interspecies interaction between organisms//multi-organism process	GO:0005576//GO:0005575	extracellular region//cellular_component
RchiOBHmChr5g0000321	green	Putative transferase	0.870641	GO:0008299//GO:0008152//GO:0006629//GO:0006720//GO:0008150//GO:0008610//GO:0009058//GO:0009987//GO:0044237//GO:0044238//GO:0044249//GO:0044255//GO:0071704//GO:1901576	isoprenoid biosynthetic process//metabolic process//lipid metabolic process//isoprenoid metabolic process//biological_process//lipid biosynthetic process//biosynthetic process//cellular process//cellular metabolic process//primary metabolic process//cellular biosynthetic process//cellular lipid metabolic process//organic substance metabolic process//organic substance biosynthetic process
RchiOBHmChr3g0482821	green	Putative transcription factor WD40-like family	0.868619					GO:0005515//GO:0003674//GO:0005488	protein binding//molecular_function//binding
RchiOBHmChr1g0384471	green	Putative nucleotidyltransferase, Ribonuclease H	0.868158	GO:0015074//GO:0008152//GO:0006139//GO:0006259//GO:0006725//GO:0006807//GO:0008150//GO:0009987//GO:0034641//GO:0043170//GO:0044237//GO:0044238//GO:0044260//GO:0046483//GO:0071704//GO:0090304//GO:1901360	DNA integration//metabolic process//nucleobase-containing compound metabolic process//DNA metabolic process//cellular aromatic compound metabolic process//nitrogen compound metabolic process//biological_process//cellular process//cellular nitrogen compound metabolic process//macromolecule metabolic process//cellular metabolic process//primary metabolic process//cellular macromolecule metabolic pr…			GO:0003676//GO:0003674//GO:0005488//GO:0097159//GO:1901363	nucleic acid binding//molecular_function//binding//organic cyclic compound binding//heterocyclic compound binding
RchiOBHmChr4g0431731	green	Putative transcription factor interactor and regulator CCHC(Zn) family	0.867314					GO:0003676//GO:0008270//GO:0003674//GO:0005488//GO:0097159//GO:1901363//GO:0046872//GO:0043167//GO:0043169//GO:0046914	nucleic acid binding//zinc ion binding//molecular_function//binding//organic cyclic compound binding//heterocyclic compound binding//metal ion binding//ion binding//cation binding//transition metal ion binding
RchiOBHmChr3g0491721	green	-	0.866822	--	--	--	--	--	--
RchiOBHmChr4g0401921	green	hypothetical protein	0.86572	--	--	--	--	--	--
RchiOBHmChr5g0030861	green	Putative poly(ADP-ribose) polymerase, catalytic domain, RST domain of plant	0.863987	--	--	--	--	--	--
RchiOBHmChr2g0170391	green	Putative peroxidase	0.862546	GO:0006979//GO:0055114//GO:0006950//GO:0008150//GO:0050896//GO:0008152	response to oxidative stress//oxidation-reduction process//response to stress//biological_process//response to stimulus//metabolic process			GO:0004601//GO:0020037//GO:0003674//GO:0003824//GO:0016491//GO:0016209//GO:0016684//GO:0005488//GO:0046906//GO:0048037//GO:0097159//GO:1901363	peroxidase activity//heme binding//molecular_function//catalytic activity//oxidoreductase activity//antioxidant activity//oxidoreductase activity, acting on peroxide as acceptor//binding//tetrapyrrole binding//cofactor binding//organic cyclic compound binding//heterocyclic compound binding
RchiOBHmChr5g0034071	green	Putative protein kinase RLK-Pelle-DLSV family	0.859828	GO:0006468//GO:0008152//GO:0006464//GO:0006793//GO:0006796//GO:0006807//GO:0008150//GO:0009987//GO:0016310//GO:0019538//GO:0036211//GO:0043170//GO:0043412//GO:0044237//GO:0044238//GO:0044260//GO:0044267//GO:0071704//GO:1901564	protein phosphorylation//metabolic process//cellular protein modification process//phosphorus metabolic process//phosphate-containing compound metabolic process//nitrogen compound metabolic process//biological_process//cellular process//phosphorylation//protein metabolic process//protein modification process//macromolecule metabolic process//macromolecule modification//cellular metabolic process/…			GO:0004672//GO:0005524//GO:0003674//GO:0003824//GO:0016301//GO:0016740//GO:0016772//GO:0016773//GO:0140096//GO:0000166//GO:0005488//GO:0008144//GO:0017076//GO:0030554//GO:0032553//GO:0032555//GO:0032559//GO:0035639//GO:0036094//GO:0043167//GO:0043168//GO:0097159//GO:0097367//GO:1901265//GO:1901363	protein kinase activity//ATP binding//molecular_function//catalytic activity//kinase activity//transferase activity//transferase activity, transferring phosphorus-containing groups//phosphotransferase activity, alcohol group as acceptor//catalytic activity, acting on a protein//nucleotide binding//binding//drug binding//purine nucleotide binding//adenyl nucleotide binding//ribonucleotide binding/…
RchiOBHmChr2g0165291	green	hypothetical protein	0.858395	--	--	--	--	--	--
RchiOBHmChr2g0151041	green	Putative polygalacturonate 4-alpha-galacturonosyltransferase	0.854998					GO:0016757//GO:0003674//GO:0003824//GO:0016740	transferase activity, transferring glycosyl groups//molecular_function//catalytic activity//transferase activity
RchiOBHmChr4g0428041	green	Putative pectinacetylesterase/NOTUM	0.854648					GO:0016787//GO:0003674//GO:0003824	hydrolase activity//molecular_function//catalytic activity
RchiOBHmChr5g0045341	green	hypothetical protein	0.854435	--	--	--	--	--	--
RchiOBHmChr1g0376471	green	hypothetical protein	0.854096	--	--	--	--	--	--
RchiOBHmChr5g0064491	green	Putative Metallothionein, family 15, plant	0.851641	--	--	--	--	--	--
RchiOBHmChr1g0373741	green	-	0.851292	--	--	--	--	--	--
RchiOBHmChr4g0422811	green	hypothetical protein	0.849727	--	--	--	--	--	--
RchiOBHmChr2g0100621	green	hypothetical protein	0.849643	--	--	--	--	--	--
RchiOBHmChr2g0165281	green	Putative transcription factor Homobox-WOX family	0.846935					GO:0003677//GO:0003674//GO:0003676//GO:0005488//GO:0097159//GO:1901363	DNA binding//molecular_function//nucleic acid binding//binding//organic cyclic compound binding//heterocyclic compound binding
RchiOBHmChr1g0365971	green	hypothetical protein	0.845847					GO:0003676//GO:0003674//GO:0005488//GO:0097159//GO:1901363	nucleic acid binding//molecular_function//binding//organic cyclic compound binding//heterocyclic compound binding
RchiOBHmChr4g0435361	green	Putative transcription factor interactor and regulator CCHC(Zn) family	0.845164	--	--	--	--	--	--
RchiOBHmChr4g0387001	green	hypothetical protein	0.843392	--	--	--	--	--	--
RchiOBHmChr5g0017721	green	Putative tetrahydroberberine oxidase	0.843142	GO:0055114//GO:0008152//GO:0008150	oxidation-reduction process//metabolic process//biological_process			GO:0016491//GO:0050660//GO:0003824//GO:0016614//GO:0003674//GO:0000166//GO:0005488//GO:0036094//GO:0043167//GO:0043168//GO:0048037//GO:0050662//GO:0097159//GO:1901265//GO:1901363	oxidoreductase activity//flavin adenine dinucleotide binding//catalytic activity//oxidoreductase activity, acting on CH-OH group of donors//molecular_function//nucleotide binding//binding//small molecule binding//ion binding//anion binding//cofactor binding//coenzyme binding//organic cyclic compound binding//nucleoside phosphate binding//heterocyclic compound binding
RchiOBHmChr5g0050381	green	Putative carbonic anhydrase	0.84012	--	--	--	--	--	--
RchiOBHmChr5g0034381	green	hypothetical protein	0.83834	GO:0006952//GO:0006950//GO:0008150//GO:0050896	defense response//response to stress//biological_process//response to stimulus	GO:0016021//GO:0005575//GO:0016020//GO:0031224//GO:0044425	integral component of membrane//cellular_component//membrane//intrinsic component of membrane//membrane part
RchiOBHmChr4g0440791	green	Putative immunoglobulin E-set	0.836933	--	--	--	--	--	--
RchiOBHmChr5g0055111	green	Putative xenobiotic-transporting ATPase	0.836933			GO:0016020//GO:0005575	membrane//cellular_component	GO:0005524//GO:0016887//GO:0000166//GO:0003674//GO:0005488//GO:0008144//GO:0017076//GO:0030554//GO:0032553//GO:0032555//GO:0032559//GO:0035639//GO:0036094//GO:0043167//GO:0043168//GO:0097159//GO:0097367//GO:1901265//GO:1901363//GO:0003824//GO:0017111//GO:0016462//GO:0016787//GO:0016817//GO:0016818	ATP binding//ATPase activity//nucleotide binding//molecular_function//binding//drug binding//purine nucleotide binding//adenyl nucleotide binding//ribonucleotide binding//purine ribonucleotide binding//adenyl ribonucleotide binding//purine ribonucleoside triphosphate binding//small molecule binding//ion binding//anion binding//organic cyclic compound binding//carbohydrate derivative binding//nucl…
RchiOBHmChr3g0495601	green	hypothetical protein	0.833851	--	--	--	--	--	--
RchiOBHmChr3g0463131	green	Putative transcription factor interactor and regulator CCHC(Zn) family	0.831951	--	--	--	--	--	--
RchiOBHmChr2g0096861	green	Putative leucine-rich repeat domain, L domain-containing protein	0.830945					GO:0005515//GO:0003674//GO:0005488	protein binding//molecular_function//binding
RchiOBHmChr5g0003311	green	hypothetical protein	0.82692	--	--	--	--	--	--
RchiOBHmChr2g0130261	green	hypothetical protein	0.826469	--	--	--	--	--	--
RchiOBHmChr2g0090431	green	Putative indole-3-pyruvate monooxygenase	0.823873	GO:0055114//GO:0008152//GO:0008150	oxidation-reduction process//metabolic process//biological_process			GO:0004499//GO:0050660//GO:0050661//GO:0016491//GO:0003674//GO:0003824//GO:0004497//GO:0016705//GO:0016709//GO:0000166//GO:0005488//GO:0036094//GO:0043167//GO:0043168//GO:0048037//GO:0050662//GO:0097159//GO:1901265//GO:1901363	N,N-dimethylaniline monooxygenase activity//flavin adenine dinucleotide binding//NADP binding//oxidoreductase activity//molecular_function//catalytic activity//monooxygenase activity//oxidoreductase activity, acting on paired donors, with incorporation or reduction of molecular oxygen//oxidoreductase activity, acting on paired donors, with incorporation or reduction of molecular oxygen, NAD(P)H a…
RchiOBHmChr4g0443621	green	Putative transcription factor GRAS family	0.821601	--	--	--	--	--	--
RchiOBHmChr2g0128611	green	hypothetical protein	0.821101	--	--	--	--	--	--
RchiOBHmChr5g0058761	green	Putative transcription factor ARF family	0.81902	GO:0006355//GO:0009725//GO:0008152//GO:0006139//GO:0006351//GO:0006725//GO:0006807//GO:0008150//GO:0009058//GO:0009059//GO:0009889//GO:0009987//GO:0010467//GO:0010468//GO:0010556//GO:0016070//GO:0018130//GO:0019219//GO:0019222//GO:0019438//GO:0031323//GO:0031326//GO:0032774//GO:0034641//GO:0034645//GO:0034654//GO:0043170//GO:0044237//GO:0044238//GO:0044249//GO:0044260//GO:0044271//GO:0046483//GO:…	regulation of transcription, DNA-templated//response to hormone//metabolic process//nucleobase-containing compound metabolic process//transcription, DNA-templated//cellular aromatic compound metabolic process//nitrogen compound metabolic process//biological_process//biosynthetic process//macromolecule biosynthetic process//regulation of biosynthetic process//cellular process//gene expression//reg…	GO:0005634//GO:0005622//GO:0005575//GO:0005623//GO:0043231//GO:0043226//GO:0043227//GO:0043229//GO:0044424//GO:0044464	nucleus//intracellular//cellular_component//cell//intracellular membrane-bounded organelle//organelle//membrane-bounded organelle//intracellular organelle//intracellular part//cell part	GO:0003677//GO:0003674//GO:0003676//GO:0005488//GO:0097159//GO:1901363	DNA binding//molecular_function//nucleic acid binding//binding//organic cyclic compound binding//heterocyclic compound binding
RchiOBHmChr1g0384151	green	-	0.817278	--	--	--	--	--	--
RchiOBHmChr1g0346231	green	Putative TIR domain-containing protein	0.814988	GO:0007165//GO:0007154//GO:0008150//GO:0009987//GO:0023052//GO:0050789//GO:0050794//GO:0050896//GO:0051716//GO:0065007	signal transduction//cell communication//biological_process//cellular process//signaling//regulation of biological process//regulation of cellular process//response to stimulus//cellular response to stimulus//biological regulation			GO:0005515//GO:0003674//GO:0005488	protein binding//molecular_function//binding
RchiOBHmChr4g0413211	green	-	0.812594	--	--	--	--	--	--
RchiOBHmChr2g0155361	green	Putative phosphoenolpyruvate carboxylase	0.810646	--	--	--	--	--	--
RchiOBHmChr2g0120991	green	hypothetical protein	0.80788	--	--	--	--	--	--
RchiOBHmChr4g0401321	green	hypothetical protein	0.8075	--	--	--	--	--	--
RchiOBHmChr4g0390601	green	hypothetical protein	0.803954	--	--	--	--	--	--
RchiOBHmChr2g0155351	green	Putative phosphoenolpyruvate carboxylase	0.803703	--	--	--	--	--	--
RchiOBHmChr1g0382871	green	Putative response regulator and transcription factor RR-A-type family	0.794709	GO:0000160//GO:0007165//GO:0035556//GO:0007154//GO:0008150//GO:0009987//GO:0023052//GO:0050789//GO:0050794//GO:0050896//GO:0051716//GO:0065007	phosphorelay signal transduction system//signal transduction//intracellular signal transduction//cell communication//biological_process//cellular process//signaling//regulation of biological process//regulation of cellular process//response to stimulus//cellular response to stimulus//biological regulation			GO:0005515//GO:0003674//GO:0005488	protein binding//molecular_function//binding
RchiOBHmChr2g0084451	green	hypothetical protein	0.79227	--	--	--	--	--	--
RchiOBHmChr2g0107331	green	Putative tripeptidyl-peptidase II	0.789436	GO:0006508//GO:0008152//GO:0006807//GO:0008150//GO:0019538//GO:0043170//GO:0044238//GO:0071704//GO:1901564	proteolysis//metabolic process//nitrogen compound metabolic process//biological_process//protein metabolic process//macromolecule metabolic process//primary metabolic process//organic substance metabolic process//organonitrogen compound metabolic process			GO:0004252//GO:0003674//GO:0003824//GO:0004175//GO:0008236//GO:0008233//GO:0070011//GO:0016787//GO:0017171//GO:0140096	serine-type endopeptidase activity//molecular_function//catalytic activity//endopeptidase activity//serine-type peptidase activity//peptidase activity//peptidase activity, acting on L-amino acid peptides//hydrolase activity//serine hydrolase activity//catalytic activity, acting on a protein
RchiOBHmChr1g0373461	green	-	0.784154	--	--	--	--	--	--
RchiOBHmChr4g0425221	green	Putative RNA-directed DNA polymerase	0.77991	--	--	--	--	--	--
RchiOBHmChr4g0389471	green	hypothetical protein	0.779011	--	--	--	--	--	--
RchiOBHmChr2g0126451	green	hypothetical protein	0.778921	--	--	--	--	--	--
RchiOBHmChr5g0056081	green	Putative post-transcriptional gene silencing PAZ-Argonaute family	0.777352					GO:0005515//GO:0003676//GO:0003674//GO:0005488//GO:0097159//GO:1901363	protein binding//nucleic acid binding//molecular_function//binding//organic cyclic compound binding//heterocyclic compound binding
RchiOBHmChr4g0395161	green	Putative tetratricopeptide-like helical domain-containing protein	0.777286					GO:0005515//GO:0003674//GO:0005488	protein binding//molecular_function//binding
RchiOBHmChr5g0065201	green	hypothetical protein	0.77721	--	--	--	--	--	--
RchiOBHmChr5g0010331	green	Putative PMR5 domain, PC-Esterase, protein trichome birefringence-like 37/38	0.774514	--	--	--	--	--	--
RchiOBHmChr3g0449021	green	Putative triacylglycerol lipase	0.774257	--	--	--	--	--	--
RchiOBHmChr3g0469131	green	hypothetical protein	0.769623	--	--	--	--	--	--
RchiOBHmChr4g0445101	green	hypothetical protein	0.769586	--	--	--	--	--	--
RchiOBHmChr2g0141611	green	Putative transferase, protein kinase RLK-Pelle-LRR-I-1 family	0.769508	GO:0006468//GO:0008152//GO:0006464//GO:0006793//GO:0006796//GO:0006807//GO:0008150//GO:0009987//GO:0016310//GO:0019538//GO:0036211//GO:0043170//GO:0043412//GO:0044237//GO:0044238//GO:0044260//GO:0044267//GO:0071704//GO:1901564	protein phosphorylation//metabolic process//cellular protein modification process//phosphorus metabolic process//phosphate-containing compound metabolic process//nitrogen compound metabolic process//biological_process//cellular process//phosphorylation//protein metabolic process//protein modification process//macromolecule metabolic process//macromolecule modification//cellular metabolic process/…			GO:0004672//GO:0003674//GO:0003824//GO:0016301//GO:0016740//GO:0016772//GO:0016773//GO:0140096	protein kinase activity//molecular_function//catalytic activity//kinase activity//transferase activity//transferase activity, transferring phosphorus-containing groups//phosphotransferase activity, alcohol group as acceptor//catalytic activity, acting on a protein
RchiOBHmChr4g0436291	green	hypothetical protein	0.768517	--	--	--	--	--	--
RchiOBHmChr2g0088651	green	Putative FAS1 domain-containing protein	0.768021	--	--	--	--	--	--
RchiOBHmChr4g0437081	green	hypothetical protein	0.766748					GO:0005488//GO:0005515//GO:0003674	binding//protein binding//molecular_function
RchiOBHmChr4g0422821	green	hypothetical protein	0.761669	--	--	--	--	--	--
RchiOBHmChr1g0337751	green	hypothetical protein	0.755252	--	--	--	--	--	--
RchiOBHmChr2g0106651	green	Putative protein kinase RLK-Pelle-LRR-III family	0.745539	GO:0006468//GO:0008152//GO:0006464//GO:0006793//GO:0006796//GO:0006807//GO:0008150//GO:0009987//GO:0016310//GO:0019538//GO:0036211//GO:0043170//GO:0043412//GO:0044237//GO:0044238//GO:0044260//GO:0044267//GO:0071704//GO:1901564	protein phosphorylation//metabolic process//cellular protein modification process//phosphorus metabolic process//phosphate-containing compound metabolic process//nitrogen compound metabolic process//biological_process//cellular process//phosphorylation//protein metabolic process//protein modification process//macromolecule metabolic process//macromolecule modification//cellular metabolic process/…			GO:0004672//GO:0005524//GO:0005515//GO:0003674//GO:0003824//GO:0016301//GO:0016740//GO:0016772//GO:0016773//GO:0140096//GO:0000166//GO:0005488//GO:0008144//GO:0017076//GO:0030554//GO:0032553//GO:0032555//GO:0032559//GO:0035639//GO:0036094//GO:0043167//GO:0043168//GO:0097159//GO:0097367//GO:1901265//GO:1901363	protein kinase activity//ATP binding//protein binding//molecular_function//catalytic activity//kinase activity//transferase activity//transferase activity, transferring phosphorus-containing groups//phosphotransferase activity, alcohol group as acceptor//catalytic activity, acting on a protein//nucleotide binding//binding//drug binding//purine nucleotide binding//adenyl nucleotide binding//ribonu…
RchiOBHmChr2g0175961	green	hypothetical protein	0.741842	--	--	--	--	--	--
RchiOBHmChr2g0121681	green	Putative oxidoreductase	0.741377	GO:0008152//GO:0008150	metabolic process//biological_process			GO:0016624//GO:0003674//GO:0003824//GO:0016491//GO:0016903	oxidoreductase activity, acting on the aldehyde or oxo group of donors, disulfide as acceptor//molecular_function//catalytic activity//oxidoreductase activity//oxidoreductase activity, acting on the aldehyde or oxo group of donors
RchiOBHmChr1g0364201	green	Putative nucleotide-binding alpha-beta plait domain-containing protein	0.739978					GO:0000166//GO:0003676//GO:0003674//GO:0005488//GO:0036094//GO:0097159//GO:1901265//GO:1901363	nucleotide binding//nucleic acid binding//molecular_function//binding//small molecule binding//organic cyclic compound binding//nucleoside phosphate binding//heterocyclic compound binding
RchiOBHmChr2g0126811	green	-	0.736789	--	--	--	--	--	--
RchiOBHmChr2g0126031	green	hypothetical protein	0.732787	--	--	--	--	--	--
RchiOBHmChr2g0089251	green	Putative protein kinase RLK-Pelle-SD-2b family	0.714407	GO:0006468//GO:0008152//GO:0006464//GO:0006793//GO:0006796//GO:0006807//GO:0008150//GO:0009987//GO:0016310//GO:0019538//GO:0036211//GO:0043170//GO:0043412//GO:0044237//GO:0044238//GO:0044260//GO:0044267//GO:0071704//GO:1901564	protein phosphorylation//metabolic process//cellular protein modification process//phosphorus metabolic process//phosphate-containing compound metabolic process//nitrogen compound metabolic process//biological_process//cellular process//phosphorylation//protein metabolic process//protein modification process//macromolecule metabolic process//macromolecule modification//cellular metabolic process/…			GO:0004672//GO:0005524//GO:0003674//GO:0003824//GO:0016301//GO:0016740//GO:0016772//GO:0016773//GO:0140096//GO:0000166//GO:0005488//GO:0008144//GO:0017076//GO:0030554//GO:0032553//GO:0032555//GO:0032559//GO:0035639//GO:0036094//GO:0043167//GO:0043168//GO:0097159//GO:0097367//GO:1901265//GO:1901363	protein kinase activity//ATP binding//molecular_function//catalytic activity//kinase activity//transferase activity//transferase activity, transferring phosphorus-containing groups//phosphotransferase activity, alcohol group as acceptor//catalytic activity, acting on a protein//nucleotide binding//binding//drug binding//purine nucleotide binding//adenyl nucleotide binding//ribonucleotide binding/…
RchiOBHmChr1g0381111	green	Putative RNA-directed DNA polymerase	0.710767	GO:0015074//GO:0008152//GO:0006139//GO:0006259//GO:0006725//GO:0006807//GO:0008150//GO:0009987//GO:0034641//GO:0043170//GO:0044237//GO:0044238//GO:0044260//GO:0046483//GO:0071704//GO:0090304//GO:1901360	DNA integration//metabolic process//nucleobase-containing compound metabolic process//DNA metabolic process//cellular aromatic compound metabolic process//nitrogen compound metabolic process//biological_process//cellular process//cellular nitrogen compound metabolic process//macromolecule metabolic process//cellular metabolic process//primary metabolic process//cellular macromolecule metabolic pr…			GO:0003676//GO:0003674//GO:0005488//GO:0097159//GO:1901363	nucleic acid binding//molecular_function//binding//organic cyclic compound binding//heterocyclic compound binding
RchiOBHmChr3g0458721	green	Putative transcription factor MYB-HB-like family	0.702337					GO:0003677//GO:0003674//GO:0003676//GO:0005488//GO:0097159//GO:1901363	DNA binding//molecular_function//nucleic acid binding//binding//organic cyclic compound binding//heterocyclic compound binding
RchiOBHmChr5g0039961	green	-	0.700999	--	--	--	--	--	--
RchiOBHmChr2g0121751	green	Putative oxidoreductase	0.692014	GO:0008152//GO:0008150	metabolic process//biological_process			GO:0016624//GO:0003674//GO:0003824//GO:0016491//GO:0016903	oxidoreductase activity, acting on the aldehyde or oxo group of donors, disulfide as acceptor//molecular_function//catalytic activity//oxidoreductase activity//oxidoreductase activity, acting on the aldehyde or oxo group of donors
RchiOBHmChr4g0390511	green	Putative transcription factor interactor and regulator CCHC(Zn) family	0.689868					GO:0003677//GO:0003674//GO:0003676//GO:0005488//GO:0097159//GO:1901363	DNA binding//molecular_function//nucleic acid binding//binding//organic cyclic compound binding//heterocyclic compound binding
RchiOBHmChr1g0358691	green	hypothetical protein	0.677247	--	--	--	--	--	--
RchiOBHmChr2g0175351	green	Putative six-bladed beta-propeller, TolB	0.660779	--	--	--	--	--	--
RchiOBHmChr2g0104561	green	Putative transferase, protein kinase RLK-Pelle-RLCK-VIIa-2 family	0.657026	GO:0006468//GO:0008152//GO:0006464//GO:0006793//GO:0006796//GO:0006807//GO:0008150//GO:0009987//GO:0016310//GO:0019538//GO:0036211//GO:0043170//GO:0043412//GO:0044237//GO:0044238//GO:0044260//GO:0044267//GO:0071704//GO:1901564	protein phosphorylation//metabolic process//cellular protein modification process//phosphorus metabolic process//phosphate-containing compound metabolic process//nitrogen compound metabolic process//biological_process//cellular process//phosphorylation//protein metabolic process//protein modification process//macromolecule metabolic process//macromolecule modification//cellular metabolic process/…			GO:0004672//GO:0003674//GO:0003824//GO:0016301//GO:0016740//GO:0016772//GO:0016773//GO:0140096	protein kinase activity//molecular_function//catalytic activity//kinase activity//transferase activity//transferase activity, transferring phosphorus-containing groups//phosphotransferase activity, alcohol group as acceptor//catalytic activity, acting on a protein
RchiOBHmChr2g0162621	green	Putative transcription factor AS2-LOB family	0.654587	--	--	--	--	--	--
RchiOBHmChr4g0444191	green	hypothetical protein	0.649987	--	--	--	--	--	--
RchiOBHmChr1g0365821	green	-	0.649606	--	--	--	--	--	--
RchiOBHmChr1g0375121	green	hypothetical protein	0.647954	--	--	--	--	--	--
RchiOBHmChr3g0470231	green	Putative small auxin-up RNA	0.631186	GO:0009733//GO:0008150//GO:0009719//GO:0009725//GO:0010033//GO:0042221//GO:0050896	response to auxin//biological_process//response to endogenous stimulus//response to hormone//response to organic substance//response to chemical//response to stimulus
RchiOBHmChr2g0125421	green	Putative membrane transport protein	0.621491	GO:0055085//GO:0006810//GO:0008150//GO:0051179//GO:0051234	transmembrane transport//transport//biological_process//localization//establishment of localization	GO:0016021//GO:0005575//GO:0016020//GO:0031224//GO:0044425	integral component of membrane//cellular_component//membrane//intrinsic component of membrane//membrane part
RchiOBHmChr2g0121421	green	hypothetical protein	0.614512	--	--	--	--	--	--
RchiOBHmChr1g0370361	green	hypothetical protein	0.613538	--	--	--	--	--	--
RchiOBHmChr2g0124881	green	Putative transcription factor Homobox-WOX family	0.608538					GO:0003677//GO:0003674//GO:0003676//GO:0005488//GO:0097159//GO:1901363	DNA binding//molecular_function//nucleic acid binding//binding//organic cyclic compound binding//heterocyclic compound binding
RchiOBHmChr2g0116321	green	Putative P-loop containing nucleoside triphosphate hydrolase, leucine-rich repeat domain, L	0.562069					GO:0043531//GO:0000166//GO:0003674//GO:0005488//GO:0017076//GO:0030554//GO:0032553//GO:0032555//GO:0032559//GO:0036094//GO:0043167//GO:0043168//GO:0097159//GO:0097367//GO:1901265//GO:1901363	ADP binding//nucleotide binding//molecular_function//binding//purine nucleotide binding//adenyl nucleotide binding//ribonucleotide binding//purine ribonucleotide binding//adenyl ribonucleotide binding//small molecule binding//ion binding//anion binding//organic cyclic compound binding//carbohydrate derivative binding//nucleoside phosphate binding//heterocyclic compound binding
RchiOBHmChr1g0359011	green	Putative PMR5 domain, PC-Esterase	0.556432	--	--	--	--	--	--
RchiOBHmChr2g0098821	green	hypothetical protein	0.530761	--	--	--	--	--	--
RchiOBHmChr3g0481381	green	Putative casein Kinase 2 substrate	0.480472	--	--	--	--	--	--
RchiOBHmChr2g0097571	green	hypothetical protein	0.312993	--	--	--	--	--	--
RchiOBHmChr2g0128421	green	Putative protein kinase TKL-CTR1-DRK-1 family	0.275583	GO:0006468//GO:0008152//GO:0006464//GO:0006793//GO:0006796//GO:0006807//GO:0008150//GO:0009987//GO:0016310//GO:0019538//GO:0036211//GO:0043170//GO:0043412//GO:0044237//GO:0044238//GO:0044260//GO:0044267//GO:0071704//GO:1901564	protein phosphorylation//metabolic process//cellular protein modification process//phosphorus metabolic process//phosphate-containing compound metabolic process//nitrogen compound metabolic process//biological_process//cellular process//phosphorylation//protein metabolic process//protein modification process//macromolecule metabolic process//macromolecule modification//cellular metabolic process/…			GO:0004672//GO:0003674//GO:0003824//GO:0016301//GO:0016740//GO:0016772//GO:0016773//GO:0140096	protein kinase activity//molecular_function//catalytic activity//kinase activity//transferase activity//transferase activity, transferring phosphorus-containing groups//phosphotransferase activity, alcohol group as acceptor//catalytic activity, acting on a protein
RchiOBHmChr3g0478901	green	Putative glycine rich protein	-0.332602	--	--	--	--	--	--
RchiOBHmChr2g0087281	green	Putative inorganic diphosphatase	-0.353236			GO:0016020//GO:0005575	membrane//cellular_component	GO:0004427//GO:0009678//GO:0003674//GO:0003824//GO:0016462//GO:0016787//GO:0016817//GO:0016818//GO:0005215//GO:0022857//GO:0015399//GO:0015405//GO:0022804	inorganic diphosphatase activity//hydrogen-translocating pyrophosphatase activity//molecular_function//catalytic activity//pyrophosphatase activity//hydrolase activity//hydrolase activity, acting on acid anhydrides//hydrolase activity, acting on acid anhydrides, in phosphorus-containing anhydrides//transporter activity//transmembrane transporter activity//primary active transmembrane transporter …
RchiOBHmChr2g0105131	green	Putative gamma-glutamyl-gamma-aminobutyrate hydrolase	-0.447419	GO:0006541//GO:0008152//GO:0006082//GO:0006520//GO:0006807//GO:0008150//GO:0009064//GO:0009987//GO:0019752//GO:0043436//GO:0044237//GO:0044238//GO:0044281//GO:0071704//GO:1901564//GO:1901605	glutamine metabolic process//metabolic process//organic acid metabolic process//cellular amino acid metabolic process//nitrogen compound metabolic process//biological_process//glutamine family amino acid metabolic process//cellular process//carboxylic acid metabolic process//oxoacid metabolic process//cellular metabolic process//primary metabolic process//small molecule metabolic process//organic…			GO:0016787//GO:0003674//GO:0003824	hydrolase activity//molecular_function//catalytic activity
RchiOBHmChr1g0383231	green	hypothetical protein	-0.511625	--	--	--	--	--	--
RchiOBHmChr5g0015491	green	Putative xenobiotic-transporting ATPase	-0.517378	GO:0006810//GO:0055085//GO:0008150//GO:0051179//GO:0051234	transport//transmembrane transport//biological_process//localization//establishment of localization	GO:0016021//GO:0005575//GO:0016020//GO:0031224//GO:0044425	integral component of membrane//cellular_component//membrane//intrinsic component of membrane//membrane part	GO:0005524//GO:0042626//GO:0016887//GO:0000166//GO:0003674//GO:0005488//GO:0008144//GO:0017076//GO:0030554//GO:0032553//GO:0032555//GO:0032559//GO:0035639//GO:0036094//GO:0043167//GO:0043168//GO:0097159//GO:0097367//GO:1901265//GO:1901363//GO:0042623//GO:0003824//GO:0017111//GO:0005215//GO:0022857//GO:0015399//GO:0015405//GO:0016462//GO:0016787//GO:0016817//GO:0016818//GO:0022804//GO:0043492	ATP binding//ATPase activity, coupled to transmembrane movement of substances//ATPase activity//nucleotide binding//molecular_function//binding//drug binding//purine nucleotide binding//adenyl nucleotide binding//ribonucleotide binding//purine ribonucleotide binding//adenyl ribonucleotide binding//purine ribonucleoside triphosphate binding//small molecule binding//ion binding//anion binding//orga…
RchiOBHmChr2g0133121	green	Putative AT hook, DNA-binding protein	-0.579074					GO:0005488//GO:0003674	binding//molecular_function
RchiOBHmChr3g0476791	green	Putative protein kinase RLK-Pelle-DLSV family	-0.633055	GO:0006468//GO:0048544//GO:0008152//GO:0006464//GO:0006793//GO:0006796//GO:0006807//GO:0008150//GO:0009987//GO:0016310//GO:0019538//GO:0036211//GO:0043170//GO:0043412//GO:0044237//GO:0044238//GO:0044260//GO:0044267//GO:0071704//GO:1901564//GO:0000003//GO:0007154//GO:0008037//GO:0009856//GO:0009875//GO:0022414//GO:0032501//GO:0044706//GO:0051704	protein phosphorylation//recognition of pollen//metabolic process//cellular protein modification process//phosphorus metabolic process//phosphate-containing compound metabolic process//nitrogen compound metabolic process//biological_process//cellular process//phosphorylation//protein metabolic process//protein modification process//macromolecule metabolic process//macromolecule modification//cell…			GO:0004672//GO:0003674//GO:0003824//GO:0016301//GO:0016740//GO:0016772//GO:0016773//GO:0140096	protein kinase activity//molecular_function//catalytic activity//kinase activity//transferase activity//transferase activity, transferring phosphorus-containing groups//phosphotransferase activity, alcohol group as acceptor//catalytic activity, acting on a protein
RchiOBHmChr5g0012341	green	Putative leucine-rich repeat-containing, plant-type, leucine-rich repeat domain, L	-0.64376					GO:0005515//GO:0003674//GO:0005488	protein binding//molecular_function//binding
RchiOBHmChr2g0091561	green	Putative polyketide cyclase/dehydrase, START-like domain-containing protein	-0.656792	--	--	--	--	--	--
RchiOBHmChr3g0459001	green	Putative germin	-0.666477					GO:0045735//GO:0003674	nutrient reservoir activity//molecular_function
RchiOBHmChr1g0359711	green	Putative cytochrome P450	-0.678999	GO:0055114//GO:0008152//GO:0008150	oxidation-reduction process//metabolic process//biological_process			GO:0005506//GO:0016705//GO:0020037//GO:0003674//GO:0005488//GO:0046872//GO:0043167//GO:0043169//GO:0046914//GO:0003824//GO:0016491//GO:0046906//GO:0048037//GO:0097159//GO:1901363	iron ion binding//oxidoreductase activity, acting on paired donors, with incorporation or reduction of molecular oxygen//heme binding//molecular_function//binding//metal ion binding//ion binding//cation binding//transition metal ion binding//catalytic activity//oxidoreductase activity//tetrapyrrole binding//cofactor binding//organic cyclic compound binding//heterocyclic compound binding
RchiOBHmChr3g0458341	green	hypothetical protein	-0.691218	--	--	--	--	--	--
RchiOBHmChr5g0012331	green	hypothetical protein	-0.707944	--	--	--	--	--	--
RchiOBHmChr2g0085921	green	Putative glyceraldehyde-3-phosphate dehydrogenase (NADP(+))	-0.709448	GO:0008152//GO:0055114//GO:0008150	metabolic process//oxidation-reduction process//biological_process			GO:0016491//GO:0003674//GO:0003824	oxidoreductase activity//molecular_function//catalytic activity
RchiOBHmChr4g0446371	green	hypothetical protein	-0.722899	--	--	--	--	--	--
RchiOBHmChr5g0039291	green	hypothetical protein	-0.725468	--	--	--	--	--	--
RchiOBHmChr2g0091311	green	Putative galactose oxidase	-0.725641	--	--	--	--	--	--
RchiOBHmChr4g0423881	green	Putative START-like domain, Bet v I type allergen	-0.737067	GO:0006952//GO:0009607//GO:0006950//GO:0008150//GO:0050896	defense response//response to biotic stimulus//response to stress//biological_process//response to stimulus
RchiOBHmChr5g0044071	green	Putative oxidoreductase	-0.759821					GO:0080019//GO:0003674//GO:0003824//GO:0016491//GO:0016620//GO:0016903	fatty-acyl-CoA reductase (alcohol-forming) activity//molecular_function//catalytic activity//oxidoreductase activity//oxidoreductase activity, acting on the aldehyde or oxo group of donors, NAD or NADP as acceptor//oxidoreductase activity, acting on the aldehyde or oxo group of donors
RchiOBHmChr4g0389461	green	Putative acylaminoacyl-peptidase transcription factor WD40-like family	-0.760268	GO:0006508//GO:0008152//GO:0006807//GO:0008150//GO:0019538//GO:0043170//GO:0044238//GO:0071704//GO:1901564	proteolysis//metabolic process//nitrogen compound metabolic process//biological_process//protein metabolic process//macromolecule metabolic process//primary metabolic process//organic substance metabolic process//organonitrogen compound metabolic process			GO:0008236//GO:0003674//GO:0003824//GO:0008233//GO:0070011//GO:0016787//GO:0017171//GO:0140096	serine-type peptidase activity//molecular_function//catalytic activity//peptidase activity//peptidase activity, acting on L-amino acid peptides//hydrolase activity//serine hydrolase activity//catalytic activity, acting on a protein
RchiOBHmChr2g0084901	green	Putative UDP-glucuronosyl/UDP-glucosyltransferase	-0.762357	GO:0008152//GO:0008150	metabolic process//biological_process			GO:0016758//GO:0003674//GO:0003824//GO:0016740//GO:0016757	transferase activity, transferring hexosyl groups//molecular_function//catalytic activity//transferase activity//transferase activity, transferring glycosyl groups
RchiOBHmChr2g0163871	green	hypothetical protein	-0.763631	--	--	--	--	--	--
RchiOBHmChr4g0406231	green	Putative chitinase	-0.765968	GO:0006032//GO:0016998//GO:0008152//GO:0006022//GO:0006026//GO:0006030//GO:0006040//GO:0006807//GO:0008150//GO:0009056//GO:0009057//GO:0009987//GO:0017144//GO:0042737//GO:0043170//GO:0044237//GO:0044248//GO:0046348//GO:0071704//GO:1901071//GO:1901072//GO:1901135//GO:1901136//GO:1901564//GO:1901565//GO:1901575//GO:0044036//GO:0044260//GO:0071554	chitin catabolic process//cell wall macromolecule catabolic process//metabolic process//aminoglycan metabolic process//aminoglycan catabolic process//chitin metabolic process//amino sugar metabolic process//nitrogen compound metabolic process//biological_process//catabolic process//macromolecule catabolic process//cellular process//drug metabolic process//drug catabolic process//macromolecule met…			GO:0008061//GO:0004568//GO:0003674//GO:0005488//GO:0008144//GO:0097367//GO:0003824//GO:0004553//GO:0016787//GO:0016798	chitin binding//chitinase activity//molecular_function//binding//drug binding//carbohydrate derivative binding//catalytic activity//hydrolase activity, hydrolyzing O-glycosyl compounds//hydrolase activity//hydrolase activity, acting on glycosyl bonds
RchiOBHmChr4g0428421	green	hypothetical protein	-0.781894	--	--	--	--	--	--
RchiOBHmChr5g0051981	green	Putative sodium/sulfate symporter	-0.807131	GO:0006814//GO:0055085//GO:0006810//GO:0006811//GO:0006812//GO:0030001//GO:0008150//GO:0015672//GO:0051179//GO:0051234	sodium ion transport//transmembrane transport//transport//ion transport//cation transport//metal ion transport//biological_process//monovalent inorganic cation transport//localization//establishment of localization	GO:0016020//GO:0005575	membrane//cellular_component	GO:0005215//GO:0003674	transporter activity//molecular_function
RchiOBHmChr5g0004601	green	Putative phosphosulfolactate synthase	-0.808139	--	--	--	--	--	--
RchiOBHmChr1g0365881	green	Putative transcription factor bHLH family	-0.811295					GO:0046983//GO:0005515//GO:0003674//GO:0005488	protein dimerization activity//protein binding//molecular_function//binding
RchiOBHmChr2g0115841	green	Putative TauD/TfdA-like domain-containing protein	-0.811686	GO:0055114//GO:0008152//GO:0008150	oxidation-reduction process//metabolic process//biological_process			GO:0016491//GO:0003674//GO:0003824	oxidoreductase activity//molecular_function//catalytic activity
RchiOBHmChr4g0396081	green	Putative ammonium transporter, ammonium/urea transporter	-0.818227	GO:0015696//GO:0006810//GO:0006811//GO:0006812//GO:0008150//GO:0051179//GO:0051234//GO:0071705	ammonium transport//transport//ion transport//cation transport//biological_process//localization//establishment of localization//nitrogen compound transport	GO:0016020//GO:0005575	membrane//cellular_component	GO:0008519//GO:0003674//GO:0005215//GO:0022857//GO:0008324//GO:0015075	ammonium transmembrane transporter activity//molecular_function//transporter activity//transmembrane transporter activity//cation transmembrane transporter activity//ion transmembrane transporter activity
RchiOBHmChr3g0468121	green	Putative protein-serine/threonine phosphatase	-0.826267					GO:0003824//GO:0003674	catalytic activity//molecular_function
RchiOBHmChr4g0441061	green	Putative bilirubin oxidase	-0.827569	GO:0055114//GO:0008152//GO:0008150	oxidation-reduction process//metabolic process//biological_process			GO:0005507//GO:0016491//GO:0003674//GO:0005488//GO:0046872//GO:0043167//GO:0043169//GO:0046914//GO:0003824	copper ion binding//oxidoreductase activity//molecular_function//binding//metal ion binding//ion binding//cation binding//transition metal ion binding//catalytic activity
RchiOBHmChr5g0051631	green	hypothetical protein	-0.827818	--	--	--	--	--	--
RchiOBHmChr4g0416691	green	Putative major facilitator, sugar transporter, major facilitator superfamily	-0.841888	GO:0055085//GO:0006810//GO:0008150//GO:0051179//GO:0051234	transmembrane transport//transport//biological_process//localization//establishment of localization	GO:0016021//GO:0005575//GO:0016020//GO:0031224//GO:0044425	integral component of membrane//cellular_component//membrane//intrinsic component of membrane//membrane part	GO:0022857//GO:0003674//GO:0005215	transmembrane transporter activity//molecular_function//transporter activity
RchiOBHmChr4g0429291	green	hypothetical protein	-0.846686	--	--	--	--	--	--
RchiOBHmChr5g0032401	green	Putative aromatic-amino-acid transaminase	-0.849467	GO:0009058//GO:0008152//GO:0008150	biosynthetic process//metabolic process//biological_process			GO:0030170//GO:0003674//GO:0005488//GO:0008144//GO:0019842//GO:0036094//GO:0043167//GO:0043168//GO:0048037//GO:0050662//GO:0070279//GO:0097159//GO:1901363	pyridoxal phosphate binding//molecular_function//binding//drug binding//vitamin binding//small molecule binding//ion binding//anion binding//cofactor binding//coenzyme binding//vitamin B6 binding//organic cyclic compound binding//heterocyclic compound binding
RchiOBHmChr3g0464641	green	hypothetical protein	-0.853179	--	--	--	--	--	--
RchiOBHmChr1g0321551	green	Putative annexin	-0.866582					GO:0005509//GO:0005544//GO:0003674//GO:0005488//GO:0046872//GO:0043167//GO:0043169//GO:0005543//GO:0008289//GO:0043168	calcium ion binding//calcium-dependent phospholipid binding//molecular_function//binding//metal ion binding//ion binding//cation binding//phospholipid binding//lipid binding//anion binding
RchiOBHmChr2g0167961	green	Putative aminoacyltransferase, E1 ubiquitin-activating enzyme	-0.871373	--	--	--	--	--	--
RchiOBHmChr4g0394191	green	Putative hydrolase	-0.873972	--	--	--	--	--	--
RchiOBHmChr1g0375081	green	Putative peptidylprolyl isomerase	-0.875698	GO:0006457//GO:0008150//GO:0009987	protein folding//biological_process//cellular process
RchiOBHmChr2g0172471	green	hypothetical protein	-0.875833	--	--	--	--	--	--
RchiOBHmChr5g0039691	green	Putative eukaryotic translation initiation factor SUI1	-0.876262	GO:0006413//GO:0008152//GO:0006412//GO:0006518//GO:0006807//GO:0008150//GO:0009058//GO:0009059//GO:0009987//GO:0010467//GO:0019538//GO:0034641//GO:0034645//GO:0043043//GO:0043170//GO:0043603//GO:0043604//GO:0044237//GO:0044238//GO:0044249//GO:0044260//GO:0044267//GO:0044271//GO:0071704//GO:1901564//GO:1901566//GO:1901576	translational initiation//metabolic process//translation//peptide metabolic process//nitrogen compound metabolic process//biological_process//biosynthetic process//macromolecule biosynthetic process//cellular process//gene expression//protein metabolic process//cellular nitrogen compound metabolic process//cellular macromolecule biosynthetic process//peptide biosynthetic process//macromolecule me…			GO:0003743//GO:0003674//GO:0003676//GO:0003723//GO:0005488//GO:0008135//GO:0097159//GO:1901363	translation initiation factor activity//molecular_function//nucleic acid binding//RNA binding//binding//translation factor activity, RNA binding//organic cyclic compound binding//heterocyclic compound binding
RchiOBHmChr3g0464341	green	Putative 7-deoxyloganetic acid glucosyltransferase	-0.876475	GO:0008152//GO:0008150	metabolic process//biological_process			GO:0016758//GO:0003674//GO:0003824//GO:0016740//GO:0016757	transferase activity, transferring hexosyl groups//molecular_function//catalytic activity//transferase activity//transferase activity, transferring glycosyl groups
RchiOBHmChr3g0472431	green	Putative metallo-dependent phosphatase	-0.8801					GO:0016787//GO:0003674//GO:0003824	hydrolase activity//molecular_function//catalytic activity
RchiOBHmChr2g0115271	green	Putative inositol-3-phosphate synthase	-0.883259	GO:0006021//GO:0008654//GO:0008152//GO:0005975//GO:0006020//GO:0006066//GO:0008150//GO:0009058//GO:0009987//GO:0016051//GO:0019751//GO:0034637//GO:0044237//GO:0044238//GO:0044249//GO:0044262//GO:0044281//GO:0044283//GO:0046165//GO:0046173//GO:0071704//GO:1901576//GO:1901615//GO:1901617//GO:0006629//GO:0006644//GO:0006793//GO:0006796//GO:0008610//GO:0019637//GO:0044255//GO:0090407	inositol biosynthetic process//phospholipid biosynthetic process//metabolic process//carbohydrate metabolic process//inositol metabolic process//alcohol metabolic process//biological_process//biosynthetic process//cellular process//carbohydrate biosynthetic process//polyol metabolic process//cellular carbohydrate biosynthetic process//cellular metabolic process//primary metabolic process//cellula…			GO:0004512//GO:0003674//GO:0003824//GO:0016853//GO:0016872	inositol-3-phosphate synthase activity//molecular_function//catalytic activity//isomerase activity//intramolecular lyase activity
RchiOBHmChr5g0060751	green	Putative 2',3'-cyclic-nucleotide 3'-phosphodiesterase	-0.88331	--	--	--	--	--	--
RchiOBHmChr5g0034821	green	Putative transcription factor NAM family	-0.889629	GO:0006355//GO:0008152//GO:0006139//GO:0006351//GO:0006725//GO:0006807//GO:0008150//GO:0009058//GO:0009059//GO:0009889//GO:0009987//GO:0010467//GO:0010468//GO:0010556//GO:0016070//GO:0018130//GO:0019219//GO:0019222//GO:0019438//GO:0031323//GO:0031326//GO:0032774//GO:0034641//GO:0034645//GO:0034654//GO:0043170//GO:0044237//GO:0044238//GO:0044249//GO:0044260//GO:0044271//GO:0046483//GO:0050789//GO:…	regulation of transcription, DNA-templated//metabolic process//nucleobase-containing compound metabolic process//transcription, DNA-templated//cellular aromatic compound metabolic process//nitrogen compound metabolic process//biological_process//biosynthetic process//macromolecule biosynthetic process//regulation of biosynthetic process//cellular process//gene expression//regulation of gene expre…			GO:0003677//GO:0003674//GO:0003676//GO:0005488//GO:0097159//GO:1901363	DNA binding//molecular_function//nucleic acid binding//binding//organic cyclic compound binding//heterocyclic compound binding
RchiOBHmChr3g0475171	green	hypothetical protein	-0.894831	--	--	--	--	--	--
RchiOBHmChr1g0368061	green	Putative protein kinase RLK-Pelle-L-LEC family	-0.895821	GO:0006468//GO:0008152//GO:0006464//GO:0006793//GO:0006796//GO:0006807//GO:0008150//GO:0009987//GO:0016310//GO:0019538//GO:0036211//GO:0043170//GO:0043412//GO:0044237//GO:0044238//GO:0044260//GO:0044267//GO:0071704//GO:1901564	protein phosphorylation//metabolic process//cellular protein modification process//phosphorus metabolic process//phosphate-containing compound metabolic process//nitrogen compound metabolic process//biological_process//cellular process//phosphorylation//protein metabolic process//protein modification process//macromolecule metabolic process//macromolecule modification//cellular metabolic process/…			GO:0030246//GO:0004672//GO:0005524//GO:0003674//GO:0005488//GO:0003824//GO:0016301//GO:0016740//GO:0016772//GO:0016773//GO:0140096//GO:0000166//GO:0008144//GO:0017076//GO:0030554//GO:0032553//GO:0032555//GO:0032559//GO:0035639//GO:0036094//GO:0043167//GO:0043168//GO:0097159//GO:0097367//GO:1901265//GO:1901363	carbohydrate binding//protein kinase activity//ATP binding//molecular_function//binding//catalytic activity//kinase activity//transferase activity//transferase activity, transferring phosphorus-containing groups//phosphotransferase activity, alcohol group as acceptor//catalytic activity, acting on a protein//nucleotide binding//drug binding//purine nucleotide binding//adenyl nucleotide binding//r…
RchiOBHmChr4g0435331	green	hypothetical protein	-0.929704	--	--	--	--	--	--
RchiOBHmChr3g0478671	green	Putative nucleotide-binding alpha-beta plait domain-containing protein	-0.931451					GO:0003676//GO:0000166//GO:0003674//GO:0005488//GO:0097159//GO:1901363//GO:0036094//GO:1901265	nucleic acid binding//nucleotide binding//molecular_function//binding//organic cyclic compound binding//heterocyclic compound binding//small molecule binding//nucleoside phosphate binding
RchiOBHmChr3g0494081	green	hypothetical protein	-0.935733	--	--	--	--	--	--
RchiOBHmChr4g0441231	green	Putative DnaJ domain-containing protein	-0.943315	--	--	--	--	--	--
RchiOBHmChr3g0471401	green	Putative nepenthesin	-0.944389	--	--	--	--	--	--
RchiOBHmChr1g0357621	green	Putative heavy metal-associated domain, HMA	-0.965733	GO:0030001//GO:0006810//GO:0006811//GO:0006812//GO:0008150//GO:0051179//GO:0051234	metal ion transport//transport//ion transport//cation transport//biological_process//localization//establishment of localization			GO:0046872//GO:0003674//GO:0005488//GO:0043167//GO:0043169	metal ion binding//molecular_function//binding//ion binding//cation binding

## Sheet: gene annotion of MEmagenta
Table S10 Gene ID and annotation of all members of the 11 candidate adaxial–abaxial patterning gene modules.
Gene_id	Module_color	Gene_description	KME	Biological_process	Biological_process_description	Cellular_component	Cellular_component_description	Molecular_function	Molecular_function_description
RchiOBHmChr4g0423331	magenta	Putative transcription factor C2H2 family	0.984483					GO:0005515//GO:0008270//GO:0003674//GO:0005488//GO:0046872//GO:0043167//GO:0043169//GO:0046914	protein binding//zinc ion binding//molecular_function//binding//metal ion binding//ion binding//cation binding//transition metal ion binding
RchiOBHmChr2g0087191	magenta	Putative codeine 3-O-demethylase	0.965688	GO:0055114//GO:0008152//GO:0008150	oxidation-reduction process//metabolic process//biological_process			GO:0016491//GO:0003674//GO:0003824	oxidoreductase activity//molecular_function//catalytic activity
RchiOBHmChr4g0425181	magenta	Putative START-like domain, Bet v I type allergen	0.955948	GO:0006952//GO:0009607//GO:0006950//GO:0008150//GO:0050896	defense response//response to biotic stimulus//response to stress//biological_process//response to stimulus
RchiOBHmChr2g0126301	magenta	Putative transcription factor AP2-EREBP family	0.948034	GO:0006355//GO:0008152//GO:0006139//GO:0006351//GO:0006725//GO:0006807//GO:0008150//GO:0009058//GO:0009059//GO:0009889//GO:0009987//GO:0010467//GO:0010468//GO:0010556//GO:0016070//GO:0018130//GO:0019219//GO:0019222//GO:0019438//GO:0031323//GO:0031326//GO:0032774//GO:0034641//GO:0034645//GO:0034654//GO:0043170//GO:0044237//GO:0044238//GO:0044249//GO:0044260//GO:0044271//GO:0046483//GO:0050789//GO:…	regulation of transcription, DNA-templated//metabolic process//nucleobase-containing compound metabolic process//transcription, DNA-templated//cellular aromatic compound metabolic process//nitrogen compound metabolic process//biological_process//biosynthetic process//macromolecule biosynthetic process//regulation of biosynthetic process//cellular process//gene expression//regulation of gene expre…			GO:0003700//GO:0003677//GO:0003674//GO:0140110//GO:0003676//GO:0005488//GO:0097159//GO:1901363	DNA binding transcription factor activity//DNA binding//molecular_function//transcription regulator activity//nucleic acid binding//binding//organic cyclic compound binding//heterocyclic compound binding
RchiOBHmChr4g0433191	magenta	Putative P-loop containing nucleoside triphosphate hydrolase, leucine-rich repeat domain, L	0.942308					GO:0043531//GO:0005515//GO:0000166//GO:0003674//GO:0005488//GO:0017076//GO:0030554//GO:0032553//GO:0032555//GO:0032559//GO:0036094//GO:0043167//GO:0043168//GO:0097159//GO:0097367//GO:1901265//GO:1901363	ADP binding//protein binding//nucleotide binding//molecular_function//binding//purine nucleotide binding//adenyl nucleotide binding//ribonucleotide binding//purine ribonucleotide binding//adenyl ribonucleotide binding//small molecule binding//ion binding//anion binding//organic cyclic compound binding//carbohydrate derivative binding//nucleoside phosphate binding//heterocyclic compound binding
RchiOBHmChr3g0457631	magenta	Putative inositol 3-alpha-galactosyltransferase	0.941996					GO:0016757//GO:0003674//GO:0003824//GO:0016740	transferase activity, transferring glycosyl groups//molecular_function//catalytic activity//transferase activity
RchiOBHmChr3g0480401	magenta	Putative leucine-rich repeat-containing, plant-type, leucine-rich repeat domain, L	0.939271	--	--	--	--	--	--
RchiOBHmChr2g0141731	magenta	hypothetical protein	0.936559	--	--	--	--	--	--
RchiOBHmChr4g0395321	magenta	Putative oxidoreductase	0.928746	--	--	--	--	--	--
RchiOBHmChr4g0423941	magenta	Putative START-like domain, Bet v I type allergen	0.925458	GO:0006952//GO:0009607//GO:0006950//GO:0008150//GO:0050896	defense response//response to biotic stimulus//response to stress//biological_process//response to stimulus
RchiOBHmChr4g0424011	magenta	Putative START-like domain, Bet v I type allergen	0.925454	GO:0006952//GO:0009607//GO:0006950//GO:0008150//GO:0050896	defense response//response to biotic stimulus//response to stress//biological_process//response to stimulus
RchiOBHmChr4g0420411	magenta	Putative hydrolase	0.924139	--	--	--	--	--	--
RchiOBHmChr2g0137041	magenta	Putative ADP/ATP carrier protein	0.922866	GO:0006810//GO:0008150//GO:0051179//GO:0051234	transport//biological_process//localization//establishment of localization	GO:0016021//GO:0005575//GO:0016020//GO:0031224//GO:0044425	integral component of membrane//cellular_component//membrane//intrinsic component of membrane//membrane part	GO:0005471//GO:0005524//GO:0000295//GO:0003674//GO:0005215//GO:0022857//GO:0005346//GO:0005347//GO:0015291//GO:0008509//GO:0008514//GO:0015075//GO:0015215//GO:0015216//GO:0015217//GO:0015238//GO:0015297//GO:0015301//GO:0015605//GO:0015932//GO:0022804//GO:0099516//GO:1901505//GO:0000166//GO:0005488//GO:0008144//GO:0017076//GO:0030554//GO:0032553//GO:0032555//GO:0032559//GO:0035639//GO:0036094//GO:…	ATP:ADP antiporter activity//ATP binding//adenine nucleotide transmembrane transporter activity//molecular_function//transporter activity//transmembrane transporter activity//purine ribonucleotide transmembrane transporter activity//ATP transmembrane transporter activity//secondary active transmembrane transporter activity//anion transmembrane transporter activity//organic anion transmembrane tra…
RchiOBHmChr3g0456431	magenta	Putative small nuclear ribonucleoprotein G	0.920072	--	--	--	--	--	--
RchiOBHmChr4g0402761	magenta	Putative casparian strip membrane protein	0.91718	--	--	--	--	--	--
RchiOBHmChr1g0375701	magenta	Putative abieta-7,13-dien-18-ol hydroxylase	0.915103	GO:0055114//GO:0008152//GO:0008150	oxidation-reduction process//metabolic process//biological_process			GO:0005506//GO:0016705//GO:0020037//GO:0003674//GO:0005488//GO:0046872//GO:0043167//GO:0043169//GO:0046914//GO:0003824//GO:0016491//GO:0046906//GO:0048037//GO:0097159//GO:1901363	iron ion binding//oxidoreductase activity, acting on paired donors, with incorporation or reduction of molecular oxygen//heme binding//molecular_function//binding//metal ion binding//ion binding//cation binding//transition metal ion binding//catalytic activity//oxidoreductase activity//tetrapyrrole binding//cofactor binding//organic cyclic compound binding//heterocyclic compound binding
RchiOBHmChr4g0442301	magenta	Putative aminoacyltransferase, E1 ubiquitin-activating enzyme	0.912686	GO:0016567//GO:0008152//GO:0006464//GO:0006807//GO:0008150//GO:0009987//GO:0019538//GO:0032446//GO:0036211//GO:0043170//GO:0043412//GO:0044237//GO:0044238//GO:0044260//GO:0044267//GO:0070647//GO:0071704//GO:1901564	protein ubiquitination//metabolic process//cellular protein modification process//nitrogen compound metabolic process//biological_process//cellular process//protein metabolic process//protein modification by small protein conjugation//protein modification process//macromolecule metabolic process//macromolecule modification//cellular metabolic process//primary metabolic process//cellular macromole…			GO:0005488//GO:0004842//GO:0003674//GO:0003824//GO:0016740//GO:0019787//GO:0140096	binding//ubiquitin-protein transferase activity//molecular_function//catalytic activity//transferase activity//ubiquitin-like protein transferase activity//catalytic activity, acting on a protein
RchiOBHmChr2g0142761	magenta	Putative xenobiotic-transporting ATPase	0.909823	GO:0006810//GO:0055085//GO:0008150//GO:0051179//GO:0051234	transport//transmembrane transport//biological_process//localization//establishment of localization	GO:0016021//GO:0005575//GO:0016020//GO:0031224//GO:0044425	integral component of membrane//cellular_component//membrane//intrinsic component of membrane//membrane part	GO:0005524//GO:0016887//GO:0042626//GO:0000166//GO:0003674//GO:0005488//GO:0008144//GO:0017076//GO:0030554//GO:0032553//GO:0032555//GO:0032559//GO:0035639//GO:0036094//GO:0043167//GO:0043168//GO:0097159//GO:0097367//GO:1901265//GO:1901363//GO:0003824//GO:0017111//GO:0016462//GO:0016787//GO:0016817//GO:0016818//GO:0042623//GO:0005215//GO:0022857//GO:0015399//GO:0015405//GO:0022804//GO:0043492	ATP binding//ATPase activity//ATPase activity, coupled to transmembrane movement of substances//nucleotide binding//molecular_function//binding//drug binding//purine nucleotide binding//adenyl nucleotide binding//ribonucleotide binding//purine ribonucleotide binding//adenyl ribonucleotide binding//purine ribonucleoside triphosphate binding//small molecule binding//ion binding//anion binding//orga…
RchiOBHmChr2g0153821	magenta	hypothetical protein	0.906653	--	--	--	--	--	--
RchiOBHmChr4g0423711	magenta	Putative START-like domain, Bet v I type allergen	0.90587	--	--	--	--	--	--
RchiOBHmChr5g0050721	magenta	Putative acyl-CoA desaturase	0.903984	GO:0006629//GO:0008152//GO:0008150//GO:0044238//GO:0071704	lipid metabolic process//metabolic process//biological_process//primary metabolic process//organic substance metabolic process
RchiOBHmChr1g0334721	magenta	Putative trans-aconitate 3-methyltransferase	0.901145	GO:0008152//GO:0008150	metabolic process//biological_process			GO:0008168//GO:0003674//GO:0003824//GO:0016740//GO:0016741	methyltransferase activity//molecular_function//catalytic activity//transferase activity//transferase activity, transferring one-carbon groups
RchiOBHmChr4g0426041	magenta	hypothetical protein	0.897814	--	--	--	--	--	--
RchiOBHmChr1g0377981	magenta	Putative fibrillarin, S-adenosyl-L-methionine-dependent methyltransferase	0.894042	GO:0006364//GO:0008033//GO:0042254//GO:0008152//GO:0006139//GO:0006396//GO:0006725//GO:0006807//GO:0008150//GO:0009987//GO:0010467//GO:0016070//GO:0016072//GO:0022613//GO:0034470//GO:0034641//GO:0034660//GO:0043170//GO:0044085//GO:0044237//GO:0044238//GO:0046483//GO:0071704//GO:0071840//GO:0090304//GO:1901360//GO:0006399	rRNA processing//tRNA processing//ribosome biogenesis//metabolic process//nucleobase-containing compound metabolic process//RNA processing//cellular aromatic compound metabolic process//nitrogen compound metabolic process//biological_process//cellular process//gene expression//RNA metabolic process//rRNA metabolic process//ribonucleoprotein complex biogenesis//ncRNA processing//cellular nitrogen …			GO:0003723//GO:0008168//GO:0003674//GO:0003676//GO:0005488//GO:0097159//GO:1901363//GO:0003824//GO:0016740//GO:0016741	RNA binding//methyltransferase activity//molecular_function//nucleic acid binding//binding//organic cyclic compound binding//heterocyclic compound binding//catalytic activity//transferase activity//transferase activity, transferring one-carbon groups
RchiOBHmChr4g0423721	magenta	Putative START-like domain, Bet v I type allergen	0.893783	GO:0006952//GO:0009607//GO:0006950//GO:0008150//GO:0050896	defense response//response to biotic stimulus//response to stress//biological_process//response to stimulus
RchiOBHmChr4g0434531	magenta	Putative protein kinase RLK-Pelle-WAK-LRK10L-1 family	0.892011	GO:0006468//GO:0008152//GO:0006464//GO:0006793//GO:0006796//GO:0006807//GO:0008150//GO:0009987//GO:0016310//GO:0019538//GO:0036211//GO:0043170//GO:0043412//GO:0044237//GO:0044238//GO:0044260//GO:0044267//GO:0071704//GO:1901564	protein phosphorylation//metabolic process//cellular protein modification process//phosphorus metabolic process//phosphate-containing compound metabolic process//nitrogen compound metabolic process//biological_process//cellular process//phosphorylation//protein metabolic process//protein modification process//macromolecule metabolic process//macromolecule modification//cellular metabolic process/…			GO:0004672//GO:0005524//GO:0003674//GO:0003824//GO:0016301//GO:0016740//GO:0016772//GO:0016773//GO:0140096//GO:0000166//GO:0005488//GO:0008144//GO:0017076//GO:0030554//GO:0032553//GO:0032555//GO:0032559//GO:0035639//GO:0036094//GO:0043167//GO:0043168//GO:0097159//GO:0097367//GO:1901265//GO:1901363	protein kinase activity//ATP binding//molecular_function//catalytic activity//kinase activity//transferase activity//transferase activity, transferring phosphorus-containing groups//phosphotransferase activity, alcohol group as acceptor//catalytic activity, acting on a protein//nucleotide binding//binding//drug binding//purine nucleotide binding//adenyl nucleotide binding//ribonucleotide binding/…
RchiOBHmChr2g0170881	magenta	hypothetical protein	0.890436	--	--	--	--	--	--
RchiOBHmChr1g0326841	magenta	Putative protein kinase RLK-Pelle-RLCK-Os family	0.887223	GO:0006468//GO:0008152//GO:0006464//GO:0006793//GO:0006796//GO:0006807//GO:0008150//GO:0009987//GO:0016310//GO:0019538//GO:0036211//GO:0043170//GO:0043412//GO:0044237//GO:0044238//GO:0044260//GO:0044267//GO:0071704//GO:1901564	protein phosphorylation//metabolic process//cellular protein modification process//phosphorus metabolic process//phosphate-containing compound metabolic process//nitrogen compound metabolic process//biological_process//cellular process//phosphorylation//protein metabolic process//protein modification process//macromolecule metabolic process//macromolecule modification//cellular metabolic process/…			GO:0004672//GO:0005524//GO:0003674//GO:0003824//GO:0016301//GO:0016740//GO:0016772//GO:0016773//GO:0140096//GO:0000166//GO:0005488//GO:0008144//GO:0017076//GO:0030554//GO:0032553//GO:0032555//GO:0032559//GO:0035639//GO:0036094//GO:0043167//GO:0043168//GO:0097159//GO:0097367//GO:1901265//GO:1901363	protein kinase activity//ATP binding//molecular_function//catalytic activity//kinase activity//transferase activity//transferase activity, transferring phosphorus-containing groups//phosphotransferase activity, alcohol group as acceptor//catalytic activity, acting on a protein//nucleotide binding//binding//drug binding//purine nucleotide binding//adenyl nucleotide binding//ribonucleotide binding/…
RchiOBHmChr5g0053361	magenta	Putative glucan endo-1,3-beta-D-glucosidase	0.88473	GO:0005975//GO:0008152//GO:0008150//GO:0044238//GO:0071704	carbohydrate metabolic process//metabolic process//biological_process//primary metabolic process//organic substance metabolic process			GO:0004553//GO:0003674//GO:0003824//GO:0016787//GO:0016798	hydrolase activity, hydrolyzing O-glycosyl compounds//molecular_function//catalytic activity//hydrolase activity//hydrolase activity, acting on glycosyl bonds
RchiOBHmChr5g0013131	magenta	Putative transcription factor WRKY family	0.875954	GO:0006355//GO:0008152//GO:0006139//GO:0006351//GO:0006725//GO:0006807//GO:0008150//GO:0009058//GO:0009059//GO:0009889//GO:0009987//GO:0010467//GO:0010468//GO:0010556//GO:0016070//GO:0018130//GO:0019219//GO:0019222//GO:0019438//GO:0031323//GO:0031326//GO:0032774//GO:0034641//GO:0034645//GO:0034654//GO:0043170//GO:0044237//GO:0044238//GO:0044249//GO:0044260//GO:0044271//GO:0046483//GO:0050789//GO:…	regulation of transcription, DNA-templated//metabolic process//nucleobase-containing compound metabolic process//transcription, DNA-templated//cellular aromatic compound metabolic process//nitrogen compound metabolic process//biological_process//biosynthetic process//macromolecule biosynthetic process//regulation of biosynthetic process//cellular process//gene expression//regulation of gene expre…			GO:0003700//GO:0043565//GO:0003674//GO:0140110//GO:0003676//GO:0003677//GO:0005488//GO:0097159//GO:1901363	DNA binding transcription factor activity//sequence-specific DNA binding//molecular_function//transcription regulator activity//nucleic acid binding//DNA binding//binding//organic cyclic compound binding//heterocyclic compound binding
RchiOBHmChr2g0158861	magenta	Putative plant disease resistance response protein	0.868395	--	--	--	--	--	--
RchiOBHmChr3g0478451	magenta	Putative polygalacturonase	0.858527					GO:0005515//GO:0003674//GO:0005488	protein binding//molecular_function//binding
RchiOBHmChr4g0389511	magenta	Putative protein kinase RLK-Pelle-DLSV family	0.857729	GO:0048544//GO:0006468//GO:0000003//GO:0007154//GO:0008037//GO:0008150//GO:0009856//GO:0009875//GO:0009987//GO:0022414//GO:0032501//GO:0044706//GO:0051704//GO:0008152//GO:0006464//GO:0006793//GO:0006796//GO:0006807//GO:0016310//GO:0019538//GO:0036211//GO:0043170//GO:0043412//GO:0044237//GO:0044238//GO:0044260//GO:0044267//GO:0071704//GO:1901564	recognition of pollen//protein phosphorylation//reproduction//cell communication//cell recognition//biological_process//pollination//pollen-pistil interaction//cellular process//reproductive process//multicellular organismal process//multi-multicellular organism process//multi-organism process//metabolic process//cellular protein modification process//phosphorus metabolic process//phosphate-conta…			GO:0004672//GO:0003674//GO:0003824//GO:0016301//GO:0016740//GO:0016772//GO:0016773//GO:0140096	protein kinase activity//molecular_function//catalytic activity//kinase activity//transferase activity//transferase activity, transferring phosphorus-containing groups//phosphotransferase activity, alcohol group as acceptor//catalytic activity, acting on a protein
RchiOBHmChr2g0118321	magenta	Putative protein kinase RLK-Pelle-SD-2b family	0.84038	GO:0006468//GO:0008152//GO:0006464//GO:0006793//GO:0006796//GO:0006807//GO:0008150//GO:0009987//GO:0016310//GO:0019538//GO:0036211//GO:0043170//GO:0043412//GO:0044237//GO:0044238//GO:0044260//GO:0044267//GO:0071704//GO:1901564	protein phosphorylation//metabolic process//cellular protein modification process//phosphorus metabolic process//phosphate-containing compound metabolic process//nitrogen compound metabolic process//biological_process//cellular process//phosphorylation//protein metabolic process//protein modification process//macromolecule metabolic process//macromolecule modification//cellular metabolic process/…			GO:0004672//GO:0005524//GO:0003674//GO:0003824//GO:0016301//GO:0016740//GO:0016772//GO:0016773//GO:0140096//GO:0000166//GO:0005488//GO:0008144//GO:0017076//GO:0030554//GO:0032553//GO:0032555//GO:0032559//GO:0035639//GO:0036094//GO:0043167//GO:0043168//GO:0097159//GO:0097367//GO:1901265//GO:1901363	protein kinase activity//ATP binding//molecular_function//catalytic activity//kinase activity//transferase activity//transferase activity, transferring phosphorus-containing groups//phosphotransferase activity, alcohol group as acceptor//catalytic activity, acting on a protein//nucleotide binding//binding//drug binding//purine nucleotide binding//adenyl nucleotide binding//ribonucleotide binding/…
RchiOBHmChr4g0434131	magenta	Putative wall-associated receptor kinase, galacturonan-binding domain-containing protein	0.822556					GO:0030247//GO:0001871//GO:0003674//GO:0030246//GO:0005488	polysaccharide binding//pattern binding//molecular_function//carbohydrate binding//binding
RchiOBHmChr5g0022271	magenta	Putative rlpA-like protein, double-psi beta-barrel	0.751642	--	--	--	--	--	--
RchiOBHmChr4g0423961	magenta	Putative START-like domain, Bet v I type allergen	0.694991	GO:0006952//GO:0009607//GO:0006950//GO:0008150//GO:0050896	defense response//response to biotic stimulus//response to stress//biological_process//response to stimulus
RchiOBHmChr2g0174431	magenta	Putative amino acid transporter, transmembrane domain-containing protein	0.692035	--	--	--	--	--	--
RchiOBHmChr4g0440101	magenta	Putative peptidylprolyl isomerase	0.662977	GO:0000413//GO:0006457//GO:0008152//GO:0006464//GO:0006807//GO:0008150//GO:0009987//GO:0018193//GO:0018208//GO:0019538//GO:0036211//GO:0043170//GO:0043412//GO:0044237//GO:0044238//GO:0044260//GO:0044267//GO:0071704//GO:1901564	protein peptidyl-prolyl isomerization//protein folding//metabolic process//cellular protein modification process//nitrogen compound metabolic process//biological_process//cellular process//peptidyl-amino acid modification//peptidyl-proline modification//protein metabolic process//protein modification process//macromolecule metabolic process//macromolecule modification//cellular metabolic process/…			GO:0003755//GO:0003674//GO:0003824//GO:0016853//GO:0016859//GO:0140096	peptidyl-prolyl cis-trans isomerase activity//molecular_function//catalytic activity//isomerase activity//cis-trans isomerase activity//catalytic activity, acting on a protein
RchiOBHmChr2g0084801	magenta	Putative ribosomal protein S24e	0.60924	GO:0006412//GO:0008152//GO:0006518//GO:0006807//GO:0008150//GO:0009058//GO:0009059//GO:0009987//GO:0010467//GO:0019538//GO:0034641//GO:0034645//GO:0043043//GO:0043170//GO:0043603//GO:0043604//GO:0044237//GO:0044238//GO:0044249//GO:0044260//GO:0044267//GO:0044271//GO:0071704//GO:1901564//GO:1901566//GO:1901576	translation//metabolic process//peptide metabolic process//nitrogen compound metabolic process//biological_process//biosynthetic process//macromolecule biosynthetic process//cellular process//gene expression//protein metabolic process//cellular nitrogen compound metabolic process//cellular macromolecule biosynthetic process//peptide biosynthetic process//macromolecule metabolic process//cellular …	GO:0005622//GO:0005840//GO:0005575//GO:0005623//GO:0044464//GO:0005737//GO:0032991//GO:0043226//GO:0043228//GO:0043229//GO:0043232//GO:0044424//GO:0044444//GO:1990904	intracellular//ribosome//cellular_component//cell//cell part//cytoplasm//protein-containing complex//organelle//non-membrane-bounded organelle//intracellular organelle//intracellular non-membrane-bounded organelle//intracellular part//cytoplasmic part//ribonucleoprotein complex	GO:0003735//GO:0003674//GO:0005198	structural constituent of ribosome//molecular_function//structural molecule activity
RchiOBHmChr5g0038381	magenta	Putative protein-serine/threonine phosphatase	0.491897	--	--	--	--	--	--
RchiOBHmChr1g0365331	magenta	Putative 2-acylglycerol O-acyltransferase	0.459593	--	--	--	--	--	--
RchiOBHmChr1g0339861	magenta	hypothetical protein	0.43746	--	--	--	--	--	--
RchiOBHmChr1g0327881	magenta	Putative carboxylesterase	-0.664717	GO:0008152//GO:0008150	metabolic process//biological_process			GO:0016787//GO:0003674//GO:0003824	hydrolase activity//molecular_function//catalytic activity
RchiOBHmChr5g0049691	magenta	hypothetical protein	-0.687992	--	--	--	--	--	--
RchiOBHmChr2g0169241	magenta	Putative phosphotransferase with a phosphate group as acceptor	-0.737872					GO:0003993//GO:0003674//GO:0003824//GO:0016787//GO:0016788//GO:0016791//GO:0042578	acid phosphatase activity//molecular_function//catalytic activity//hydrolase activity//hydrolase activity, acting on ester bonds//phosphatase activity//phosphoric ester hydrolase activity
RchiOBHmChr2g0110671	magenta	Putative transcription factor C2C2-Dof family	-0.776999	GO:0006355//GO:0008152//GO:0006139//GO:0006351//GO:0006725//GO:0006807//GO:0008150//GO:0009058//GO:0009059//GO:0009889//GO:0009987//GO:0010467//GO:0010468//GO:0010556//GO:0016070//GO:0018130//GO:0019219//GO:0019222//GO:0019438//GO:0031323//GO:0031326//GO:0032774//GO:0034641//GO:0034645//GO:0034654//GO:0043170//GO:0044237//GO:0044238//GO:0044249//GO:0044260//GO:0044271//GO:0046483//GO:0050789//GO:…	regulation of transcription, DNA-templated//metabolic process//nucleobase-containing compound metabolic process//transcription, DNA-templated//cellular aromatic compound metabolic process//nitrogen compound metabolic process//biological_process//biosynthetic process//macromolecule biosynthetic process//regulation of biosynthetic process//cellular process//gene expression//regulation of gene expre…			GO:0003677//GO:0003674//GO:0003676//GO:0005488//GO:0097159//GO:1901363	DNA binding//molecular_function//nucleic acid binding//binding//organic cyclic compound binding//heterocyclic compound binding
RchiOBHmChr2g0121921	magenta	Putative pigment precursor permease, P-loop containing nucleoside triphosphate hydrolase	-0.822819			GO:0016020//GO:0005575	membrane//cellular_component	GO:0005524//GO:0016887//GO:0000166//GO:0003674//GO:0005488//GO:0008144//GO:0017076//GO:0030554//GO:0032553//GO:0032555//GO:0032559//GO:0035639//GO:0036094//GO:0043167//GO:0043168//GO:0097159//GO:0097367//GO:1901265//GO:1901363//GO:0003824//GO:0017111//GO:0016462//GO:0016787//GO:0016817//GO:0016818	ATP binding//ATPase activity//nucleotide binding//molecular_function//binding//drug binding//purine nucleotide binding//adenyl nucleotide binding//ribonucleotide binding//purine ribonucleotide binding//adenyl ribonucleotide binding//purine ribonucleoside triphosphate binding//small molecule binding//ion binding//anion binding//organic cyclic compound binding//carbohydrate derivative binding//nucl…
RchiOBHmChr4g0440141	magenta	Putative transcription factor Homobox-WOX family	-0.829808	GO:0006355//GO:0008152//GO:0006139//GO:0006351//GO:0006725//GO:0006807//GO:0008150//GO:0009058//GO:0009059//GO:0009889//GO:0009987//GO:0010467//GO:0010468//GO:0010556//GO:0016070//GO:0018130//GO:0019219//GO:0019222//GO:0019438//GO:0031323//GO:0031326//GO:0032774//GO:0034641//GO:0034645//GO:0034654//GO:0043170//GO:0044237//GO:0044238//GO:0044249//GO:0044260//GO:0044271//GO:0046483//GO:0050789//GO:…	regulation of transcription, DNA-templated//metabolic process//nucleobase-containing compound metabolic process//transcription, DNA-templated//cellular aromatic compound metabolic process//nitrogen compound metabolic process//biological_process//biosynthetic process//macromolecule biosynthetic process//regulation of biosynthetic process//cellular process//gene expression//regulation of gene expre…			GO:0003700//GO:0043565//GO:0003677//GO:0003674//GO:0140110//GO:0003676//GO:0005488//GO:0097159//GO:1901363	DNA binding transcription factor activity//sequence-specific DNA binding//DNA binding//molecular_function//transcription regulator activity//nucleic acid binding//binding//organic cyclic compound binding//heterocyclic compound binding
RchiOBHmChr2g0085061	magenta	Putative P-loop containing nucleoside triphosphate hydrolase	-0.83311					GO:0043531//GO:0000166//GO:0003674//GO:0005488//GO:0017076//GO:0030554//GO:0032553//GO:0032555//GO:0032559//GO:0036094//GO:0043167//GO:0043168//GO:0097159//GO:0097367//GO:1901265//GO:1901363	ADP binding//nucleotide binding//molecular_function//binding//purine nucleotide binding//adenyl nucleotide binding//ribonucleotide binding//purine ribonucleotide binding//adenyl ribonucleotide binding//small molecule binding//ion binding//anion binding//organic cyclic compound binding//carbohydrate derivative binding//nucleoside phosphate binding//heterocyclic compound binding
RchiOBHmChr2g0142941	magenta	hypothetical protein	-0.840865					GO:0005515//GO:0003674//GO:0005488	protein binding//molecular_function//binding
RchiOBHmChr3g0453941	magenta	Putative The fantastic four family protein	-0.849715	--	--	--	--	--	--
RchiOBHmChr2g0101791	magenta	Putative cholesterol monooxygenase (side-chain-cleaving)	-0.896445	GO:0055114//GO:0008152//GO:0008150	oxidation-reduction process//metabolic process//biological_process			GO:0005506//GO:0016705//GO:0020037//GO:0003674//GO:0005488//GO:0046872//GO:0043167//GO:0043169//GO:0046914//GO:0003824//GO:0016491//GO:0046906//GO:0048037//GO:0097159//GO:1901363	iron ion binding//oxidoreductase activity, acting on paired donors, with incorporation or reduction of molecular oxygen//heme binding//molecular_function//binding//metal ion binding//ion binding//cation binding//transition metal ion binding//catalytic activity//oxidoreductase activity//tetrapyrrole binding//cofactor binding//organic cyclic compound binding//heterocyclic compound binding
RchiOBHmChr4g0440171	magenta	hypothetical protein	-0.898393	--	--	--	--	--	--
RchiOBHmChr2g0133211	magenta	Putative major intrinsic protein	-0.899839	GO:0006810//GO:0008150//GO:0051179//GO:0051234	transport//biological_process//localization//establishment of localization	GO:0016020//GO:0005575	membrane//cellular_component	GO:0005215//GO:0003674	transporter activity//molecular_function
RchiOBHmChr2g0139491	magenta	Putative major intrinsic protein	-0.92309	GO:0006810//GO:0008150//GO:0051179//GO:0051234	transport//biological_process//localization//establishment of localization	GO:0016020//GO:0005575	membrane//cellular_component	GO:0005215//GO:0003674	transporter activity//molecular_function
RchiOBHmChr5g0023071	magenta	Putative DNA-3-methyladenine glycosylase I	-0.932569	GO:0006284//GO:0006281//GO:0008152//GO:0006139//GO:0006259//GO:0006725//GO:0006807//GO:0006950//GO:0006974//GO:0008150//GO:0009987//GO:0033554//GO:0034641//GO:0043170//GO:0044237//GO:0044238//GO:0044260//GO:0046483//GO:0050896//GO:0051716//GO:0071704//GO:0090304//GO:1901360	base-excision repair//DNA repair//metabolic process//nucleobase-containing compound metabolic process//DNA metabolic process//cellular aromatic compound metabolic process//nitrogen compound metabolic process//response to stress//cellular response to DNA damage stimulus//biological_process//cellular process//cellular response to stress//cellular nitrogen compound metabolic process//macromolecule m…			GO:0008725//GO:0003824//GO:0003674//GO:0003905//GO:0019104//GO:0016787//GO:0016798//GO:0016799//GO:0043733//GO:0140097	DNA-3-methyladenine glycosylase activity//catalytic activity//molecular_function//alkylbase DNA N-glycosylase activity//DNA N-glycosylase activity//hydrolase activity//hydrolase activity, acting on glycosyl bonds//hydrolase activity, hydrolyzing N-glycosyl compounds//DNA-3-methylbase glycosylase activity//catalytic activity, acting on DNA
RchiOBHmChr1g0347891	magenta	hypothetical protein	-0.941539	--	--	--	--	--	--
RchiOBHmChr3g0462411	magenta	hypothetical protein	-0.951107	--	--	--	--	--	--
RchiOBHmChr5g0034651	magenta	hypothetical protein	-0.954822	--	--	--	--	--	--
RchiOBHmChr2g0136831	magenta	Putative Galactose-binding domain-containing protein	-0.963846	--	--	--	--	--	--

## Sheet: gene annotion of MEblue
Table S10 Gene ID and annotation of all members of the 11 candidate adaxial–abaxial patterning gene modules.
Gene_id	Module_color	Gene_description	KME	Biological_process	Biological_process_description	Cellular_component	Cellular_component_description	Molecular_function	Molecular_function_description
RchiOBHmChr3g0448381	blue	Putative cytochrome P450	0.99474	GO:0055114//GO:0008152//GO:0008150	oxidation-reduction process//metabolic process//biological_process			GO:0005506//GO:0016705//GO:0020037//GO:0003674//GO:0005488//GO:0046872//GO:0043167//GO:0043169//GO:0046914//GO:0003824//GO:0016491//GO:0046906//GO:0048037//GO:0097159//GO:1901363	iron ion binding//oxidoreductase activity, acting on paired donors, with incorporation or reduction of molecular oxygen//heme binding//molecular_function//binding//metal ion binding//ion binding//cation binding//transition metal ion binding//catalytic activity//oxidoreductase activity//tetrapyrrole binding//cofactor binding//organic cyclic compound binding//heterocyclic compound binding
RchiOBHmChr2g0110471	blue	Putative cinnamyl-alcohol dehydrogenase	0.994278	GO:0055114//GO:0008152//GO:0008150	oxidation-reduction process//metabolic process//biological_process
RchiOBHmChr5g0062671	blue	Putative 11-S seed storage protein, plant	0.993641					GO:0045735//GO:0003674	nutrient reservoir activity//molecular_function
RchiOBHmChr3g0473191	blue	Putative tubulin GTPase	0.991229					GO:0003924//GO:0003674//GO:0003824//GO:0017111//GO:0016462//GO:0016787//GO:0016817//GO:0016818	GTPase activity//molecular_function//catalytic activity//nucleoside-triphosphatase activity//pyrophosphatase activity//hydrolase activity//hydrolase activity, acting on acid anhydrides//hydrolase activity, acting on acid anhydrides, in phosphorus-containing anhydrides
RchiOBHmChr5g0020141	blue	Putative glycine cleavage system H-protein/Simiate	0.990819	--	--	--	--	--	--
RchiOBHmChr1g0351121	blue	Putative abieta-7,13-dien-18-ol hydroxylase	0.989222	GO:0055114//GO:0008152//GO:0008150	oxidation-reduction process//metabolic process//biological_process			GO:0005506//GO:0016705//GO:0020037//GO:0003674//GO:0005488//GO:0046872//GO:0043167//GO:0043169//GO:0046914//GO:0003824//GO:0016491//GO:0046906//GO:0048037//GO:0097159//GO:1901363	iron ion binding//oxidoreductase activity, acting on paired donors, with incorporation or reduction of molecular oxygen//heme binding//molecular_function//binding//metal ion binding//ion binding//cation binding//transition metal ion binding//catalytic activity//oxidoreductase activity//tetrapyrrole binding//cofactor binding//organic cyclic compound binding//heterocyclic compound binding
RchiOBHmChr2g0091281	blue	Putative translation elongation factor EFTs/EF1B, nucleic acid-binding protein	0.988989	GO:0006414//GO:0008152//GO:0006412//GO:0006518//GO:0006807//GO:0008150//GO:0009058//GO:0009059//GO:0009987//GO:0010467//GO:0019538//GO:0034641//GO:0034645//GO:0043043//GO:0043170//GO:0043603//GO:0043604//GO:0044237//GO:0044238//GO:0044249//GO:0044260//GO:0044267//GO:0044271//GO:0071704//GO:1901564//GO:1901566//GO:1901576	translational elongation//metabolic process//translation//peptide metabolic process//nitrogen compound metabolic process//biological_process//biosynthetic process//macromolecule biosynthetic process//cellular process//gene expression//protein metabolic process//cellular nitrogen compound metabolic process//cellular macromolecule biosynthetic process//peptide biosynthetic process//macromolecule me…	GO:0005622//GO:0005575//GO:0005623//GO:0044464	intracellular//cellular_component//cell//cell part	GO:0003746//GO:0003676//GO:0005515//GO:0003674//GO:0003723//GO:0005488//GO:0008135//GO:0097159//GO:1901363	translation elongation factor activity//nucleic acid binding//protein binding//molecular_function//RNA binding//binding//translation factor activity, RNA binding//organic cyclic compound binding//heterocyclic compound binding
RchiOBHmChr2g0118821	blue	hypothetical protein	0.988277	--	--	--	--	--	--
RchiOBHmChr2g0152011	blue	Putative 3-hydroxyisobutyryl-CoA hydrolase	0.986721					GO:0016836//GO:0003674//GO:0003824//GO:0016829//GO:0016835	hydro-lyase activity//molecular_function//catalytic activity//lyase activity//carbon-oxygen lyase activity
RchiOBHmChr4g0413581	blue	Putative glycine hydroxymethyltransferase	0.986712					GO:0016740//GO:0003674//GO:0003824	transferase activity//molecular_function//catalytic activity
RchiOBHmChr1g0357301	blue	Putative ribosomal protein L5	0.985899	--	--	--	--	--	--
RchiOBHmChr2g0100951	blue	Putative mannan endo-1,4-beta-mannosidase	0.985762	GO:0005975//GO:0008152//GO:0008150//GO:0044238//GO:0071704	carbohydrate metabolic process//metabolic process//biological_process//primary metabolic process//organic substance metabolic process			GO:0004553//GO:0003674//GO:0003824//GO:0016787//GO:0016798	hydrolase activity, hydrolyzing O-glycosyl compounds//molecular_function//catalytic activity//hydrolase activity//hydrolase activity, acting on glycosyl bonds
RchiOBHmChr1g0333171	blue	Putative transcription factor interactor and regulator Znf-B family	0.98515					GO:0005515//GO:0008270//GO:0003674//GO:0005488//GO:0046872//GO:0043167//GO:0043169//GO:0046914	protein binding//zinc ion binding//molecular_function//binding//metal ion binding//ion binding//cation binding//transition metal ion binding
RchiOBHmChr5g0037981	blue	Putative zeaxanthin epoxidase	0.984704	--	--	--	--	--	--
RchiOBHmChr2g0168331	blue	Putative starch synthase	0.984007	--	--	--	--	--	--
RchiOBHmChr2g0136511	blue	Putative aspartate racemase	0.983847	GO:0008152//GO:0006807//GO:0008150	metabolic process//nitrogen compound metabolic process//biological_process			GO:0016855//GO:0036361//GO:0003674//GO:0003824//GO:0016853//GO:0016854	racemase and epimerase activity, acting on amino acids and derivatives//racemase activity, acting on amino acids and derivatives//molecular_function//catalytic activity//isomerase activity//racemase and epimerase activity
RchiOBHmChr5g0049761	blue	hypothetical protein	0.983631	--	--	--	--	--	--
RchiOBHmChr2g0101031	blue	Putative F-box domain-containing protein	0.983616					GO:0005515//GO:0003674//GO:0005488	protein binding//molecular_function//binding
RchiOBHmChr4g0408711	blue	Putative FMN-binding split barrel	0.98327	GO:0055114//GO:0008152//GO:0008150	oxidation-reduction process//metabolic process//biological_process			GO:0010181//GO:0016491//GO:0000166//GO:0003674//GO:0005488//GO:0032553//GO:0036094//GO:0043167//GO:0043168//GO:0048037//GO:0050662//GO:0097159//GO:0097367//GO:1901265//GO:1901363//GO:0003824	FMN binding//oxidoreductase activity//nucleotide binding//molecular_function//binding//ribonucleotide binding//small molecule binding//ion binding//anion binding//cofactor binding//coenzyme binding//organic cyclic compound binding//carbohydrate derivative binding//nucleoside phosphate binding//heterocyclic compound binding//catalytic activity
RchiOBHmChr2g0171411	blue	hypothetical protein	0.983119	--	--	--	--	--	--
RchiOBHmChr3g0447541	blue	Putative phospholipase A(1)	0.981982	GO:0006629//GO:0008152//GO:0008150//GO:0044238//GO:0071704	lipid metabolic process//metabolic process//biological_process//primary metabolic process//organic substance metabolic process			GO:0008374//GO:0003674//GO:0003824//GO:0016740//GO:0016746//GO:0016747	O-acyltransferase activity//molecular_function//catalytic activity//transferase activity//transferase activity, transferring acyl groups//transferase activity, transferring acyl groups other than amino-acyl groups
RchiOBHmChr1g0363321	blue	Putative methionine N(alpha)-acetyltransferase NatB transcription regulator GNAT family	0.981843					GO:0008080//GO:0003674//GO:0003824//GO:0016407//GO:0016410//GO:0016740//GO:0016746//GO:0016747	N-acetyltransferase activity//molecular_function//catalytic activity//acetyltransferase activity//N-acyltransferase activity//transferase activity//transferase activity, transferring acyl groups//transferase activity, transferring acyl groups other than amino-acyl groups
RchiOBHmChr4g0387381	blue	Putative transcription factor bZIP family	0.981831					GO:0003779//GO:0005515//GO:0003674//GO:0005488//GO:0008092	actin binding//protein binding//molecular_function//binding//cytoskeletal protein binding
RchiOBHmChr4g0413361	blue	Putative exostosin	0.981247	--	--	--	--	--	--
RchiOBHmChr3g0495981	blue	Putative glucuronosyltransferase	0.980896			GO:0016020//GO:0005575	membrane//cellular_component	GO:0008375//GO:0003674//GO:0003824//GO:0008194//GO:0016740//GO:0016757//GO:0016758	acetylglucosaminyltransferase activity//molecular_function//catalytic activity//UDP-glycosyltransferase activity//transferase activity//transferase activity, transferring glycosyl groups//transferase activity, transferring hexosyl groups
RchiOBHmChr3g0475311	blue	Putative lipid droplet-associated hydrolase, alpha/Beta hydrolase	0.980766	--	--	--	--	--	--
RchiOBHmChr4g0410061	blue	Putative zeta-carotene isomerase	0.980485	--	--	--	--	--	--
RchiOBHmChr5g0064961	blue	Putative triose-phosphate isomerase	0.980157	GO:0008152//GO:0008150	metabolic process//biological_process			GO:0004807//GO:0003674//GO:0003824//GO:0016853//GO:0016860//GO:0016861	triose-phosphate isomerase activity//molecular_function//catalytic activity//isomerase activity//intramolecular oxidoreductase activity//intramolecular oxidoreductase activity, interconverting aldoses and ketoses
RchiOBHmChr1g0352121	blue	hypothetical protein	0.979985	--	--	--	--	--	--
RchiOBHmChr3g0447341	blue	Putative oxidoreductase	0.979892	GO:0055114//GO:0008152//GO:0008150	oxidation-reduction process//metabolic process//biological_process
RchiOBHmChr2g0130111	blue	Putative ribosomal protein L1	0.97942	--	--	--	--	--	--
RchiOBHmChr1g0373991	blue	hypothetical protein	0.979275	--	--	--	--	--	--
RchiOBHmChr3g0472881	blue	Putative solute carrier family 35 member SLC35F1/F2/F6	0.979101	GO:0006810//GO:0008150//GO:0051179//GO:0051234	transport//biological_process//localization//establishment of localization	GO:0016021//GO:0005575//GO:0016020//GO:0031224//GO:0044425	integral component of membrane//cellular_component//membrane//intrinsic component of membrane//membrane part
RchiOBHmChr3g0464891	blue	hypothetical protein	0.97909	--	--	--	--	--	--
RchiOBHmChr2g0162351	blue	hypothetical protein	0.978956	--	--	--	--	--	--
RchiOBHmChr5g0056671	blue	Putative ribosomal protein L9	0.978833	--	--	--	--	--	--
RchiOBHmChr1g0371651	blue	hypothetical protein	0.978814	--	--	--	--	--	--
RchiOBHmChr2g0084261	blue	Putative methylenetetrahydrofolate reductase (NAD(P)H)	0.978726	GO:0006555//GO:0055114//GO:0000096//GO:0006790//GO:0008152//GO:0006082//GO:0006520//GO:0006807//GO:0008150//GO:0009066//GO:0009987//GO:0019752//GO:0043436//GO:0044237//GO:0044238//GO:0044281//GO:0071704//GO:1901564//GO:1901605	methionine metabolic process//oxidation-reduction process//sulfur amino acid metabolic process//sulfur compound metabolic process//metabolic process//organic acid metabolic process//cellular amino acid metabolic process//nitrogen compound metabolic process//biological_process//aspartate family amino acid metabolic process//cellular process//carboxylic acid metabolic process//oxoacid metabolic pro…			GO:0004489//GO:0003674//GO:0003824//GO:0016491//GO:0016645//GO:0016646	methylenetetrahydrofolate reductase (NAD(P)H) activity//molecular_function//catalytic activity//oxidoreductase activity//oxidoreductase activity, acting on the CH-NH group of donors//oxidoreductase activity, acting on the CH-NH group of donors, NAD or NADP as acceptor
RchiOBHmChr2g0140711	blue	Putative hexokinase	0.978295	GO:0005975//GO:0008152//GO:0008150//GO:0044238//GO:0071704	carbohydrate metabolic process//metabolic process//biological_process//primary metabolic process//organic substance metabolic process			GO:0005524//GO:0016773//GO:0000166//GO:0003674//GO:0005488//GO:0008144//GO:0017076//GO:0030554//GO:0032553//GO:0032555//GO:0032559//GO:0035639//GO:0036094//GO:0043167//GO:0043168//GO:0097159//GO:0097367//GO:1901265//GO:1901363//GO:0003824//GO:0016740//GO:0016772	ATP binding//phosphotransferase activity, alcohol group as acceptor//nucleotide binding//molecular_function//binding//drug binding//purine nucleotide binding//adenyl nucleotide binding//ribonucleotide binding//purine ribonucleotide binding//adenyl ribonucleotide binding//purine ribonucleoside triphosphate binding//small molecule binding//ion binding//anion binding//organic cyclic compound binding…
RchiOBHmChr2g0148211	blue	Putative proton-exporting ATPase	0.978015					GO:0000166//GO:0046872//GO:0003674//GO:0005488//GO:0036094//GO:0097159//GO:1901265//GO:1901363//GO:0043167//GO:0043169	nucleotide binding//metal ion binding//molecular_function//binding//small molecule binding//organic cyclic compound binding//nucleoside phosphate binding//heterocyclic compound binding//ion binding//cation binding
RchiOBHmChr2g0145081	blue	Putative GTP binding protein, second	0.977823					GO:0005525//GO:0000166//GO:0001882//GO:0001883//GO:0003674//GO:0005488//GO:0017076//GO:0019001//GO:0032549//GO:0032550//GO:0032553//GO:0032555//GO:0032561//GO:0035639//GO:0036094//GO:0043167//GO:0043168//GO:0097159//GO:0097367//GO:1901265//GO:1901363	GTP binding//nucleotide binding//nucleoside binding//purine nucleoside binding//molecular_function//binding//purine nucleotide binding//guanyl nucleotide binding//ribonucleoside binding//purine ribonucleoside binding//ribonucleotide binding//purine ribonucleotide binding//guanyl ribonucleotide binding//purine ribonucleoside triphosphate binding//small molecule binding//ion binding//anion binding/…
RchiOBHmChr3g0447851	blue	Putative isopentenyl-diphosphate Delta-isomerase	0.976006					GO:0016787//GO:0003674//GO:0003824	hydrolase activity//molecular_function//catalytic activity
RchiOBHmChr2g0138441	blue	hypothetical protein	0.97487	--	--	--	--	--	--
RchiOBHmChr4g0444321	blue	Putative START-like domain, Bet v I type allergen	0.974827	GO:0006952//GO:0009607//GO:0006950//GO:0008150//GO:0050896	defense response//response to biotic stimulus//response to stress//biological_process//response to stimulus
RchiOBHmChr5g0046551	blue	Putative neoxanthin synthase	0.974766	GO:0055114//GO:0016117//GO:0008152//GO:0008150//GO:0006629//GO:0006720//GO:0006721//GO:0008299//GO:0008610//GO:0009058//GO:0009987//GO:0016108//GO:0016109//GO:0016114//GO:0016116//GO:0042440//GO:0044237//GO:0044238//GO:0044249//GO:0044255//GO:0046148//GO:0071704//GO:1901576	oxidation-reduction process//carotenoid biosynthetic process//metabolic process//biological_process//lipid metabolic process//isoprenoid metabolic process//terpenoid metabolic process//isoprenoid biosynthetic process//lipid biosynthetic process//biosynthetic process//cellular process//tetraterpenoid metabolic process//tetraterpenoid biosynthetic process//terpenoid biosynthetic process//carotenoid…			GO:0016491//GO:0016705//GO:0003674//GO:0003824	oxidoreductase activity//oxidoreductase activity, acting on paired donors, with incorporation or reduction of molecular oxygen//molecular_function//catalytic activity
RchiOBHmChr1g0362921	blue	Putative arsenite-transporting ATPase	0.974645	--	--	--	--	--	--
RchiOBHmChr5g0027001	blue	Putative S-adenosyl-L-methionine-dependent methyltransferase	0.974591	--	--	--	--	--	--
RchiOBHmChr2g0115381	blue	Putative transaminase	0.974046	GO:0009058//GO:0008152//GO:0008150	biosynthetic process//metabolic process//biological_process			GO:0030170//GO:0003674//GO:0005488//GO:0008144//GO:0019842//GO:0036094//GO:0043167//GO:0043168//GO:0048037//GO:0050662//GO:0070279//GO:0097159//GO:1901363	pyridoxal phosphate binding//molecular_function//binding//drug binding//vitamin binding//small molecule binding//ion binding//anion binding//cofactor binding//coenzyme binding//vitamin B6 binding//organic cyclic compound binding//heterocyclic compound binding
RchiOBHmChr2g0112631	blue	Putative taurine-transporting ATPase	0.973703			GO:0016020//GO:0005575	membrane//cellular_component	GO:0005524//GO:0016887//GO:0000166//GO:0003674//GO:0005488//GO:0008144//GO:0017076//GO:0030554//GO:0032553//GO:0032555//GO:0032559//GO:0035639//GO:0036094//GO:0043167//GO:0043168//GO:0097159//GO:0097367//GO:1901265//GO:1901363//GO:0003824//GO:0017111//GO:0016462//GO:0016787//GO:0016817//GO:0016818	ATP binding//ATPase activity//nucleotide binding//molecular_function//binding//drug binding//purine nucleotide binding//adenyl nucleotide binding//ribonucleotide binding//purine ribonucleotide binding//adenyl ribonucleotide binding//purine ribonucleoside triphosphate binding//small molecule binding//ion binding//anion binding//organic cyclic compound binding//carbohydrate derivative binding//nucl…
RchiOBHmChr3g0458221	blue	hypothetical protein	0.973509	--	--	--	--	--	--
RchiOBHmChr2g0147051	blue	Putative carboxylesterase	0.973241					GO:0016788//GO:0003674//GO:0003824//GO:0016787	hydrolase activity, acting on ester bonds//molecular_function//catalytic activity//hydrolase activity
RchiOBHmChr3g0479801	blue	Putative enoyl-[acyl-carrier-protein] reductase (NADH)	0.972406	--	--	--	--	--	--
RchiOBHmChr2g0156161	blue	Putative glucose-6-phosphate dehydrogenase (NADP(+))	0.972364	GO:0006006//GO:0055114//GO:0008152//GO:0005975//GO:0005996//GO:0008150//GO:0019318//GO:0044238//GO:0044281//GO:0071704	glucose metabolic process//oxidation-reduction process//metabolic process//carbohydrate metabolic process//monosaccharide metabolic process//biological_process//hexose metabolic process//primary metabolic process//small molecule metabolic process//organic substance metabolic process			GO:0004345//GO:0050661//GO:0003674//GO:0003824//GO:0016491//GO:0016614//GO:0016616//GO:0000166//GO:0005488//GO:0036094//GO:0048037//GO:0050662//GO:0097159//GO:1901265//GO:1901363	glucose-6-phosphate dehydrogenase activity//NADP binding//molecular_function//catalytic activity//oxidoreductase activity//oxidoreductase activity, acting on CH-OH group of donors//oxidoreductase activity, acting on the CH-OH group of donors, NAD or NADP as acceptor//nucleotide binding//binding//small molecule binding//cofactor binding//coenzyme binding//organic cyclic compound binding//nucleosid…
RchiOBHmChr3g0463541	blue	hypothetical protein	0.972208	--	--	--	--	--	--
RchiOBHmChr5g0008631	blue	hypothetical protein	0.971261	--	--	--	--	--	--
RchiOBHmChr2g0111711	blue	Putative cyanobacterial aminoacyl-tRNA synthetase, CAAD domain, protein CURVATURE THYLAKOID 1	0.971226	--	--	--	--	--	--
RchiOBHmChr2g0111251	blue	Putative very-long-chain (3R)-3-hydroxyacyl-CoA dehydratase	0.971157	--	--	--	--	--	--
RchiOBHmChr2g0088431	blue	Putative S-adenosyl-L-methionine-dependent methyltransferase	0.971116	--	--	--	--	--	--
RchiOBHmChr5g0033121	blue	Putative triacylglycerol lipase	0.970885					GO:0016788//GO:0003674//GO:0003824//GO:0016787	hydrolase activity, acting on ester bonds//molecular_function//catalytic activity//hydrolase activity
RchiOBHmChr1g0381021	blue	hypothetical protein	0.970832	--	--	--	--	--	--
RchiOBHmChr2g0093641	blue	Putative ribosomal protein S16	0.970201	--	--	--	--	--	--
RchiOBHmChr2g0084731	blue	Putative oxidoreductase	0.970093	GO:0055114//GO:0008152//GO:0008150	oxidation-reduction process//metabolic process//biological_process
RchiOBHmChr2g0109481	blue	Putative tubulin	0.969998					GO:0003924//GO:0003674//GO:0003824//GO:0017111//GO:0016462//GO:0016787//GO:0016817//GO:0016818	GTPase activity//molecular_function//catalytic activity//nucleoside-triphosphatase activity//pyrophosphatase activity//hydrolase activity//hydrolase activity, acting on acid anhydrides//hydrolase activity, acting on acid anhydrides, in phosphorus-containing anhydrides
RchiOBHmChr5g0010051	blue	Putative NAD(+) diphosphatase	0.969974					GO:0016787//GO:0003674//GO:0003824	hydrolase activity//molecular_function//catalytic activity
RchiOBHmChr4g0408131	blue	Putative biotin synthase	0.96995					GO:0003824//GO:0051536//GO:0003674//GO:0005488//GO:0048037//GO:0051540	catalytic activity//iron-sulfur cluster binding//molecular_function//binding//cofactor binding//metal cluster binding
RchiOBHmChr1g0348371	blue	Putative TIR domain, P-loop containing nucleoside triphosphate hydrolase	0.969565	GO:0007165//GO:0007154//GO:0008150//GO:0009987//GO:0023052//GO:0050789//GO:0050794//GO:0050896//GO:0051716//GO:0065007	signal transduction//cell communication//biological_process//cellular process//signaling//regulation of biological process//regulation of cellular process//response to stimulus//cellular response to stimulus//biological regulation			GO:0005515//GO:0043531//GO:0003674//GO:0005488//GO:0000166//GO:0017076//GO:0030554//GO:0032553//GO:0032555//GO:0032559//GO:0036094//GO:0043167//GO:0043168//GO:0097159//GO:0097367//GO:1901265//GO:1901363	protein binding//ADP binding//molecular_function//binding//nucleotide binding//purine nucleotide binding//adenyl nucleotide binding//ribonucleotide binding//purine ribonucleotide binding//adenyl ribonucleotide binding//small molecule binding//ion binding//anion binding//organic cyclic compound binding//carbohydrate derivative binding//nucleoside phosphate binding//heterocyclic compound binding
RchiOBHmChr2g0149571	blue	Putative 7-dehydrocholesterol reductase	0.969334			GO:0016020//GO:0005575	membrane//cellular_component
RchiOBHmChr4g0440561	blue	Putative glycosidase	0.969245	GO:0005975//GO:0008152//GO:0008150//GO:0044238//GO:0071704	carbohydrate metabolic process//metabolic process//biological_process//primary metabolic process//organic substance metabolic process			GO:0004556//GO:0005509//GO:0003824//GO:0003674//GO:0004553//GO:0016160//GO:0016787//GO:0016798//GO:0005488//GO:0046872//GO:0043167//GO:0043169	alpha-amylase activity//calcium ion binding//catalytic activity//molecular_function//hydrolase activity, hydrolyzing O-glycosyl compounds//amylase activity//hydrolase activity//hydrolase activity, acting on glycosyl bonds//binding//metal ion binding//ion binding//cation binding
RchiOBHmChr3g0455651	blue	Putative heavy metal-associated domain, HMA	0.968094	GO:0030001//GO:0006810//GO:0006811//GO:0006812//GO:0008150//GO:0051179//GO:0051234	metal ion transport//transport//ion transport//cation transport//biological_process//localization//establishment of localization			GO:0046872//GO:0003674//GO:0005488//GO:0043167//GO:0043169	metal ion binding//molecular_function//binding//ion binding//cation binding
RchiOBHmChr5g0000791	blue	Putative casparian strip membrane protein	0.968039	--	--	--	--	--	--
RchiOBHmChr2g0135711	blue	Putative 43kDa postsynaptic protein	0.968024					GO:0005515//GO:0003674//GO:0005488	protein binding//molecular_function//binding
RchiOBHmChr2g0115361	blue	Putative SLC26A/SulP transporter	0.967507	GO:0008272//GO:0006810//GO:0006811//GO:0006820//GO:0008150//GO:0015698//GO:0051179//GO:0051234//GO:0072348	sulfate transport//transport//ion transport//anion transport//biological_process//inorganic anion transport//localization//establishment of localization//sulfur compound transport	GO:0016021//GO:0005575//GO:0016020//GO:0031224//GO:0044425	integral component of membrane//cellular_component//membrane//intrinsic component of membrane//membrane part	GO:0015116//GO:0003674//GO:0005215//GO:0022857//GO:0008509//GO:0015075//GO:0015103//GO:0015318//GO:1901682	sulfate transmembrane transporter activity//molecular_function//transporter activity//transmembrane transporter activity//anion transmembrane transporter activity//ion transmembrane transporter activity//inorganic anion transmembrane transporter activity//inorganic molecular entity transmembrane transporter activity//sulfur compound transmembrane transporter activity
RchiOBHmChr2g0138431	blue	Putative protein kinase	0.96736	--	--	--	--	--	--
RchiOBHmChr5g0008071	blue	Putative tetratricopeptide-like helical domain-containing protein	0.967344					GO:0005515//GO:0003674//GO:0005488	protein binding//molecular_function//binding
RchiOBHmChr4g0387011	blue	Putative TIR domain, winged helix-turn-helix DNA-binding domain-containing protein	0.966435	GO:0007165//GO:0007154//GO:0008150//GO:0009987//GO:0023052//GO:0050789//GO:0050794//GO:0050896//GO:0051716//GO:0065007	signal transduction//cell communication//biological_process//cellular process//signaling//regulation of biological process//regulation of cellular process//response to stimulus//cellular response to stimulus//biological regulation			GO:0005515//GO:0043531//GO:0003674//GO:0005488//GO:0000166//GO:0017076//GO:0030554//GO:0032553//GO:0032555//GO:0032559//GO:0036094//GO:0043167//GO:0043168//GO:0097159//GO:0097367//GO:1901265//GO:1901363	protein binding//ADP binding//molecular_function//binding//nucleotide binding//purine nucleotide binding//adenyl nucleotide binding//ribonucleotide binding//purine ribonucleotide binding//adenyl ribonucleotide binding//small molecule binding//ion binding//anion binding//organic cyclic compound binding//carbohydrate derivative binding//nucleoside phosphate binding//heterocyclic compound binding
RchiOBHmChr5g0025981	blue	Putative potassium transporter	0.966415	GO:0071805//GO:0006810//GO:0006811//GO:0006812//GO:0006813//GO:0030001//GO:0008150//GO:0009987//GO:0015672//GO:0034220//GO:0051179//GO:0051234//GO:0055085//GO:0071804//GO:0098655//GO:0098660//GO:0098662	potassium ion transmembrane transport//transport//ion transport//cation transport//potassium ion transport//metal ion transport//biological_process//cellular process//monovalent inorganic cation transport//ion transmembrane transport//localization//establishment of localization//transmembrane transport//cellular potassium ion transport//cation transmembrane transport//inorganic ion transmembrane …	GO:0016020//GO:0005575	membrane//cellular_component	GO:0015079//GO:0003674//GO:0046873//GO:0005215//GO:0022857//GO:0008324//GO:0015075//GO:0015077//GO:0015318//GO:0022890	potassium ion transmembrane transporter activity//molecular_function//metal ion transmembrane transporter activity//transporter activity//transmembrane transporter activity//cation transmembrane transporter activity//ion transmembrane transporter activity//monovalent inorganic cation transmembrane transporter activity//inorganic molecular entity transmembrane transporter activity//inorganic catio…
RchiOBHmChr2g0146451	blue	Putative (S)-2-hydroxy-acid oxidase	0.966248					GO:0016491//GO:0003674//GO:0003824	oxidoreductase activity//molecular_function//catalytic activity
RchiOBHmChr5g0036511	blue	Putative protein kinase RLK-Pelle-DLSV family	0.965946	GO:0006468//GO:0048544//GO:0008152//GO:0006464//GO:0006793//GO:0006796//GO:0006807//GO:0008150//GO:0009987//GO:0016310//GO:0019538//GO:0036211//GO:0043170//GO:0043412//GO:0044237//GO:0044238//GO:0044260//GO:0044267//GO:0071704//GO:1901564//GO:0000003//GO:0007154//GO:0008037//GO:0009856//GO:0009875//GO:0022414//GO:0032501//GO:0044706//GO:0051704	protein phosphorylation//recognition of pollen//metabolic process//cellular protein modification process//phosphorus metabolic process//phosphate-containing compound metabolic process//nitrogen compound metabolic process//biological_process//cellular process//phosphorylation//protein metabolic process//protein modification process//macromolecule metabolic process//macromolecule modification//cell…			GO:0004672//GO:0004674//GO:0003674//GO:0003824//GO:0016301//GO:0016740//GO:0016772//GO:0016773//GO:0140096	protein kinase activity//protein serine/threonine kinase activity//molecular_function//catalytic activity//kinase activity//transferase activity//transferase activity, transferring phosphorus-containing groups//phosphotransferase activity, alcohol group as acceptor//catalytic activity, acting on a protein
RchiOBHmChr1g0368931	blue	Putative cytokinin 7-beta-glucosyltransferase	0.963771	GO:0008152//GO:0008150	metabolic process//biological_process			GO:0016758//GO:0003674//GO:0003824//GO:0016740//GO:0016757	transferase activity, transferring hexosyl groups//molecular_function//catalytic activity//transferase activity//transferase activity, transferring glycosyl groups
RchiOBHmChr5g0002041	blue	Putative SEP domain-containing protein	0.963686					GO:0005515//GO:0003674//GO:0005488	protein binding//molecular_function//binding
RchiOBHmChr2g0171061	blue	Putative CLASP domain-containing protein	0.963188					GO:0005488//GO:0003674	binding//molecular_function
RchiOBHmChr1g0384641	blue	hypothetical protein	0.962874	--	--	--	--	--	--
RchiOBHmChr3g0466491	blue	Putative transcription factor MYB-HB-like family	0.962874					GO:0003677//GO:0003674//GO:0003676//GO:0005488//GO:0097159//GO:1901363	DNA binding//molecular_function//nucleic acid binding//binding//organic cyclic compound binding//heterocyclic compound binding
RchiOBHmChr3g0492101	blue	Putative A1 cistron-splicing factor, AAR2	0.962818	--	--	--	--	--	--
RchiOBHmChr4g0408981	blue	Putative alpha/Beta hydrolase	0.962816	GO:0006629//GO:0008152//GO:0008150//GO:0044238//GO:0071704	lipid metabolic process//metabolic process//biological_process//primary metabolic process//organic substance metabolic process
RchiOBHmChr2g0166231	blue	Putative RNA-directed RNA polymerase	0.961994					GO:0003968//GO:0003674//GO:0003824//GO:0016740//GO:0016772//GO:0016779//GO:0034062//GO:0097747//GO:0140098	RNA-directed 5'-3' RNA polymerase activity//molecular_function//catalytic activity//transferase activity//transferase activity, transferring phosphorus-containing groups//nucleotidyltransferase activity//5'-3' RNA polymerase activity//RNA polymerase activity//catalytic activity, acting on RNA
RchiOBHmChr2g0139181	blue	Putative long-chain-fatty-acid--CoA ligase	0.961017	GO:0008152//GO:0008150	metabolic process//biological_process			GO:0003824//GO:0003674	catalytic activity//molecular_function
RchiOBHmChr2g0097311	blue	Putative GDP dissociation inhibitor, FAD/NAD(P)-binding domain-containing protein	0.960985	GO:0055114//GO:0008152//GO:0008150	oxidation-reduction process//metabolic process//biological_process			GO:0016491//GO:0003674//GO:0003824	oxidoreductase activity//molecular_function//catalytic activity
RchiOBHmChr2g0139171	blue	Putative AMP-dependent synthetase/ligase	0.960778	GO:0008152//GO:0008150	metabolic process//biological_process			GO:0003824//GO:0003674	catalytic activity//molecular_function
RchiOBHmChr2g0086151	blue	Putative protein phosphatase DevT	0.960701					GO:0016787//GO:0003674//GO:0003824	hydrolase activity//molecular_function//catalytic activity
RchiOBHmChr2g0175711	blue	Putative premnaspirodiene oxygenase	0.959554	GO:0055114//GO:0008152//GO:0008150	oxidation-reduction process//metabolic process//biological_process			GO:0005506//GO:0016705//GO:0020037//GO:0003674//GO:0005488//GO:0046872//GO:0043167//GO:0043169//GO:0046914//GO:0003824//GO:0016491//GO:0046906//GO:0048037//GO:0097159//GO:1901363	iron ion binding//oxidoreductase activity, acting on paired donors, with incorporation or reduction of molecular oxygen//heme binding//molecular_function//binding//metal ion binding//ion binding//cation binding//transition metal ion binding//catalytic activity//oxidoreductase activity//tetrapyrrole binding//cofactor binding//organic cyclic compound binding//heterocyclic compound binding
RchiOBHmChr5g0058731	blue	Putative transcription factor C2C2-GATA family	0.959124	GO:0006355//GO:0008152//GO:0006139//GO:0006351//GO:0006725//GO:0006807//GO:0008150//GO:0009058//GO:0009059//GO:0009889//GO:0009987//GO:0010467//GO:0010468//GO:0010556//GO:0016070//GO:0018130//GO:0019219//GO:0019222//GO:0019438//GO:0031323//GO:0031326//GO:0032774//GO:0034641//GO:0034645//GO:0034654//GO:0043170//GO:0044237//GO:0044238//GO:0044249//GO:0044260//GO:0044271//GO:0046483//GO:0050789//GO:…	regulation of transcription, DNA-templated//metabolic process//nucleobase-containing compound metabolic process//transcription, DNA-templated//cellular aromatic compound metabolic process//nitrogen compound metabolic process//biological_process//biosynthetic process//macromolecule biosynthetic process//regulation of biosynthetic process//cellular process//gene expression//regulation of gene expre…			GO:0003700//GO:0008270//GO:0043565//GO:0003674//GO:0140110//GO:0005488//GO:0046872//GO:0043167//GO:0043169//GO:0046914//GO:0003676//GO:0003677//GO:0097159//GO:1901363	DNA binding transcription factor activity//zinc ion binding//sequence-specific DNA binding//molecular_function//transcription regulator activity//binding//metal ion binding//ion binding//cation binding//transition metal ion binding//nucleic acid binding//DNA binding//organic cyclic compound binding//heterocyclic compound binding
RchiOBHmChr2g0150111	blue	Putative FMN-binding split barrel	0.95905	GO:0055114//GO:0008152//GO:0008150	oxidation-reduction process//metabolic process//biological_process			GO:0010181//GO:0016491//GO:0000166//GO:0003674//GO:0005488//GO:0032553//GO:0036094//GO:0043167//GO:0043168//GO:0048037//GO:0050662//GO:0097159//GO:0097367//GO:1901265//GO:1901363//GO:0003824	FMN binding//oxidoreductase activity//nucleotide binding//molecular_function//binding//ribonucleotide binding//small molecule binding//ion binding//anion binding//cofactor binding//coenzyme binding//organic cyclic compound binding//carbohydrate derivative binding//nucleoside phosphate binding//heterocyclic compound binding//catalytic activity
RchiOBHmChr3g0484921	blue	Putative chromatin remodeling SWIB-Plus-3 family	0.958466					GO:0005515//GO:0003677//GO:0003674//GO:0005488//GO:0003676//GO:0097159//GO:1901363	protein binding//DNA binding//molecular_function//binding//nucleic acid binding//organic cyclic compound binding//heterocyclic compound binding
RchiOBHmChr2g0101191	blue	Putative glucose-6-phosphate 1-epimerase	0.958429	GO:0005975//GO:0008152//GO:0008150//GO:0044238//GO:0071704	carbohydrate metabolic process//metabolic process//biological_process//primary metabolic process//organic substance metabolic process			GO:0003824//GO:0030246//GO:0016853//GO:0003674//GO:0005488	catalytic activity//carbohydrate binding//isomerase activity//molecular_function//binding
RchiOBHmChr4g0410581	blue	Putative major facilitator, sugar transporter, major facilitator superfamily	0.958053	GO:0055085//GO:0006810//GO:0008150//GO:0051179//GO:0051234	transmembrane transport//transport//biological_process//localization//establishment of localization	GO:0016021//GO:0005575//GO:0016020//GO:0031224//GO:0044425	integral component of membrane//cellular_component//membrane//intrinsic component of membrane//membrane part	GO:0022857//GO:0003674//GO:0005215	transmembrane transporter activity//molecular_function//transporter activity
RchiOBHmChr2g0112801	blue	Putative P-loop containing nucleoside triphosphate hydrolase	0.95762					GO:0043531//GO:0000166//GO:0003674//GO:0005488//GO:0017076//GO:0030554//GO:0032553//GO:0032555//GO:0032559//GO:0036094//GO:0043167//GO:0043168//GO:0097159//GO:0097367//GO:1901265//GO:1901363	ADP binding//nucleotide binding//molecular_function//binding//purine nucleotide binding//adenyl nucleotide binding//ribonucleotide binding//purine ribonucleotide binding//adenyl ribonucleotide binding//small molecule binding//ion binding//anion binding//organic cyclic compound binding//carbohydrate derivative binding//nucleoside phosphate binding//heterocyclic compound binding
RchiOBHmChr2g0170581	blue	Putative heavy metal-associated domain, HMA	0.95715	--	--	--	--	--	--
RchiOBHmChr5g0053831	blue	Putative Two pore domain potassium channel, EF-hand domain pair	0.957053	--	--	--	--	--	--
RchiOBHmChr3g0454411	blue	Putative amidase	0.956554	--	--	--	--	--	--
RchiOBHmChr1g0377111	blue	Putative F-box domain, leucine-rich repeat domain, L domain-containing protein	0.956224					GO:0005515//GO:0003674//GO:0005488	protein binding//molecular_function//binding
RchiOBHmChr1g0352671	blue	Putative transcription factor & lipid binding Homobox-WOX family	0.954056					GO:0008289//GO:0003677//GO:0003674//GO:0005488//GO:0003676//GO:0097159//GO:1901363	lipid binding//DNA binding//molecular_function//binding//nucleic acid binding//organic cyclic compound binding//heterocyclic compound binding
RchiOBHmChr1g0336931	blue	Putative nuclear protein	0.952937	GO:0006810//GO:0008150//GO:0051179//GO:0051234	transport//biological_process//localization//establishment of localization	GO:0005643//GO:0005622//GO:0005575//GO:0005623//GO:0005634//GO:0005635//GO:0043231//GO:0012505//GO:0031967//GO:0031975//GO:0032991//GO:0043226//GO:0043227//GO:0043229//GO:0044422//GO:0044424//GO:0044428//GO:0044446//GO:0044464	nuclear pore//intracellular//cellular_component//cell//nucleus//nuclear envelope//intracellular membrane-bounded organelle//endomembrane system//organelle envelope//envelope//protein-containing complex//organelle//membrane-bounded organelle//intracellular organelle//organelle part//intracellular part//nuclear part//intracellular organelle part//cell part
RchiOBHmChr5g0065681	blue	hypothetical protein	0.952669	--	--	--	--	--	--
RchiOBHmChr3g0491331	blue	Putative hydroxymethylglutaryl-CoA lyase	0.952629					GO:0003824//GO:0003674	catalytic activity//molecular_function
RchiOBHmChr2g0160561	blue	Putative lyase	0.952405	GO:0008152//GO:0008150	metabolic process//biological_process			GO:0000287//GO:0010333//GO:0016829//GO:0003674//GO:0005488//GO:0046872//GO:0043167//GO:0043169//GO:0003824//GO:0016835//GO:0016838	magnesium ion binding//terpene synthase activity//lyase activity//molecular_function//binding//metal ion binding//ion binding//cation binding//catalytic activity//carbon-oxygen lyase activity//carbon-oxygen lyase activity, acting on phosphates
RchiOBHmChr4g0433401	blue	Putative alpha-galactosidase	0.952242	GO:0005975//GO:0008152//GO:0008150//GO:0044238//GO:0071704	carbohydrate metabolic process//metabolic process//biological_process//primary metabolic process//organic substance metabolic process			GO:0004553//GO:0003674//GO:0003824//GO:0016787//GO:0016798	hydrolase activity, hydrolyzing O-glycosyl compounds//molecular_function//catalytic activity//hydrolase activity//hydrolase activity, acting on glycosyl bonds
RchiOBHmChr2g0173101	blue	Putative invasin/intimin cell-adhesion	0.951719	--	--	--	--	--	--
RchiOBHmChr1g0347351	blue	Putative heavy metal-associated domain, HMA	0.951427	GO:0030001//GO:0006810//GO:0006811//GO:0006812//GO:0008150//GO:0051179//GO:0051234	metal ion transport//transport//ion transport//cation transport//biological_process//localization//establishment of localization			GO:0046872//GO:0003674//GO:0005488//GO:0043167//GO:0043169	metal ion binding//molecular_function//binding//ion binding//cation binding
RchiOBHmChr1g0344071	blue	hypothetical protein	0.951275	--	--	--	--	--	--
RchiOBHmChr3g0452861	blue	Putative Acyl carrier protein (ACP)	0.951134	--	--	--	--	--	--
RchiOBHmChr3g0473291	blue	Putative toll-like receptor, P-loop containing nucleoside triphosphate hydrolase	0.950488	GO:0007165//GO:0007154//GO:0008150//GO:0009987//GO:0023052//GO:0050789//GO:0050794//GO:0050896//GO:0051716//GO:0065007	signal transduction//cell communication//biological_process//cellular process//signaling//regulation of biological process//regulation of cellular process//response to stimulus//cellular response to stimulus//biological regulation			GO:0005515//GO:0043531//GO:0003674//GO:0005488//GO:0000166//GO:0017076//GO:0030554//GO:0032553//GO:0032555//GO:0032559//GO:0036094//GO:0043167//GO:0043168//GO:0097159//GO:0097367//GO:1901265//GO:1901363	protein binding//ADP binding//molecular_function//binding//nucleotide binding//purine nucleotide binding//adenyl nucleotide binding//ribonucleotide binding//purine ribonucleotide binding//adenyl ribonucleotide binding//small molecule binding//ion binding//anion binding//organic cyclic compound binding//carbohydrate derivative binding//nucleoside phosphate binding//heterocyclic compound binding
RchiOBHmChr1g0367031	blue	Putative oxidoreductase	0.949986	GO:0006629//GO:0008152//GO:0008150//GO:0044238//GO:0071704	lipid metabolic process//metabolic process//biological_process//primary metabolic process//organic substance metabolic process	GO:0005737//GO:0016021//GO:0005622//GO:0005575//GO:0005623//GO:0044424//GO:0044464//GO:0016020//GO:0031224//GO:0044425	cytoplasm//integral component of membrane//intracellular//cellular_component//cell//intracellular part//cell part//membrane//intrinsic component of membrane//membrane part	GO:0016627//GO:0003674//GO:0003824//GO:0016491	oxidoreductase activity, acting on the CH-CH group of donors//molecular_function//catalytic activity//oxidoreductase activity
RchiOBHmChr3g0462821	blue	Putative acyl-CoA oxidase	0.949415	GO:0008152//GO:0055114//GO:0008150	metabolic process//oxidation-reduction process//biological_process			GO:0016627//GO:0050660//GO:0003995//GO:0003674//GO:0003824//GO:0016491//GO:0000166//GO:0005488//GO:0036094//GO:0043167//GO:0043168//GO:0048037//GO:0050662//GO:0097159//GO:1901265//GO:1901363	oxidoreductase activity, acting on the CH-CH group of donors//flavin adenine dinucleotide binding//acyl-CoA dehydrogenase activity//molecular_function//catalytic activity//oxidoreductase activity//nucleotide binding//binding//small molecule binding//ion binding//anion binding//cofactor binding//coenzyme binding//organic cyclic compound binding//nucleoside phosphate binding//heterocyclic compound …
RchiOBHmChr2g0136541	blue	Putative acetyl-CoA carboxylase	0.949147	--	--	--	--	--	--
RchiOBHmChr4g0393031	blue	Putative flavonol 3-O-glucosyltransferase	0.948764	GO:0008152//GO:0008150	metabolic process//biological_process			GO:0016758//GO:0003674//GO:0003824//GO:0016740//GO:0016757	transferase activity, transferring hexosyl groups//molecular_function//catalytic activity//transferase activity//transferase activity, transferring glycosyl groups
RchiOBHmChr4g0439131	blue	Putative calcium-dependent channel, 7TM region phosphate	0.94868			GO:0016020//GO:0005575	membrane//cellular_component
RchiOBHmChr2g0148391	blue	Putative ternary complex factor MIP1, leucine-zipper	0.948617	--	--	--	--	--	--
RchiOBHmChr2g0113451	blue	Putative mitochondrial carrier protein	0.948417	--	--	--	--	--	--
RchiOBHmChr2g0133201	blue	Putative XS domain-containing protein	0.948211	GO:0031047//GO:0008152//GO:0008150//GO:0009892//GO:0009987//GO:0010467//GO:0010468//GO:0010605//GO:0010629//GO:0016458//GO:0019222//GO:0043170//GO:0048519//GO:0050789//GO:0060255//GO:0065007//GO:0071704	gene silencing by RNA//metabolic process//biological_process//negative regulation of metabolic process//cellular process//gene expression//regulation of gene expression//negative regulation of macromolecule metabolic process//negative regulation of gene expression//gene silencing//regulation of metabolic process//macromolecule metabolic process//negative regulation of biological process//regulati…
RchiOBHmChr4g0433201	blue	Putative leucine-rich repeat domain, L domain-containing protein	0.94807					GO:0043531//GO:0000166//GO:0003674//GO:0005488//GO:0017076//GO:0030554//GO:0032553//GO:0032555//GO:0032559//GO:0036094//GO:0043167//GO:0043168//GO:0097159//GO:0097367//GO:1901265//GO:1901363	ADP binding//nucleotide binding//molecular_function//binding//purine nucleotide binding//adenyl nucleotide binding//ribonucleotide binding//purine ribonucleotide binding//adenyl ribonucleotide binding//small molecule binding//ion binding//anion binding//organic cyclic compound binding//carbohydrate derivative binding//nucleoside phosphate binding//heterocyclic compound binding
RchiOBHmChr3g0477381	blue	Putative prolycopene isomerase	0.947814	GO:0055114//GO:0008152//GO:0008150	oxidation-reduction process//metabolic process//biological_process			GO:0016491//GO:0003674//GO:0003824	oxidoreductase activity//molecular_function//catalytic activity
RchiOBHmChr4g0391891	blue	Putative HR-like lesion-inducer	0.947771	--	--	--	--	--	--
RchiOBHmChr4g0421691	blue	Putative codeine 3-O-demethylase	0.947732	GO:0055114//GO:0008152//GO:0008150	oxidation-reduction process//metabolic process//biological_process			GO:0016491//GO:0003674//GO:0003824	oxidoreductase activity//molecular_function//catalytic activity
RchiOBHmChr5g0050271	blue	hypothetical protein	0.947502	--	--	--	--	--	--
RchiOBHmChr1g0351281	blue	Putative cupredoxin	0.947422					GO:0009055//GO:0003674//GO:0003824//GO:0016491	electron transfer activity//molecular_function//catalytic activity//oxidoreductase activity
RchiOBHmChr1g0353281	blue	Putative dTDP-4-dehydrorhamnose reductase	0.947063	--	--	--	--	--	--
RchiOBHmChr4g0429831	blue	hypothetical protein	0.946569	--	--	--	--	--	--
RchiOBHmChr2g0138271	blue	Putative plus-end-directed kinesin ATPase	0.946191	--	--	--	--	--	--
RchiOBHmChr5g0012271	blue	Putative protein kinase RLK-Pelle-DLSV family	0.946009	GO:0006468//GO:0008152//GO:0006464//GO:0006793//GO:0006796//GO:0006807//GO:0008150//GO:0009987//GO:0016310//GO:0019538//GO:0036211//GO:0043170//GO:0043412//GO:0044237//GO:0044238//GO:0044260//GO:0044267//GO:0071704//GO:1901564	protein phosphorylation//metabolic process//cellular protein modification process//phosphorus metabolic process//phosphate-containing compound metabolic process//nitrogen compound metabolic process//biological_process//cellular process//phosphorylation//protein metabolic process//protein modification process//macromolecule metabolic process//macromolecule modification//cellular metabolic process/…			GO:0004672//GO:0003674//GO:0003824//GO:0016301//GO:0016740//GO:0016772//GO:0016773//GO:0140096	protein kinase activity//molecular_function//catalytic activity//kinase activity//transferase activity//transferase activity, transferring phosphorus-containing groups//phosphotransferase activity, alcohol group as acceptor//catalytic activity, acting on a protein
RchiOBHmChr1g0314251	blue	Putative tetrapyrrole methylase	0.945546	GO:0008152//GO:0008150	metabolic process//biological_process			GO:0008168//GO:0003674//GO:0003824//GO:0016740//GO:0016741	methyltransferase activity//molecular_function//catalytic activity//transferase activity//transferase activity, transferring one-carbon groups
RchiOBHmChr1g0363421	blue	Putative 2-acylglycerol O-acyltransferase	0.945409	--	--	--	--	--	--
RchiOBHmChr5g0065131	blue	Putative histone H3/CENP-A	0.944759	--	--	--	--	--	--
RchiOBHmChr5g0002011	blue	Putative adenosinetriphosphatase	0.94343					GO:0005524//GO:0000166//GO:0003674//GO:0005488//GO:0008144//GO:0017076//GO:0030554//GO:0032553//GO:0032555//GO:0032559//GO:0035639//GO:0036094//GO:0043167//GO:0043168//GO:0097159//GO:0097367//GO:1901265//GO:1901363	ATP binding//nucleotide binding//molecular_function//binding//drug binding//purine nucleotide binding//adenyl nucleotide binding//ribonucleotide binding//purine ribonucleotide binding//adenyl ribonucleotide binding//purine ribonucleoside triphosphate binding//small molecule binding//ion binding//anion binding//organic cyclic compound binding//carbohydrate derivative binding//nucleoside phosphate …
RchiOBHmChr4g0406801	blue	hypothetical protein	0.943018	--	--	--	--	--	--
RchiOBHmChr5g0008741	blue	Putative ribosomal protein S5	0.941903	GO:0006412//GO:0008152//GO:0006518//GO:0006807//GO:0008150//GO:0009058//GO:0009059//GO:0009987//GO:0010467//GO:0019538//GO:0034641//GO:0034645//GO:0043043//GO:0043170//GO:0043603//GO:0043604//GO:0044237//GO:0044238//GO:0044249//GO:0044260//GO:0044267//GO:0044271//GO:0071704//GO:1901564//GO:1901566//GO:1901576	translation//metabolic process//peptide metabolic process//nitrogen compound metabolic process//biological_process//biosynthetic process//macromolecule biosynthetic process//cellular process//gene expression//protein metabolic process//cellular nitrogen compound metabolic process//cellular macromolecule biosynthetic process//peptide biosynthetic process//macromolecule metabolic process//cellular …	GO:0005840//GO:0005622//GO:0005575//GO:0005623//GO:0005737//GO:0032991//GO:0043226//GO:0043228//GO:0043229//GO:0043232//GO:0044424//GO:0044444//GO:0044464//GO:1990904	ribosome//intracellular//cellular_component//cell//cytoplasm//protein-containing complex//organelle//non-membrane-bounded organelle//intracellular organelle//intracellular non-membrane-bounded organelle//intracellular part//cytoplasmic part//cell part//ribonucleoprotein complex	GO:0003735//GO:0003723//GO:0003674//GO:0005198//GO:0003676//GO:0005488//GO:0097159//GO:1901363	structural constituent of ribosome//RNA binding//molecular_function//structural molecule activity//nucleic acid binding//binding//organic cyclic compound binding//heterocyclic compound binding
RchiOBHmChr3g0451351	blue	Putative shikimate O-hydroxycinnamoyltransferase	0.940518					GO:0016747//GO:0003674//GO:0003824//GO:0016740//GO:0016746	transferase activity, transferring acyl groups other than amino-acyl groups//molecular_function//catalytic activity//transferase activity//transferase activity, transferring acyl groups
RchiOBHmChr1g0334131	blue	Putative OTU domain-containing protein	0.94051	--	--	--	--	--	--
RchiOBHmChr4g0411401	blue	Putative dCTP diphosphatase	0.940353	--	--	--	--	--	--
RchiOBHmChr4g0389311	blue	Putative P-loop containing nucleoside triphosphate hydrolase, leucine-rich repeat domain, L	0.940065					GO:0043531//GO:0000166//GO:0003674//GO:0005488//GO:0017076//GO:0030554//GO:0032553//GO:0032555//GO:0032559//GO:0036094//GO:0043167//GO:0043168//GO:0097159//GO:0097367//GO:1901265//GO:1901363	ADP binding//nucleotide binding//molecular_function//binding//purine nucleotide binding//adenyl nucleotide binding//ribonucleotide binding//purine ribonucleotide binding//adenyl ribonucleotide binding//small molecule binding//ion binding//anion binding//organic cyclic compound binding//carbohydrate derivative binding//nucleoside phosphate binding//heterocyclic compound binding
RchiOBHmChr4g0433691	blue	Putative microtubule-associated protein, MAP65/Ase1/PRC1	0.938838	--	--	--	--	--	--
RchiOBHmChr5g0014971	blue	hypothetical protein	0.938509	--	--	--	--	--	--
RchiOBHmChr5g0004791	blue	Putative transcription factor bHLH family	0.937407					GO:0046983//GO:0005515//GO:0003674//GO:0005488	protein dimerization activity//protein binding//molecular_function//binding
RchiOBHmChr5g0010001	blue	Putative EF-hand domain pair protein	0.936654	--	--	--	--	--	--
RchiOBHmChr2g0119681	blue	Putative cinnamyl-alcohol dehydrogenase	0.936183	GO:0055114//GO:0008152//GO:0008150	oxidation-reduction process//metabolic process//biological_process
RchiOBHmChr1g0339351	blue	hypothetical protein	0.936119	--	--	--	--	--	--
RchiOBHmChr2g0114691	blue	Putative Gnk2-like domain, protein kinase	0.935677	--	--	--	--	--	--
RchiOBHmChr4g0426221	blue	Putative polyribonucleotide nucleotidyltransferase	0.935118					GO:0003676//GO:0003674//GO:0005488//GO:0097159//GO:1901363	nucleic acid binding//molecular_function//binding//organic cyclic compound binding//heterocyclic compound binding
RchiOBHmChr4g0389541	blue	Putative protein kinase RLK-Pelle-LysM family	0.935003	GO:0006468//GO:0008152//GO:0006464//GO:0006793//GO:0006796//GO:0006807//GO:0008150//GO:0009987//GO:0016310//GO:0019538//GO:0036211//GO:0043170//GO:0043412//GO:0044237//GO:0044238//GO:0044260//GO:0044267//GO:0071704//GO:1901564	protein phosphorylation//metabolic process//cellular protein modification process//phosphorus metabolic process//phosphate-containing compound metabolic process//nitrogen compound metabolic process//biological_process//cellular process//phosphorylation//protein metabolic process//protein modification process//macromolecule metabolic process//macromolecule modification//cellular metabolic process/…			GO:0004672//GO:0005524//GO:0003674//GO:0003824//GO:0016301//GO:0016740//GO:0016772//GO:0016773//GO:0140096//GO:0000166//GO:0005488//GO:0008144//GO:0017076//GO:0030554//GO:0032553//GO:0032555//GO:0032559//GO:0035639//GO:0036094//GO:0043167//GO:0043168//GO:0097159//GO:0097367//GO:1901265//GO:1901363	protein kinase activity//ATP binding//molecular_function//catalytic activity//kinase activity//transferase activity//transferase activity, transferring phosphorus-containing groups//phosphotransferase activity, alcohol group as acceptor//catalytic activity, acting on a protein//nucleotide binding//binding//drug binding//purine nucleotide binding//adenyl nucleotide binding//ribonucleotide binding/…
RchiOBHmChr2g0100111	blue	Putative aldehyde dehydrogenase (NAD(+))	0.93492	GO:0008152//GO:0055114//GO:0008150	metabolic process//oxidation-reduction process//biological_process			GO:0016491//GO:0003674//GO:0003824	oxidoreductase activity//molecular_function//catalytic activity
RchiOBHmChr3g0493391	blue	Putative fructokinase	0.934137	--	--	--	--	--	--
RchiOBHmChr3g0463311	blue	Putative phosphoglucan, water dikinase	0.933904					GO:0030246//GO:2001070//GO:0003674//GO:0005488//GO:0001871//GO:0030247	carbohydrate binding//starch binding//molecular_function//binding//pattern binding//polysaccharide binding
RchiOBHmChr5g0001031	blue	Putative phosphoric monoester hydrolase	0.933533	GO:0046854//GO:0008152//GO:0006629//GO:0006644//GO:0006650//GO:0006793//GO:0006796//GO:0008150//GO:0009987//GO:0016310//GO:0019637//GO:0030258//GO:0044237//GO:0044238//GO:0044255//GO:0046486//GO:0046488//GO:0046834//GO:0071704	phosphatidylinositol phosphorylation//metabolic process//lipid metabolic process//phospholipid metabolic process//glycerophospholipid metabolic process//phosphorus metabolic process//phosphate-containing compound metabolic process//biological_process//cellular process//phosphorylation//organophosphate metabolic process//lipid modification//cellular metabolic process//primary metabolic process//ce…
RchiOBHmChr3g0455421	blue	Putative DNA helicase chromatin regulator PHD family	0.933363					GO:0005524//GO:0005515//GO:0000166//GO:0003674//GO:0005488//GO:0008144//GO:0017076//GO:0030554//GO:0032553//GO:0032555//GO:0032559//GO:0035639//GO:0036094//GO:0043167//GO:0043168//GO:0097159//GO:0097367//GO:1901265//GO:1901363	ATP binding//protein binding//nucleotide binding//molecular_function//binding//drug binding//purine nucleotide binding//adenyl nucleotide binding//ribonucleotide binding//purine ribonucleotide binding//adenyl ribonucleotide binding//purine ribonucleoside triphosphate binding//small molecule binding//ion binding//anion binding//organic cyclic compound binding//carbohydrate derivative binding//nucl…
RchiOBHmChr5g0011151	blue	Putative protein kinase RLK-Pelle-LRR-VII-2 family	0.933188	GO:0006468//GO:0008152//GO:0006464//GO:0006793//GO:0006796//GO:0006807//GO:0008150//GO:0009987//GO:0016310//GO:0019538//GO:0036211//GO:0043170//GO:0043412//GO:0044237//GO:0044238//GO:0044260//GO:0044267//GO:0071704//GO:1901564	protein phosphorylation//metabolic process//cellular protein modification process//phosphorus metabolic process//phosphate-containing compound metabolic process//nitrogen compound metabolic process//biological_process//cellular process//phosphorylation//protein metabolic process//protein modification process//macromolecule metabolic process//macromolecule modification//cellular metabolic process/…			GO:0004672//GO:0005515//GO:0003674//GO:0003824//GO:0016301//GO:0016740//GO:0016772//GO:0016773//GO:0140096//GO:0005488	protein kinase activity//protein binding//molecular_function//catalytic activity//kinase activity//transferase activity//transferase activity, transferring phosphorus-containing groups//phosphotransferase activity, alcohol group as acceptor//catalytic activity, acting on a protein//binding
RchiOBHmChr5g0063481	blue	Putative transcription factor Hap3/NF-YB family	0.932903					GO:0003677//GO:0046982//GO:0003674//GO:0003676//GO:0005488//GO:0097159//GO:1901363//GO:0005515//GO:0046983	DNA binding//protein heterodimerization activity//molecular_function//nucleic acid binding//binding//organic cyclic compound binding//heterocyclic compound binding//protein binding//protein dimerization activity
RchiOBHmChr5g0046681	blue	Putative xenobiotic-transporting ATPase	0.931669	GO:0006810//GO:0055085//GO:0008150//GO:0051179//GO:0051234	transport//transmembrane transport//biological_process//localization//establishment of localization	GO:0016021//GO:0005575//GO:0016020//GO:0031224//GO:0044425	integral component of membrane//cellular_component//membrane//intrinsic component of membrane//membrane part	GO:0005524//GO:0042626//GO:0016887//GO:0000166//GO:0003674//GO:0005488//GO:0008144//GO:0017076//GO:0030554//GO:0032553//GO:0032555//GO:0032559//GO:0035639//GO:0036094//GO:0043167//GO:0043168//GO:0097159//GO:0097367//GO:1901265//GO:1901363//GO:0042623//GO:0003824//GO:0017111//GO:0005215//GO:0022857//GO:0015399//GO:0015405//GO:0016462//GO:0016787//GO:0016817//GO:0016818//GO:0022804//GO:0043492	ATP binding//ATPase activity, coupled to transmembrane movement of substances//ATPase activity//nucleotide binding//molecular_function//binding//drug binding//purine nucleotide binding//adenyl nucleotide binding//ribonucleotide binding//purine ribonucleotide binding//adenyl ribonucleotide binding//purine ribonucleoside triphosphate binding//small molecule binding//ion binding//anion binding//orga…
RchiOBHmChr5g0025101	blue	Putative protein kinase RLK-Pelle-DLSV family	0.931558	GO:0006468//GO:0008152//GO:0006464//GO:0006793//GO:0006796//GO:0006807//GO:0008150//GO:0009987//GO:0016310//GO:0019538//GO:0036211//GO:0043170//GO:0043412//GO:0044237//GO:0044238//GO:0044260//GO:0044267//GO:0071704//GO:1901564	protein phosphorylation//metabolic process//cellular protein modification process//phosphorus metabolic process//phosphate-containing compound metabolic process//nitrogen compound metabolic process//biological_process//cellular process//phosphorylation//protein metabolic process//protein modification process//macromolecule metabolic process//macromolecule modification//cellular metabolic process/…			GO:0004672//GO:0003674//GO:0003824//GO:0016301//GO:0016740//GO:0016772//GO:0016773//GO:0140096	protein kinase activity//molecular_function//catalytic activity//kinase activity//transferase activity//transferase activity, transferring phosphorus-containing groups//phosphotransferase activity, alcohol group as acceptor//catalytic activity, acting on a protein
RchiOBHmChr2g0109721	blue	Putative carboxy-lyase	0.930262	GO:0006094//GO:0008152//GO:0005975//GO:0005996//GO:0006006//GO:0008150//GO:0009058//GO:0016051//GO:0019318//GO:0019319//GO:0044238//GO:0044281//GO:0044283//GO:0046364//GO:0071704//GO:1901576	gluconeogenesis//metabolic process//carbohydrate metabolic process//monosaccharide metabolic process//glucose metabolic process//biological_process//biosynthetic process//carbohydrate biosynthetic process//hexose metabolic process//hexose biosynthetic process//primary metabolic process//small molecule metabolic process//small molecule biosynthetic process//monosaccharide biosynthetic process//org…			GO:0004611//GO:0017076//GO:0004612//GO:0005524//GO:0003674//GO:0003824//GO:0016829//GO:0016830//GO:0016831//GO:0000166//GO:0005488//GO:0036094//GO:0097159//GO:1901265//GO:1901363//GO:0008144//GO:0030554//GO:0032553//GO:0032555//GO:0032559//GO:0035639//GO:0043167//GO:0043168//GO:0097367	phosphoenolpyruvate carboxykinase activity//purine nucleotide binding//phosphoenolpyruvate carboxykinase (ATP) activity//ATP binding//molecular_function//catalytic activity//lyase activity//carbon-carbon lyase activity//carboxy-lyase activity//nucleotide binding//binding//small molecule binding//organic cyclic compound binding//nucleoside phosphate binding//heterocyclic compound binding//drug bin…
RchiOBHmChr3g0485061	blue	Putative XS domain-containing protein	0.930168	GO:0031047//GO:0008152//GO:0008150//GO:0009892//GO:0009987//GO:0010467//GO:0010468//GO:0010605//GO:0010629//GO:0016458//GO:0019222//GO:0043170//GO:0048519//GO:0050789//GO:0060255//GO:0065007//GO:0071704	gene silencing by RNA//metabolic process//biological_process//negative regulation of metabolic process//cellular process//gene expression//regulation of gene expression//negative regulation of macromolecule metabolic process//negative regulation of gene expression//gene silencing//regulation of metabolic process//macromolecule metabolic process//negative regulation of biological process//regulati…
RchiOBHmChr2g0098351	blue	hypothetical protein	0.929876	--	--	--	--	--	--
RchiOBHmChr2g0111021	blue	Putative tetratricopeptide-like helical domain-containing protein	0.929302					GO:0005515//GO:0003674//GO:0005488	protein binding//molecular_function//binding
RchiOBHmChr4g0421541	blue	Putative GTP-binding protein Obg/CgtA	0.929107					GO:0005525//GO:0000166//GO:0001882//GO:0001883//GO:0003674//GO:0005488//GO:0017076//GO:0019001//GO:0032549//GO:0032550//GO:0032553//GO:0032555//GO:0032561//GO:0035639//GO:0036094//GO:0043167//GO:0043168//GO:0097159//GO:0097367//GO:1901265//GO:1901363	GTP binding//nucleotide binding//nucleoside binding//purine nucleoside binding//molecular_function//binding//purine nucleotide binding//guanyl nucleotide binding//ribonucleoside binding//purine ribonucleoside binding//ribonucleotide binding//purine ribonucleotide binding//guanyl ribonucleotide binding//purine ribonucleoside triphosphate binding//small molecule binding//ion binding//anion binding/…
RchiOBHmChr5g0065281	blue	hypothetical protein	0.928777	--	--	--	--	--	--
RchiOBHmChr2g0093541	blue	Putative feruloyl esterase	0.928285	--	--	--	--	--	--
RchiOBHmChr5g0016531	blue	Putative histidinol dehydrogenase	0.927984	GO:0000105//GO:0055114//GO:0008152//GO:0006082//GO:0006520//GO:0006547//GO:0006725//GO:0006807//GO:0008150//GO:0008652//GO:0009058//GO:0009987//GO:0016053//GO:0018130//GO:0019438//GO:0019752//GO:0034641//GO:0043436//GO:0044237//GO:0044238//GO:0044249//GO:0044281//GO:0044283//GO:0046394//GO:0046483//GO:0052803//GO:0071704//GO:1901360//GO:1901362//GO:1901564//GO:1901566//GO:1901576//GO:1901605//GO:…	histidine biosynthetic process//oxidation-reduction process//metabolic process//organic acid metabolic process//cellular amino acid metabolic process//histidine metabolic process//cellular aromatic compound metabolic process//nitrogen compound metabolic process//biological_process//cellular amino acid biosynthetic process//biosynthetic process//cellular process//organic acid biosynthetic process/…			GO:0004399//GO:0008270//GO:0051287//GO:0016491//GO:0003674//GO:0003824//GO:0016614//GO:0016616//GO:0005488//GO:0046872//GO:0043167//GO:0043169//GO:0046914//GO:0000166//GO:0036094//GO:0048037//GO:0050662//GO:0097159//GO:1901265//GO:1901363	histidinol dehydrogenase activity//zinc ion binding//NAD binding//oxidoreductase activity//molecular_function//catalytic activity//oxidoreductase activity, acting on CH-OH group of donors//oxidoreductase activity, acting on the CH-OH group of donors, NAD or NADP as acceptor//binding//metal ion binding//ion binding//cation binding//transition metal ion binding//nucleotide binding//small molecule b…
RchiOBHmChr5g0026581	blue	Putative glutathione transferase	0.927909					GO:0005515//GO:0003674//GO:0005488	protein binding//molecular_function//binding
RchiOBHmChr3g0461841	blue	hypothetical protein	0.927581	--	--	--	--	--	--
RchiOBHmChr2g0143571	blue	Putative glyoxylate reductase (NADP(+))	0.92752	GO:0055114//GO:0008152//GO:0008150	oxidation-reduction process//metabolic process//biological_process			GO:0051287//GO:0004616//GO:0000166//GO:0003674//GO:0005488//GO:0036094//GO:0048037//GO:0050662//GO:0097159//GO:1901265//GO:1901363//GO:0003824//GO:0016491//GO:0016614//GO:0016616	NAD binding//phosphogluconate dehydrogenase (decarboxylating) activity//nucleotide binding//molecular_function//binding//small molecule binding//cofactor binding//coenzyme binding//organic cyclic compound binding//nucleoside phosphate binding//heterocyclic compound binding//catalytic activity//oxidoreductase activity//oxidoreductase activity, acting on CH-OH group of donors//oxidoreductase activi…
RchiOBHmChr2g0168631	blue	Putative peptidase Do	0.927156					GO:0005515//GO:0003674//GO:0005488	protein binding//molecular_function//binding
RchiOBHmChr4g0438461	blue	Putative Band 7 domain-containing protein	0.927124	--	--	--	--	--	--
RchiOBHmChr1g0343091	blue	Putative peptide-transporting ATPase	0.926164	GO:0006810//GO:0008150//GO:0051179//GO:0051234	transport//biological_process//localization//establishment of localization	GO:0016020//GO:0005575	membrane//cellular_component	GO:0005215//GO:0003674	transporter activity//molecular_function
RchiOBHmChr2g0124141	blue	Putative carbamoyl-phosphate synthase (glutamine-hydrolyzing)	0.925778					GO:0005524//GO:0000166//GO:0003674//GO:0005488//GO:0008144//GO:0017076//GO:0030554//GO:0032553//GO:0032555//GO:0032559//GO:0035639//GO:0036094//GO:0043167//GO:0043168//GO:0097159//GO:0097367//GO:1901265//GO:1901363	ATP binding//nucleotide binding//molecular_function//binding//drug binding//purine nucleotide binding//adenyl nucleotide binding//ribonucleotide binding//purine ribonucleotide binding//adenyl ribonucleotide binding//purine ribonucleoside triphosphate binding//small molecule binding//ion binding//anion binding//organic cyclic compound binding//carbohydrate derivative binding//nucleoside phosphate …
RchiOBHmChr4g0420991	blue	Putative protein-serine/threonine kinase CMGC-CDK-CRK7-CDK9 family	0.924873	GO:0006468//GO:0008152//GO:0006464//GO:0006793//GO:0006796//GO:0006807//GO:0008150//GO:0009987//GO:0016310//GO:0019538//GO:0036211//GO:0043170//GO:0043412//GO:0044237//GO:0044238//GO:0044260//GO:0044267//GO:0071704//GO:1901564	protein phosphorylation//metabolic process//cellular protein modification process//phosphorus metabolic process//phosphate-containing compound metabolic process//nitrogen compound metabolic process//biological_process//cellular process//phosphorylation//protein metabolic process//protein modification process//macromolecule metabolic process//macromolecule modification//cellular metabolic process/…			GO:0004672//GO:0005524//GO:0003674//GO:0003824//GO:0016301//GO:0016740//GO:0016772//GO:0016773//GO:0140096//GO:0000166//GO:0005488//GO:0008144//GO:0017076//GO:0030554//GO:0032553//GO:0032555//GO:0032559//GO:0035639//GO:0036094//GO:0043167//GO:0043168//GO:0097159//GO:0097367//GO:1901265//GO:1901363	protein kinase activity//ATP binding//molecular_function//catalytic activity//kinase activity//transferase activity//transferase activity, transferring phosphorus-containing groups//phosphotransferase activity, alcohol group as acceptor//catalytic activity, acting on a protein//nucleotide binding//binding//drug binding//purine nucleotide binding//adenyl nucleotide binding//ribonucleotide binding/…
RchiOBHmChr4g0444561	blue	Putative small heat shock protein HSP20	0.924292	--	--	--	--	--	--
RchiOBHmChr3g0495881	blue	Putative cytochrome-b5 reductase	0.923617	GO:0055114//GO:0008152//GO:0008150	oxidation-reduction process//metabolic process//biological_process			GO:0016491//GO:0003674//GO:0003824	oxidoreductase activity//molecular_function//catalytic activity
RchiOBHmChr1g0336241	blue	hypothetical protein	0.923397	--	--	--	--	--	--
RchiOBHmChr2g0102851	blue	Putative cold-regulated 413 protein	0.923125			GO:0016021//GO:0005575//GO:0016020//GO:0031224//GO:0044425	integral component of membrane//cellular_component//membrane//intrinsic component of membrane//membrane part
RchiOBHmChr1g0366491	blue	hypothetical protein	0.920825	--	--	--	--	--	--
RchiOBHmChr2g0104311	blue	Putative powdery mildew resistance protein, RPW8	0.920729					GO:0043531//GO:0000166//GO:0003674//GO:0005488//GO:0017076//GO:0030554//GO:0032553//GO:0032555//GO:0032559//GO:0036094//GO:0043167//GO:0043168//GO:0097159//GO:0097367//GO:1901265//GO:1901363	ADP binding//nucleotide binding//molecular_function//binding//purine nucleotide binding//adenyl nucleotide binding//ribonucleotide binding//purine ribonucleotide binding//adenyl ribonucleotide binding//small molecule binding//ion binding//anion binding//organic cyclic compound binding//carbohydrate derivative binding//nucleoside phosphate binding//heterocyclic compound binding
RchiOBHmChr3g0488771	blue	Putative expansin/Lol pI	0.919391	--	--	--	--	--	--
RchiOBHmChr1g0343491	blue	Putative acyl-CoA desaturase	0.917971	--	--	--	--	--	--
RchiOBHmChr2g0155891	blue	Putative transcription factor WD40-like family	0.917675					GO:0005515//GO:0003674//GO:0005488	protein binding//molecular_function//binding
RchiOBHmChr3g0453121	blue	hypothetical protein	0.917225	--	--	--	--	--	--
RchiOBHmChr2g0137381	blue	Putative transcription factor C2H2 family	0.916753					GO:0005515//GO:0008270//GO:0003674//GO:0005488//GO:0046872//GO:0043167//GO:0043169//GO:0046914	protein binding//zinc ion binding//molecular_function//binding//metal ion binding//ion binding//cation binding//transition metal ion binding
RchiOBHmChr1g0327321	blue	Putative tetratricopeptide-like helical domain-containing protein	0.914004	--	--	--	--	--	--
RchiOBHmChr2g0087151	blue	Putative glycosidase	0.913124			GO:0016020//GO:0005575	membrane//cellular_component	GO:0016798//GO:0003674//GO:0003824//GO:0016787	hydrolase activity, acting on glycosyl bonds//molecular_function//catalytic activity//hydrolase activity
RchiOBHmChr2g0122911	blue	Putative carboxylic ester hydrolase	0.912726	GO:0006629//GO:0008152//GO:0008150//GO:0044238//GO:0071704	lipid metabolic process//metabolic process//biological_process//primary metabolic process//organic substance metabolic process
RchiOBHmChr5g0059571	blue	Putative E3 ubiquitin-protein ligase MARCH	0.91118					GO:0008270//GO:0003674//GO:0005488//GO:0046872//GO:0043167//GO:0043169//GO:0046914	zinc ion binding//molecular_function//binding//metal ion binding//ion binding//cation binding//transition metal ion binding
RchiOBHmChr4g0393641	blue	Putative protein kinase AGC-NDR family	0.911023	GO:0006468//GO:0008152//GO:0006464//GO:0006793//GO:0006796//GO:0006807//GO:0008150//GO:0009987//GO:0016310//GO:0019538//GO:0036211//GO:0043170//GO:0043412//GO:0044237//GO:0044238//GO:0044260//GO:0044267//GO:0071704//GO:1901564	protein phosphorylation//metabolic process//cellular protein modification process//phosphorus metabolic process//phosphate-containing compound metabolic process//nitrogen compound metabolic process//biological_process//cellular process//phosphorylation//protein metabolic process//protein modification process//macromolecule metabolic process//macromolecule modification//cellular metabolic process/…			GO:0004672//GO:0005524//GO:0004674//GO:0003674//GO:0003824//GO:0016301//GO:0016740//GO:0016772//GO:0016773//GO:0140096//GO:0000166//GO:0005488//GO:0008144//GO:0017076//GO:0030554//GO:0032553//GO:0032555//GO:0032559//GO:0035639//GO:0036094//GO:0043167//GO:0043168//GO:0097159//GO:0097367//GO:1901265//GO:1901363	protein kinase activity//ATP binding//protein serine/threonine kinase activity//molecular_function//catalytic activity//kinase activity//transferase activity//transferase activity, transferring phosphorus-containing groups//phosphotransferase activity, alcohol group as acceptor//catalytic activity, acting on a protein//nucleotide binding//binding//drug binding//purine nucleotide binding//adenyl n…
RchiOBHmChr5g0047991	blue	Putative 5-3 exonuclease, 5'-3' exoribonuclease	0.910521					GO:0003676//GO:0004527//GO:0003674//GO:0005488//GO:0097159//GO:1901363//GO:0003824//GO:0004518//GO:0016787//GO:0016788	nucleic acid binding//exonuclease activity//molecular_function//binding//organic cyclic compound binding//heterocyclic compound binding//catalytic activity//nuclease activity//hydrolase activity//hydrolase activity, acting on ester bonds
RchiOBHmChr2g0144821	blue	Putative carboxylesterase	0.909882					GO:0016788//GO:0003674//GO:0003824//GO:0016787	hydrolase activity, acting on ester bonds//molecular_function//catalytic activity//hydrolase activity
RchiOBHmChr4g0398191	blue	Putative galacturonokinase	0.909656					GO:0005524//GO:0000166//GO:0003674//GO:0005488//GO:0008144//GO:0017076//GO:0030554//GO:0032553//GO:0032555//GO:0032559//GO:0035639//GO:0036094//GO:0043167//GO:0043168//GO:0097159//GO:0097367//GO:1901265//GO:1901363	ATP binding//nucleotide binding//molecular_function//binding//drug binding//purine nucleotide binding//adenyl nucleotide binding//ribonucleotide binding//purine ribonucleotide binding//adenyl ribonucleotide binding//purine ribonucleoside triphosphate binding//small molecule binding//ion binding//anion binding//organic cyclic compound binding//carbohydrate derivative binding//nucleoside phosphate …
RchiOBHmChr5g0033181	blue	hypothetical protein	0.909615	--	--	--	--	--	--
RchiOBHmChr2g0107741	blue	Putative histone acetyltransferase	0.906876	GO:0006355//GO:0008152//GO:0006139//GO:0006351//GO:0006725//GO:0006807//GO:0008150//GO:0009058//GO:0009059//GO:0009889//GO:0009987//GO:0010467//GO:0010468//GO:0010556//GO:0016070//GO:0018130//GO:0019219//GO:0019222//GO:0019438//GO:0031323//GO:0031326//GO:0032774//GO:0034641//GO:0034645//GO:0034654//GO:0043170//GO:0044237//GO:0044238//GO:0044249//GO:0044260//GO:0044271//GO:0046483//GO:0050789//GO:…	regulation of transcription, DNA-templated//metabolic process//nucleobase-containing compound metabolic process//transcription, DNA-templated//cellular aromatic compound metabolic process//nitrogen compound metabolic process//biological_process//biosynthetic process//macromolecule biosynthetic process//regulation of biosynthetic process//cellular process//gene expression//regulation of gene expre…	GO:0005634//GO:0005622//GO:0005575//GO:0005623//GO:0043231//GO:0043226//GO:0043227//GO:0043229//GO:0044424//GO:0044464	nucleus//intracellular//cellular_component//cell//intracellular membrane-bounded organelle//organelle//membrane-bounded organelle//intracellular organelle//intracellular part//cell part	GO:0003712//GO:0004402//GO:0008270//GO:0005515//GO:0000988//GO:0000989//GO:0003674//GO:0140110//GO:0003824//GO:0008080//GO:0016407//GO:0016410//GO:0016740//GO:0016746//GO:0016747//GO:0034212//GO:0061733//GO:0005488//GO:0046872//GO:0043167//GO:0043169//GO:0046914	transcription cofactor activity//histone acetyltransferase activity//zinc ion binding//protein binding//transcription factor activity, protein binding//transcription factor activity, transcription factor binding//molecular_function//transcription regulator activity//catalytic activity//N-acetyltransferase activity//acetyltransferase activity//N-acyltransferase activity//transferase activity//tran…
RchiOBHmChr2g0167301	blue	Putative pectinesterase	0.90623	GO:0042545//GO:0008150//GO:0009987//GO:0016043//GO:0045229//GO:0071554//GO:0071555//GO:0071840	cell wall modification//biological_process//cellular process//cellular component organization//external encapsulating structure organization//cell wall organization or biogenesis//cell wall organization//cellular component organization or biogenesis	GO:0005618//GO:0005575//GO:0005623//GO:0030312//GO:0044464//GO:0071944	cell wall//cellular_component//cell//external encapsulating structure//cell part//cell periphery	GO:0030599//GO:0003674//GO:0003824//GO:0016787//GO:0016788//GO:0052689	pectinesterase activity//molecular_function//catalytic activity//hydrolase activity//hydrolase activity, acting on ester bonds//carboxylic ester hydrolase activity
RchiOBHmChr2g0155201	blue	hypothetical protein	0.905666	--	--	--	--	--	--
RchiOBHmChr3g0469451	blue	Putative S-adenosyl-L-methionine-dependent methyltransferase	0.903518	--	--	--	--	--	--
RchiOBHmChr3g0468891	blue	Putative alpha/Beta hydrolase	0.903021	--	--	--	--	--	--
RchiOBHmChr1g0333591	blue	Putative ribosomal protein S14	0.902107	GO:0006412//GO:0008152//GO:0006518//GO:0006807//GO:0008150//GO:0009058//GO:0009059//GO:0009987//GO:0010467//GO:0019538//GO:0034641//GO:0034645//GO:0043043//GO:0043170//GO:0043603//GO:0043604//GO:0044237//GO:0044238//GO:0044249//GO:0044260//GO:0044267//GO:0044271//GO:0071704//GO:1901564//GO:1901566//GO:1901576	translation//metabolic process//peptide metabolic process//nitrogen compound metabolic process//biological_process//biosynthetic process//macromolecule biosynthetic process//cellular process//gene expression//protein metabolic process//cellular nitrogen compound metabolic process//cellular macromolecule biosynthetic process//peptide biosynthetic process//macromolecule metabolic process//cellular …	GO:0005622//GO:0005840//GO:0005575//GO:0005623//GO:0044464//GO:0005737//GO:0032991//GO:0043226//GO:0043228//GO:0043229//GO:0043232//GO:0044424//GO:0044444//GO:1990904	intracellular//ribosome//cellular_component//cell//cell part//cytoplasm//protein-containing complex//organelle//non-membrane-bounded organelle//intracellular organelle//intracellular non-membrane-bounded organelle//intracellular part//cytoplasmic part//ribonucleoprotein complex	GO:0003735//GO:0003674//GO:0005198	structural constituent of ribosome//molecular_function//structural molecule activity
RchiOBHmChr4g0438471	blue	Putative 2-hydroxy-6-oxonona-2,4-dienedioate hydrolase	0.901652	--	--	--	--	--	--
RchiOBHmChr5g0012191	blue	hypothetical protein	0.901069	--	--	--	--	--	--
RchiOBHmChr1g0329041	blue	Putative protein kinase RLK-Pelle-SD-2b family	0.900299	GO:0006468//GO:0008152//GO:0006464//GO:0006793//GO:0006796//GO:0006807//GO:0008150//GO:0009987//GO:0016310//GO:0019538//GO:0036211//GO:0043170//GO:0043412//GO:0044237//GO:0044238//GO:0044260//GO:0044267//GO:0071704//GO:1901564	protein phosphorylation//metabolic process//cellular protein modification process//phosphorus metabolic process//phosphate-containing compound metabolic process//nitrogen compound metabolic process//biological_process//cellular process//phosphorylation//protein metabolic process//protein modification process//macromolecule metabolic process//macromolecule modification//cellular metabolic process/…			GO:0004672//GO:0005524//GO:0003674//GO:0003824//GO:0016301//GO:0016740//GO:0016772//GO:0016773//GO:0140096//GO:0000166//GO:0005488//GO:0008144//GO:0017076//GO:0030554//GO:0032553//GO:0032555//GO:0032559//GO:0035639//GO:0036094//GO:0043167//GO:0043168//GO:0097159//GO:0097367//GO:1901265//GO:1901363	protein kinase activity//ATP binding//molecular_function//catalytic activity//kinase activity//transferase activity//transferase activity, transferring phosphorus-containing groups//phosphotransferase activity, alcohol group as acceptor//catalytic activity, acting on a protein//nucleotide binding//binding//drug binding//purine nucleotide binding//adenyl nucleotide binding//ribonucleotide binding/…
RchiOBHmChr4g0435741	blue	Putative transcription factor C2H2 family	0.899976	--	--	--	--	--	--
RchiOBHmChr5g0001481	blue	hypothetical protein	0.8981	--	--	--	--	--	--
RchiOBHmChr4g0431261	blue	Putative ankyrin repeat-containing domain-containing protein	0.898019	--	--	--	--	--	--
RchiOBHmChr2g0099201	blue	Putative alpha-mannosidase	0.894509	GO:0005975//GO:0006013//GO:0008152//GO:0008150//GO:0044238//GO:0071704//GO:0005996//GO:0019318//GO:0044281	carbohydrate metabolic process//mannose metabolic process//metabolic process//biological_process//primary metabolic process//organic substance metabolic process//monosaccharide metabolic process//hexose metabolic process//small molecule metabolic process			GO:0003824//GO:0030246//GO:0015923//GO:0004559//GO:0004553//GO:0008270//GO:0003674//GO:0005488//GO:0016787//GO:0016798//GO:0046872//GO:0043167//GO:0043169//GO:0046914	catalytic activity//carbohydrate binding//mannosidase activity//alpha-mannosidase activity//hydrolase activity, hydrolyzing O-glycosyl compounds//zinc ion binding//molecular_function//binding//hydrolase activity//hydrolase activity, acting on glycosyl bonds//metal ion binding//ion binding//cation binding//transition metal ion binding
RchiOBHmChr2g0096991	blue	Putative periplasmic binding protein-like I	0.893931			GO:0016020//GO:0005575	membrane//cellular_component	GO:0004970//GO:0003674//GO:0004871//GO:0004888//GO:0038023//GO:0005215//GO:0005216//GO:0005230//GO:0022857//GO:0008066//GO:0015075//GO:0015267//GO:0015276//GO:0015318//GO:0022803//GO:0022824//GO:0022834//GO:0022835//GO:0022836//GO:0022838//GO:0022839//GO:0030594//GO:0060089	ionotropic glutamate receptor activity//molecular_function//signal transducer activity//transmembrane signaling receptor activity//signaling receptor activity//transporter activity//ion channel activity//extracellular ligand-gated ion channel activity//transmembrane transporter activity//glutamate receptor activity//ion transmembrane transporter activity//channel activity//ligand-gated ion channe…
RchiOBHmChr4g0427871	blue	hypothetical protein	0.893842	--	--	--	--	--	--
RchiOBHmChr4g0432291	blue	Putative pectate lyase	0.893718	--	--	--	--	--	--
RchiOBHmChr2g0084501	blue	Putative inosine nucleosidase	0.890818	--	--	--	--	--	--
RchiOBHmChr1g0359061	blue	Putative hydroquinone glucosyltransferase	0.890707	--	--	--	--	--	--
RchiOBHmChr2g0093011	blue	Putative DYW domain-containing protein	0.890077					GO:0008270//GO:0003674//GO:0005488//GO:0046872//GO:0043167//GO:0043169//GO:0046914	zinc ion binding//molecular_function//binding//metal ion binding//ion binding//cation binding//transition metal ion binding
RchiOBHmChr5g0049481	blue	Putative glucan 1,3-beta-glucosidase	0.889896	GO:0005975//GO:0008152//GO:0008150//GO:0044238//GO:0071704	carbohydrate metabolic process//metabolic process//biological_process//primary metabolic process//organic substance metabolic process			GO:0004553//GO:0003674//GO:0003824//GO:0016787//GO:0016798	hydrolase activity, hydrolyzing O-glycosyl compounds//molecular_function//catalytic activity//hydrolase activity//hydrolase activity, acting on glycosyl bonds
RchiOBHmChr3g0474611	blue	Putative long-chain-alcohol oxidase	0.889484	GO:0055114//GO:0008152//GO:0008150	oxidation-reduction process//metabolic process//biological_process			GO:0016491//GO:0016614//GO:0003674//GO:0003824	oxidoreductase activity//oxidoreductase activity, acting on CH-OH group of donors//molecular_function//catalytic activity
RchiOBHmChr1g0368991	blue	Putative small heat shock protein HSP20	0.889035	--	--	--	--	--	--
RchiOBHmChr4g0445661	blue	Putative transcription factor C2H2 family	0.88871	--	--	--	--	--	--
RchiOBHmChr5g0059461	blue	Putative leucine-rich repeat domain, L domain-containing protein	0.888663	--	--	--	--	--	--
RchiOBHmChr4g0427701	blue	Putative 5'-nucleotidase	0.888159	--	--	--	--	--	--
RchiOBHmChr3g0480411	blue	Putative leucine-rich repeat-containing, plant-type, leucine-rich repeat domain, L	0.886008					GO:0005515//GO:0003674//GO:0005488	protein binding//molecular_function//binding
RchiOBHmChr3g0456491	blue	Putative sulfate-transporting ATPase	0.885121			GO:0016020//GO:0005575	membrane//cellular_component	GO:0005524//GO:0016887//GO:0000166//GO:0003674//GO:0005488//GO:0008144//GO:0017076//GO:0030554//GO:0032553//GO:0032555//GO:0032559//GO:0035639//GO:0036094//GO:0043167//GO:0043168//GO:0097159//GO:0097367//GO:1901265//GO:1901363//GO:0003824//GO:0017111//GO:0016462//GO:0016787//GO:0016817//GO:0016818	ATP binding//ATPase activity//nucleotide binding//molecular_function//binding//drug binding//purine nucleotide binding//adenyl nucleotide binding//ribonucleotide binding//purine ribonucleotide binding//adenyl ribonucleotide binding//purine ribonucleoside triphosphate binding//small molecule binding//ion binding//anion binding//organic cyclic compound binding//carbohydrate derivative binding//nucl…
RchiOBHmChr1g0332421	blue	Putative diphosphomevalonate decarboxylase	0.885121					GO:0005524//GO:0000166//GO:0003674//GO:0005488//GO:0008144//GO:0017076//GO:0030554//GO:0032553//GO:0032555//GO:0032559//GO:0035639//GO:0036094//GO:0043167//GO:0043168//GO:0097159//GO:0097367//GO:1901265//GO:1901363	ATP binding//nucleotide binding//molecular_function//binding//drug binding//purine nucleotide binding//adenyl nucleotide binding//ribonucleotide binding//purine ribonucleotide binding//adenyl ribonucleotide binding//purine ribonucleoside triphosphate binding//small molecule binding//ion binding//anion binding//organic cyclic compound binding//carbohydrate derivative binding//nucleoside phosphate …
RchiOBHmChr1g0360301	blue	Putative acyl-CoA desaturase	0.88486	--	--	--	--	--	--
RchiOBHmChr5g0046661	blue	Putative xenobiotic-transporting ATPase	0.882377	GO:0006810//GO:0055085//GO:0008150//GO:0051179//GO:0051234	transport//transmembrane transport//biological_process//localization//establishment of localization	GO:0016021//GO:0005575//GO:0016020//GO:0031224//GO:0044425	integral component of membrane//cellular_component//membrane//intrinsic component of membrane//membrane part	GO:0005524//GO:0042626//GO:0016887//GO:0000166//GO:0003674//GO:0005488//GO:0008144//GO:0017076//GO:0030554//GO:0032553//GO:0032555//GO:0032559//GO:0035639//GO:0036094//GO:0043167//GO:0043168//GO:0097159//GO:0097367//GO:1901265//GO:1901363//GO:0042623//GO:0003824//GO:0017111//GO:0005215//GO:0022857//GO:0015399//GO:0015405//GO:0016462//GO:0016787//GO:0016817//GO:0016818//GO:0022804//GO:0043492	ATP binding//ATPase activity, coupled to transmembrane movement of substances//ATPase activity//nucleotide binding//molecular_function//binding//drug binding//purine nucleotide binding//adenyl nucleotide binding//ribonucleotide binding//purine ribonucleotide binding//adenyl ribonucleotide binding//purine ribonucleoside triphosphate binding//small molecule binding//ion binding//anion binding//orga…
RchiOBHmChr4g0409351	blue	Putative procollagen-proline dioxygenase	0.878478	GO:0055114//GO:0008152//GO:0008150	oxidation-reduction process//metabolic process//biological_process			GO:0016491//GO:0003674//GO:0003824	oxidoreductase activity//molecular_function//catalytic activity
RchiOBHmChr1g0334481	blue	Putative chaperonin ATPase	0.877894					GO:0005524//GO:0000166//GO:0003674//GO:0005488//GO:0008144//GO:0017076//GO:0030554//GO:0032553//GO:0032555//GO:0032559//GO:0035639//GO:0036094//GO:0043167//GO:0043168//GO:0097159//GO:0097367//GO:1901265//GO:1901363	ATP binding//nucleotide binding//molecular_function//binding//drug binding//purine nucleotide binding//adenyl nucleotide binding//ribonucleotide binding//purine ribonucleotide binding//adenyl ribonucleotide binding//purine ribonucleoside triphosphate binding//small molecule binding//ion binding//anion binding//organic cyclic compound binding//carbohydrate derivative binding//nucleoside phosphate …
RchiOBHmChr5g0000261	blue	hypothetical protein	0.876536	--	--	--	--	--	--
RchiOBHmChr1g0359321	blue	Putative membrane insertase OXA1/ALB3/YidC, membrane insertase YidC/Oxa1	0.875319	--	--	--	--	--	--
RchiOBHmChr4g0436721	blue	Putative strictosidine synthase transcription factor WD40-like family	0.874844	GO:0009058//GO:0008152//GO:0008150	biosynthetic process//metabolic process//biological_process			GO:0016844//GO:0003674//GO:0003824//GO:0016829//GO:0016840//GO:0016843	strictosidine synthase activity//molecular_function//catalytic activity//lyase activity//carbon-nitrogen lyase activity//amine-lyase activity
RchiOBHmChr2g0093961	blue	Putative leucine-rich repeat domain, L domain-containing protein	0.874394	--	--	--	--	--	--
RchiOBHmChr2g0093951	blue	Putative P-loop containing nucleoside triphosphate hydrolase	0.873205					GO:0043531//GO:0000166//GO:0003674//GO:0005488//GO:0017076//GO:0030554//GO:0032553//GO:0032555//GO:0032559//GO:0036094//GO:0043167//GO:0043168//GO:0097159//GO:0097367//GO:1901265//GO:1901363	ADP binding//nucleotide binding//molecular_function//binding//purine nucleotide binding//adenyl nucleotide binding//ribonucleotide binding//purine ribonucleotide binding//adenyl ribonucleotide binding//small molecule binding//ion binding//anion binding//organic cyclic compound binding//carbohydrate derivative binding//nucleoside phosphate binding//heterocyclic compound binding
RchiOBHmChr1g0321181	blue	hypothetical protein	0.872443	--	--	--	--	--	--
RchiOBHmChr4g0440111	blue	Putative transcription factor bHLH family	0.871266	--	--	--	--	--	--
RchiOBHmChr2g0153481	blue	Putative zinc/iron permease	0.870015	GO:0030001//GO:0055085//GO:0006810//GO:0006811//GO:0006812//GO:0008150//GO:0051179//GO:0051234	metal ion transport//transmembrane transport//transport//ion transport//cation transport//biological_process//localization//establishment of localization	GO:0016020//GO:0005575	membrane//cellular_component	GO:0046873//GO:0003674//GO:0005215//GO:0022857//GO:0008324//GO:0015075//GO:0015318//GO:0022890	metal ion transmembrane transporter activity//molecular_function//transporter activity//transmembrane transporter activity//cation transmembrane transporter activity//ion transmembrane transporter activity//inorganic molecular entity transmembrane transporter activity//inorganic cation transmembrane transporter activity
RchiOBHmChr4g0405441	blue	Putative clustered mitochondria protein	0.868546					GO:0005515//GO:0003674//GO:0005488	protein binding//molecular_function//binding
RchiOBHmChr4g0442681	blue	Putative RNA-directed RNA polymerase	0.867279					GO:0003968//GO:0003674//GO:0003824//GO:0016740//GO:0016772//GO:0016779//GO:0034062//GO:0097747//GO:0140098	RNA-directed 5'-3' RNA polymerase activity//molecular_function//catalytic activity//transferase activity//transferase activity, transferring phosphorus-containing groups//nucleotidyltransferase activity//5'-3' RNA polymerase activity//RNA polymerase activity//catalytic activity, acting on RNA
RchiOBHmChr5g0010931	blue	Putative actinidain	0.866482	GO:0006508//GO:0008152//GO:0006807//GO:0008150//GO:0019538//GO:0043170//GO:0044238//GO:0071704//GO:1901564	proteolysis//metabolic process//nitrogen compound metabolic process//biological_process//protein metabolic process//macromolecule metabolic process//primary metabolic process//organic substance metabolic process//organonitrogen compound metabolic process			GO:0008234//GO:0003674//GO:0003824//GO:0008233//GO:0070011//GO:0016787//GO:0140096	cysteine-type peptidase activity//molecular_function//catalytic activity//peptidase activity//peptidase activity, acting on L-amino acid peptides//hydrolase activity//catalytic activity, acting on a protein
RchiOBHmChr3g0464151	blue	Putative translation protein SH3	0.865214	GO:0006355//GO:0008152//GO:0006139//GO:0006351//GO:0006725//GO:0006807//GO:0008150//GO:0009058//GO:0009059//GO:0009889//GO:0009987//GO:0010467//GO:0010468//GO:0010556//GO:0016070//GO:0018130//GO:0019219//GO:0019222//GO:0019438//GO:0031323//GO:0031326//GO:0032774//GO:0034641//GO:0034645//GO:0034654//GO:0043170//GO:0044237//GO:0044238//GO:0044249//GO:0044260//GO:0044271//GO:0046483//GO:0050789//GO:…	regulation of transcription, DNA-templated//metabolic process//nucleobase-containing compound metabolic process//transcription, DNA-templated//cellular aromatic compound metabolic process//nitrogen compound metabolic process//biological_process//biosynthetic process//macromolecule biosynthetic process//regulation of biosynthetic process//cellular process//gene expression//regulation of gene expre…
RchiOBHmChr2g0141171	blue	Putative triacylglycerol lipase	0.864666					GO:0016788//GO:0003674//GO:0003824//GO:0016787	hydrolase activity, acting on ester bonds//molecular_function//catalytic activity//hydrolase activity
RchiOBHmChr3g0494371	blue	hypothetical protein	0.8646			GO:0016021//GO:0005575//GO:0016020//GO:0031224//GO:0044425	integral component of membrane//cellular_component//membrane//intrinsic component of membrane//membrane part
RchiOBHmChr4g0437501	blue	Putative cytochrome P450	0.864311	GO:0055114//GO:0008152//GO:0008150	oxidation-reduction process//metabolic process//biological_process			GO:0005506//GO:0016705//GO:0020037//GO:0003674//GO:0005488//GO:0046872//GO:0043167//GO:0043169//GO:0046914//GO:0003824//GO:0016491//GO:0046906//GO:0048037//GO:0097159//GO:1901363	iron ion binding//oxidoreductase activity, acting on paired donors, with incorporation or reduction of molecular oxygen//heme binding//molecular_function//binding//metal ion binding//ion binding//cation binding//transition metal ion binding//catalytic activity//oxidoreductase activity//tetrapyrrole binding//cofactor binding//organic cyclic compound binding//heterocyclic compound binding
RchiOBHmChr1g0334371	blue	Putative amino acid transporter, transmembrane domain-containing protein	0.863811	--	--	--	--	--	--
RchiOBHmChr5g0012161	blue	Putative non-specific serine/threonine protein kinase	0.863625	--	--	--	--	--	--
RchiOBHmChr1g0317031	blue	Putative DNA topoisomerase (ATP-hydrolyzing)	0.862399	GO:0006265//GO:0051276//GO:0008152//GO:0006139//GO:0006259//GO:0006725//GO:0006807//GO:0006996//GO:0008150//GO:0009987//GO:0016043//GO:0034641//GO:0043170//GO:0044237//GO:0044238//GO:0044260//GO:0046483//GO:0071103//GO:0071704//GO:0071840//GO:0090304//GO:1901360	DNA topological change//chromosome organization//metabolic process//nucleobase-containing compound metabolic process//DNA metabolic process//cellular aromatic compound metabolic process//nitrogen compound metabolic process//organelle organization//biological_process//cellular process//cellular component organization//cellular nitrogen compound metabolic process//macromolecule metabolic process//c…			GO:0003677//GO:0003918//GO:0005524//GO:0003674//GO:0003676//GO:0005488//GO:0097159//GO:1901363//GO:0042623//GO:0003824//GO:0003916//GO:0017111//GO:0016887//GO:0008094//GO:0016462//GO:0016787//GO:0016817//GO:0016818//GO:0016853//GO:0061505//GO:0140097//GO:0000166//GO:0008144//GO:0017076//GO:0030554//GO:0032553//GO:0032555//GO:0032559//GO:0035639//GO:0036094//GO:0043167//GO:0043168//GO:0097367//GO:…	DNA binding//DNA topoisomerase type II (ATP-hydrolyzing) activity//ATP binding//molecular_function//nucleic acid binding//binding//organic cyclic compound binding//heterocyclic compound binding//ATPase activity, coupled//catalytic activity//DNA topoisomerase activity//nucleoside-triphosphatase activity//ATPase activity//DNA-dependent ATPase activity//pyrophosphatase activity//hydrolase activity//…
RchiOBHmChr1g0332511	blue	Putative alpha/Beta hydrolase	0.85835	--	--	--	--	--	--
RchiOBHmChr3g0448711	blue	hypothetical protein	0.855612	--	--	--	--	--	--
RchiOBHmChr2g0169591	blue	Putative ATPase, AAA-type, core, AAA-type ATPase domain-containing protein	0.854469					GO:0005524//GO:0000166//GO:0003674//GO:0005488//GO:0008144//GO:0017076//GO:0030554//GO:0032553//GO:0032555//GO:0032559//GO:0035639//GO:0036094//GO:0043167//GO:0043168//GO:0097159//GO:0097367//GO:1901265//GO:1901363	ATP binding//nucleotide binding//molecular_function//binding//drug binding//purine nucleotide binding//adenyl nucleotide binding//ribonucleotide binding//purine ribonucleotide binding//adenyl ribonucleotide binding//purine ribonucleoside triphosphate binding//small molecule binding//ion binding//anion binding//organic cyclic compound binding//carbohydrate derivative binding//nucleoside phosphate …
RchiOBHmChr2g0173661	blue	Putative peptidase M76, ATP23	0.85424	--	--	--	--	--	--
RchiOBHmChr2g0126871	blue	Putative protein kinase RLK-Pelle-SD-2b family	0.853483	GO:0006468//GO:0048544//GO:0008152//GO:0006464//GO:0006793//GO:0006796//GO:0006807//GO:0008150//GO:0009987//GO:0016310//GO:0019538//GO:0036211//GO:0043170//GO:0043412//GO:0044237//GO:0044238//GO:0044260//GO:0044267//GO:0071704//GO:1901564//GO:0000003//GO:0007154//GO:0008037//GO:0009856//GO:0009875//GO:0022414//GO:0032501//GO:0044706//GO:0051704	protein phosphorylation//recognition of pollen//metabolic process//cellular protein modification process//phosphorus metabolic process//phosphate-containing compound metabolic process//nitrogen compound metabolic process//biological_process//cellular process//phosphorylation//protein metabolic process//protein modification process//macromolecule metabolic process//macromolecule modification//cell…			GO:0004672//GO:0003674//GO:0003824//GO:0016301//GO:0016740//GO:0016772//GO:0016773//GO:0140096	protein kinase activity//molecular_function//catalytic activity//kinase activity//transferase activity//transferase activity, transferring phosphorus-containing groups//phosphotransferase activity, alcohol group as acceptor//catalytic activity, acting on a protein
RchiOBHmChr3g0463591	blue	Putative transferase	0.853422	GO:0008152//GO:0008150	metabolic process//biological_process			GO:0016746//GO:0003674//GO:0003824//GO:0016740	transferase activity, transferring acyl groups//molecular_function//catalytic activity//transferase activity
RchiOBHmChr2g0114881	blue	Putative major facilitator superfamily	0.85287	GO:0055085//GO:0006810//GO:0008150//GO:0051179//GO:0051234	transmembrane transport//transport//biological_process//localization//establishment of localization	GO:0016021//GO:0005575//GO:0016020//GO:0031224//GO:0044425	integral component of membrane//cellular_component//membrane//intrinsic component of membrane//membrane part
RchiOBHmChr4g0404181	blue	Putative SecY/SEC61-alpha family protein	0.851841	GO:0015031//GO:0008104//GO:0006810//GO:0008150//GO:0015833//GO:0033036//GO:0042886//GO:0045184//GO:0051179//GO:0051234//GO:0071702//GO:0071705	protein transport//protein localization//transport//biological_process//peptide transport//macromolecule localization//amide transport//establishment of protein localization//localization//establishment of localization//organic substance transport//nitrogen compound transport	GO:0016020//GO:0005575	membrane//cellular_component
RchiOBHmChr2g0109291	blue	hypothetical protein	0.851455	--	--	--	--	--	--
RchiOBHmChr2g0089831	blue	hypothetical protein	0.849523	--	--	--	--	--	--
RchiOBHmChr5g0033001	blue	hypothetical protein	0.848809	--	--	--	--	--	--
RchiOBHmChr1g0372501	blue	Putative winged helix-turn-helix DNA-binding domain, leucine-rich repeat domain, L	0.847571	--	--	--	--	--	--
RchiOBHmChr1g0348831	blue	Putative cyclin	0.846456	GO:0000079//GO:0008152//GO:0001932//GO:0051726//GO:0006464//GO:0006468//GO:0006793//GO:0006796//GO:0006807//GO:0007049//GO:0008150//GO:0009987//GO:0016310//GO:0019220//GO:0019222//GO:0019538//GO:0031323//GO:0031399//GO:0032268//GO:0036211//GO:0042325//GO:0043170//GO:0043412//GO:0043549//GO:0044237//GO:0044238//GO:0044260//GO:0044267//GO:0045859//GO:0050789//GO:0050790//GO:0050794//GO:0051171//GO:…	regulation of cyclin-dependent protein serine/threonine kinase activity//metabolic process//regulation of protein phosphorylation//regulation of cell cycle//cellular protein modification process//protein phosphorylation//phosphorus metabolic process//phosphate-containing compound metabolic process//nitrogen compound metabolic process//cell cycle//biological_process//cellular process//phosphorylat…			GO:0019901//GO:0005515//GO:0003674//GO:0005488//GO:0019899//GO:0019900	protein kinase binding//protein binding//molecular_function//binding//enzyme binding//kinase binding
RchiOBHmChr5g0028421	blue	Putative cullin	0.844727	GO:0006511//GO:0019941//GO:0008152//GO:0006508//GO:0051603//GO:0006807//GO:0008150//GO:0009056//GO:0009057//GO:0009987//GO:0019538//GO:0030163//GO:0043170//GO:0043632//GO:0044237//GO:0044238//GO:0044248//GO:0044257//GO:0044260//GO:0044265//GO:0044267//GO:0071704//GO:1901564//GO:1901565//GO:1901575	ubiquitin-dependent protein catabolic process//modification-dependent protein catabolic process//metabolic process//proteolysis//proteolysis involved in cellular protein catabolic process//nitrogen compound metabolic process//biological_process//catabolic process//macromolecule catabolic process//cellular process//protein metabolic process//protein catabolic process//macromolecule metabolic proce…			GO:0031625//GO:0005515//GO:0003674//GO:0005488//GO:0019899//GO:0044389	ubiquitin protein ligase binding//protein binding//molecular_function//binding//enzyme binding//ubiquitin-like protein ligase binding
RchiOBHmChr2g0090511	blue	hypothetical protein	0.843279	--	--	--	--	--	--
RchiOBHmChr4g0412671	blue	hypothetical protein	0.841438	--	--	--	--	--	--
RchiOBHmChr4g0400821	blue	Putative peroxidase	0.839872	GO:0006979//GO:0055114//GO:0006950//GO:0008150//GO:0050896//GO:0008152	response to oxidative stress//oxidation-reduction process//response to stress//biological_process//response to stimulus//metabolic process			GO:0004601//GO:0020037//GO:0003674//GO:0003824//GO:0016491//GO:0016209//GO:0016684//GO:0005488//GO:0046906//GO:0048037//GO:0097159//GO:1901363	peroxidase activity//heme binding//molecular_function//catalytic activity//oxidoreductase activity//antioxidant activity//oxidoreductase activity, acting on peroxide as acceptor//binding//tetrapyrrole binding//cofactor binding//organic cyclic compound binding//heterocyclic compound binding
RchiOBHmChr3g0448961	blue	Putative triacylglycerol lipase	0.839659					GO:0016788//GO:0003674//GO:0003824//GO:0016787	hydrolase activity, acting on ester bonds//molecular_function//catalytic activity//hydrolase activity
RchiOBHmChr3g0485661	blue	Putative protoporphyrinogen oxidase	0.83955	GO:0055114//GO:0008152//GO:0008150	oxidation-reduction process//metabolic process//biological_process			GO:0016491//GO:0003674//GO:0003824	oxidoreductase activity//molecular_function//catalytic activity
RchiOBHmChr4g0437141	blue	Putative hexosyltransferase	0.837217	GO:0008152//GO:0008150	metabolic process//biological_process			GO:0016758//GO:0003674//GO:0003824//GO:0016740//GO:0016757	transferase activity, transferring hexosyl groups//molecular_function//catalytic activity//transferase activity//transferase activity, transferring glycosyl groups
RchiOBHmChr3g0460641	blue	Putative plant lipid transfer protein/Par allergen	0.836541	--	--	--	--	--	--
RchiOBHmChr2g0106231	blue	Putative CBS domain-containing protein	0.835722	--	--	--	--	--	--
RchiOBHmChr4g0414331	blue	hypothetical protein	0.835318	--	--	--	--	--	--
RchiOBHmChr2g0103261	blue	Putative protein disulfide-isomerase	0.834958	GO:0045454//GO:0008150//GO:0009987//GO:0019725//GO:0042592//GO:0050789//GO:0050794//GO:0065007//GO:0065008	cell redox homeostasis//biological_process//cellular process//cellular homeostasis//homeostatic process//regulation of biological process//regulation of cellular process//biological regulation//regulation of biological quality
RchiOBHmChr2g0159961	blue	Putative peroxidase	0.834404	GO:0006979//GO:0055114//GO:0006950//GO:0008150//GO:0050896//GO:0008152	response to oxidative stress//oxidation-reduction process//response to stress//biological_process//response to stimulus//metabolic process			GO:0004601//GO:0020037//GO:0003674//GO:0003824//GO:0016491//GO:0016209//GO:0016684//GO:0005488//GO:0046906//GO:0048037//GO:0097159//GO:1901363	peroxidase activity//heme binding//molecular_function//catalytic activity//oxidoreductase activity//antioxidant activity//oxidoreductase activity, acting on peroxide as acceptor//binding//tetrapyrrole binding//cofactor binding//organic cyclic compound binding//heterocyclic compound binding
RchiOBHmChr4g0389901	blue	Putative thioredoxin-like, sieve element occlusion	0.831173	--	--	--	--	--	--
RchiOBHmChr4g0390141	blue	hypothetical protein	0.830776	--	--	--	--	--	--
RchiOBHmChr2g0163861	blue	Putative phosphoglycerate mutase (2,3-diphosphoglycerate-independent)	0.830756	GO:0008152//GO:0008150	metabolic process//biological_process			GO:0003824//GO:0046872//GO:0046537//GO:0003674//GO:0005488//GO:0043167//GO:0043169//GO:0004619//GO:0016853//GO:0016866//GO:0016868	catalytic activity//metal ion binding//2,3-bisphosphoglycerate-independent phosphoglycerate mutase activity//molecular_function//binding//ion binding//cation binding//phosphoglycerate mutase activity//isomerase activity//intramolecular transferase activity//intramolecular transferase activity, phosphotransferases
RchiOBHmChr1g0358581	blue	Putative oxoglutarate/iron-dependent dioxygenase, non-heme dioxygenase domain-containing protein	0.8306	GO:0055114//GO:0008152//GO:0008150	oxidation-reduction process//metabolic process//biological_process			GO:0016491//GO:0003674//GO:0003824	oxidoreductase activity//molecular_function//catalytic activity
RchiOBHmChr3g0488691	blue	Putative phosphoethanolamine N-methyltransferase	0.830285	--	--	--	--	--	--
RchiOBHmChr1g0368921	blue	Putative small heat shock protein HSP20	0.829722	--	--	--	--	--	--
RchiOBHmChr4g0388221	blue	Putative ribonuclease H-like domain, protein argonaute, Mid	0.828071					GO:0003676//GO:0003674//GO:0005488//GO:0097159//GO:1901363	nucleic acid binding//molecular_function//binding//organic cyclic compound binding//heterocyclic compound binding
RchiOBHmChr3g0465361	blue	Putative transcription factor bHLH family	0.827458	--	--	--	--	--	--
RchiOBHmChr5g0018581	blue	Putative alpha-glucosidase	0.826859	GO:0005975//GO:0008152//GO:0008150//GO:0044238//GO:0071704	carbohydrate metabolic process//metabolic process//biological_process//primary metabolic process//organic substance metabolic process			GO:0003824//GO:0030246//GO:0004553//GO:0003674//GO:0005488//GO:0016787//GO:0016798	catalytic activity//carbohydrate binding//hydrolase activity, hydrolyzing O-glycosyl compounds//molecular_function//binding//hydrolase activity//hydrolase activity, acting on glycosyl bonds
RchiOBHmChr5g0012181	blue	Putative protein kinase RLK-Pelle-DLSV family	0.82637	GO:0006468//GO:0008152//GO:0006464//GO:0006793//GO:0006796//GO:0006807//GO:0008150//GO:0009987//GO:0016310//GO:0019538//GO:0036211//GO:0043170//GO:0043412//GO:0044237//GO:0044238//GO:0044260//GO:0044267//GO:0071704//GO:1901564	protein phosphorylation//metabolic process//cellular protein modification process//phosphorus metabolic process//phosphate-containing compound metabolic process//nitrogen compound metabolic process//biological_process//cellular process//phosphorylation//protein metabolic process//protein modification process//macromolecule metabolic process//macromolecule modification//cellular metabolic process/…			GO:0004672//GO:0003674//GO:0003824//GO:0016301//GO:0016740//GO:0016772//GO:0016773//GO:0140096	protein kinase activity//molecular_function//catalytic activity//kinase activity//transferase activity//transferase activity, transferring phosphorus-containing groups//phosphotransferase activity, alcohol group as acceptor//catalytic activity, acting on a protein
RchiOBHmChr1g0328851	blue	Putative pentatricopeptide	0.825761	GO:0007165//GO:0007154//GO:0008150//GO:0009987//GO:0023052//GO:0050789//GO:0050794//GO:0050896//GO:0051716//GO:0065007	signal transduction//cell communication//biological_process//cellular process//signaling//regulation of biological process//regulation of cellular process//response to stimulus//cellular response to stimulus//biological regulation			GO:0005515//GO:0003674//GO:0005488	protein binding//molecular_function//binding
RchiOBHmChr1g0327101	blue	Putative protein-synthesizing GTPase	0.824687					GO:0005525//GO:0000166//GO:0001882//GO:0001883//GO:0003674//GO:0005488//GO:0017076//GO:0019001//GO:0032549//GO:0032550//GO:0032553//GO:0032555//GO:0032561//GO:0035639//GO:0036094//GO:0043167//GO:0043168//GO:0097159//GO:0097367//GO:1901265//GO:1901363	GTP binding//nucleotide binding//nucleoside binding//purine nucleoside binding//molecular_function//binding//purine nucleotide binding//guanyl nucleotide binding//ribonucleoside binding//purine ribonucleoside binding//ribonucleotide binding//purine ribonucleotide binding//guanyl ribonucleotide binding//purine ribonucleoside triphosphate binding//small molecule binding//ion binding//anion binding/…
RchiOBHmChr5g0034051	blue	Putative protein kinase RLK-Pelle-DLSV family	0.823921	GO:0006468//GO:0008152//GO:0006464//GO:0006793//GO:0006796//GO:0006807//GO:0008150//GO:0009987//GO:0016310//GO:0019538//GO:0036211//GO:0043170//GO:0043412//GO:0044237//GO:0044238//GO:0044260//GO:0044267//GO:0071704//GO:1901564	protein phosphorylation//metabolic process//cellular protein modification process//phosphorus metabolic process//phosphate-containing compound metabolic process//nitrogen compound metabolic process//biological_process//cellular process//phosphorylation//protein metabolic process//protein modification process//macromolecule metabolic process//macromolecule modification//cellular metabolic process/…			GO:0004672//GO:0003674//GO:0003824//GO:0016301//GO:0016740//GO:0016772//GO:0016773//GO:0140096	protein kinase activity//molecular_function//catalytic activity//kinase activity//transferase activity//transferase activity, transferring phosphorus-containing groups//phosphotransferase activity, alcohol group as acceptor//catalytic activity, acting on a protein
RchiOBHmChr3g0486611	blue	hypothetical protein	0.822604	--	--	--	--	--	--
RchiOBHmChr3g0466371	blue	Putative NAD(P)-binding domain-containing protein	0.822232	--	--	--	--	--	--
RchiOBHmChr3g0460651	blue	Putative plant lipid transfer protein/Par allergen	0.819038	--	--	--	--	--	--
RchiOBHmChr5g0026351	blue	Putative protein kinase RLK-Pelle-DLSV family	0.818646	GO:0048544//GO:0006468//GO:0000003//GO:0007154//GO:0008037//GO:0008150//GO:0009856//GO:0009875//GO:0009987//GO:0022414//GO:0032501//GO:0044706//GO:0051704//GO:0008152//GO:0006464//GO:0006793//GO:0006796//GO:0006807//GO:0016310//GO:0019538//GO:0036211//GO:0043170//GO:0043412//GO:0044237//GO:0044238//GO:0044260//GO:0044267//GO:0071704//GO:1901564	recognition of pollen//protein phosphorylation//reproduction//cell communication//cell recognition//biological_process//pollination//pollen-pistil interaction//cellular process//reproductive process//multicellular organismal process//multi-multicellular organism process//multi-organism process//metabolic process//cellular protein modification process//phosphorus metabolic process//phosphate-conta…			GO:0004672//GO:0003674//GO:0003824//GO:0016301//GO:0016740//GO:0016772//GO:0016773//GO:0140096	protein kinase activity//molecular_function//catalytic activity//kinase activity//transferase activity//transferase activity, transferring phosphorus-containing groups//phosphotransferase activity, alcohol group as acceptor//catalytic activity, acting on a protein
RchiOBHmChr5g0032991	blue	Putative oxidoreductase	0.817708	GO:0055114//GO:0006631//GO:0008152//GO:0008150//GO:0006082//GO:0006629//GO:0009987//GO:0019752//GO:0032787//GO:0043436//GO:0044237//GO:0044238//GO:0044255//GO:0044281//GO:0071704	oxidation-reduction process//fatty acid metabolic process//metabolic process//biological_process//organic acid metabolic process//lipid metabolic process//cellular process//carboxylic acid metabolic process//monocarboxylic acid metabolic process//oxoacid metabolic process//cellular metabolic process//primary metabolic process//cellular lipid metabolic process//small molecule metabolic process//or…			GO:0003857//GO:0016491//GO:0003674//GO:0003824//GO:0016614//GO:0016616	3-hydroxyacyl-CoA dehydrogenase activity//oxidoreductase activity//molecular_function//catalytic activity//oxidoreductase activity, acting on CH-OH group of donors//oxidoreductase activity, acting on the CH-OH group of donors, NAD or NADP as acceptor
RchiOBHmChr4g0405731	blue	Putative oxidoreductase	0.817478	GO:0008152//GO:0008150	metabolic process//biological_process			GO:0016491//GO:0003674//GO:0003824	oxidoreductase activity//molecular_function//catalytic activity
RchiOBHmChr1g0363941	blue	Putative chromatin remodeler Bromodomain family	0.816797					GO:0005515//GO:0003674//GO:0005488	protein binding//molecular_function//binding
RchiOBHmChr2g0163481	blue	Putative protein kinase RLK-Pelle-PERK-1 family	0.816488	GO:0006468//GO:0008152//GO:0006464//GO:0006793//GO:0006796//GO:0006807//GO:0008150//GO:0009987//GO:0016310//GO:0019538//GO:0036211//GO:0043170//GO:0043412//GO:0044237//GO:0044238//GO:0044260//GO:0044267//GO:0071704//GO:1901564	protein phosphorylation//metabolic process//cellular protein modification process//phosphorus metabolic process//phosphate-containing compound metabolic process//nitrogen compound metabolic process//biological_process//cellular process//phosphorylation//protein metabolic process//protein modification process//macromolecule metabolic process//macromolecule modification//cellular metabolic process/…			GO:0004672//GO:0005524//GO:0003674//GO:0003824//GO:0016301//GO:0016740//GO:0016772//GO:0016773//GO:0140096//GO:0000166//GO:0005488//GO:0008144//GO:0017076//GO:0030554//GO:0032553//GO:0032555//GO:0032559//GO:0035639//GO:0036094//GO:0043167//GO:0043168//GO:0097159//GO:0097367//GO:1901265//GO:1901363	protein kinase activity//ATP binding//molecular_function//catalytic activity//kinase activity//transferase activity//transferase activity, transferring phosphorus-containing groups//phosphotransferase activity, alcohol group as acceptor//catalytic activity, acting on a protein//nucleotide binding//binding//drug binding//purine nucleotide binding//adenyl nucleotide binding//ribonucleotide binding/…
RchiOBHmChr2g0168491	blue	hypothetical protein	0.815624	--	--	--	--	--	--
RchiOBHmChr1g0345561	blue	Putative RNA polymerase, Rpb5	0.814783	--	--	--	--	--	--
RchiOBHmChr2g0111091	blue	Putative aminoacyltransferase, E1 ubiquitin-activating enzyme	0.814091	GO:0006468//GO:0016567//GO:0008152//GO:0006464//GO:0006793//GO:0006796//GO:0006807//GO:0008150//GO:0009987//GO:0016310//GO:0019538//GO:0036211//GO:0043170//GO:0043412//GO:0044237//GO:0044238//GO:0044260//GO:0044267//GO:0071704//GO:1901564//GO:0032446//GO:0070647	protein phosphorylation//protein ubiquitination//metabolic process//cellular protein modification process//phosphorus metabolic process//phosphate-containing compound metabolic process//nitrogen compound metabolic process//biological_process//cellular process//phosphorylation//protein metabolic process//protein modification process//macromolecule metabolic process//macromolecule modification//cel…			GO:0004672//GO:0004842//GO:0003674//GO:0003824//GO:0016301//GO:0016740//GO:0016772//GO:0016773//GO:0140096//GO:0019787	protein kinase activity//ubiquitin-protein transferase activity//molecular_function//catalytic activity//kinase activity//transferase activity//transferase activity, transferring phosphorus-containing groups//phosphotransferase activity, alcohol group as acceptor//catalytic activity, acting on a protein//ubiquitin-like protein transferase activity
RchiOBHmChr4g0386981	blue	Putative homocysteine S-methyltransferase	0.813229	--	--	--	--	--	--
RchiOBHmChr4g0409361	blue	Putative ribosomal protein L13	0.812565	GO:0006412//GO:0008152//GO:0006518//GO:0006807//GO:0008150//GO:0009058//GO:0009059//GO:0009987//GO:0010467//GO:0019538//GO:0034641//GO:0034645//GO:0043043//GO:0043170//GO:0043603//GO:0043604//GO:0044237//GO:0044238//GO:0044249//GO:0044260//GO:0044267//GO:0044271//GO:0071704//GO:1901564//GO:1901566//GO:1901576	translation//metabolic process//peptide metabolic process//nitrogen compound metabolic process//biological_process//biosynthetic process//macromolecule biosynthetic process//cellular process//gene expression//protein metabolic process//cellular nitrogen compound metabolic process//cellular macromolecule biosynthetic process//peptide biosynthetic process//macromolecule metabolic process//cellular …	GO:0005840//GO:0005622//GO:0005575//GO:0005623//GO:0005737//GO:0032991//GO:0043226//GO:0043228//GO:0043229//GO:0043232//GO:0044424//GO:0044444//GO:0044464//GO:1990904	ribosome//intracellular//cellular_component//cell//cytoplasm//protein-containing complex//organelle//non-membrane-bounded organelle//intracellular organelle//intracellular non-membrane-bounded organelle//intracellular part//cytoplasmic part//cell part//ribonucleoprotein complex	GO:0003735//GO:0003674//GO:0005198	structural constituent of ribosome//molecular_function//structural molecule activity
RchiOBHmChr3g0466781	blue	Putative transcription factor WD40-like family	0.806694					GO:0005515//GO:0003674//GO:0005488	protein binding//molecular_function//binding
RchiOBHmChr3g0487781	blue	Putative oxygen-evolving enhancer protein	0.805705	GO:0015979//GO:0008152//GO:0008150//GO:0009987//GO:0044237	photosynthesis//metabolic process//biological_process//cellular process//cellular metabolic process	GO:0009523//GO:0009654//GO:0019898//GO:0005622//GO:0005575//GO:0016020//GO:0005623//GO:0009521//GO:0009579//GO:0032991//GO:0034357//GO:0044424//GO:0044425//GO:0044436//GO:0044464//GO:0098796//GO:0042651//GO:1902494//GO:1990204	photosystem II//photosystem II oxygen evolving complex//extrinsic component of membrane//intracellular//cellular_component//membrane//cell//photosystem//thylakoid//protein-containing complex//photosynthetic membrane//intracellular part//membrane part//thylakoid part//cell part//membrane protein complex//thylakoid membrane//catalytic complex//oxidoreductase complex	GO:0005509//GO:0003674//GO:0005488//GO:0046872//GO:0043167//GO:0043169	calcium ion binding//molecular_function//binding//metal ion binding//ion binding//cation binding
RchiOBHmChr5g0012071	blue	Putative protein kinase RLK-Pelle-DLSV family	0.804504	GO:0006468//GO:0008152//GO:0006464//GO:0006793//GO:0006796//GO:0006807//GO:0008150//GO:0009987//GO:0016310//GO:0019538//GO:0036211//GO:0043170//GO:0043412//GO:0044237//GO:0044238//GO:0044260//GO:0044267//GO:0071704//GO:1901564	protein phosphorylation//metabolic process//cellular protein modification process//phosphorus metabolic process//phosphate-containing compound metabolic process//nitrogen compound metabolic process//biological_process//cellular process//phosphorylation//protein metabolic process//protein modification process//macromolecule metabolic process//macromolecule modification//cellular metabolic process/…			GO:0005515//GO:0004672//GO:0003674//GO:0005488//GO:0003824//GO:0016301//GO:0016740//GO:0016772//GO:0016773//GO:0140096	protein binding//protein kinase activity//molecular_function//binding//catalytic activity//kinase activity//transferase activity//transferase activity, transferring phosphorus-containing groups//phosphotransferase activity, alcohol group as acceptor//catalytic activity, acting on a protein
RchiOBHmChr3g0462401	blue	hypothetical protein	0.803491	--	--	--	--	--	--
RchiOBHmChr3g0464131	blue	Putative non-specific serine/threonine protein kinase	0.803004					GO:0030246//GO:0003674//GO:0005488	carbohydrate binding//molecular_function//binding
RchiOBHmChr2g0162101	blue	hypothetical protein	0.802747	--	--	--	--	--	--
RchiOBHmChr2g0095901	blue	Putative sucrose synthase	0.802486	GO:0005985//GO:0008152//GO:0005975//GO:0005984//GO:0008150//GO:0009311//GO:0009987//GO:0044237//GO:0044238//GO:0044262//GO:0071704	sucrose metabolic process//metabolic process//carbohydrate metabolic process//disaccharide metabolic process//biological_process//oligosaccharide metabolic process//cellular process//cellular metabolic process//primary metabolic process//cellular carbohydrate metabolic process//organic substance metabolic process			GO:0016157//GO:0003674//GO:0003824//GO:0008194//GO:0016740//GO:0016757//GO:0016758//GO:0035251//GO:0046527	sucrose synthase activity//molecular_function//catalytic activity//UDP-glycosyltransferase activity//transferase activity//transferase activity, transferring glycosyl groups//transferase activity, transferring hexosyl groups//UDP-glucosyltransferase activity//glucosyltransferase activity
RchiOBHmChr2g0173701	blue	Putative transcription factor C2C2-CO-like family	0.801049					GO:0005515//GO:0003674//GO:0005488	protein binding//molecular_function//binding
RchiOBHmChr5g0052261	blue	hypothetical protein	0.800723	--	--	--	--	--	--
RchiOBHmChr1g0323841	blue	Putative leucine-rich repeat domain, L domain-containing protein	0.799479	--	--	--	--	--	--
RchiOBHmChr5g0022571	blue	Putative ABC transporter type 1, transmembrane domain-containing protein	0.798638	GO:0006810//GO:0055085//GO:0008150//GO:0051179//GO:0051234	transport//transmembrane transport//biological_process//localization//establishment of localization	GO:0016021//GO:0005575//GO:0016020//GO:0031224//GO:0044425	integral component of membrane//cellular_component//membrane//intrinsic component of membrane//membrane part	GO:0005524//GO:0042626//GO:0000166//GO:0003674//GO:0005488//GO:0008144//GO:0017076//GO:0030554//GO:0032553//GO:0032555//GO:0032559//GO:0035639//GO:0036094//GO:0043167//GO:0043168//GO:0097159//GO:0097367//GO:1901265//GO:1901363//GO:0042623//GO:0003824//GO:0017111//GO:0005215//GO:0022857//GO:0016887//GO:0015399//GO:0015405//GO:0016462//GO:0016787//GO:0016817//GO:0016818//GO:0022804//GO:0043492	ATP binding//ATPase activity, coupled to transmembrane movement of substances//nucleotide binding//molecular_function//binding//drug binding//purine nucleotide binding//adenyl nucleotide binding//ribonucleotide binding//purine ribonucleotide binding//adenyl ribonucleotide binding//purine ribonucleoside triphosphate binding//small molecule binding//ion binding//anion binding//organic cyclic compou…
RchiOBHmChr4g0390201	blue	hypothetical protein	0.796764	--	--	--	--	--	--
RchiOBHmChr5g0022561	blue	hypothetical protein	0.79505	--	--	--	--	--	--
RchiOBHmChr1g0355211	blue	Putative transcription factor bHLH family	0.79138					GO:0046983//GO:0005515//GO:0003674//GO:0005488	protein dimerization activity//protein binding//molecular_function//binding
RchiOBHmChr2g0174191	blue	Putative DNA helicase chromatin remodeling SNF2 family	0.790957					GO:0005524//GO:0003676//GO:0008270//GO:0016818//GO:0046872//GO:0000166//GO:0003674//GO:0005488//GO:0008144//GO:0017076//GO:0030554//GO:0032553//GO:0032555//GO:0032559//GO:0035639//GO:0036094//GO:0043167//GO:0043168//GO:0097159//GO:0097367//GO:1901265//GO:1901363//GO:0043169//GO:0046914//GO:0003824//GO:0016787//GO:0016817	ATP binding//nucleic acid binding//zinc ion binding//hydrolase activity, acting on acid anhydrides, in phosphorus-containing anhydrides//metal ion binding//nucleotide binding//molecular_function//binding//drug binding//purine nucleotide binding//adenyl nucleotide binding//ribonucleotide binding//purine ribonucleotide binding//adenyl ribonucleotide binding//purine ribonucleoside triphosphate bindi…
RchiOBHmChr2g0116071	blue	Putative transcription factor MYB-HB-like family	0.790451					GO:0003677//GO:0003674//GO:0003676//GO:0005488//GO:0097159//GO:1901363	DNA binding//molecular_function//nucleic acid binding//binding//organic cyclic compound binding//heterocyclic compound binding
RchiOBHmChr1g0334311	blue	Putative amino acid transporter, transmembrane domain-containing protein	0.788308	--	--	--	--	--	--
RchiOBHmChr4g0398211	blue	Putative P-loop containing nucleoside triphosphate hydrolase, leucine-rich repeat domain, L	0.787974					GO:0043531//GO:0000166//GO:0003674//GO:0005488//GO:0017076//GO:0030554//GO:0032553//GO:0032555//GO:0032559//GO:0036094//GO:0043167//GO:0043168//GO:0097159//GO:0097367//GO:1901265//GO:1901363	ADP binding//nucleotide binding//molecular_function//binding//purine nucleotide binding//adenyl nucleotide binding//ribonucleotide binding//purine ribonucleotide binding//adenyl ribonucleotide binding//small molecule binding//ion binding//anion binding//organic cyclic compound binding//carbohydrate derivative binding//nucleoside phosphate binding//heterocyclic compound binding
RchiOBHmChr3g0467701	blue	Putative acetyltransferase A, auxiliary subunit	0.787439					GO:0005515//GO:0003674//GO:0005488	protein binding//molecular_function//binding
RchiOBHmChr2g0132211	blue	Putative carboxypeptidase C	0.787325	--	--	--	--	--	--
RchiOBHmChr2g0175501	blue	Putative sulfite oxidase	0.786753	GO:0042128//GO:0055114//GO:0008152//GO:0006082//GO:0006807//GO:0008150//GO:0009987//GO:0042126//GO:0043436//GO:0044237//GO:0044281//GO:0071704//GO:0071941//GO:2001057	nitrate assimilation//oxidation-reduction process//metabolic process//organic acid metabolic process//nitrogen compound metabolic process//biological_process//cellular process//nitrate metabolic process//oxoacid metabolic process//cellular metabolic process//small molecule metabolic process//organic substance metabolic process//nitrogen cycle metabolic process//reactive nitrogen species metabolic…			GO:0016491//GO:0030151//GO:0003674//GO:0003824//GO:0005488//GO:0046872//GO:0043167//GO:0043169//GO:0046914	oxidoreductase activity//molybdenum ion binding//molecular_function//catalytic activity//binding//metal ion binding//ion binding//cation binding//transition metal ion binding
RchiOBHmChr2g0084921	blue	Putative UDP-glucuronosyl/UDP-glucosyltransferase	0.784447	GO:0008152//GO:0008150	metabolic process//biological_process			GO:0016758//GO:0003674//GO:0003824//GO:0016740//GO:0016757	transferase activity, transferring hexosyl groups//molecular_function//catalytic activity//transferase activity//transferase activity, transferring glycosyl groups
RchiOBHmChr4g0405151	blue	Putative 5'-nucleotidase	0.783025	--	--	--	--	--	--
RchiOBHmChr5g0025871	blue	Putative small auxin-up RNA	0.782322	GO:0009733//GO:0008150//GO:0009719//GO:0009725//GO:0010033//GO:0042221//GO:0050896	response to auxin//biological_process//response to endogenous stimulus//response to hormone//response to organic substance//response to chemical//response to stimulus
RchiOBHmChr1g0363491	blue	Putative chorismate synthase	0.778706	GO:0009073//GO:0008152//GO:0006082//GO:0006520//GO:0006725//GO:0006807//GO:0008150//GO:0008652//GO:0009058//GO:0009072//GO:0009987//GO:0016053//GO:0019438//GO:0019752//GO:0043436//GO:0044237//GO:0044238//GO:0044249//GO:0044281//GO:0044283//GO:0046394//GO:0071704//GO:1901360//GO:1901362//GO:1901564//GO:1901566//GO:1901576	aromatic amino acid family biosynthetic process//metabolic process//organic acid metabolic process//cellular amino acid metabolic process//cellular aromatic compound metabolic process//nitrogen compound metabolic process//biological_process//cellular amino acid biosynthetic process//biosynthetic process//aromatic amino acid family metabolic process//cellular process//organic acid biosynthetic pro…			GO:0004107//GO:0003674//GO:0003824//GO:0016829//GO:0016835//GO:0016838	chorismate synthase activity//molecular_function//catalytic activity//lyase activity//carbon-oxygen lyase activity//carbon-oxygen lyase activity, acting on phosphates
RchiOBHmChr5g0037761	blue	Putative thiazole biosynthetic enzyme Thi4 family, FAD/NAD(P)-binding domain-containing protein	0.775997	GO:0055114//GO:0008152//GO:0008150	oxidation-reduction process//metabolic process//biological_process			GO:0016491//GO:0003674//GO:0003824	oxidoreductase activity//molecular_function//catalytic activity
RchiOBHmChr2g0089181	blue	Putative protein kinase AGC-RSK-2 family	0.772451	GO:0006468//GO:0008152//GO:0006464//GO:0006793//GO:0006796//GO:0006807//GO:0008150//GO:0009987//GO:0016310//GO:0019538//GO:0036211//GO:0043170//GO:0043412//GO:0044237//GO:0044238//GO:0044260//GO:0044267//GO:0071704//GO:1901564	protein phosphorylation//metabolic process//cellular protein modification process//phosphorus metabolic process//phosphate-containing compound metabolic process//nitrogen compound metabolic process//biological_process//cellular process//phosphorylation//protein metabolic process//protein modification process//macromolecule metabolic process//macromolecule modification//cellular metabolic process/…			GO:0004672//GO:0005524//GO:0003674//GO:0003824//GO:0016301//GO:0016740//GO:0016772//GO:0016773//GO:0140096//GO:0000166//GO:0005488//GO:0008144//GO:0017076//GO:0030554//GO:0032553//GO:0032555//GO:0032559//GO:0035639//GO:0036094//GO:0043167//GO:0043168//GO:0097159//GO:0097367//GO:1901265//GO:1901363	protein kinase activity//ATP binding//molecular_function//catalytic activity//kinase activity//transferase activity//transferase activity, transferring phosphorus-containing groups//phosphotransferase activity, alcohol group as acceptor//catalytic activity, acting on a protein//nucleotide binding//binding//drug binding//purine nucleotide binding//adenyl nucleotide binding//ribonucleotide binding/…
RchiOBHmChr5g0013281	blue	Putative glucan endo-1,3-beta-D-glucosidase	0.77165	--	--	--	--	--	--
RchiOBHmChr2g0099171	blue	Putative histidine kinase response regulator and transcription factor RR-A-type family	0.769476	GO:0007165//GO:0000160//GO:0007154//GO:0008150//GO:0009987//GO:0023052//GO:0050789//GO:0050794//GO:0050896//GO:0051716//GO:0065007//GO:0035556	signal transduction//phosphorelay signal transduction system//cell communication//biological_process//cellular process//signaling//regulation of biological process//regulation of cellular process//response to stimulus//cellular response to stimulus//biological regulation//intracellular signal transduction			GO:0000155//GO:0003674//GO:0003824//GO:0004672//GO:0004673//GO:0004871//GO:0038023//GO:0016301//GO:0016740//GO:0016772//GO:0016773//GO:0016775//GO:0060089//GO:0140096	phosphorelay sensor kinase activity//molecular_function//catalytic activity//protein kinase activity//protein histidine kinase activity//signal transducer activity//signaling receptor activity//kinase activity//transferase activity//transferase activity, transferring phosphorus-containing groups//phosphotransferase activity, alcohol group as acceptor//phosphotransferase activity, nitrogenous grou…
RchiOBHmChr5g0030471	blue	Putative NADPH:quinone reductase	0.768049	GO:0055114//GO:0008152//GO:0008150	oxidation-reduction process//metabolic process//biological_process
RchiOBHmChr4g0388231	blue	Putative post-transcriptional gene silencing PAZ-Argonaute family	0.764477					GO:0005515//GO:0003674//GO:0005488	protein binding//molecular_function//binding
RchiOBHmChr2g0158801	blue	Putative transcription factor WRKY family	0.763233	GO:0006355//GO:0008152//GO:0006139//GO:0006351//GO:0006725//GO:0006807//GO:0008150//GO:0009058//GO:0009059//GO:0009889//GO:0009987//GO:0010467//GO:0010468//GO:0010556//GO:0016070//GO:0018130//GO:0019219//GO:0019222//GO:0019438//GO:0031323//GO:0031326//GO:0032774//GO:0034641//GO:0034645//GO:0034654//GO:0043170//GO:0044237//GO:0044238//GO:0044249//GO:0044260//GO:0044271//GO:0046483//GO:0050789//GO:…	regulation of transcription, DNA-templated//metabolic process//nucleobase-containing compound metabolic process//transcription, DNA-templated//cellular aromatic compound metabolic process//nitrogen compound metabolic process//biological_process//biosynthetic process//macromolecule biosynthetic process//regulation of biosynthetic process//cellular process//gene expression//regulation of gene expre…			GO:0003700//GO:0043565//GO:0003674//GO:0140110//GO:0003676//GO:0003677//GO:0005488//GO:0097159//GO:1901363	DNA binding transcription factor activity//sequence-specific DNA binding//molecular_function//transcription regulator activity//nucleic acid binding//DNA binding//binding//organic cyclic compound binding//heterocyclic compound binding
RchiOBHmChr2g0173991	blue	hypothetical protein	0.75773	--	--	--	--	--	--
RchiOBHmChr2g0088251	blue	Putative F-box domain, leucine-rich repeat domain, L domain-containing protein	0.757653					GO:0005515//GO:0003674//GO:0005488	protein binding//molecular_function//binding
RchiOBHmChr5g0013271	blue	hypothetical protein	0.757213	--	--	--	--	--	--
RchiOBHmChr5g0044301	blue	Putative alpha/Beta hydrolase	0.757172	--	--	--	--	--	--
RchiOBHmChr1g0347901	blue	Putative protein kinase AGC-RSK-2 family	0.756949	GO:0006468//GO:0008152//GO:0006464//GO:0006793//GO:0006796//GO:0006807//GO:0008150//GO:0009987//GO:0016310//GO:0019538//GO:0036211//GO:0043170//GO:0043412//GO:0044237//GO:0044238//GO:0044260//GO:0044267//GO:0071704//GO:1901564	protein phosphorylation//metabolic process//cellular protein modification process//phosphorus metabolic process//phosphate-containing compound metabolic process//nitrogen compound metabolic process//biological_process//cellular process//phosphorylation//protein metabolic process//protein modification process//macromolecule metabolic process//macromolecule modification//cellular metabolic process/…			GO:0004672//GO:0005524//GO:0003674//GO:0003824//GO:0016301//GO:0016740//GO:0016772//GO:0016773//GO:0140096//GO:0000166//GO:0005488//GO:0008144//GO:0017076//GO:0030554//GO:0032553//GO:0032555//GO:0032559//GO:0035639//GO:0036094//GO:0043167//GO:0043168//GO:0097159//GO:0097367//GO:1901265//GO:1901363	protein kinase activity//ATP binding//molecular_function//catalytic activity//kinase activity//transferase activity//transferase activity, transferring phosphorus-containing groups//phosphotransferase activity, alcohol group as acceptor//catalytic activity, acting on a protein//nucleotide binding//binding//drug binding//purine nucleotide binding//adenyl nucleotide binding//ribonucleotide binding/…
RchiOBHmChr2g0174791	blue	Putative transcription factor Homobox-WOX family	0.753817					GO:0003677//GO:0003674//GO:0003676//GO:0005488//GO:0097159//GO:1901363	DNA binding//molecular_function//nucleic acid binding//binding//organic cyclic compound binding//heterocyclic compound binding
RchiOBHmChr4g0431201	blue	Putative 3-oxoacyl-[acyl-carrier-protein] reductase	0.750816	GO:0008152//GO:0008150	metabolic process//biological_process			GO:0016491//GO:0003674//GO:0003824	oxidoreductase activity//molecular_function//catalytic activity
RchiOBHmChr3g0474621	blue	hypothetical protein	0.748998	--	--	--	--	--	--
RchiOBHmChr1g0330151	blue	Putative ubiquitinyl hydrolase 1	0.747456					GO:0005515//GO:0003674//GO:0005488	protein binding//molecular_function//binding
RchiOBHmChr5g0011241	blue	Putative xanthine/uracil/vitamin C permease	0.747143	GO:0006810//GO:0055085//GO:0008150//GO:0051179//GO:0051234	transport//transmembrane transport//biological_process//localization//establishment of localization	GO:0016020//GO:0005575	membrane//cellular_component	GO:0005215//GO:0003674	transporter activity//molecular_function
RchiOBHmChr3g0475021	blue	Putative peptidase M20	0.742963	GO:0008152//GO:0008150	metabolic process//biological_process			GO:0016787//GO:0003674//GO:0003824	hydrolase activity//molecular_function//catalytic activity
RchiOBHmChr1g0371271	blue	Putative protein kinase RLK-Pelle-LRR-III family	0.741986	--	--	--	--	--	--
RchiOBHmChr2g0157491	blue	Putative acyl-CoA desaturase	0.740548	GO:0006629//GO:0008152//GO:0008150//GO:0044238//GO:0071704	lipid metabolic process//metabolic process//biological_process//primary metabolic process//organic substance metabolic process
RchiOBHmChr1g0349661	blue	Putative P-loop containing nucleoside triphosphate hydrolase, leucine-rich repeat domain, L	0.738112					GO:0043531//GO:0005515//GO:0000166//GO:0003674//GO:0005488//GO:0017076//GO:0030554//GO:0032553//GO:0032555//GO:0032559//GO:0036094//GO:0043167//GO:0043168//GO:0097159//GO:0097367//GO:1901265//GO:1901363	ADP binding//protein binding//nucleotide binding//molecular_function//binding//purine nucleotide binding//adenyl nucleotide binding//ribonucleotide binding//purine ribonucleotide binding//adenyl ribonucleotide binding//small molecule binding//ion binding//anion binding//organic cyclic compound binding//carbohydrate derivative binding//nucleoside phosphate binding//heterocyclic compound binding
RchiOBHmChr2g0153201	blue	Putative X8 domain-containing protein	0.737072	--	--	--	--	--	--
RchiOBHmChr1g0374751	blue	Putative transcription factor Homobox-WOX family	0.73058					GO:0003677//GO:0003674//GO:0003676//GO:0005488//GO:0097159//GO:1901363	DNA binding//molecular_function//nucleic acid binding//binding//organic cyclic compound binding//heterocyclic compound binding
RchiOBHmChr1g0371381	blue	hypothetical protein	0.730108	--	--	--	--	--	--
RchiOBHmChr5g0012981	blue	Putative glucan endo-1,3-beta-D-glucosidase	0.728557	--	--	--	--	--	--
RchiOBHmChr4g0400871	blue	hypothetical protein	0.726598	--	--	--	--	--	--
RchiOBHmChr1g0380531	blue	Putative histidine kinase-like ATPase domain-containing protein	0.726462	--	--	--	--	--	--
RchiOBHmChr3g0456711	blue	Putative transcription factor C2C2-GATA family	0.724959	GO:0006355//GO:0008152//GO:0006139//GO:0006351//GO:0006725//GO:0006807//GO:0008150//GO:0009058//GO:0009059//GO:0009889//GO:0009987//GO:0010467//GO:0010468//GO:0010556//GO:0016070//GO:0018130//GO:0019219//GO:0019222//GO:0019438//GO:0031323//GO:0031326//GO:0032774//GO:0034641//GO:0034645//GO:0034654//GO:0043170//GO:0044237//GO:0044238//GO:0044249//GO:0044260//GO:0044271//GO:0046483//GO:0050789//GO:…	regulation of transcription, DNA-templated//metabolic process//nucleobase-containing compound metabolic process//transcription, DNA-templated//cellular aromatic compound metabolic process//nitrogen compound metabolic process//biological_process//biosynthetic process//macromolecule biosynthetic process//regulation of biosynthetic process//cellular process//gene expression//regulation of gene expre…			GO:0003700//GO:0008270//GO:0043565//GO:0003674//GO:0140110//GO:0005488//GO:0046872//GO:0043167//GO:0043169//GO:0046914//GO:0003676//GO:0003677//GO:0097159//GO:1901363	DNA binding transcription factor activity//zinc ion binding//sequence-specific DNA binding//molecular_function//transcription regulator activity//binding//metal ion binding//ion binding//cation binding//transition metal ion binding//nucleic acid binding//DNA binding//organic cyclic compound binding//heterocyclic compound binding
RchiOBHmChr2g0152901	blue	Putative transferase, protein kinase RLK-Pelle-WAK family	0.723154	GO:0006468//GO:0008152//GO:0006464//GO:0006793//GO:0006796//GO:0006807//GO:0008150//GO:0009987//GO:0016310//GO:0019538//GO:0036211//GO:0043170//GO:0043412//GO:0044237//GO:0044238//GO:0044260//GO:0044267//GO:0071704//GO:1901564	protein phosphorylation//metabolic process//cellular protein modification process//phosphorus metabolic process//phosphate-containing compound metabolic process//nitrogen compound metabolic process//biological_process//cellular process//phosphorylation//protein metabolic process//protein modification process//macromolecule metabolic process//macromolecule modification//cellular metabolic process/…			GO:0005509//GO:0004672//GO:0005524//GO:0030247//GO:0003674//GO:0005488//GO:0046872//GO:0043167//GO:0043169//GO:0003824//GO:0016301//GO:0016740//GO:0016772//GO:0016773//GO:0140096//GO:0000166//GO:0008144//GO:0017076//GO:0030554//GO:0032553//GO:0032555//GO:0032559//GO:0035639//GO:0036094//GO:0043168//GO:0097159//GO:0097367//GO:1901265//GO:1901363//GO:0001871//GO:0030246	calcium ion binding//protein kinase activity//ATP binding//polysaccharide binding//molecular_function//binding//metal ion binding//ion binding//cation binding//catalytic activity//kinase activity//transferase activity//transferase activity, transferring phosphorus-containing groups//phosphotransferase activity, alcohol group as acceptor//catalytic activity, acting on a protein//nucleotide binding…
RchiOBHmChr2g0116521	blue	Putative shikimate kinase	0.720875	--	--	--	--	--	--
RchiOBHmChr3g0485571	blue	Putative pyridoxal phosphatase	0.720724	--	--	--	--	--	--
RchiOBHmChr2g0162631	blue	hypothetical protein	0.719395	--	--	--	--	--	--
RchiOBHmChr2g0105181	blue	hypothetical protein	0.718006	--	--	--	--	--	--
RchiOBHmChr5g0018551	blue	Putative cytochrome P450	0.716137	GO:0055114//GO:0008152//GO:0008150	oxidation-reduction process//metabolic process//biological_process			GO:0005506//GO:0016705//GO:0020037//GO:0003674//GO:0005488//GO:0046872//GO:0043167//GO:0043169//GO:0046914//GO:0003824//GO:0016491//GO:0046906//GO:0048037//GO:0097159//GO:1901363	iron ion binding//oxidoreductase activity, acting on paired donors, with incorporation or reduction of molecular oxygen//heme binding//molecular_function//binding//metal ion binding//ion binding//cation binding//transition metal ion binding//catalytic activity//oxidoreductase activity//tetrapyrrole binding//cofactor binding//organic cyclic compound binding//heterocyclic compound binding
RchiOBHmChr4g0411011	blue	Putative perakine reductase	0.714657	--	--	--	--	--	--
RchiOBHmChr1g0324601	blue	hypothetical protein	0.712731	--	--	--	--	--	--
RchiOBHmChr1g0343731	blue	Putative acyl-CoA desaturase	0.709068	GO:0006629//GO:0008152//GO:0008150//GO:0044238//GO:0071704	lipid metabolic process//metabolic process//biological_process//primary metabolic process//organic substance metabolic process
RchiOBHmChr3g0466821	blue	Putative ribosomal protein L36e	0.705961	GO:0006412//GO:0008152//GO:0006518//GO:0006807//GO:0008150//GO:0009058//GO:0009059//GO:0009987//GO:0010467//GO:0019538//GO:0034641//GO:0034645//GO:0043043//GO:0043170//GO:0043603//GO:0043604//GO:0044237//GO:0044238//GO:0044249//GO:0044260//GO:0044267//GO:0044271//GO:0071704//GO:1901564//GO:1901566//GO:1901576	translation//metabolic process//peptide metabolic process//nitrogen compound metabolic process//biological_process//biosynthetic process//macromolecule biosynthetic process//cellular process//gene expression//protein metabolic process//cellular nitrogen compound metabolic process//cellular macromolecule biosynthetic process//peptide biosynthetic process//macromolecule metabolic process//cellular …	GO:0005622//GO:0005840//GO:0005575//GO:0005623//GO:0044464//GO:0005737//GO:0032991//GO:0043226//GO:0043228//GO:0043229//GO:0043232//GO:0044424//GO:0044444//GO:1990904	intracellular//ribosome//cellular_component//cell//cell part//cytoplasm//protein-containing complex//organelle//non-membrane-bounded organelle//intracellular organelle//intracellular non-membrane-bounded organelle//intracellular part//cytoplasmic part//ribonucleoprotein complex	GO:0003735//GO:0003674//GO:0005198	structural constituent of ribosome//molecular_function//structural molecule activity
RchiOBHmChr3g0487011	blue	Putative NIF system FeS cluster assembly, NifU	0.704081	GO:0016226//GO:0006790//GO:0008152//GO:0008150//GO:0009987//GO:0022607//GO:0016043//GO:0031163//GO:0044085//GO:0044237//GO:0051186//GO:0071840	iron-sulfur cluster assembly//sulfur compound metabolic process//metabolic process//biological_process//cellular process//cellular component assembly//cellular component organization//metallo-sulfur cluster assembly//cellular component biogenesis//cellular metabolic process//cofactor metabolic process//cellular component organization or biogenesis			GO:0005506//GO:0051536//GO:0003674//GO:0005488//GO:0046872//GO:0043167//GO:0043169//GO:0046914//GO:0048037//GO:0051540	iron ion binding//iron-sulfur cluster binding//molecular_function//binding//metal ion binding//ion binding//cation binding//transition metal ion binding//cofactor binding//metal cluster binding
RchiOBHmChr1g0344271	blue	Putative transcription factor C2H2 family	0.700251					GO:0005515//GO:0008270//GO:0003674//GO:0005488//GO:0046872//GO:0043167//GO:0043169//GO:0046914	protein binding//zinc ion binding//molecular_function//binding//metal ion binding//ion binding//cation binding//transition metal ion binding
RchiOBHmChr4g0386001	blue	hypothetical protein	0.697002					GO:0003779//GO:0005515//GO:0003674//GO:0005488//GO:0008092	actin binding//protein binding//molecular_function//binding//cytoskeletal protein binding
RchiOBHmChr2g0084841	blue	Putative UDP-glucuronosyl/UDP-glucosyltransferase	0.696319	GO:0008152//GO:0008150	metabolic process//biological_process			GO:0016758//GO:0003674//GO:0003824//GO:0016740//GO:0016757	transferase activity, transferring hexosyl groups//molecular_function//catalytic activity//transferase activity//transferase activity, transferring glycosyl groups
RchiOBHmChr5g0062491	blue	hypothetical protein	0.695564	--	--	--	--	--	--
RchiOBHmChr2g0157361	blue	hypothetical protein	0.693118	--	--	--	--	--	--
RchiOBHmChr2g0139161	blue	Putative transmembrane protein TauE	0.692306			GO:0016021//GO:0005575//GO:0016020//GO:0031224//GO:0044425	integral component of membrane//cellular_component//membrane//intrinsic component of membrane//membrane part
RchiOBHmChr2g0160481	blue	Putative transcription factor bHLH family	0.691823					GO:0046983//GO:0005515//GO:0003674//GO:0005488	protein dimerization activity//protein binding//molecular_function//binding
RchiOBHmChr4g0400261	blue	Putative phospholipid-hydroperoxide glutathione peroxidase	0.688088	GO:0006979//GO:0055114//GO:0006950//GO:0008150//GO:0050896//GO:0008152	response to oxidative stress//oxidation-reduction process//response to stress//biological_process//response to stimulus//metabolic process			GO:0004602//GO:0003674//GO:0003824//GO:0004601//GO:0016491//GO:0016209//GO:0016684	glutathione peroxidase activity//molecular_function//catalytic activity//peroxidase activity//oxidoreductase activity//antioxidant activity//oxidoreductase activity, acting on peroxide as acceptor
RchiOBHmChr3g0467051	blue	Putative transcription factor Hap3/NF-YB family	0.685928					GO:0046982//GO:0005515//GO:0003674//GO:0005488//GO:0046983	protein heterodimerization activity//protein binding//molecular_function//binding//protein dimerization activity
RchiOBHmChr2g0094141	blue	hypothetical protein	0.682152	--	--	--	--	--	--
RchiOBHmChr5g0029631	blue	Putative protein kinase RLK-Pelle-DLSV family	0.679656	GO:0006468//GO:0008152//GO:0006464//GO:0006793//GO:0006796//GO:0006807//GO:0008150//GO:0009987//GO:0016310//GO:0019538//GO:0036211//GO:0043170//GO:0043412//GO:0044237//GO:0044238//GO:0044260//GO:0044267//GO:0071704//GO:1901564	protein phosphorylation//metabolic process//cellular protein modification process//phosphorus metabolic process//phosphate-containing compound metabolic process//nitrogen compound metabolic process//biological_process//cellular process//phosphorylation//protein metabolic process//protein modification process//macromolecule metabolic process//macromolecule modification//cellular metabolic process/…			GO:0004672//GO:0003674//GO:0003824//GO:0016301//GO:0016740//GO:0016772//GO:0016773//GO:0140096	protein kinase activity//molecular_function//catalytic activity//kinase activity//transferase activity//transferase activity, transferring phosphorus-containing groups//phosphotransferase activity, alcohol group as acceptor//catalytic activity, acting on a protein
RchiOBHmChr4g0394471	blue	hypothetical protein	0.678474			GO:0016021//GO:0005575//GO:0016020//GO:0031224//GO:0044425	integral component of membrane//cellular_component//membrane//intrinsic component of membrane//membrane part
RchiOBHmChr3g0449781	blue	Putative aldehyde-lyase	0.677962	GO:0006520//GO:0008152//GO:0006082//GO:0006807//GO:0008150//GO:0009987//GO:0019752//GO:0043436//GO:0044237//GO:0044238//GO:0044281//GO:0071704//GO:1901564	cellular amino acid metabolic process//metabolic process//organic acid metabolic process//nitrogen compound metabolic process//biological_process//cellular process//carboxylic acid metabolic process//oxoacid metabolic process//cellular metabolic process//primary metabolic process//small molecule metabolic process//organic substance metabolic process//organonitrogen compound metabolic process			GO:0016829//GO:0003674//GO:0003824	lyase activity//molecular_function//catalytic activity
RchiOBHmChr5g0029271	blue	Putative 7-deoxyloganetin glucosyltransferase	0.672416	GO:0008152//GO:0008150	metabolic process//biological_process			GO:0016758//GO:0003674//GO:0003824//GO:0016740//GO:0016757	transferase activity, transferring hexosyl groups//molecular_function//catalytic activity//transferase activity//transferase activity, transferring glycosyl groups
RchiOBHmChr1g0323281	blue	Putative cucumisin	0.666817	GO:0006508//GO:0008152//GO:0006807//GO:0008150//GO:0019538//GO:0043170//GO:0044238//GO:0071704//GO:1901564	proteolysis//metabolic process//nitrogen compound metabolic process//biological_process//protein metabolic process//macromolecule metabolic process//primary metabolic process//organic substance metabolic process//organonitrogen compound metabolic process			GO:0004252//GO:0003674//GO:0003824//GO:0004175//GO:0008236//GO:0008233//GO:0070011//GO:0016787//GO:0017171//GO:0140096	serine-type endopeptidase activity//molecular_function//catalytic activity//endopeptidase activity//serine-type peptidase activity//peptidase activity//peptidase activity, acting on L-amino acid peptides//hydrolase activity//serine hydrolase activity//catalytic activity, acting on a protein
RchiOBHmChr2g0154651	blue	Putative F-box associated domain, type 1	0.66443	--	--	--	--	--	--
RchiOBHmChr4g0445171	blue	Putative galactosylxylosylprotein 3-beta-galactosyltransferase	0.664171	GO:0006486//GO:0008152//GO:0006464//GO:0006807//GO:0008150//GO:0009058//GO:0009059//GO:0009100//GO:0009101//GO:0009987//GO:0019538//GO:0034645//GO:0036211//GO:0043170//GO:0043412//GO:0043413//GO:0044237//GO:0044238//GO:0044249//GO:0044260//GO:0044267//GO:0070085//GO:0071704//GO:1901135//GO:1901137//GO:1901564//GO:1901566//GO:1901576	protein glycosylation//metabolic process//cellular protein modification process//nitrogen compound metabolic process//biological_process//biosynthetic process//macromolecule biosynthetic process//glycoprotein metabolic process//glycoprotein biosynthetic process//cellular process//protein metabolic process//cellular macromolecule biosynthetic process//protein modification process//macromolecule me…	GO:0016020//GO:0005575	membrane//cellular_component	GO:0030246//GO:0008378//GO:0003674//GO:0005488//GO:0003824//GO:0016740//GO:0016757//GO:0016758	carbohydrate binding//galactosyltransferase activity//molecular_function//binding//catalytic activity//transferase activity//transferase activity, transferring glycosyl groups//transferase activity, transferring hexosyl groups
RchiOBHmChr2g0156761	blue	Putative transcription factor GRAS family	0.657031	--	--	--	--	--	--
RchiOBHmChr2g0149481	blue	Putative 1-acylglycerol-3-phosphate O-acyltransferase	0.656727	--	--	--	--	--	--
RchiOBHmChr4g0389491	blue	hypothetical protein	0.653971	--	--	--	--	--	--
RchiOBHmChr2g0132281	blue	Putative nepenthesin	0.650771	--	--	--	--	--	--
RchiOBHmChr1g0370331	blue	hypothetical protein	0.644042	--	--	--	--	--	--
RchiOBHmChr4g0443631	blue	Putative polygalacturonase	0.643005	GO:0005975//GO:0008152//GO:0008150//GO:0044238//GO:0071704	carbohydrate metabolic process//metabolic process//biological_process//primary metabolic process//organic substance metabolic process			GO:0004650//GO:0003674//GO:0003824//GO:0004553//GO:0016787//GO:0016798	polygalacturonase activity//molecular_function//catalytic activity//hydrolase activity, hydrolyzing O-glycosyl compounds//hydrolase activity//hydrolase activity, acting on glycosyl bonds
RchiOBHmChr5g0001871	blue	Putative ankyrin repeat-containing domain, PGG domain-containing protein	0.637377	--	--	--	--	--	--
RchiOBHmChr2g0086741	blue	hypothetical protein	0.638716	--	--	--	--	--	--
RchiOBHmChr2g0153891	blue	Putative transcription factor TIFY family	0.631381	--	--	--	--	--	--
RchiOBHmChr3g0458891	blue	hypothetical protein	0.627195	--	--	--	--	--	--
RchiOBHmChr1g0373931	blue	Putative 2-haloacrylate reductase	0.626845	GO:0055114//GO:0008152//GO:0008150	oxidation-reduction process//metabolic process//biological_process
RchiOBHmChr1g0350821	blue	hypothetical protein	0.621629	--	--	--	--	--	--
RchiOBHmChr5g0003181	blue	Putative peroxidase	0.618786	GO:0006979//GO:0055114//GO:0006950//GO:0008150//GO:0050896//GO:0008152	response to oxidative stress//oxidation-reduction process//response to stress//biological_process//response to stimulus//metabolic process			GO:0004601//GO:0020037//GO:0003674//GO:0003824//GO:0016491//GO:0016209//GO:0016684//GO:0005488//GO:0046906//GO:0048037//GO:0097159//GO:1901363	peroxidase activity//heme binding//molecular_function//catalytic activity//oxidoreductase activity//antioxidant activity//oxidoreductase activity, acting on peroxide as acceptor//binding//tetrapyrrole binding//cofactor binding//organic cyclic compound binding//heterocyclic compound binding
RchiOBHmChr4g0401911	blue	hypothetical protein	0.618703	--	--	--	--	--	--
RchiOBHmChr5g0026181	blue	Putative transcription factor C2C2-CO-like family	0.615708					GO:0005515//GO:0003674//GO:0005488	protein binding//molecular_function//binding
RchiOBHmChr5g0018521	blue	Putative cytochrome P450	0.615695	GO:0055114//GO:0008152//GO:0008150	oxidation-reduction process//metabolic process//biological_process			GO:0005506//GO:0016705//GO:0020037//GO:0003674//GO:0005488//GO:0046872//GO:0043167//GO:0043169//GO:0046914//GO:0003824//GO:0016491//GO:0046906//GO:0048037//GO:0097159//GO:1901363	iron ion binding//oxidoreductase activity, acting on paired donors, with incorporation or reduction of molecular oxygen//heme binding//molecular_function//binding//metal ion binding//ion binding//cation binding//transition metal ion binding//catalytic activity//oxidoreductase activity//tetrapyrrole binding//cofactor binding//organic cyclic compound binding//heterocyclic compound binding
RchiOBHmChr4g0403281	blue	Putative protein kinase RLK-Pelle-LRR-XII-1 family	0.613842	GO:0006468//GO:0008152//GO:0006464//GO:0006793//GO:0006796//GO:0006807//GO:0008150//GO:0009987//GO:0016310//GO:0019538//GO:0036211//GO:0043170//GO:0043412//GO:0044237//GO:0044238//GO:0044260//GO:0044267//GO:0071704//GO:1901564	protein phosphorylation//metabolic process//cellular protein modification process//phosphorus metabolic process//phosphate-containing compound metabolic process//nitrogen compound metabolic process//biological_process//cellular process//phosphorylation//protein metabolic process//protein modification process//macromolecule metabolic process//macromolecule modification//cellular metabolic process/…			GO:0004672//GO:0005524//GO:0005515//GO:0003674//GO:0003824//GO:0016301//GO:0016740//GO:0016772//GO:0016773//GO:0140096//GO:0000166//GO:0005488//GO:0008144//GO:0017076//GO:0030554//GO:0032553//GO:0032555//GO:0032559//GO:0035639//GO:0036094//GO:0043167//GO:0043168//GO:0097159//GO:0097367//GO:1901265//GO:1901363	protein kinase activity//ATP binding//protein binding//molecular_function//catalytic activity//kinase activity//transferase activity//transferase activity, transferring phosphorus-containing groups//phosphotransferase activity, alcohol group as acceptor//catalytic activity, acting on a protein//nucleotide binding//binding//drug binding//purine nucleotide binding//adenyl nucleotide binding//ribonu…
RchiOBHmChr4g0421401	blue	Putative thioredoxin-disulfide reductase	0.613528	GO:0045454//GO:0008150//GO:0009987//GO:0019725//GO:0042592//GO:0050789//GO:0050794//GO:0065007//GO:0065008	cell redox homeostasis//biological_process//cellular process//cellular homeostasis//homeostatic process//regulation of biological process//regulation of cellular process//biological regulation//regulation of biological quality			GO:0009055//GO:0015035//GO:0003674//GO:0003824//GO:0016491//GO:0015036//GO:0016667	electron transfer activity//protein disulfide oxidoreductase activity//molecular_function//catalytic activity//oxidoreductase activity//disulfide oxidoreductase activity//oxidoreductase activity, acting on a sulfur group of donors
RchiOBHmCPg0502041	blue	hypothetical protein	0.612975	--	--	--	--	--	--
RchiOBHmChr2g0094631	blue	Putative 12-oxophytodienoate reductase	0.610754	GO:0055114//GO:0008152//GO:0008150	oxidation-reduction process//metabolic process//biological_process			GO:0010181//GO:0016491//GO:0000166//GO:0003674//GO:0005488//GO:0032553//GO:0036094//GO:0043167//GO:0043168//GO:0048037//GO:0050662//GO:0097159//GO:0097367//GO:1901265//GO:1901363//GO:0003824	FMN binding//oxidoreductase activity//nucleotide binding//molecular_function//binding//ribonucleotide binding//small molecule binding//ion binding//anion binding//cofactor binding//coenzyme binding//organic cyclic compound binding//carbohydrate derivative binding//nucleoside phosphate binding//heterocyclic compound binding//catalytic activity
RchiOBHmChr1g0348101	blue	Putative nucleoside-diphosphate kinase	0.607272	GO:0006165//GO:0006183//GO:0006228//GO:0006241//GO:0008152//GO:0006139//GO:0006725//GO:0006753//GO:0006793//GO:0006796//GO:0006807//GO:0008150//GO:0009117//GO:0009132//GO:0009987//GO:0016310//GO:0019637//GO:0034641//GO:0044237//GO:0044238//GO:0044281//GO:0046483//GO:0046939//GO:0055086//GO:0071704//GO:1901360//GO:0006163//GO:0042278//GO:0006164//GO:0009058//GO:0009116//GO:0009119//GO:0009141//GO:…	nucleoside diphosphate phosphorylation//GTP biosynthetic process//UTP biosynthetic process//CTP biosynthetic process//metabolic process//nucleobase-containing compound metabolic process//cellular aromatic compound metabolic process//nucleoside phosphate metabolic process//phosphorus metabolic process//phosphate-containing compound metabolic process//nitrogen compound metabolic process//biological…			GO:0004550//GO:0003674//GO:0003824//GO:0016301//GO:0016740//GO:0016772//GO:0016776//GO:0019205	nucleoside diphosphate kinase activity//molecular_function//catalytic activity//kinase activity//transferase activity//transferase activity, transferring phosphorus-containing groups//phosphotransferase activity, phosphate group as acceptor//nucleobase-containing compound kinase activity
RchiOBHmChr2g0099471	blue	hypothetical protein	0.593778	--	--	--	--	--	--
RchiOBHmChr2g0170521	blue	Putative gibberellin regulated protein	0.59193	--	--	--	--	--	--
RchiOBHmChr4g0389481	blue	Putative protein kinase RLK-Pelle-DLSV family	0.591548	GO:0006468//GO:0008152//GO:0006464//GO:0006793//GO:0006796//GO:0006807//GO:0008150//GO:0009987//GO:0016310//GO:0019538//GO:0036211//GO:0043170//GO:0043412//GO:0044237//GO:0044238//GO:0044260//GO:0044267//GO:0071704//GO:1901564	protein phosphorylation//metabolic process//cellular protein modification process//phosphorus metabolic process//phosphate-containing compound metabolic process//nitrogen compound metabolic process//biological_process//cellular process//phosphorylation//protein metabolic process//protein modification process//macromolecule metabolic process//macromolecule modification//cellular metabolic process/…			GO:0004672//GO:0003674//GO:0003824//GO:0016301//GO:0016740//GO:0016772//GO:0016773//GO:0140096	protein kinase activity//molecular_function//catalytic activity//kinase activity//transferase activity//transferase activity, transferring phosphorus-containing groups//phosphotransferase activity, alcohol group as acceptor//catalytic activity, acting on a protein
RchiOBHmChr3g0453281	blue	Putative nucleotide-sugar transporter	0.590751	GO:0008643//GO:0006810//GO:0008150//GO:0051179//GO:0051234//GO:0071702	carbohydrate transport//transport//biological_process//localization//establishment of localization//organic substance transport	GO:0000139//GO:0016021//GO:0005622//GO:0005575//GO:0016020//GO:0005623//GO:0005737//GO:0043231//GO:0005794//GO:0012505//GO:0031090//GO:0031984//GO:0043226//GO:0043227//GO:0043229//GO:0044422//GO:0044424//GO:0044431//GO:0044444//GO:0044446//GO:0044464//GO:0098588//GO:0098791//GO:0031224//GO:0044425	Golgi membrane//integral component of membrane//intracellular//cellular_component//membrane//cell//cytoplasm//intracellular membrane-bounded organelle//Golgi apparatus//endomembrane system//organelle membrane//organelle subcompartment//organelle//membrane-bounded organelle//intracellular organelle//organelle part//intracellular part//Golgi apparatus part//cytoplasmic part//intracellular organelle…	GO:0005351//GO:0003674//GO:0005215//GO:0022857//GO:0015291//GO:0005402//GO:0008324//GO:0015075//GO:0015077//GO:0015078//GO:0015144//GO:0015293//GO:0015294//GO:0015295//GO:0015318//GO:0022804//GO:0022890	carbohydrate:proton symporter activity//molecular_function//transporter activity//transmembrane transporter activity//secondary active transmembrane transporter activity//carbohydrate:cation symporter activity//cation transmembrane transporter activity//ion transmembrane transporter activity//monovalent inorganic cation transmembrane transporter activity//proton transmembrane transporter activity…
RchiOBHmChr2g0144701	blue	Putative transcription factor Hap2/NF-YA family	0.585809	GO:0006355//GO:0008152//GO:0006139//GO:0006351//GO:0006725//GO:0006807//GO:0008150//GO:0009058//GO:0009059//GO:0009889//GO:0009987//GO:0010467//GO:0010468//GO:0010556//GO:0016070//GO:0018130//GO:0019219//GO:0019222//GO:0019438//GO:0031323//GO:0031326//GO:0032774//GO:0034641//GO:0034645//GO:0034654//GO:0043170//GO:0044237//GO:0044238//GO:0044249//GO:0044260//GO:0044271//GO:0046483//GO:0050789//GO:…	regulation of transcription, DNA-templated//metabolic process//nucleobase-containing compound metabolic process//transcription, DNA-templated//cellular aromatic compound metabolic process//nitrogen compound metabolic process//biological_process//biosynthetic process//macromolecule biosynthetic process//regulation of biosynthetic process//cellular process//gene expression//regulation of gene expre…			GO:0003700//GO:0003674//GO:0140110	DNA binding transcription factor activity//molecular_function//transcription regulator activity
RchiOBHmChr2g0091041	blue	Putative thiamine diphosphokinase	0.585153					GO:0016787//GO:0003674//GO:0003824	hydrolase activity//molecular_function//catalytic activity
RchiOBHmChr1g0353001	blue	Putative C2 domain-containing protein	0.582265					GO:0005515//GO:0003674//GO:0005488	protein binding//molecular_function//binding
RchiOBHmChr2g0143161	blue	Putative cathepsin L	0.581619	GO:0006508//GO:0008152//GO:0006807//GO:0008150//GO:0019538//GO:0043170//GO:0044238//GO:0071704//GO:1901564	proteolysis//metabolic process//nitrogen compound metabolic process//biological_process//protein metabolic process//macromolecule metabolic process//primary metabolic process//organic substance metabolic process//organonitrogen compound metabolic process			GO:0008234//GO:0003674//GO:0003824//GO:0008233//GO:0070011//GO:0016787//GO:0140096	cysteine-type peptidase activity//molecular_function//catalytic activity//peptidase activity//peptidase activity, acting on L-amino acid peptides//hydrolase activity//catalytic activity, acting on a protein
RchiOBHmChr2g0125221	blue	hypothetical protein	0.578394	--	--	--	--	--	--
RchiOBHmChr3g0467901	blue	Putative ankyrin repeat-containing domain, PGG domain-containing protein	0.573304	--	--	--	--	--	--
RchiOBHmChr2g0160441	blue	Putative (E)-beta-ocimene synthase	0.567976					GO:0000287//GO:0010333//GO:0016829//GO:0003674//GO:0005488//GO:0046872//GO:0043167//GO:0043169//GO:0003824//GO:0016835//GO:0016838	magnesium ion binding//terpene synthase activity//lyase activity//molecular_function//binding//metal ion binding//ion binding//cation binding//catalytic activity//carbon-oxygen lyase activity//carbon-oxygen lyase activity, acting on phosphates
RchiOBHmChr3g0487071	blue	Putative tetratricopeptide-like helical domain-containing protein	0.566898	--	--	--	--	--	--
RchiOBHmChr5g0047341	blue	Putative protein kinase RLK-Pelle-WAK family	0.565954	GO:0006468//GO:0008152//GO:0006464//GO:0006793//GO:0006796//GO:0006807//GO:0008150//GO:0009987//GO:0016310//GO:0019538//GO:0036211//GO:0043170//GO:0043412//GO:0044237//GO:0044238//GO:0044260//GO:0044267//GO:0071704//GO:1901564	protein phosphorylation//metabolic process//cellular protein modification process//phosphorus metabolic process//phosphate-containing compound metabolic process//nitrogen compound metabolic process//biological_process//cellular process//phosphorylation//protein metabolic process//protein modification process//macromolecule metabolic process//macromolecule modification//cellular metabolic process/…			GO:0004672//GO:0005524//GO:0030247//GO:0005509//GO:0003674//GO:0003824//GO:0016301//GO:0016740//GO:0016772//GO:0016773//GO:0140096//GO:0000166//GO:0005488//GO:0008144//GO:0017076//GO:0030554//GO:0032553//GO:0032555//GO:0032559//GO:0035639//GO:0036094//GO:0043167//GO:0043168//GO:0097159//GO:0097367//GO:1901265//GO:1901363//GO:0001871//GO:0030246//GO:0046872//GO:0043169	protein kinase activity//ATP binding//polysaccharide binding//calcium ion binding//molecular_function//catalytic activity//kinase activity//transferase activity//transferase activity, transferring phosphorus-containing groups//phosphotransferase activity, alcohol group as acceptor//catalytic activity, acting on a protein//nucleotide binding//binding//drug binding//purine nucleotide binding//adeny…
RchiOBHmChr4g0387471	blue	Putative TIR domain, winged helix-turn-helix DNA-binding domain-containing protein	0.56515	GO:0007165//GO:0007154//GO:0008150//GO:0009987//GO:0023052//GO:0050789//GO:0050794//GO:0050896//GO:0051716//GO:0065007	signal transduction//cell communication//biological_process//cellular process//signaling//regulation of biological process//regulation of cellular process//response to stimulus//cellular response to stimulus//biological regulation			GO:0005515//GO:0043531//GO:0003674//GO:0005488//GO:0000166//GO:0017076//GO:0030554//GO:0032553//GO:0032555//GO:0032559//GO:0036094//GO:0043167//GO:0043168//GO:0097159//GO:0097367//GO:1901265//GO:1901363	protein binding//ADP binding//molecular_function//binding//nucleotide binding//purine nucleotide binding//adenyl nucleotide binding//ribonucleotide binding//purine ribonucleotide binding//adenyl ribonucleotide binding//small molecule binding//ion binding//anion binding//organic cyclic compound binding//carbohydrate derivative binding//nucleoside phosphate binding//heterocyclic compound binding
RchiOBHmChr2g0144171	blue	Putative transcription factor Homobox-WOX family	0.556299					GO:0003677//GO:0003674//GO:0003676//GO:0005488//GO:0097159//GO:1901363	DNA binding//molecular_function//nucleic acid binding//binding//organic cyclic compound binding//heterocyclic compound binding
RchiOBHmChr2g0142221	blue	Putative transcription factor Homobox-WOX family	0.550779					GO:0003677//GO:0003674//GO:0003676//GO:0005488//GO:0097159//GO:1901363	DNA binding//molecular_function//nucleic acid binding//binding//organic cyclic compound binding//heterocyclic compound binding
RchiOBHmChr2g0128551	blue	Putative transcription factor Homobox-WOX family	0.548967					GO:0003677//GO:0003674//GO:0003676//GO:0005488//GO:0097159//GO:1901363	DNA binding//molecular_function//nucleic acid binding//binding//organic cyclic compound binding//heterocyclic compound binding
RchiOBHmChr4g0428641	blue	hypothetical protein	0.546585	--	--	--	--	--	--
RchiOBHmChr2g0160421	blue	Putative (E)-beta-ocimene synthase	0.54337	GO:0008152//GO:0008150	metabolic process//biological_process			GO:0010333//GO:0016829//GO:0003674//GO:0003824//GO:0016835//GO:0016838	terpene synthase activity//lyase activity//molecular_function//catalytic activity//carbon-oxygen lyase activity//carbon-oxygen lyase activity, acting on phosphates
RchiOBHmChr1g0383931	blue	Putative GTP diphosphokinase	0.538245	GO:0015969//GO:0008152//GO:0006139//GO:0006163//GO:0042278//GO:0006725//GO:0006753//GO:0006793//GO:0006796//GO:0006807//GO:0008150//GO:0009116//GO:0009117//GO:0009119//GO:0009150//GO:0009259//GO:0009987//GO:0019637//GO:0019693//GO:0033865//GO:0033875//GO:0034032//GO:0034035//GO:0034641//GO:0044237//GO:0044238//GO:0044281//GO:0046128//GO:0046483//GO:0055086//GO:0071704//GO:0072521//GO:1901068//GO:…	guanosine tetraphosphate metabolic process//metabolic process//nucleobase-containing compound metabolic process//purine nucleotide metabolic process//purine nucleoside metabolic process//cellular aromatic compound metabolic process//nucleoside phosphate metabolic process//phosphorus metabolic process//phosphate-containing compound metabolic process//nitrogen compound metabolic process//biological…
RchiOBHmChr1g0372171	blue	Putative transcription factor C2H2 family	0.525704					GO:0005515//GO:0008270//GO:0003674//GO:0005488//GO:0046872//GO:0043167//GO:0043169//GO:0046914	protein binding//zinc ion binding//molecular_function//binding//metal ion binding//ion binding//cation binding//transition metal ion binding
RchiOBHmChr2g0165811	blue	Putative transcription factor Homobox-WOX family	0.518384					GO:0003677//GO:0003674//GO:0003676//GO:0005488//GO:0097159//GO:1901363	DNA binding//molecular_function//nucleic acid binding//binding//organic cyclic compound binding//heterocyclic compound binding
RchiOBHmChr1g0329051	blue	Putative transcription factor Homobox-WOX family	0.51731					GO:0003677//GO:0003674//GO:0003676//GO:0005488//GO:0097159//GO:1901363	DNA binding//molecular_function//nucleic acid binding//binding//organic cyclic compound binding//heterocyclic compound binding
RchiOBHmChr1g0324051	blue	Putative proton-dependent oligopeptide transporter family, major facilitator superfamily	0.51726	GO:0006810//GO:0008150//GO:0051179//GO:0051234	transport//biological_process//localization//establishment of localization	GO:0016020//GO:0005575	membrane//cellular_component	GO:0005215//GO:0003674	transporter activity//molecular_function
RchiOBHmChr2g0125111	blue	Putative transcription factor Homobox-WOX family	0.517185					GO:0003677//GO:0003674//GO:0003676//GO:0005488//GO:0097159//GO:1901363	DNA binding//molecular_function//nucleic acid binding//binding//organic cyclic compound binding//heterocyclic compound binding
RchiOBHmChr2g0105761	blue	Putative triacylglycerol lipase	0.505459	GO:0006629//GO:0008152//GO:0008150//GO:0044238//GO:0071704	lipid metabolic process//metabolic process//biological_process//primary metabolic process//organic substance metabolic process
RchiOBHmChr4g0428471	blue	Putative protein S-acyltransferase	0.483597					GO:0008270//GO:0003674//GO:0005488//GO:0046872//GO:0043167//GO:0043169//GO:0046914	zinc ion binding//molecular_function//binding//metal ion binding//ion binding//cation binding//transition metal ion binding
RchiOBHmChr4g0436561	blue	Putative nucleotide-binding alpha-beta plait domain-containing protein	0.479691	--	--	--	--	--	--
RchiOBHmChr2g0124171	blue	Putative transcription factor Homobox-WOX family	0.478467					GO:0003677//GO:0003674//GO:0003676//GO:0005488//GO:0097159//GO:1901363	DNA binding//molecular_function//nucleic acid binding//binding//organic cyclic compound binding//heterocyclic compound binding
RchiOBHmChr3g0452301	blue	Putative cysteine synthase	0.462221	--	--	--	--	--	--
RchiOBHmChr5g0039251	blue	Putative P-loop containing nucleoside triphosphate hydrolase, leucine-rich repeat domain, L	0.459102					GO:0043531//GO:0000166//GO:0003674//GO:0005488//GO:0017076//GO:0030554//GO:0032553//GO:0032555//GO:0032559//GO:0036094//GO:0043167//GO:0043168//GO:0097159//GO:0097367//GO:1901265//GO:1901363	ADP binding//nucleotide binding//molecular_function//binding//purine nucleotide binding//adenyl nucleotide binding//ribonucleotide binding//purine ribonucleotide binding//adenyl ribonucleotide binding//small molecule binding//ion binding//anion binding//organic cyclic compound binding//carbohydrate derivative binding//nucleoside phosphate binding//heterocyclic compound binding
RchiOBHmChr1g0313201	blue	Putative ATPase, AAA-type, core, AAA-type ATPase domain-containing protein	0.455191					GO:0005524//GO:0000166//GO:0003674//GO:0005488//GO:0008144//GO:0017076//GO:0030554//GO:0032553//GO:0032555//GO:0032559//GO:0035639//GO:0036094//GO:0043167//GO:0043168//GO:0097159//GO:0097367//GO:1901265//GO:1901363	ATP binding//nucleotide binding//molecular_function//binding//drug binding//purine nucleotide binding//adenyl nucleotide binding//ribonucleotide binding//purine ribonucleotide binding//adenyl ribonucleotide binding//purine ribonucleoside triphosphate binding//small molecule binding//ion binding//anion binding//organic cyclic compound binding//carbohydrate derivative binding//nucleoside phosphate …
RchiOBHmChr2g0109861	blue	Putative NADH:ubiquinone oxidoreductase intermediate-associated protein	0.452441	--	--	--	--	--	--
RchiOBHmChr1g0380511	blue	Putative starch synthase	0.43038	--	--	--	--	--	--
RchiOBHmChr4g0402441	blue	Putative transcription factor interactor and regulator AUX-IAA family	0.42461	GO:0006355//GO:0008152//GO:0006139//GO:0006351//GO:0006725//GO:0006807//GO:0008150//GO:0009058//GO:0009059//GO:0009889//GO:0009987//GO:0010467//GO:0010468//GO:0010556//GO:0016070//GO:0018130//GO:0019219//GO:0019222//GO:0019438//GO:0031323//GO:0031326//GO:0032774//GO:0034641//GO:0034645//GO:0034654//GO:0043170//GO:0044237//GO:0044238//GO:0044249//GO:0044260//GO:0044271//GO:0046483//GO:0050789//GO:…	regulation of transcription, DNA-templated//metabolic process//nucleobase-containing compound metabolic process//transcription, DNA-templated//cellular aromatic compound metabolic process//nitrogen compound metabolic process//biological_process//biosynthetic process//macromolecule biosynthetic process//regulation of biosynthetic process//cellular process//gene expression//regulation of gene expre…	GO:0005634//GO:0005622//GO:0005575//GO:0005623//GO:0043231//GO:0043226//GO:0043227//GO:0043229//GO:0044424//GO:0044464	nucleus//intracellular//cellular_component//cell//intracellular membrane-bounded organelle//organelle//membrane-bounded organelle//intracellular organelle//intracellular part//cell part
RchiOBHmCPg0501971	blue	Putative photosystem II	0.393032	GO:0009767//GO:0019684//GO:0008152//GO:0006091//GO:0055114//GO:0022900//GO:0008150//GO:0009987//GO:0015979//GO:0044237	photosynthetic electron transport chain//photosynthesis, light reaction//metabolic process//generation of precursor metabolites and energy//oxidation-reduction process//electron transport chain//biological_process//cellular process//photosynthesis//cellular metabolic process	GO:0009521//GO:0016020//GO:0005622//GO:0005575//GO:0005623//GO:0009579//GO:0032991//GO:0034357//GO:0044424//GO:0044425//GO:0044436//GO:0044464//GO:0098796	photosystem//membrane//intracellular//cellular_component//cell//thylakoid//protein-containing complex//photosynthetic membrane//intracellular part//membrane part//thylakoid part//cell part//membrane protein complex	GO:0016168//GO:0003674//GO:0005488//GO:0046906//GO:0048037//GO:0097159//GO:1901363	chlorophyll binding//molecular_function//binding//tetrapyrrole binding//cofactor binding//organic cyclic compound binding//heterocyclic compound binding
RchiOBHmCPg0502501	blue	Putative photosystem II PsbK	0.371331	--	--	--	--	--	--
RchiOBHmChr3g0449221	blue	hypothetical protein	0.355253	--	--	--	--	--	--
RchiOBHmChr4g0433971	blue	Putative multi antimicrobial extrusion protein	0.341822	GO:0006855//GO:0055085//GO:0006810//GO:0008150//GO:0042493//GO:0015893//GO:0042221//GO:0050896//GO:0051179//GO:0051234	drug transmembrane transport//transmembrane transport//transport//biological_process//response to drug//drug transport//response to chemical//response to stimulus//localization//establishment of localization	GO:0016020//GO:0005575	membrane//cellular_component	GO:0015238//GO:0015297//GO:0003674//GO:0005215//GO:0022857//GO:0015291//GO:0022804	drug transmembrane transporter activity//antiporter activity//molecular_function//transporter activity//transmembrane transporter activity//secondary active transmembrane transporter activity//active transmembrane transporter activity
RchiOBHmChr3g0493641	blue	Putative transcription factor C2H2 family	0.633645					GO:0008270//GO:0003674//GO:0005488//GO:0046872//GO:0043167//GO:0043169//GO:0046914	zinc ion binding//molecular_function//binding//metal ion binding//ion binding//cation binding//transition metal ion binding
RchiOBHmChr5g0024471	blue	hypothetical protein	0.291908	--	--	--	--	--	--
RchiOBHmChr1g0360811	blue	Putative transcription factor bHLH family	0.271112					GO:0046983//GO:0005515//GO:0003674//GO:0005488	protein dimerization activity//protein binding//molecular_function//binding
RchiOBHmChr2g0088591	blue	Putative sugar phosphate transporter domain-containing protein	0.246339	--	--	--	--	--	--
RchiOBHmChr3g0460971	blue	Putative WEB family protein	0.240028	--	--	--	--	--	--
RchiOBHmChr3g0454021	blue	hypothetical protein	-0.289522	--	--	--	--	--	--
RchiOBHmChr2g0148501	blue	Putative beta-amyrin synthase	-0.298756	--	--	--	--	--	--
RchiOBHmChr5g0006831	blue	hypothetical protein	-0.378136	--	--	--	--	--	--
RchiOBHmChr5g0024901	blue	Putative protein kinase RLK-Pelle-DLSV family	-0.402067	GO:0006468//GO:0008152//GO:0006464//GO:0006793//GO:0006796//GO:0006807//GO:0008150//GO:0009987//GO:0016310//GO:0019538//GO:0036211//GO:0043170//GO:0043412//GO:0044237//GO:0044238//GO:0044260//GO:0044267//GO:0071704//GO:1901564	protein phosphorylation//metabolic process//cellular protein modification process//phosphorus metabolic process//phosphate-containing compound metabolic process//nitrogen compound metabolic process//biological_process//cellular process//phosphorylation//protein metabolic process//protein modification process//macromolecule metabolic process//macromolecule modification//cellular metabolic process/…			GO:0004672//GO:0003674//GO:0003824//GO:0016301//GO:0016740//GO:0016772//GO:0016773//GO:0140096	protein kinase activity//molecular_function//catalytic activity//kinase activity//transferase activity//transferase activity, transferring phosphorus-containing groups//phosphotransferase activity, alcohol group as acceptor//catalytic activity, acting on a protein
RchiOBHmChr3g0461021	blue	Putative tetratricopeptide-like helical domain, DYW domain-containing protein	-0.404309					GO:0008270//GO:0003674//GO:0005488//GO:0046872//GO:0043167//GO:0043169//GO:0046914	zinc ion binding//molecular_function//binding//metal ion binding//ion binding//cation binding//transition metal ion binding
RchiOBHmChr4g0402471	blue	hypothetical protein	-0.419811	--	--	--	--	--	--
RchiOBHmChr5g0012671	blue	Putative xyloglucan:xyloglucosyl transferase, Xyloglucan-specific endo-beta-1,4-glucanase	-0.422297	GO:0006073//GO:0005975//GO:0008152//GO:0005976//GO:0008150//GO:0009987//GO:0043170//GO:0044042//GO:0044237//GO:0044238//GO:0044260//GO:0044262//GO:0044264//GO:0071704	cellular glucan metabolic process//carbohydrate metabolic process//metabolic process//polysaccharide metabolic process//biological_process//cellular process//macromolecule metabolic process//glucan metabolic process//cellular metabolic process//primary metabolic process//cellular macromolecule metabolic process//cellular carbohydrate metabolic process//cellular polysaccharide metabolic process//o…	GO:0005618//GO:0048046//GO:0005575//GO:0005623//GO:0030312//GO:0044464//GO:0071944//GO:0005576	cell wall//apoplast//cellular_component//cell//external encapsulating structure//cell part//cell periphery//extracellular region	GO:0016762//GO:0004553//GO:0003674//GO:0003824//GO:0016740//GO:0016757//GO:0016758//GO:0046527//GO:0016787//GO:0016798	xyloglucan:xyloglucosyl transferase activity//hydrolase activity, hydrolyzing O-glycosyl compounds//molecular_function//catalytic activity//transferase activity//transferase activity, transferring glycosyl groups//transferase activity, transferring hexosyl groups//glucosyltransferase activity//hydrolase activity//hydrolase activity, acting on glycosyl bonds
RchiOBHmChr3g0481311	blue	Putative oxidoreductase	-0.429949	GO:0055114//GO:0008152//GO:0008150	oxidation-reduction process//metabolic process//biological_process			GO:0003824//GO:0016614//GO:0050660//GO:0016491//GO:0003674//GO:0000166//GO:0005488//GO:0036094//GO:0043167//GO:0043168//GO:0048037//GO:0050662//GO:0097159//GO:1901265//GO:1901363	catalytic activity//oxidoreductase activity, acting on CH-OH group of donors//flavin adenine dinucleotide binding//oxidoreductase activity//molecular_function//nucleotide binding//binding//small molecule binding//ion binding//anion binding//cofactor binding//coenzyme binding//organic cyclic compound binding//nucleoside phosphate binding//heterocyclic compound binding
RchiOBHmChr1g0383261	blue	hypothetical protein	-0.435771	--	--	--	--	--	--
RchiOBHmChr4g0439051	blue	Putative protein ENHANCED DISEASE RESISTANCE 2	-0.452972	--	--	--	--	--	--
RchiOBHmChr3g0447751	blue	Putative carboxypeptidase C	-0.453244	GO:0006508//GO:0008152//GO:0006807//GO:0008150//GO:0019538//GO:0043170//GO:0044238//GO:0071704//GO:1901564	proteolysis//metabolic process//nitrogen compound metabolic process//biological_process//protein metabolic process//macromolecule metabolic process//primary metabolic process//organic substance metabolic process//organonitrogen compound metabolic process			GO:0004185//GO:0003674//GO:0003824//GO:0004180//GO:0008236//GO:0008233//GO:0008238//GO:0070011//GO:0016787//GO:0017171//GO:0070008//GO:0140096	serine-type carboxypeptidase activity//molecular_function//catalytic activity//carboxypeptidase activity//serine-type peptidase activity//peptidase activity//exopeptidase activity//peptidase activity, acting on L-amino acid peptides//hydrolase activity//serine hydrolase activity//serine-type exopeptidase activity//catalytic activity, acting on a protein
RchiOBHmChr4g0413021	blue	Putative long-chain-fatty-acid--[acyl-carrier-protein] ligase	-0.458626	GO:0008152//GO:0008150	metabolic process//biological_process			GO:0003824//GO:0003674	catalytic activity//molecular_function
RchiOBHmCPg0501681	blue	Putative polyphosphate kinase	-0.465728	--	--	--	--	--	--
RchiOBHmChr1g0379231	blue	Putative transcription factor C2H2 family	-0.470466	--	--	--	--	--	--
RchiOBHmChr1g0323951	blue	Putative protein kinase RLK-Pelle-CrRLK1L-1 family	-0.471169	GO:0006468//GO:0008152//GO:0006464//GO:0006793//GO:0006796//GO:0006807//GO:0008150//GO:0009987//GO:0016310//GO:0019538//GO:0036211//GO:0043170//GO:0043412//GO:0044237//GO:0044238//GO:0044260//GO:0044267//GO:0071704//GO:1901564	protein phosphorylation//metabolic process//cellular protein modification process//phosphorus metabolic process//phosphate-containing compound metabolic process//nitrogen compound metabolic process//biological_process//cellular process//phosphorylation//protein metabolic process//protein modification process//macromolecule metabolic process//macromolecule modification//cellular metabolic process/…			GO:0004672//GO:0003674//GO:0003824//GO:0016301//GO:0016740//GO:0016772//GO:0016773//GO:0140096	protein kinase activity//molecular_function//catalytic activity//kinase activity//transferase activity//transferase activity, transferring phosphorus-containing groups//phosphotransferase activity, alcohol group as acceptor//catalytic activity, acting on a protein
RchiOBHmChr2g0146891	blue	hypothetical protein	-0.49006	--	--	--	--	--	--
RchiOBHmChr0c19g0500151	blue	Putative transcription factor C2H2 family	-0.500111	--	--	--	--	--	--
RchiOBHmChr3g0469031	blue	hypothetical protein	-0.511215	--	--	--	--	--	--
RchiOBHmChr3g0452971	blue	hypothetical protein	-0.534477	--	--	--	--	--	--
RchiOBHmChr2g0173411	blue	hypothetical protein	-0.535597	--	--	--	--	--	--
RchiOBHmChr4g0415691	blue	Putative ribosomal-protein-alanine N-acetyltransferase	-0.539177					GO:0008080//GO:0003674//GO:0003824//GO:0016407//GO:0016410//GO:0016740//GO:0016746//GO:0016747	N-acetyltransferase activity//molecular_function//catalytic activity//acetyltransferase activity//N-acyltransferase activity//transferase activity//transferase activity, transferring acyl groups//transferase activity, transferring acyl groups other than amino-acyl groups
RchiOBHmChr2g0133851	blue	hypothetical protein	-0.54465	--	--	--	--	--	--
RchiOBHmChr5g0057021	blue	Putative major facilitator superfamily domain-containing protein	-0.552573	--	--	--	--	--	--
RchiOBHmChr3g0481291	blue	Putative oxidoreductase	-0.55288	GO:0055114//GO:0008152//GO:0008150	oxidation-reduction process//metabolic process//biological_process	GO:0016020//GO:0005575	membrane//cellular_component	GO:0003885//GO:0003674//GO:0003824//GO:0016491//GO:0016614//GO:0016899	D-arabinono-1,4-lactone oxidase activity//molecular_function//catalytic activity//oxidoreductase activity//oxidoreductase activity, acting on CH-OH group of donors//oxidoreductase activity, acting on the CH-OH group of donors, oxygen as acceptor
RchiOBHmChr2g0173061	blue	Putative galactinol--sucrose galactosyltransferase	-0.560903	--	--	--	--	--	--
RchiOBHmChr2g0158151	blue	Putative acyl-CoA desaturase	-0.561853	GO:0006629//GO:0008152//GO:0008150//GO:0044238//GO:0071704	lipid metabolic process//metabolic process//biological_process//primary metabolic process//organic substance metabolic process
RchiOBHmChr1g0326171	blue	Putative dynamin GTPase	-0.573011	--	--	--	--	--	--
RchiOBHmChr2g0135591	blue	Putative Blue (type 1) copper binding protein	-0.57603					GO:0009055//GO:0003674//GO:0003824//GO:0016491	electron transfer activity//molecular_function//catalytic activity//oxidoreductase activity
RchiOBHmChr2g0124561	blue	Putative small auxin-up RNA	-0.581493	--	--	--	--	--	--
RchiOBHmChr5g0047091	blue	hypothetical protein	-0.584534	GO:0006355//GO:0008152//GO:0006139//GO:0006351//GO:0006725//GO:0006807//GO:0008150//GO:0009058//GO:0009059//GO:0009889//GO:0009987//GO:0010467//GO:0010468//GO:0010556//GO:0016070//GO:0018130//GO:0019219//GO:0019222//GO:0019438//GO:0031323//GO:0031326//GO:0032774//GO:0034641//GO:0034645//GO:0034654//GO:0043170//GO:0044237//GO:0044238//GO:0044249//GO:0044260//GO:0044271//GO:0046483//GO:0050789//GO:…	regulation of transcription, DNA-templated//metabolic process//nucleobase-containing compound metabolic process//transcription, DNA-templated//cellular aromatic compound metabolic process//nitrogen compound metabolic process//biological_process//biosynthetic process//macromolecule biosynthetic process//regulation of biosynthetic process//cellular process//gene expression//regulation of gene expre…			GO:0003677//GO:0003674//GO:0003676//GO:0005488//GO:0097159//GO:1901363	DNA binding//molecular_function//nucleic acid binding//binding//organic cyclic compound binding//heterocyclic compound binding
RchiOBHmChr2g0112101	blue	Putative ANTH domain-containing protein	-0.584695					GO:0005543//GO:0003674//GO:0005488//GO:0008289//GO:0043167//GO:0043168	phospholipid binding//molecular_function//binding//lipid binding//ion binding//anion binding
RchiOBHmChr4g0430691	blue	Putative stigma-specific protein Stig1	-0.586548	--	--	--	--	--	--
RchiOBHmChr5g0040931	blue	Putative ribonuclease III	-0.5967	GO:0006396//GO:0008152//GO:0006139//GO:0006725//GO:0006807//GO:0008150//GO:0009987//GO:0010467//GO:0016070//GO:0034641//GO:0043170//GO:0044237//GO:0044238//GO:0046483//GO:0071704//GO:0090304//GO:1901360	RNA processing//metabolic process//nucleobase-containing compound metabolic process//cellular aromatic compound metabolic process//nitrogen compound metabolic process//biological_process//cellular process//gene expression//RNA metabolic process//cellular nitrogen compound metabolic process//macromolecule metabolic process//cellular metabolic process//primary metabolic process//heterocycle metabol…			GO:0003723//GO:0004525//GO:0003674//GO:0003676//GO:0005488//GO:0097159//GO:1901363//GO:0003824//GO:0004518//GO:0004519//GO:0004521//GO:0004540//GO:0016787//GO:0016788//GO:0016891//GO:0016893//GO:0032296//GO:0140098	RNA binding//ribonuclease III activity//molecular_function//nucleic acid binding//binding//organic cyclic compound binding//heterocyclic compound binding//catalytic activity//nuclease activity//endonuclease activity//endoribonuclease activity//ribonuclease activity//hydrolase activity//hydrolase activity, acting on ester bonds//endoribonuclease activity, producing 5'-phosphomonoesters//endonuclea…
RchiOBHmChr2g0132811	blue	Putative cupredoxin	-0.599009					GO:0009055//GO:0003674//GO:0003824//GO:0016491	electron transfer activity//molecular_function//catalytic activity//oxidoreductase activity
RchiOBHmChr2g0114371	blue	Putative Tapt1 family protein	-0.60292	--	--	--	--	--	--
RchiOBHmChr5g0050441	blue	Putative protein kinase CAMK-CDPK family	-0.607605	GO:0006468//GO:0008152//GO:0006464//GO:0006793//GO:0006796//GO:0006807//GO:0008150//GO:0009987//GO:0016310//GO:0019538//GO:0036211//GO:0043170//GO:0043412//GO:0044237//GO:0044238//GO:0044260//GO:0044267//GO:0071704//GO:1901564	protein phosphorylation//metabolic process//cellular protein modification process//phosphorus metabolic process//phosphate-containing compound metabolic process//nitrogen compound metabolic process//biological_process//cellular process//phosphorylation//protein metabolic process//protein modification process//macromolecule metabolic process//macromolecule modification//cellular metabolic process/…			GO:0004672//GO:0005524//GO:0005509//GO:0003674//GO:0003824//GO:0016301//GO:0016740//GO:0016772//GO:0016773//GO:0140096//GO:0000166//GO:0005488//GO:0008144//GO:0017076//GO:0030554//GO:0032553//GO:0032555//GO:0032559//GO:0035639//GO:0036094//GO:0043167//GO:0043168//GO:0097159//GO:0097367//GO:1901265//GO:1901363//GO:0046872//GO:0043169	protein kinase activity//ATP binding//calcium ion binding//molecular_function//catalytic activity//kinase activity//transferase activity//transferase activity, transferring phosphorus-containing groups//phosphotransferase activity, alcohol group as acceptor//catalytic activity, acting on a protein//nucleotide binding//binding//drug binding//purine nucleotide binding//adenyl nucleotide binding//ri…
RchiOBHmChr2g0156611	blue	Putative chlorophyll A-B binding protein	-0.614819	--	--	--	--	--	--
RchiOBHmChr4g0413971	blue	Putative leucine-rich repeat domain, L domain-containing protein	-0.621419	--	--	--	--	--	--
RchiOBHmChr2g0167481	blue	Casparian strip membrane protein 1	-0.622084	--	--	--	--	--	--
RchiOBHmChr2g0110761	blue	Putative soyasaponin III rhamnosyltransferase	-0.624451	GO:0008152//GO:0008150	metabolic process//biological_process			GO:0016758//GO:0003674//GO:0003824//GO:0016740//GO:0016757	transferase activity, transferring hexosyl groups//molecular_function//catalytic activity//transferase activity//transferase activity, transferring glycosyl groups
RchiOBHmChr5g0004211	blue	Putative Gnk2-like domain-containing protein	-0.626221	--	--	--	--	--	--
RchiOBHmChr3g0459271	blue	Putative protein kinase RLK-Pelle-LRR-VIII-1 family	-0.633165	GO:0006468//GO:0008152//GO:0006464//GO:0006793//GO:0006796//GO:0006807//GO:0008150//GO:0009987//GO:0016310//GO:0019538//GO:0036211//GO:0043170//GO:0043412//GO:0044237//GO:0044238//GO:0044260//GO:0044267//GO:0071704//GO:1901564	protein phosphorylation//metabolic process//cellular protein modification process//phosphorus metabolic process//phosphate-containing compound metabolic process//nitrogen compound metabolic process//biological_process//cellular process//phosphorylation//protein metabolic process//protein modification process//macromolecule metabolic process//macromolecule modification//cellular metabolic process/…			GO:0005515//GO:0004672//GO:0003674//GO:0005488//GO:0003824//GO:0016301//GO:0016740//GO:0016772//GO:0016773//GO:0140096	protein binding//protein kinase activity//molecular_function//binding//catalytic activity//kinase activity//transferase activity//transferase activity, transferring phosphorus-containing groups//phosphotransferase activity, alcohol group as acceptor//catalytic activity, acting on a protein
RchiOBHmChr3g0460531	blue	Putative transcription factor C2H2 family	-0.651024					GO:0005515//GO:0008270//GO:0003674//GO:0005488//GO:0046872//GO:0043167//GO:0043169//GO:0046914	protein binding//zinc ion binding//molecular_function//binding//metal ion binding//ion binding//cation binding//transition metal ion binding
RchiOBHmChr2g0124551	blue	hypothetical protein	-0.65324	--	--	--	--	--	--
RchiOBHmChr3g0475011	blue	Putative peptidase M20	-0.653807	GO:0008152//GO:0008150	metabolic process//biological_process			GO:0016787//GO:0003674//GO:0003824	hydrolase activity//molecular_function//catalytic activity
RchiOBHmChr2g0099441	blue	Putative gibberellin regulated protein	-0.656225	--	--	--	--	--	--
RchiOBHmChr4g0421381	blue	Putative oxidoreductase	-0.665061	GO:0045454//GO:0008150//GO:0009987//GO:0019725//GO:0042592//GO:0050789//GO:0050794//GO:0065007//GO:0065008	cell redox homeostasis//biological_process//cellular process//cellular homeostasis//homeostatic process//regulation of biological process//regulation of cellular process//biological regulation//regulation of biological quality			GO:0009055//GO:0015035//GO:0003674//GO:0003824//GO:0016491//GO:0015036//GO:0016667	electron transfer activity//protein disulfide oxidoreductase activity//molecular_function//catalytic activity//oxidoreductase activity//disulfide oxidoreductase activity//oxidoreductase activity, acting on a sulfur group of donors
RchiOBHmChr4g0395551	blue	Putative EF-hand domain pair protein	-0.665143					GO:0005509//GO:0003674//GO:0005488//GO:0046872//GO:0043167//GO:0043169	calcium ion binding//molecular_function//binding//metal ion binding//ion binding//cation binding
RchiOBHmChr5g0010301	blue	Putative carboxylic ester hydrolase	-0.669452	GO:0006629//GO:0008152//GO:0008150//GO:0044238//GO:0071704	lipid metabolic process//metabolic process//biological_process//primary metabolic process//organic substance metabolic process
RchiOBHmChr3g0489011	blue	Putative RAB6-interacting golgin	-0.675103	--	--	--	--	--	--
RchiOBHmChr5g0027421	blue	hypothetical protein	-0.675803	--	--	--	--	--	--
RchiOBHmChr5g0032861	blue	Putative transcription factor SBP family	-0.676257			GO:0005634//GO:0005622//GO:0005575//GO:0005623//GO:0043231//GO:0043226//GO:0043227//GO:0043229//GO:0044424//GO:0044464	nucleus//intracellular//cellular_component//cell//intracellular membrane-bounded organelle//organelle//membrane-bounded organelle//intracellular organelle//intracellular part//cell part	GO:0003677//GO:0003674//GO:0003676//GO:0005488//GO:0097159//GO:1901363	DNA binding//molecular_function//nucleic acid binding//binding//organic cyclic compound binding//heterocyclic compound binding
RchiOBHmChr5g0062181	blue	Putative transcription factor C2C2-CO-like family	-0.676555					GO:0005515//GO:0003674//GO:0005488	protein binding//molecular_function//binding
RchiOBHmChr2g0153111	blue	Putative xenobiotic-transporting ATPase	-0.68136			GO:0016020//GO:0005575	membrane//cellular_component	GO:0005524//GO:0016887//GO:0000166//GO:0003674//GO:0005488//GO:0008144//GO:0017076//GO:0030554//GO:0032553//GO:0032555//GO:0032559//GO:0035639//GO:0036094//GO:0043167//GO:0043168//GO:0097159//GO:0097367//GO:1901265//GO:1901363//GO:0003824//GO:0017111//GO:0016462//GO:0016787//GO:0016817//GO:0016818	ATP binding//ATPase activity//nucleotide binding//molecular_function//binding//drug binding//purine nucleotide binding//adenyl nucleotide binding//ribonucleotide binding//purine ribonucleotide binding//adenyl ribonucleotide binding//purine ribonucleoside triphosphate binding//small molecule binding//ion binding//anion binding//organic cyclic compound binding//carbohydrate derivative binding//nucl…
RchiOBHmChr2g0095551	blue	Putative transcription factor ARF family	-0.682585	GO:0006355//GO:0009725//GO:0008152//GO:0006139//GO:0006351//GO:0006725//GO:0006807//GO:0008150//GO:0009058//GO:0009059//GO:0009889//GO:0009987//GO:0010467//GO:0010468//GO:0010556//GO:0016070//GO:0018130//GO:0019219//GO:0019222//GO:0019438//GO:0031323//GO:0031326//GO:0032774//GO:0034641//GO:0034645//GO:0034654//GO:0043170//GO:0044237//GO:0044238//GO:0044249//GO:0044260//GO:0044271//GO:0046483//GO:…	regulation of transcription, DNA-templated//response to hormone//metabolic process//nucleobase-containing compound metabolic process//transcription, DNA-templated//cellular aromatic compound metabolic process//nitrogen compound metabolic process//biological_process//biosynthetic process//macromolecule biosynthetic process//regulation of biosynthetic process//cellular process//gene expression//reg…	GO:0005634//GO:0005622//GO:0005575//GO:0005623//GO:0043231//GO:0043226//GO:0043227//GO:0043229//GO:0044424//GO:0044464	nucleus//intracellular//cellular_component//cell//intracellular membrane-bounded organelle//organelle//membrane-bounded organelle//intracellular organelle//intracellular part//cell part	GO:0003677//GO:0003674//GO:0003676//GO:0005488//GO:0097159//GO:1901363	DNA binding//molecular_function//nucleic acid binding//binding//organic cyclic compound binding//heterocyclic compound binding
RchiOBHmChr3g0494501	blue	Putative transcription factor interactor and regulator CCHC(Zn) family	-0.685277	--	--	--	--	--	--
RchiOBHmChr2g0128711	blue	Putative small GTPase superfamily, P-loop containing nucleoside triphosphate hydrolase	-0.688826	GO:0007264//GO:0007165//GO:0035556//GO:0007154//GO:0008150//GO:0009987//GO:0023052//GO:0050789//GO:0050794//GO:0050896//GO:0051716//GO:0065007	small GTPase mediated signal transduction//signal transduction//intracellular signal transduction//cell communication//biological_process//cellular process//signaling//regulation of biological process//regulation of cellular process//response to stimulus//cellular response to stimulus//biological regulation			GO:0005525//GO:0000166//GO:0001882//GO:0001883//GO:0003674//GO:0005488//GO:0017076//GO:0019001//GO:0032549//GO:0032550//GO:0032553//GO:0032555//GO:0032561//GO:0035639//GO:0036094//GO:0043167//GO:0043168//GO:0097159//GO:0097367//GO:1901265//GO:1901363	GTP binding//nucleotide binding//nucleoside binding//purine nucleoside binding//molecular_function//binding//purine nucleotide binding//guanyl nucleotide binding//ribonucleoside binding//purine ribonucleoside binding//ribonucleotide binding//purine ribonucleotide binding//guanyl ribonucleotide binding//purine ribonucleoside triphosphate binding//small molecule binding//ion binding//anion binding/…
RchiOBHmChr1g0370071	blue	Putative cytochrome P450	-0.691352	GO:0055114//GO:0008152//GO:0008150	oxidation-reduction process//metabolic process//biological_process			GO:0005506//GO:0016705//GO:0020037//GO:0003674//GO:0005488//GO:0046872//GO:0043167//GO:0043169//GO:0046914//GO:0003824//GO:0016491//GO:0046906//GO:0048037//GO:0097159//GO:1901363	iron ion binding//oxidoreductase activity, acting on paired donors, with incorporation or reduction of molecular oxygen//heme binding//molecular_function//binding//metal ion binding//ion binding//cation binding//transition metal ion binding//catalytic activity//oxidoreductase activity//tetrapyrrole binding//cofactor binding//organic cyclic compound binding//heterocyclic compound binding
RchiOBHmChr4g0429791	blue	hypothetical protein	-0.694707	--	--	--	--	--	--
RchiOBHmChr5g0059901	blue	Putative small auxin-up RNA	-0.69985	GO:0009733//GO:0008150//GO:0009719//GO:0009725//GO:0010033//GO:0042221//GO:0050896	response to auxin//biological_process//response to endogenous stimulus//response to hormone//response to organic substance//response to chemical//response to stimulus
RchiOBHmChr5g0055101	blue	Putative Caspase-like domain-containing protein	-0.702546	--	--	--	--	--	--
RchiOBHmChr1g0314461	blue	Putative TIR domain, P-loop containing nucleoside triphosphate hydrolase	-0.703085	GO:0007165//GO:0007154//GO:0008150//GO:0009987//GO:0023052//GO:0050789//GO:0050794//GO:0050896//GO:0051716//GO:0065007	signal transduction//cell communication//biological_process//cellular process//signaling//regulation of biological process//regulation of cellular process//response to stimulus//cellular response to stimulus//biological regulation			GO:0005515//GO:0043531//GO:0003674//GO:0005488//GO:0000166//GO:0017076//GO:0030554//GO:0032553//GO:0032555//GO:0032559//GO:0036094//GO:0043167//GO:0043168//GO:0097159//GO:0097367//GO:1901265//GO:1901363	protein binding//ADP binding//molecular_function//binding//nucleotide binding//purine nucleotide binding//adenyl nucleotide binding//ribonucleotide binding//purine ribonucleotide binding//adenyl ribonucleotide binding//small molecule binding//ion binding//anion binding//organic cyclic compound binding//carbohydrate derivative binding//nucleoside phosphate binding//heterocyclic compound binding
RchiOBHmChr5g0031021	blue	Putative bulb-type lectin domain-containing protein	-0.706667	--	--	--	--	--	--
RchiOBHmChr5g0030891	blue	Putative phosphoric monoester hydrolase	-0.707554					GO:0003677//GO:0008270//GO:0003674//GO:0003676//GO:0005488//GO:0097159//GO:1901363//GO:0046872//GO:0043167//GO:0043169//GO:0046914	DNA binding//zinc ion binding//molecular_function//nucleic acid binding//binding//organic cyclic compound binding//heterocyclic compound binding//metal ion binding//ion binding//cation binding//transition metal ion binding
RchiOBHmChr3g0467561	blue	Putative transcription factor Homobox-WOX family	-0.710238					GO:0003677//GO:0003674//GO:0003676//GO:0005488//GO:0097159//GO:1901363	DNA binding//molecular_function//nucleic acid binding//binding//organic cyclic compound binding//heterocyclic compound binding
RchiOBHmChr3g0476521	blue	Putative transcription factor C2H2 family	-0.712026					GO:0005515//GO:0008270//GO:0003674//GO:0005488//GO:0046872//GO:0043167//GO:0043169//GO:0046914	protein binding//zinc ion binding//molecular_function//binding//metal ion binding//ion binding//cation binding//transition metal ion binding
RchiOBHmChr2g0157531	blue	hypothetical protein	-0.714204	--	--	--	--	--	--
RchiOBHmChr1g0377941	blue	Putative quinate O-hydroxycinnamoyltransferase	-0.717735					GO:0016747//GO:0003674//GO:0003824//GO:0016740//GO:0016746	transferase activity, transferring acyl groups other than amino-acyl groups//molecular_function//catalytic activity//transferase activity//transferase activity, transferring acyl groups
RchiOBHmChr2g0085701	blue	Putative DNA (cytosine-5-)-methyltransferase	-0.724049	--	--	--	--	--	--
RchiOBHmChr3g0484131	blue	Putative fumarylacetoacetase	-0.727206	GO:0008152//GO:0009072//GO:0008150//GO:0006082//GO:0006520//GO:0006725//GO:0006807//GO:0009987//GO:0019752//GO:0043436//GO:0044237//GO:0044238//GO:0044281//GO:0071704//GO:1901360//GO:1901564	metabolic process//aromatic amino acid family metabolic process//biological_process//organic acid metabolic process//cellular amino acid metabolic process//cellular aromatic compound metabolic process//nitrogen compound metabolic process//cellular process//carboxylic acid metabolic process//oxoacid metabolic process//cellular metabolic process//primary metabolic process//small molecule metabolic …			GO:0003824//GO:0004334//GO:0003674//GO:0016787//GO:0016822//GO:0016823	catalytic activity//fumarylacetoacetase activity//molecular_function//hydrolase activity//hydrolase activity, acting on acid carbon-carbon bonds//hydrolase activity, acting on acid carbon-carbon bonds, in ketonic substances
RchiOBHmChr1g0364991	blue	Putative transcription factor Hap3/NF-YB family	-0.727922					GO:0046982//GO:0005515//GO:0003674//GO:0005488//GO:0046983	protein heterodimerization activity//protein binding//molecular_function//binding//protein dimerization activity
RchiOBHmChr1g0375831	blue	Putative abieta-7,13-dien-18-ol hydroxylase	-0.729826	GO:0055114//GO:0008152//GO:0008150	oxidation-reduction process//metabolic process//biological_process			GO:0005506//GO:0016705//GO:0020037//GO:0003674//GO:0005488//GO:0046872//GO:0043167//GO:0043169//GO:0046914//GO:0003824//GO:0016491//GO:0046906//GO:0048037//GO:0097159//GO:1901363	iron ion binding//oxidoreductase activity, acting on paired donors, with incorporation or reduction of molecular oxygen//heme binding//molecular_function//binding//metal ion binding//ion binding//cation binding//transition metal ion binding//catalytic activity//oxidoreductase activity//tetrapyrrole binding//cofactor binding//organic cyclic compound binding//heterocyclic compound binding
RchiOBHmChr3g0467231	blue	hypothetical protein	-0.733323	--	--	--	--	--	--
RchiOBHmChr1g0378221	blue	Putative protein kinase RLK-Pelle-CrRLK1L-1 family	-0.733787	GO:0006468//GO:0008152//GO:0006464//GO:0006793//GO:0006796//GO:0006807//GO:0008150//GO:0009987//GO:0016310//GO:0019538//GO:0036211//GO:0043170//GO:0043412//GO:0044237//GO:0044238//GO:0044260//GO:0044267//GO:0071704//GO:1901564	protein phosphorylation//metabolic process//cellular protein modification process//phosphorus metabolic process//phosphate-containing compound metabolic process//nitrogen compound metabolic process//biological_process//cellular process//phosphorylation//protein metabolic process//protein modification process//macromolecule metabolic process//macromolecule modification//cellular metabolic process/…			GO:0004672//GO:0003674//GO:0003824//GO:0016301//GO:0016740//GO:0016772//GO:0016773//GO:0140096	protein kinase activity//molecular_function//catalytic activity//kinase activity//transferase activity//transferase activity, transferring phosphorus-containing groups//phosphotransferase activity, alcohol group as acceptor//catalytic activity, acting on a protein
RchiOBHmChr3g0459051	blue	hypothetical protein	-0.736397	--	--	--	--	--	--
RchiOBHmChr5g0006611	blue	hypothetical protein	-0.738961	--	--	--	--	--	--
RchiOBHmChr2g0170631	blue	Putative powdery mildew resistance protein, RPW8	-0.739494					GO:0043531//GO:0000166//GO:0003674//GO:0005488//GO:0017076//GO:0030554//GO:0032553//GO:0032555//GO:0032559//GO:0036094//GO:0043167//GO:0043168//GO:0097159//GO:0097367//GO:1901265//GO:1901363	ADP binding//nucleotide binding//molecular_function//binding//purine nucleotide binding//adenyl nucleotide binding//ribonucleotide binding//purine ribonucleotide binding//adenyl ribonucleotide binding//small molecule binding//ion binding//anion binding//organic cyclic compound binding//carbohydrate derivative binding//nucleoside phosphate binding//heterocyclic compound binding
RchiOBHmChr5g0011021	blue	Putative protein kinase RLK-Pelle-LRR-VI-2 family	-0.740217	GO:0006468//GO:0008152//GO:0006464//GO:0006793//GO:0006796//GO:0006807//GO:0008150//GO:0009987//GO:0016310//GO:0019538//GO:0036211//GO:0043170//GO:0043412//GO:0044237//GO:0044238//GO:0044260//GO:0044267//GO:0071704//GO:1901564	protein phosphorylation//metabolic process//cellular protein modification process//phosphorus metabolic process//phosphate-containing compound metabolic process//nitrogen compound metabolic process//biological_process//cellular process//phosphorylation//protein metabolic process//protein modification process//macromolecule metabolic process//macromolecule modification//cellular metabolic process/…			GO:0004672//GO:0003674//GO:0003824//GO:0016301//GO:0016740//GO:0016772//GO:0016773//GO:0140096	protein kinase activity//molecular_function//catalytic activity//kinase activity//transferase activity//transferase activity, transferring phosphorus-containing groups//phosphotransferase activity, alcohol group as acceptor//catalytic activity, acting on a protein
RchiOBHmChr1g0357111	blue	Putative 3-hydroxyisobutyryl-CoA hydrolase	-0.743186	--	--	--	--	--	--
RchiOBHmChr4g0434891	blue	Putative transcription factor MYB-HB-like family	-0.744819					GO:0003677//GO:0003674//GO:0003676//GO:0005488//GO:0097159//GO:1901363	DNA binding//molecular_function//nucleic acid binding//binding//organic cyclic compound binding//heterocyclic compound binding
RchiOBHmChr5g0061911	blue	Putative laccase	-0.752045	GO:0055114//GO:0008152//GO:0008150	oxidation-reduction process//metabolic process//biological_process			GO:0005507//GO:0016491//GO:0003674//GO:0005488//GO:0046872//GO:0043167//GO:0043169//GO:0046914//GO:0003824	copper ion binding//oxidoreductase activity//molecular_function//binding//metal ion binding//ion binding//cation binding//transition metal ion binding//catalytic activity
RchiOBHmChr5g0009391	blue	hypothetical protein	-0.752866	--	--	--	--	--	--
RchiOBHmChr5g0028341	blue	Putative vinorine synthase	-0.753093					GO:0016747//GO:0003674//GO:0003824//GO:0016740//GO:0016746	transferase activity, transferring acyl groups other than amino-acyl groups//molecular_function//catalytic activity//transferase activity//transferase activity, transferring acyl groups
RchiOBHmChr1g0358151	blue	hypothetical protein	-0.753812	--	--	--	--	--	--
RchiOBHmChr5g0009371	blue	hypothetical protein	-0.754292	GO:0006952//GO:0006950//GO:0008150//GO:0050896	defense response//response to stress//biological_process//response to stimulus	GO:0016021//GO:0005575//GO:0016020//GO:0031224//GO:0044425	integral component of membrane//cellular_component//membrane//intrinsic component of membrane//membrane part
RchiOBHmChr1g0314741	blue	Putative TIR domain, winged helix-turn-helix DNA-binding domain-containing protein	-0.756416	GO:0007165//GO:0007154//GO:0008150//GO:0009987//GO:0023052//GO:0050789//GO:0050794//GO:0050896//GO:0051716//GO:0065007	signal transduction//cell communication//biological_process//cellular process//signaling//regulation of biological process//regulation of cellular process//response to stimulus//cellular response to stimulus//biological regulation			GO:0005515//GO:0043531//GO:0003674//GO:0005488//GO:0000166//GO:0017076//GO:0030554//GO:0032553//GO:0032555//GO:0032559//GO:0036094//GO:0043167//GO:0043168//GO:0097159//GO:0097367//GO:1901265//GO:1901363	protein binding//ADP binding//molecular_function//binding//nucleotide binding//purine nucleotide binding//adenyl nucleotide binding//ribonucleotide binding//purine ribonucleotide binding//adenyl ribonucleotide binding//small molecule binding//ion binding//anion binding//organic cyclic compound binding//carbohydrate derivative binding//nucleoside phosphate binding//heterocyclic compound binding
RchiOBHmChr5g0056971	blue	Putative major facilitator superfamily domain-containing protein	-0.759588	--	--	--	--	--	--
RchiOBHmChr3g0490761	blue	Putative P-loop containing nucleoside triphosphate hydrolase, leucine-rich repeat domain, L	-0.759902					GO:0043531//GO:0000166//GO:0003674//GO:0005488//GO:0017076//GO:0030554//GO:0032553//GO:0032555//GO:0032559//GO:0036094//GO:0043167//GO:0043168//GO:0097159//GO:0097367//GO:1901265//GO:1901363	ADP binding//nucleotide binding//molecular_function//binding//purine nucleotide binding//adenyl nucleotide binding//ribonucleotide binding//purine ribonucleotide binding//adenyl ribonucleotide binding//small molecule binding//ion binding//anion binding//organic cyclic compound binding//carbohydrate derivative binding//nucleoside phosphate binding//heterocyclic compound binding
RchiOBHmChr5g0017641	blue	Putative tetrahydroberberine oxidase	-0.760084	GO:0055114//GO:0008152//GO:0008150	oxidation-reduction process//metabolic process//biological_process			GO:0003824//GO:0016614//GO:0050660//GO:0016491//GO:0003674//GO:0000166//GO:0005488//GO:0036094//GO:0043167//GO:0043168//GO:0048037//GO:0050662//GO:0097159//GO:1901265//GO:1901363	catalytic activity//oxidoreductase activity, acting on CH-OH group of donors//flavin adenine dinucleotide binding//oxidoreductase activity//molecular_function//nucleotide binding//binding//small molecule binding//ion binding//anion binding//cofactor binding//coenzyme binding//organic cyclic compound binding//nucleoside phosphate binding//heterocyclic compound binding
RchiOBHmChr4g0441081	blue	Putative transcription factor MYB-HB-like family	-0.762019					GO:0003677//GO:0003674//GO:0003676//GO:0005488//GO:0097159//GO:1901363	DNA binding//molecular_function//nucleic acid binding//binding//organic cyclic compound binding//heterocyclic compound binding
RchiOBHmChr2g0163921	blue	Putative proline dehydrogenase	-0.770825	--	--	--	--	--	--
RchiOBHmChr3g0474931	blue	Putative lysosomal Pro-Xaa carboxypeptidase	-0.771419	GO:0006508//GO:0008152//GO:0006807//GO:0008150//GO:0019538//GO:0043170//GO:0044238//GO:0071704//GO:1901564	proteolysis//metabolic process//nitrogen compound metabolic process//biological_process//protein metabolic process//macromolecule metabolic process//primary metabolic process//organic substance metabolic process//organonitrogen compound metabolic process			GO:0008236//GO:0003674//GO:0003824//GO:0008233//GO:0070011//GO:0016787//GO:0017171//GO:0140096	serine-type peptidase activity//molecular_function//catalytic activity//peptidase activity//peptidase activity, acting on L-amino acid peptides//hydrolase activity//serine hydrolase activity//catalytic activity, acting on a protein
RchiOBHmChr3g0496451	blue	hypothetical protein	-0.771977	--	--	--	--	--	--
RchiOBHmChr1g0372771	blue	Putative C2 domain-containing protein	-0.773821					GO:0005515//GO:0003674//GO:0005488	protein binding//molecular_function//binding
RchiOBHmChr1g0381731	blue	hypothetical protein	-0.774493	--	--	--	--	--	--
RchiOBHmChr2g0091731	blue	Putative RNA-directed RNA polymerase	-0.776269					GO:0003968//GO:0003674//GO:0003824//GO:0016740//GO:0016772//GO:0016779//GO:0034062//GO:0097747//GO:0140098	RNA-directed 5'-3' RNA polymerase activity//molecular_function//catalytic activity//transferase activity//transferase activity, transferring phosphorus-containing groups//nucleotidyltransferase activity//5'-3' RNA polymerase activity//RNA polymerase activity//catalytic activity, acting on RNA
RchiOBHmChr4g0420901	blue	Putative cation/H+ exchanger, cation/H+ exchanger, CPA1 family, na+/H+ exchanger NHX -type	-0.77669	GO:0006812//GO:0055085//GO:0006810//GO:0006811//GO:0008150//GO:0051179//GO:0051234	cation transport//transmembrane transport//transport//ion transport//biological_process//localization//establishment of localization	GO:0016021//GO:0005575//GO:0016020//GO:0031224//GO:0044425	integral component of membrane//cellular_component//membrane//intrinsic component of membrane//membrane part	GO:0015299//GO:0003674//GO:0005215//GO:0022857//GO:0015291//GO:0008324//GO:0015075//GO:0015077//GO:0015078//GO:0015297//GO:0015298//GO:0015318//GO:0022804//GO:0022890	solute:proton antiporter activity//molecular_function//transporter activity//transmembrane transporter activity//secondary active transmembrane transporter activity//cation transmembrane transporter activity//ion transmembrane transporter activity//monovalent inorganic cation transmembrane transporter activity//proton transmembrane transporter activity//antiporter activity//solute:cation antiport…
RchiOBHmChr4g0435491	blue	Putative vacuolar protein sorting-associated protein Ist1	-0.781522	GO:0015031//GO:0008104//GO:0006810//GO:0008150//GO:0015833//GO:0033036//GO:0042886//GO:0045184//GO:0051179//GO:0051234//GO:0071702//GO:0071705	protein transport//protein localization//transport//biological_process//peptide transport//macromolecule localization//amide transport//establishment of protein localization//localization//establishment of localization//organic substance transport//nitrogen compound transport
RchiOBHmChr4g0444001	blue	Putative oxidoreductase	-0.784297	GO:0008152//GO:0055114//GO:0008150	metabolic process//oxidation-reduction process//biological_process			GO:0016491//GO:0003674//GO:0003824	oxidoreductase activity//molecular_function//catalytic activity
RchiOBHmChr2g0124891	blue	Putative chromatin remodeling & transcription regulator ABTB family	-0.786067					GO:0005515//GO:0003674//GO:0005488	protein binding//molecular_function//binding
RchiOBHmChr0c44g0503581	blue	hypothetical protein	-0.789695	--	--	--	--	--	--
RchiOBHmChr1g0318621	blue	Putative transcription initiation factor IIF, beta subunit	-0.791286	GO:0006367//GO:0006366//GO:0008152//GO:0006139//GO:0006351//GO:0006352//GO:0006725//GO:0006807//GO:0008150//GO:0009058//GO:0009059//GO:0009987//GO:0010467//GO:0016070//GO:0018130//GO:0019438//GO:0032774//GO:0034641//GO:0034645//GO:0034654//GO:0043170//GO:0044237//GO:0044238//GO:0044249//GO:0044260//GO:0044271//GO:0046483//GO:0071704//GO:0090304//GO:0097659//GO:1901360//GO:1901362//GO:1901576	transcription initiation from RNA polymerase II promoter//transcription by RNA polymerase II//metabolic process//nucleobase-containing compound metabolic process//transcription, DNA-templated//DNA-templated transcription, initiation//cellular aromatic compound metabolic process//nitrogen compound metabolic process//biological_process//biosynthetic process//macromolecule biosynthetic process//cell…	GO:0005674//GO:0005622//GO:0005575//GO:0000428//GO:0005623//GO:0005634//GO:0005654//GO:0005667//GO:0043231//GO:0016591//GO:0030880//GO:0031974//GO:0031981//GO:0032991//GO:0043226//GO:0043227//GO:0043229//GO:0043233//GO:0044422//GO:0044424//GO:0044428//GO:0044446//GO:0044451//GO:0044464//GO:0044798//GO:0055029//GO:0061695//GO:0070013//GO:0090575//GO:1902494//GO:1990234	transcription factor TFIIF complex//intracellular//cellular_component//DNA-directed RNA polymerase complex//cell//nucleus//nucleoplasm//transcription factor complex//intracellular membrane-bounded organelle//DNA-directed RNA polymerase II, holoenzyme//RNA polymerase complex//membrane-enclosed lumen//nuclear lumen//protein-containing complex//organelle//membrane-bounded organelle//intracellular or…	GO:0003824//GO:0003674	catalytic activity//molecular_function
RchiOBHmChr4g0435831	blue	hypothetical protein	-0.793092	--	--	--	--	--	--
RchiOBHmChr3g0461091	blue	Putative wound-induced protein, Wun1	-0.793502	--	--	--	--	--	--
RchiOBHmChr5g0013871	blue	Putative leucine-rich repeat domain, L domain-containing protein	-0.796633	--	--	--	--	--	--
RchiOBHmChr1g0344371	blue	Putative non-specific serine/threonine protein kinase	-0.79726	--	--	--	--	--	--
RchiOBHmChr5g0001841	blue	Putative transcription factor C2H2 family	-0.79802	--	--	--	--	--	--
RchiOBHmChr5g0010741	blue	Putative heavy metal-associated domain, HMA	-0.802326	GO:0030001//GO:0006810//GO:0006811//GO:0006812//GO:0008150//GO:0051179//GO:0051234	metal ion transport//transport//ion transport//cation transport//biological_process//localization//establishment of localization			GO:0046872//GO:0003674//GO:0005488//GO:0043167//GO:0043169	metal ion binding//molecular_function//binding//ion binding//cation binding
RchiOBHmChr2g0140541	blue	hypothetical protein	-0.803004					GO:0005488//GO:0003674	binding//molecular_function
RchiOBHmChr3g0465351	blue	hypothetical protein	-0.806652	--	--	--	--	--	--
RchiOBHmChr1g0344381	blue	Putative transferase, protein kinase RLK-Pelle-RLCK-VIIa-2 family	-0.80763	GO:0006468//GO:0008152//GO:0006464//GO:0006793//GO:0006796//GO:0006807//GO:0008150//GO:0009987//GO:0016310//GO:0019538//GO:0036211//GO:0043170//GO:0043412//GO:0044237//GO:0044238//GO:0044260//GO:0044267//GO:0071704//GO:1901564	protein phosphorylation//metabolic process//cellular protein modification process//phosphorus metabolic process//phosphate-containing compound metabolic process//nitrogen compound metabolic process//biological_process//cellular process//phosphorylation//protein metabolic process//protein modification process//macromolecule metabolic process//macromolecule modification//cellular metabolic process/…			GO:0004672//GO:0003674//GO:0003824//GO:0016301//GO:0016740//GO:0016772//GO:0016773//GO:0140096	protein kinase activity//molecular_function//catalytic activity//kinase activity//transferase activity//transferase activity, transferring phosphorus-containing groups//phosphotransferase activity, alcohol group as acceptor//catalytic activity, acting on a protein
RchiOBHmChr5g0041161	blue	hypothetical protein	-0.807738	--	--	--	--	--	--
RchiOBHmChr2g0156281	blue	Putative leucine-rich repeat-containing, plant-type, leucine-rich repeat domain, L	-0.808542					GO:0005515//GO:0003674//GO:0005488	protein binding//molecular_function//binding
RchiOBHmChr2g0122231	blue	Putative DNA topoisomerase transcription factor interactor and regulator CCHC(Zn) family	-0.809146	GO:0006265//GO:0051276//GO:0008152//GO:0006139//GO:0006259//GO:0006725//GO:0006807//GO:0006996//GO:0008150//GO:0009987//GO:0016043//GO:0034641//GO:0043170//GO:0044237//GO:0044238//GO:0044260//GO:0046483//GO:0071103//GO:0071704//GO:0071840//GO:0090304//GO:1901360	DNA topological change//chromosome organization//metabolic process//nucleobase-containing compound metabolic process//DNA metabolic process//cellular aromatic compound metabolic process//nitrogen compound metabolic process//organelle organization//biological_process//cellular process//cellular component organization//cellular nitrogen compound metabolic process//macromolecule metabolic process//c…	GO:0005694//GO:0005622//GO:0005575//GO:0005623//GO:0043226//GO:0043228//GO:0043229//GO:0043232//GO:0044424//GO:0044464	chromosome//intracellular//cellular_component//cell//organelle//non-membrane-bounded organelle//intracellular organelle//intracellular non-membrane-bounded organelle//intracellular part//cell part	GO:0008270//GO:0003677//GO:0003916//GO:0003674//GO:0005488//GO:0046872//GO:0043167//GO:0043169//GO:0046914//GO:0003676//GO:0097159//GO:1901363//GO:0003824//GO:0016853//GO:0140097	zinc ion binding//DNA binding//DNA topoisomerase activity//molecular_function//binding//metal ion binding//ion binding//cation binding//transition metal ion binding//nucleic acid binding//organic cyclic compound binding//heterocyclic compound binding//catalytic activity//isomerase activity//catalytic activity, acting on DNA
RchiOBHmChr2g0123031	blue	hypothetical protein	-0.810776	--	--	--	--	--	--
RchiOBHmChr5g0026431	blue	hypothetical protein	-0.810919	--	--	--	--	--	--
RchiOBHmChr5g0056941	blue	hypothetical protein	-0.812423	--	--	--	--	--	--
RchiOBHmChr4g0408971	blue	hypothetical protein	-0.812781	--	--	--	--	--	--
RchiOBHmChr4g0425141	blue	Putative protein kinase RLK-Pelle-CrRLK1L-1 family	-0.813401	GO:0006468//GO:0008152//GO:0006464//GO:0006793//GO:0006796//GO:0006807//GO:0008150//GO:0009987//GO:0016310//GO:0019538//GO:0036211//GO:0043170//GO:0043412//GO:0044237//GO:0044238//GO:0044260//GO:0044267//GO:0071704//GO:1901564	protein phosphorylation//metabolic process//cellular protein modification process//phosphorus metabolic process//phosphate-containing compound metabolic process//nitrogen compound metabolic process//biological_process//cellular process//phosphorylation//protein metabolic process//protein modification process//macromolecule metabolic process//macromolecule modification//cellular metabolic process/…			GO:0004672//GO:0003674//GO:0003824//GO:0016301//GO:0016740//GO:0016772//GO:0016773//GO:0140096	protein kinase activity//molecular_function//catalytic activity//kinase activity//transferase activity//transferase activity, transferring phosphorus-containing groups//phosphotransferase activity, alcohol group as acceptor//catalytic activity, acting on a protein
RchiOBHmChr2g0159421	blue	hypothetical protein	-0.813513	--	--	--	--	--	--
RchiOBHmChr1g0340151	blue	Putative xenobiotic-transporting ATPase	-0.815007	GO:0006810//GO:0055085//GO:0008150//GO:0051179//GO:0051234	transport//transmembrane transport//biological_process//localization//establishment of localization	GO:0016021//GO:0005575//GO:0016020//GO:0031224//GO:0044425	integral component of membrane//cellular_component//membrane//intrinsic component of membrane//membrane part	GO:0005524//GO:0016887//GO:0042626//GO:0000166//GO:0003674//GO:0005488//GO:0008144//GO:0017076//GO:0030554//GO:0032553//GO:0032555//GO:0032559//GO:0035639//GO:0036094//GO:0043167//GO:0043168//GO:0097159//GO:0097367//GO:1901265//GO:1901363//GO:0003824//GO:0017111//GO:0016462//GO:0016787//GO:0016817//GO:0016818//GO:0042623//GO:0005215//GO:0022857//GO:0015399//GO:0015405//GO:0022804//GO:0043492	ATP binding//ATPase activity//ATPase activity, coupled to transmembrane movement of substances//nucleotide binding//molecular_function//binding//drug binding//purine nucleotide binding//adenyl nucleotide binding//ribonucleotide binding//purine ribonucleotide binding//adenyl ribonucleotide binding//purine ribonucleoside triphosphate binding//small molecule binding//ion binding//anion binding//orga…
RchiOBHmChr2g0152951	blue	Putative transcription factor ARF family	-0.819763	GO:0006355//GO:0009725//GO:0008152//GO:0006139//GO:0006351//GO:0006725//GO:0006807//GO:0008150//GO:0009058//GO:0009059//GO:0009889//GO:0009987//GO:0010467//GO:0010468//GO:0010556//GO:0016070//GO:0018130//GO:0019219//GO:0019222//GO:0019438//GO:0031323//GO:0031326//GO:0032774//GO:0034641//GO:0034645//GO:0034654//GO:0043170//GO:0044237//GO:0044238//GO:0044249//GO:0044260//GO:0044271//GO:0046483//GO:…	regulation of transcription, DNA-templated//response to hormone//metabolic process//nucleobase-containing compound metabolic process//transcription, DNA-templated//cellular aromatic compound metabolic process//nitrogen compound metabolic process//biological_process//biosynthetic process//macromolecule biosynthetic process//regulation of biosynthetic process//cellular process//gene expression//reg…	GO:0005634//GO:0005622//GO:0005575//GO:0005623//GO:0043231//GO:0043226//GO:0043227//GO:0043229//GO:0044424//GO:0044464	nucleus//intracellular//cellular_component//cell//intracellular membrane-bounded organelle//organelle//membrane-bounded organelle//intracellular organelle//intracellular part//cell part	GO:0003677//GO:0003674//GO:0003676//GO:0005488//GO:0097159//GO:1901363	DNA binding//molecular_function//nucleic acid binding//binding//organic cyclic compound binding//heterocyclic compound binding
RchiOBHmChr3g0462431	blue	Putative adenylylsulfatase transcription factor bHLH family	-0.821166					GO:0046983//GO:0005515//GO:0003674//GO:0005488	protein dimerization activity//protein binding//molecular_function//binding
RchiOBHmChr4g0398411	blue	Putative F-box domain-containing protein	-0.822626					GO:0005515//GO:0003674//GO:0005488	protein binding//molecular_function//binding
RchiOBHmChr4g0442121	blue	Putative xyloglucan:xyloglucosyl transferase	-0.823927	GO:0006073//GO:0005975//GO:0008152//GO:0005976//GO:0008150//GO:0009987//GO:0043170//GO:0044042//GO:0044237//GO:0044238//GO:0044260//GO:0044262//GO:0044264//GO:0071704	cellular glucan metabolic process//carbohydrate metabolic process//metabolic process//polysaccharide metabolic process//biological_process//cellular process//macromolecule metabolic process//glucan metabolic process//cellular metabolic process//primary metabolic process//cellular macromolecule metabolic process//cellular carbohydrate metabolic process//cellular polysaccharide metabolic process//o…	GO:0005618//GO:0048046//GO:0005575//GO:0005623//GO:0030312//GO:0044464//GO:0071944//GO:0005576	cell wall//apoplast//cellular_component//cell//external encapsulating structure//cell part//cell periphery//extracellular region	GO:0016762//GO:0004553//GO:0003674//GO:0003824//GO:0016740//GO:0016757//GO:0016758//GO:0046527//GO:0016787//GO:0016798	xyloglucan:xyloglucosyl transferase activity//hydrolase activity, hydrolyzing O-glycosyl compounds//molecular_function//catalytic activity//transferase activity//transferase activity, transferring glycosyl groups//transferase activity, transferring hexosyl groups//glucosyltransferase activity//hydrolase activity//hydrolase activity, acting on glycosyl bonds
RchiOBHmChr2g0104811	blue	Putative mitogen-activated protein kinase kinase kinase STE-STE11 family	-0.82398	GO:0006468//GO:0008152//GO:0006464//GO:0006793//GO:0006796//GO:0006807//GO:0008150//GO:0009987//GO:0016310//GO:0019538//GO:0036211//GO:0043170//GO:0043412//GO:0044237//GO:0044238//GO:0044260//GO:0044267//GO:0071704//GO:1901564	protein phosphorylation//metabolic process//cellular protein modification process//phosphorus metabolic process//phosphate-containing compound metabolic process//nitrogen compound metabolic process//biological_process//cellular process//phosphorylation//protein metabolic process//protein modification process//macromolecule metabolic process//macromolecule modification//cellular metabolic process/…			GO:0004672//GO:0005524//GO:0003674//GO:0003824//GO:0016301//GO:0016740//GO:0016772//GO:0016773//GO:0140096//GO:0000166//GO:0005488//GO:0008144//GO:0017076//GO:0030554//GO:0032553//GO:0032555//GO:0032559//GO:0035639//GO:0036094//GO:0043167//GO:0043168//GO:0097159//GO:0097367//GO:1901265//GO:1901363	protein kinase activity//ATP binding//molecular_function//catalytic activity//kinase activity//transferase activity//transferase activity, transferring phosphorus-containing groups//phosphotransferase activity, alcohol group as acceptor//catalytic activity, acting on a protein//nucleotide binding//binding//drug binding//purine nucleotide binding//adenyl nucleotide binding//ribonucleotide binding/…
RchiOBHmChr2g0176631	blue	Putative diadenosine hexaphosphate hydrolase (AMP-forming)	-0.824256					GO:0016787//GO:0003674//GO:0003824	hydrolase activity//molecular_function//catalytic activity
RchiOBHmChr1g0359121	blue	Putative transcription factor MYB-HB-like family	-0.824506					GO:0003677//GO:0003674//GO:0003676//GO:0005488//GO:0097159//GO:1901363	DNA binding//molecular_function//nucleic acid binding//binding//organic cyclic compound binding//heterocyclic compound binding
RchiOBHmChr2g0091081	blue	Putative glucan endo-1,3-beta-D-glucosidase	-0.824829	GO:0005975//GO:0008152//GO:0008150//GO:0044238//GO:0071704	carbohydrate metabolic process//metabolic process//biological_process//primary metabolic process//organic substance metabolic process			GO:0004553//GO:0003674//GO:0003824//GO:0016787//GO:0016798	hydrolase activity, hydrolyzing O-glycosyl compounds//molecular_function//catalytic activity//hydrolase activity//hydrolase activity, acting on glycosyl bonds
RchiOBHmChr2g0107091	blue	Putative GH3 family protein	-0.827255	--	--	--	--	--	--
RchiOBHmChr5g0035361	blue	Putative cytochrome C biogenesis protein, transmembrane	-0.827654	GO:0017004//GO:0055114//GO:0008150//GO:0009987//GO:0022607//GO:0016043//GO:0034622//GO:0043933//GO:0044085//GO:0065003//GO:0071840//GO:0008152	cytochrome complex assembly//oxidation-reduction process//biological_process//cellular process//cellular component assembly//cellular component organization//cellular protein-containing complex assembly//protein-containing complex subunit organization//cellular component biogenesis//protein-containing complex assembly//cellular component organization or biogenesis//metabolic process	GO:0016020//GO:0005575	membrane//cellular_component
RchiOBHmChr2g0123341	blue	Putative transcription factor Homobox-WOX family	-0.829625					GO:0003677//GO:0003674//GO:0003676//GO:0005488//GO:0097159//GO:1901363	DNA binding//molecular_function//nucleic acid binding//binding//organic cyclic compound binding//heterocyclic compound binding
RchiOBHmChr2g0099291	blue	Putative thaumatin	-0.831557	--	--	--	--	--	--
RchiOBHmChr2g0126411	blue	Putative acylglycerol lipase	-0.832613	--	--	--	--	--	--
RchiOBHmChr4g0390061	blue	hypothetical protein	-0.832882	--	--	--	--	--	--
RchiOBHmChr1g0328141	blue	Putative bifunctional inhibitor/plant lipid transfer protein/seed storage helical	-0.83612	--	--	--	--	--	--
RchiOBHmChr3g0454091	blue	Putative alpha-L-fucosidase	-0.836969					GO:0016788//GO:0003674//GO:0003824//GO:0016787	hydrolase activity, acting on ester bonds//molecular_function//catalytic activity//hydrolase activity
RchiOBHmChr3g0456971	blue	Putative inorganic diphosphatase	-0.839336			GO:0016020//GO:0005575	membrane//cellular_component	GO:0004427//GO:0009678//GO:0003674//GO:0003824//GO:0016462//GO:0016787//GO:0016817//GO:0016818//GO:0005215//GO:0022857//GO:0015399//GO:0015405//GO:0022804	inorganic diphosphatase activity//hydrogen-translocating pyrophosphatase activity//molecular_function//catalytic activity//pyrophosphatase activity//hydrolase activity//hydrolase activity, acting on acid anhydrides//hydrolase activity, acting on acid anhydrides, in phosphorus-containing anhydrides//transporter activity//transmembrane transporter activity//primary active transmembrane transporter …
RchiOBHmChr1g0376711	blue	Putative multi antimicrobial extrusion protein	-0.840197	GO:0006855//GO:0055085//GO:0006810//GO:0008150//GO:0042493//GO:0015893//GO:0042221//GO:0050896//GO:0051179//GO:0051234	drug transmembrane transport//transmembrane transport//transport//biological_process//response to drug//drug transport//response to chemical//response to stimulus//localization//establishment of localization	GO:0016020//GO:0005575	membrane//cellular_component	GO:0015238//GO:0015297//GO:0003674//GO:0005215//GO:0022857//GO:0015291//GO:0022804	drug transmembrane transporter activity//antiporter activity//molecular_function//transporter activity//transmembrane transporter activity//secondary active transmembrane transporter activity//active transmembrane transporter activity
RchiOBHmChr2g0090921	blue	Putative serine incorporator/TMS membrane protein	-0.842237			GO:0016020//GO:0005575	membrane//cellular_component
RchiOBHmChr1g0348531	blue	Putative 3-hydroxyisobutyryl-CoA hydrolase	-0.84383					GO:0016836//GO:0003674//GO:0003824//GO:0016829//GO:0016835	hydro-lyase activity//molecular_function//catalytic activity//lyase activity//carbon-oxygen lyase activity
RchiOBHmChr1g0349511	blue	Putative Gnk2-like domain-containing protein	-0.844009	--	--	--	--	--	--
RchiOBHmChr4g0394281	blue	Putative plastid lipid-associated protein/fibrillin	-0.844217	--	--	--	--	--	--
RchiOBHmChr2g0104051	blue	Putative L-ascorbate oxidase	-0.844488	GO:0055114//GO:0008152//GO:0008150	oxidation-reduction process//metabolic process//biological_process			GO:0005507//GO:0016491//GO:0003674//GO:0005488//GO:0046872//GO:0043167//GO:0043169//GO:0046914//GO:0003824	copper ion binding//oxidoreductase activity//molecular_function//binding//metal ion binding//ion binding//cation binding//transition metal ion binding//catalytic activity
RchiOBHmChr4g0388301	blue	Putative calcium-transporting ATPase	-0.845418					GO:0000166//GO:0046872//GO:0003674//GO:0005488//GO:0036094//GO:0097159//GO:1901265//GO:1901363//GO:0043167//GO:0043169	nucleotide binding//metal ion binding//molecular_function//binding//small molecule binding//organic cyclic compound binding//nucleoside phosphate binding//heterocyclic compound binding//ion binding//cation binding
RchiOBHmChr4g0416551	blue	Putative pyridoxal phosphatase	-0.846005	--	--	--	--	--	--
RchiOBHmChr4g0391431	blue	Putative protein kinase RLK-Pelle-DLSV family	-0.850526	GO:0006468//GO:0008152//GO:0006464//GO:0006793//GO:0006796//GO:0006807//GO:0008150//GO:0009987//GO:0016310//GO:0019538//GO:0036211//GO:0043170//GO:0043412//GO:0044237//GO:0044238//GO:0044260//GO:0044267//GO:0071704//GO:1901564	protein phosphorylation//metabolic process//cellular protein modification process//phosphorus metabolic process//phosphate-containing compound metabolic process//nitrogen compound metabolic process//biological_process//cellular process//phosphorylation//protein metabolic process//protein modification process//macromolecule metabolic process//macromolecule modification//cellular metabolic process/…			GO:0004672//GO:0005524//GO:0003674//GO:0003824//GO:0016301//GO:0016740//GO:0016772//GO:0016773//GO:0140096//GO:0000166//GO:0005488//GO:0008144//GO:0017076//GO:0030554//GO:0032553//GO:0032555//GO:0032559//GO:0035639//GO:0036094//GO:0043167//GO:0043168//GO:0097159//GO:0097367//GO:1901265//GO:1901363	protein kinase activity//ATP binding//molecular_function//catalytic activity//kinase activity//transferase activity//transferase activity, transferring phosphorus-containing groups//phosphotransferase activity, alcohol group as acceptor//catalytic activity, acting on a protein//nucleotide binding//binding//drug binding//purine nucleotide binding//adenyl nucleotide binding//ribonucleotide binding/…
RchiOBHmChr2g0107481	blue	hypothetical protein	-0.852315	--	--	--	--	--	--
RchiOBHmChr4g0436671	blue	hypothetical protein	-0.854339	--	--	--	--	--	--
RchiOBHmChr1g0363051	blue	Putative chromatin regulator PHD family	-0.8552					GO:0005515//GO:0008270//GO:0003674//GO:0005488//GO:0046872//GO:0043167//GO:0043169//GO:0046914	protein binding//zinc ion binding//molecular_function//binding//metal ion binding//ion binding//cation binding//transition metal ion binding
RchiOBHmChr2g0156971	blue	hypothetical protein	-0.855817	--	--	--	--	--	--
RchiOBHmChr2g0107081	blue	Putative GH3 family protein	-0.857402	--	--	--	--	--	--
RchiOBHmChr1g0344571	blue	Putative Caspase-like domain-containing protein	-0.858067	--	--	--	--	--	--
RchiOBHmChr5g0010781	blue	Putative dihydroorotate dehydrogenase (quinone)	-0.858073	GO:0055114//GO:0008152//GO:0008150	oxidation-reduction process//metabolic process//biological_process	GO:0005737//GO:0005622//GO:0005575//GO:0005623//GO:0044424//GO:0044464	cytoplasm//intracellular//cellular_component//cell//intracellular part//cell part	GO:0016627//GO:0003674//GO:0003824//GO:0016491	oxidoreductase activity, acting on the CH-CH group of donors//molecular_function//catalytic activity//oxidoreductase activity
RchiOBHmChr2g0087791	blue	Putative transcription factor interactor and regulator AUX-IAA family	-0.858366	GO:0006355//GO:0008152//GO:0006139//GO:0006351//GO:0006725//GO:0006807//GO:0008150//GO:0009058//GO:0009059//GO:0009889//GO:0009987//GO:0010467//GO:0010468//GO:0010556//GO:0016070//GO:0018130//GO:0019219//GO:0019222//GO:0019438//GO:0031323//GO:0031326//GO:0032774//GO:0034641//GO:0034645//GO:0034654//GO:0043170//GO:0044237//GO:0044238//GO:0044249//GO:0044260//GO:0044271//GO:0046483//GO:0050789//GO:…	regulation of transcription, DNA-templated//metabolic process//nucleobase-containing compound metabolic process//transcription, DNA-templated//cellular aromatic compound metabolic process//nitrogen compound metabolic process//biological_process//biosynthetic process//macromolecule biosynthetic process//regulation of biosynthetic process//cellular process//gene expression//regulation of gene expre…	GO:0005634//GO:0005622//GO:0005575//GO:0005623//GO:0043231//GO:0043226//GO:0043227//GO:0043229//GO:0044424//GO:0044464	nucleus//intracellular//cellular_component//cell//intracellular membrane-bounded organelle//organelle//membrane-bounded organelle//intracellular organelle//intracellular part//cell part
RchiOBHmChr5g0041961	blue	Putative pirin, rmlC-like jelly roll	-0.860811	--	--	--	--	--	--
RchiOBHmChr2g0124531	blue	Putative small auxin-up RNA	-0.861599	GO:0009733//GO:0008150//GO:0009719//GO:0009725//GO:0010033//GO:0042221//GO:0050896	response to auxin//biological_process//response to endogenous stimulus//response to hormone//response to organic substance//response to chemical//response to stimulus
RchiOBHmChr2g0150781	blue	Putative protein kinase RLK-Pelle-WAK family	-0.862162	GO:0006468//GO:0008152//GO:0006464//GO:0006793//GO:0006796//GO:0006807//GO:0008150//GO:0009987//GO:0016310//GO:0019538//GO:0036211//GO:0043170//GO:0043412//GO:0044237//GO:0044238//GO:0044260//GO:0044267//GO:0071704//GO:1901564	protein phosphorylation//metabolic process//cellular protein modification process//phosphorus metabolic process//phosphate-containing compound metabolic process//nitrogen compound metabolic process//biological_process//cellular process//phosphorylation//protein metabolic process//protein modification process//macromolecule metabolic process//macromolecule modification//cellular metabolic process/…			GO:0030247//GO:0004672//GO:0005524//GO:0001871//GO:0003674//GO:0030246//GO:0005488//GO:0003824//GO:0016301//GO:0016740//GO:0016772//GO:0016773//GO:0140096//GO:0000166//GO:0008144//GO:0017076//GO:0030554//GO:0032553//GO:0032555//GO:0032559//GO:0035639//GO:0036094//GO:0043167//GO:0043168//GO:0097159//GO:0097367//GO:1901265//GO:1901363	polysaccharide binding//protein kinase activity//ATP binding//pattern binding//molecular_function//carbohydrate binding//binding//catalytic activity//kinase activity//transferase activity//transferase activity, transferring phosphorus-containing groups//phosphotransferase activity, alcohol group as acceptor//catalytic activity, acting on a protein//nucleotide binding//drug binding//purine nucleot…
RchiOBHmChr4g0430761	blue	Putative geraniol 8-hydroxylase	-0.862464	GO:0055114//GO:0008152//GO:0008150	oxidation-reduction process//metabolic process//biological_process			GO:0005506//GO:0016705//GO:0020037//GO:0003674//GO:0005488//GO:0046872//GO:0043167//GO:0043169//GO:0046914//GO:0003824//GO:0016491//GO:0046906//GO:0048037//GO:0097159//GO:1901363	iron ion binding//oxidoreductase activity, acting on paired donors, with incorporation or reduction of molecular oxygen//heme binding//molecular_function//binding//metal ion binding//ion binding//cation binding//transition metal ion binding//catalytic activity//oxidoreductase activity//tetrapyrrole binding//cofactor binding//organic cyclic compound binding//heterocyclic compound binding
RchiOBHmChr4g0428311	blue	Putative heparan-alpha-glucosaminide N-acetyltransferase	-0.862625	--	--	--	--	--	--
RchiOBHmChr3g0458741	blue	Putative pectinacetylesterase/NOTUM, alpha/Beta hydrolase	-0.863431					GO:0016787//GO:0003674//GO:0003824	hydrolase activity//molecular_function//catalytic activity
RchiOBHmChr1g0366041	blue	hypothetical protein	-0.864562	--	--	--	--	--	--
RchiOBHmChr5g0040211	blue	Putative transcription factor MYB-HB-like family	-0.864618					GO:0003677//GO:0003674//GO:0003676//GO:0005488//GO:0097159//GO:1901363	DNA binding//molecular_function//nucleic acid binding//binding//organic cyclic compound binding//heterocyclic compound binding
RchiOBHmChr1g0369541	blue	Putative major intrinsic protein	-0.864771	GO:0006810//GO:0008150//GO:0051179//GO:0051234	transport//biological_process//localization//establishment of localization	GO:0016020//GO:0005575	membrane//cellular_component	GO:0005215//GO:0003674	transporter activity//molecular_function
RchiOBHmChr4g0424881	blue	hypothetical protein	-0.869416	--	--	--	--	--	--
RchiOBHmChr2g0159351	blue	Putative multi antimicrobial extrusion protein	-0.869771	GO:0006855//GO:0055085//GO:0006810//GO:0008150//GO:0042493//GO:0015893//GO:0042221//GO:0050896//GO:0051179//GO:0051234	drug transmembrane transport//transmembrane transport//transport//biological_process//response to drug//drug transport//response to chemical//response to stimulus//localization//establishment of localization	GO:0016020//GO:0005575	membrane//cellular_component	GO:0015238//GO:0015297//GO:0003674//GO:0005215//GO:0022857//GO:0015291//GO:0022804	drug transmembrane transporter activity//antiporter activity//molecular_function//transporter activity//transmembrane transporter activity//secondary active transmembrane transporter activity//active transmembrane transporter activity
RchiOBHmChr1g0377651	blue	Putative pectinacetylesterase/NOTUM	-0.870021					GO:0016787//GO:0003674//GO:0003824	hydrolase activity//molecular_function//catalytic activity
RchiOBHmChr3g0455191	blue	Putative CBS domain, immunoglobulin E-set	-0.870287	--	--	--	--	--	--
RchiOBHmChr1g0344751	blue	Putative Caspase-like domain-containing protein	-0.871687	--	--	--	--	--	--
RchiOBHmChr5g0056691	blue	hypothetical protein	-0.871846	--	--	--	--	--	--
RchiOBHmChr4g0418961	blue	hypothetical protein	-0.872616					GO:0005488//GO:0003674	binding//molecular_function
RchiOBHmChr1g0370231	blue	Putative phosphoinositide phospholipase C	-0.872711	GO:0006629//GO:0007165//GO:0035556//GO:0008152//GO:0008150//GO:0044238//GO:0071704//GO:0007154//GO:0009987//GO:0023052//GO:0050789//GO:0050794//GO:0050896//GO:0051716//GO:0065007	lipid metabolic process//signal transduction//intracellular signal transduction//metabolic process//biological_process//primary metabolic process//organic substance metabolic process//cell communication//cellular process//signaling//regulation of biological process//regulation of cellular process//response to stimulus//cellular response to stimulus//biological regulation			GO:0008081//GO:0004435//GO:0005515//GO:0003674//GO:0003824//GO:0016787//GO:0016788//GO:0042578//GO:0004620//GO:0004629//GO:0016298//GO:0005488	phosphoric diester hydrolase activity//phosphatidylinositol phospholipase C activity//protein binding//molecular_function//catalytic activity//hydrolase activity//hydrolase activity, acting on ester bonds//phosphoric ester hydrolase activity//phospholipase activity//phospholipase C activity//lipase activity//binding
RchiOBHmChr2g0088361	blue	Putative peroxidase	-0.872793	GO:0006979//GO:0055114//GO:0006950//GO:0008150//GO:0050896//GO:0008152	response to oxidative stress//oxidation-reduction process//response to stress//biological_process//response to stimulus//metabolic process			GO:0004601//GO:0020037//GO:0003674//GO:0003824//GO:0016491//GO:0016209//GO:0016684//GO:0005488//GO:0046906//GO:0048037//GO:0097159//GO:1901363	peroxidase activity//heme binding//molecular_function//catalytic activity//oxidoreductase activity//antioxidant activity//oxidoreductase activity, acting on peroxide as acceptor//binding//tetrapyrrole binding//cofactor binding//organic cyclic compound binding//heterocyclic compound binding
RchiOBHmChr5g0001021	blue	Putative cytochrome b561 and DOMON domain-containing protein	-0.875119			GO:0016021//GO:0005575//GO:0016020//GO:0031224//GO:0044425	integral component of membrane//cellular_component//membrane//intrinsic component of membrane//membrane part
RchiOBHmChr1g0365221	blue	Putative very-long-chain 3-oxoacyl-CoA synthase	-0.876346	GO:0006633//GO:0008152//GO:0006082//GO:0006629//GO:0006631//GO:0008150//GO:0008610//GO:0009058//GO:0009987//GO:0016053//GO:0019752//GO:0032787//GO:0043436//GO:0044237//GO:0044238//GO:0044249//GO:0044255//GO:0044281//GO:0044283//GO:0046394//GO:0071704//GO:0072330//GO:1901576	fatty acid biosynthetic process//metabolic process//organic acid metabolic process//lipid metabolic process//fatty acid metabolic process//biological_process//lipid biosynthetic process//biosynthetic process//cellular process//organic acid biosynthetic process//carboxylic acid metabolic process//monocarboxylic acid metabolic process//oxoacid metabolic process//cellular metabolic process//primary …	GO:0016020//GO:0005575	membrane//cellular_component	GO:0016747//GO:0003824//GO:0003674//GO:0016740//GO:0016746	transferase activity, transferring acyl groups other than amino-acyl groups//catalytic activity//molecular_function//transferase activity//transferase activity, transferring acyl groups
RchiOBHmChr1g0359291	blue	Putative RNA helicase	-0.877644					GO:0003676//GO:0005524//GO:0003674//GO:0005488//GO:0097159//GO:1901363//GO:0000166//GO:0008144//GO:0017076//GO:0030554//GO:0032553//GO:0032555//GO:0032559//GO:0035639//GO:0036094//GO:0043167//GO:0043168//GO:0097367//GO:1901265	nucleic acid binding//ATP binding//molecular_function//binding//organic cyclic compound binding//heterocyclic compound binding//nucleotide binding//drug binding//purine nucleotide binding//adenyl nucleotide binding//ribonucleotide binding//purine ribonucleotide binding//adenyl ribonucleotide binding//purine ribonucleoside triphosphate binding//small molecule binding//ion binding//anion binding//c…
RchiOBHmChr1g0351771	blue	Putative tripeptidyl-peptidase II	-0.878469	GO:0006508//GO:0008152//GO:0006807//GO:0008150//GO:0019538//GO:0043170//GO:0044238//GO:0071704//GO:1901564	proteolysis//metabolic process//nitrogen compound metabolic process//biological_process//protein metabolic process//macromolecule metabolic process//primary metabolic process//organic substance metabolic process//organonitrogen compound metabolic process			GO:0004252//GO:0003674//GO:0003824//GO:0004175//GO:0008236//GO:0008233//GO:0070011//GO:0016787//GO:0017171//GO:0140096	serine-type endopeptidase activity//molecular_function//catalytic activity//endopeptidase activity//serine-type peptidase activity//peptidase activity//peptidase activity, acting on L-amino acid peptides//hydrolase activity//serine hydrolase activity//catalytic activity, acting on a protein
RchiOBHmChr2g0151571	blue	Putative glycerol-3-phosphate 1-O-acyltransferase	-0.878697	GO:0008152//GO:0008150	metabolic process//biological_process			GO:0016746//GO:0003674//GO:0003824//GO:0016740	transferase activity, transferring acyl groups//molecular_function//catalytic activity//transferase activity
RchiOBHmChr5g0012201	blue	Putative protein kinase RLK-Pelle-DLSV family	-0.879624	GO:0006468//GO:0008152//GO:0006464//GO:0006793//GO:0006796//GO:0006807//GO:0008150//GO:0009987//GO:0016310//GO:0019538//GO:0036211//GO:0043170//GO:0043412//GO:0044237//GO:0044238//GO:0044260//GO:0044267//GO:0071704//GO:1901564	protein phosphorylation//metabolic process//cellular protein modification process//phosphorus metabolic process//phosphate-containing compound metabolic process//nitrogen compound metabolic process//biological_process//cellular process//phosphorylation//protein metabolic process//protein modification process//macromolecule metabolic process//macromolecule modification//cellular metabolic process/…			GO:0004672//GO:0005524//GO:0003674//GO:0003824//GO:0016301//GO:0016740//GO:0016772//GO:0016773//GO:0140096//GO:0000166//GO:0005488//GO:0008144//GO:0017076//GO:0030554//GO:0032553//GO:0032555//GO:0032559//GO:0035639//GO:0036094//GO:0043167//GO:0043168//GO:0097159//GO:0097367//GO:1901265//GO:1901363	protein kinase activity//ATP binding//molecular_function//catalytic activity//kinase activity//transferase activity//transferase activity, transferring phosphorus-containing groups//phosphotransferase activity, alcohol group as acceptor//catalytic activity, acting on a protein//nucleotide binding//binding//drug binding//purine nucleotide binding//adenyl nucleotide binding//ribonucleotide binding/…
RchiOBHmChr4g0440991	blue	Putative heavy metal-associated domain, HMA	-0.879723	GO:0030001//GO:0006810//GO:0006811//GO:0006812//GO:0008150//GO:0051179//GO:0051234	metal ion transport//transport//ion transport//cation transport//biological_process//localization//establishment of localization			GO:0046872//GO:0003674//GO:0005488//GO:0043167//GO:0043169	metal ion binding//molecular_function//binding//ion binding//cation binding
RchiOBHmChr2g0154841	blue	Putative leucine-rich repeat-containing, plant-type, leucine-rich repeat domain, L	-0.881954					GO:0005515//GO:0003674//GO:0005488	protein binding//molecular_function//binding
RchiOBHmChr0c28g0500921	blue	Putative phosphate-induced protein	-0.883424	--	--	--	--	--	--
RchiOBHmChr3g0460171	blue	Putative monodehydroascorbate reductase (NADH)	-0.883865	GO:0045454//GO:0008150//GO:0009987//GO:0019725//GO:0042592//GO:0050789//GO:0050794//GO:0065007//GO:0065008	cell redox homeostasis//biological_process//cellular process//cellular homeostasis//homeostatic process//regulation of biological process//regulation of cellular process//biological regulation//regulation of biological quality
RchiOBHmChr1g0377911	blue	Putative citrate transporter-like domain-containing protein	-0.884877	--	--	--	--	--	--
RchiOBHmChr4g0389621	blue	Putative transcription factor interactor and regulator AUX-IAA family	-0.885018	GO:0006355//GO:0008152//GO:0006139//GO:0006351//GO:0006725//GO:0006807//GO:0008150//GO:0009058//GO:0009059//GO:0009889//GO:0009987//GO:0010467//GO:0010468//GO:0010556//GO:0016070//GO:0018130//GO:0019219//GO:0019222//GO:0019438//GO:0031323//GO:0031326//GO:0032774//GO:0034641//GO:0034645//GO:0034654//GO:0043170//GO:0044237//GO:0044238//GO:0044249//GO:0044260//GO:0044271//GO:0046483//GO:0050789//GO:…	regulation of transcription, DNA-templated//metabolic process//nucleobase-containing compound metabolic process//transcription, DNA-templated//cellular aromatic compound metabolic process//nitrogen compound metabolic process//biological_process//biosynthetic process//macromolecule biosynthetic process//regulation of biosynthetic process//cellular process//gene expression//regulation of gene expre…	GO:0005634//GO:0005622//GO:0005575//GO:0005623//GO:0043231//GO:0043226//GO:0043227//GO:0043229//GO:0044424//GO:0044464	nucleus//intracellular//cellular_component//cell//intracellular membrane-bounded organelle//organelle//membrane-bounded organelle//intracellular organelle//intracellular part//cell part
RchiOBHmChr1g0359511	blue	Putative EF-hand domain pair protein	-0.890431					GO:0005509//GO:0003674//GO:0005488//GO:0046872//GO:0043167//GO:0043169	calcium ion binding//molecular_function//binding//metal ion binding//ion binding//cation binding
RchiOBHmChr1g0371361	blue	Putative heavy metal-associated domain, HMA	-0.890625	--	--	--	--	--	--
RchiOBHmChr3g0450401	blue	hypothetical protein	-0.890634	--	--	--	--	--	--
RchiOBHmChr1g0356851	blue	Putative transcription factor C2H2 family	-0.891459					GO:0005515//GO:0008270//GO:0003674//GO:0005488//GO:0046872//GO:0043167//GO:0043169//GO:0046914	protein binding//zinc ion binding//molecular_function//binding//metal ion binding//ion binding//cation binding//transition metal ion binding
RchiOBHmChr1g0348781	blue	Putative transcription factor bHLH family	-0.891864					GO:0046983//GO:0005515//GO:0003674//GO:0005488	protein dimerization activity//protein binding//molecular_function//binding
RchiOBHmChr4g0410471	blue	Putative transcription factor WD40-like family	-0.892078					GO:0005515//GO:0003674//GO:0005488	protein binding//molecular_function//binding
RchiOBHmChr2g0109191	blue	Putative transcription factor Homobox-WOX family	-0.892249	GO:0006355//GO:0008152//GO:0006139//GO:0006351//GO:0006725//GO:0006807//GO:0008150//GO:0009058//GO:0009059//GO:0009889//GO:0009987//GO:0010467//GO:0010468//GO:0010556//GO:0016070//GO:0018130//GO:0019219//GO:0019222//GO:0019438//GO:0031323//GO:0031326//GO:0032774//GO:0034641//GO:0034645//GO:0034654//GO:0043170//GO:0044237//GO:0044238//GO:0044249//GO:0044260//GO:0044271//GO:0046483//GO:0050789//GO:…	regulation of transcription, DNA-templated//metabolic process//nucleobase-containing compound metabolic process//transcription, DNA-templated//cellular aromatic compound metabolic process//nitrogen compound metabolic process//biological_process//biosynthetic process//macromolecule biosynthetic process//regulation of biosynthetic process//cellular process//gene expression//regulation of gene expre…			GO:0003677//GO:0003700//GO:0043565//GO:0003674//GO:0003676//GO:0005488//GO:0097159//GO:1901363//GO:0140110	DNA binding//DNA binding transcription factor activity//sequence-specific DNA binding//molecular_function//nucleic acid binding//binding//organic cyclic compound binding//heterocyclic compound binding//transcription regulator activity
RchiOBHmChr3g0459721	blue	Putative cytochrome P450	-0.893944	GO:0055114//GO:0008152//GO:0008150	oxidation-reduction process//metabolic process//biological_process			GO:0005506//GO:0016705//GO:0020037//GO:0003674//GO:0005488//GO:0046872//GO:0043167//GO:0043169//GO:0046914//GO:0003824//GO:0016491//GO:0046906//GO:0048037//GO:0097159//GO:1901363	iron ion binding//oxidoreductase activity, acting on paired donors, with incorporation or reduction of molecular oxygen//heme binding//molecular_function//binding//metal ion binding//ion binding//cation binding//transition metal ion binding//catalytic activity//oxidoreductase activity//tetrapyrrole binding//cofactor binding//organic cyclic compound binding//heterocyclic compound binding
RchiOBHmChr4g0397281	blue	hypothetical protein	-0.89518	--	--	--	--	--	--
RchiOBHmChr1g0371561	blue	Putative proton-dependent oligopeptide transporter family, major facilitator superfamily	-0.895435	GO:0006810//GO:0008150//GO:0051179//GO:0051234	transport//biological_process//localization//establishment of localization	GO:0016020//GO:0005575	membrane//cellular_component	GO:0005215//GO:0003674	transporter activity//molecular_function
RchiOBHmChr1g0355841	blue	Putative glycerol-3-phosphate 1-O-acyltransferase	-0.896063	GO:0008152//GO:0008150	metabolic process//biological_process			GO:0016746//GO:0003674//GO:0003824//GO:0016740	transferase activity, transferring acyl groups//molecular_function//catalytic activity//transferase activity
RchiOBHmChr5g0011271	blue	Putative protein kinase RLK-Pelle-LRR-XII-1 family	-0.897786	GO:0006468//GO:0008152//GO:0006464//GO:0006793//GO:0006796//GO:0006807//GO:0008150//GO:0009987//GO:0016310//GO:0019538//GO:0036211//GO:0043170//GO:0043412//GO:0044237//GO:0044238//GO:0044260//GO:0044267//GO:0071704//GO:1901564	protein phosphorylation//metabolic process//cellular protein modification process//phosphorus metabolic process//phosphate-containing compound metabolic process//nitrogen compound metabolic process//biological_process//cellular process//phosphorylation//protein metabolic process//protein modification process//macromolecule metabolic process//macromolecule modification//cellular metabolic process/…			GO:0005515//GO:0004672//GO:0003674//GO:0005488//GO:0003824//GO:0016301//GO:0016740//GO:0016772//GO:0016773//GO:0140096	protein binding//protein kinase activity//molecular_function//binding//catalytic activity//kinase activity//transferase activity//transferase activity, transferring phosphorus-containing groups//phosphotransferase activity, alcohol group as acceptor//catalytic activity, acting on a protein
RchiOBHmChr2g0091061	blue	hypothetical protein	-0.897947	--	--	--	--	--	--
RchiOBHmChr3g0472721	blue	Putative cytochrome P450	-0.899262	GO:0055114//GO:0008152//GO:0008150	oxidation-reduction process//metabolic process//biological_process			GO:0005506//GO:0016705//GO:0020037//GO:0003674//GO:0005488//GO:0046872//GO:0043167//GO:0043169//GO:0046914//GO:0003824//GO:0016491//GO:0046906//GO:0048037//GO:0097159//GO:1901363	iron ion binding//oxidoreductase activity, acting on paired donors, with incorporation or reduction of molecular oxygen//heme binding//molecular_function//binding//metal ion binding//ion binding//cation binding//transition metal ion binding//catalytic activity//oxidoreductase activity//tetrapyrrole binding//cofactor binding//organic cyclic compound binding//heterocyclic compound binding
RchiOBHmChr1g0334581	blue	hypothetical protein	-0.8997	--	--	--	--	--	--
RchiOBHmChr5g0055131	blue	Putative iron-chelate-transporting ATPase	-0.900702			GO:0016020//GO:0005575	membrane//cellular_component	GO:0005524//GO:0016887//GO:0000166//GO:0003674//GO:0005488//GO:0008144//GO:0017076//GO:0030554//GO:0032553//GO:0032555//GO:0032559//GO:0035639//GO:0036094//GO:0043167//GO:0043168//GO:0097159//GO:0097367//GO:1901265//GO:1901363//GO:0003824//GO:0017111//GO:0016462//GO:0016787//GO:0016817//GO:0016818	ATP binding//ATPase activity//nucleotide binding//molecular_function//binding//drug binding//purine nucleotide binding//adenyl nucleotide binding//ribonucleotide binding//purine ribonucleotide binding//adenyl ribonucleotide binding//purine ribonucleoside triphosphate binding//small molecule binding//ion binding//anion binding//organic cyclic compound binding//carbohydrate derivative binding//nucl…
RchiOBHmChr4g0443461	blue	Putative PLAC8 motif-containing protein	-0.902542	--	--	--	--	--	--
RchiOBHmChr3g0448061	blue	Putative xenobiotic-transporting ATPase	-0.904316	GO:0006810//GO:0055085//GO:0008150//GO:0051179//GO:0051234	transport//transmembrane transport//biological_process//localization//establishment of localization	GO:0016021//GO:0005575//GO:0016020//GO:0031224//GO:0044425	integral component of membrane//cellular_component//membrane//intrinsic component of membrane//membrane part	GO:0005524//GO:0042626//GO:0016887//GO:0000166//GO:0003674//GO:0005488//GO:0008144//GO:0017076//GO:0030554//GO:0032553//GO:0032555//GO:0032559//GO:0035639//GO:0036094//GO:0043167//GO:0043168//GO:0097159//GO:0097367//GO:1901265//GO:1901363//GO:0042623//GO:0003824//GO:0017111//GO:0005215//GO:0022857//GO:0015399//GO:0015405//GO:0016462//GO:0016787//GO:0016817//GO:0016818//GO:0022804//GO:0043492	ATP binding//ATPase activity, coupled to transmembrane movement of substances//ATPase activity//nucleotide binding//molecular_function//binding//drug binding//purine nucleotide binding//adenyl nucleotide binding//ribonucleotide binding//purine ribonucleotide binding//adenyl ribonucleotide binding//purine ribonucleoside triphosphate binding//small molecule binding//ion binding//anion binding//orga…
RchiOBHmChr3g0469381	blue	Putative transcription factor C2H2 family	-0.905538	--	--	--	--	--	--
RchiOBHmChr1g0318571	blue	hypothetical protein	-0.905655	--	--	--	--	--	--
RchiOBHmChr3g0464651	blue	hypothetical protein	-0.90636	--	--	--	--	--	--
RchiOBHmChr4g0418981	blue	hypothetical protein	-0.906776					GO:0005488//GO:0003674	binding//molecular_function
RchiOBHmChr4g0428361	blue	Putative NAD(P)H oxidase (H(2)O(2)-forming)	-0.906938	--	--	--	--	--	--
RchiOBHmChr4g0437041	blue	Putative transcription factor bHLH family	-0.909401					GO:0046983//GO:0005515//GO:0003674//GO:0005488	protein dimerization activity//protein binding//molecular_function//binding
RchiOBHmChr5g0004351	blue	Putative protein kinase RLK-Pelle-DLSV family	-0.91045	GO:0006468//GO:0008152//GO:0006464//GO:0006793//GO:0006796//GO:0006807//GO:0008150//GO:0009987//GO:0016310//GO:0019538//GO:0036211//GO:0043170//GO:0043412//GO:0044237//GO:0044238//GO:0044260//GO:0044267//GO:0071704//GO:1901564	protein phosphorylation//metabolic process//cellular protein modification process//phosphorus metabolic process//phosphate-containing compound metabolic process//nitrogen compound metabolic process//biological_process//cellular process//phosphorylation//protein metabolic process//protein modification process//macromolecule metabolic process//macromolecule modification//cellular metabolic process/…			GO:0004672//GO:0003674//GO:0003824//GO:0016301//GO:0016740//GO:0016772//GO:0016773//GO:0140096	protein kinase activity//molecular_function//catalytic activity//kinase activity//transferase activity//transferase activity, transferring phosphorus-containing groups//phosphotransferase activity, alcohol group as acceptor//catalytic activity, acting on a protein
RchiOBHmChr5g0056681	blue	Putative transcription factor C2H2 family	-0.910818					GO:0046872//GO:0003674//GO:0005488//GO:0043167//GO:0043169	metal ion binding//molecular_function//binding//ion binding//cation binding
[truncated: 125 more rows]

## Sheet: gene annotion of MEturquoise
Table S10 Gene ID and annotation of all members of the 11 candidate adaxial–abaxial patterning gene modules.
Gene_id	Module_color	Gene_description	KME	Biological_process	Biological_process_description	Cellular_component	Cellular_component_description	Molecular_function	Molecular_function_description
[truncated: 1,747 more rows]

## Sheet: gene annotion of MEbrown
Table S10 Gene ID and annotation of all members of the 11 candidate adaxial–abaxial patterning gene modules.
Gene_id	Module_color	Gene_description	KME	Biological_process	Biological_process_description	Cellular_component	Cellular_component_description	Molecular_function	Molecular_function_description
RchiOBHmChr1g0357011	brown	Putative non-specific serine/threonine protein kinase	0.998575	--	--	--	--	--	--
RchiOBHmChr1g0343291	brown	hypothetical protein	0.997969	--	--	--	--	--	--
RchiOBHmChr2g0090911	brown	hypothetical protein	0.997735	--	--	--	--	--	--
RchiOBHmChr4g0421211	brown	hypothetical protein	0.99773	--	--	--	--	--	--
[truncated: 650 more rows]

## Sheet: gene annotion of MEred
Table S10 Gene ID and annotation of all members of the 11 candidate adaxial–abaxial patterning gene modules.
[truncated: 179 more rows]

[truncated: 3 more sheets: gene annotion of MEyellow, gene annotion of MEblack, gene annotion of MEgreenyellow]
