# Supplementary material for: Identification of Candidate Adaxial–Abaxial-Related Genes Regulating Petal Expansion During Flower Opening in Rosa chinensis “Old Blush”
Source: Front Plant Sci. 2019 Sep 10;10:1098. doi: 10.3389/fpls.2019.01098 (PMC6747050; doi:10.3389/fpls.2019.01098)
Supplement: Supplementary file 1 [file DataSheet_1.zip › Supplementary Information/Supplemental Table S11.xlsx]

## Sheet: MEyellow
Table S11 Exploration of hub genes in the yellow and greenyellow modules using 12 parameters in CytoHubba.
name	Betweenness	name	BottleNeck	name	Closeness	name	ClusteringCoefficient	name	Degree	name	DMNC	name	EcCentricity	name	EPC	name	MCC	name	MNC	name	Radiality	name	Stress
AT5G60690	5920.1	AT5G60690	49	AT5G60020	71.7167	AT1G12260	1	AT3G49601	23	AT3G27200	0.88234	AT3G27200	0.14039	AT3G16920	67.39	AT3G16920	3681768	AT5G60020	21	AT5G60020	6.84793	AT1G79430	31432
AT1G78580	5771.59	AT4G30110	48	AT4G18780	69.35	AT2G02100	1	AT5G60020	21	AT2G44300	0.8484	AT5G67210	0.14039	AT5G60020	67.39	AT5G03170	3676152	AT3G16920	20	AT1G79430	6.73892	AT3G49601	31280
AT3G49601	5497.37	AT1G79430	46	AT3G08500	68.6333	AT4G25420	1	AT3G16920	20	AT1G79760	0.8484	AT3G20570	0.14039	AT2G27740	67.317	AT3G62020	3671793	AT5G03170	19	AT3G08500	6.73396	AT5G60690	30632
AT1G79430	4931.15	AT3G49601	28	AT2G38080	67.6	AT3G55990	1	AT3G62020	20	AT5G67210	0.78725	AT2G27740	0.14039	AT4G18780	67.285	AT2G27740	3670921	AT3G62020	19	AT4G18780	6.72405	AT4G30110	30050
AT4G30110	4886.96	AT1G78580	26	AT1G79430	66.3667	AT2G04850	1	AT4G18780	20	AT3G08490	0.77565	AT2G28315	0.14039	AT5G40020	67.272	AT5G40020	3670280	AT4G18780	19	AT2G38080	6.70423	AT5G60020	25670
AT3G21240	4432.78	AT3G21240	24	AT5G17420	66.1667	AT3G54720	1	AT5G03170	19	AT3G20570	0.71324	AT3G21550	0.14039	AT2G38080	67.271	AT2G28315	3670224	AT5G40020	18	AT4G30110	6.68937	AT3G21240	24432
AT5G60020	3335.76	AT5G40020	18	AT3G62020	65.7667	AT3G01680	1	AT5G40020	18	AT2G27740	0.71106	AT3G16920	0.14039	AT5G03170	67.243	AT3G21550	3669606	AT2G38080	18	AT5G03260	6.64477	AT1G05310	19764
AT3G08500	3015.13	AT5G60020	14	AT2G27740	65.6167	AT5G20870	1	AT2G38080	18	AT2G28315	0.69103	AT5G15630	0.14039	AT3G62020	67.165	AT3G27200	3669120	AT5G17420	16	AT5G17420	6.63486	AT1G78580	19730
AT2G17950	2636.46	AT5G03260	14	AT5G40020	65.6	AT3G55060	1	AT2G27740	16	AT3G21550	0.671	AT3G18660	0.14039	AT5G17420	67.097	AT3G08490	3629544	AT2G27740	15	AT2G27740	6.59522	AT3G08500	19468
AT3G50950	2461.64	AT5G51350	14	AT4G30110	65.4429	AT5G23880	1	AT5G17420	16	AT1G05310	0.64826	AT5G03170	0.14039	AT3G21550	66.835	AT2G44300	3629520	AT2G28315	15	AT5G40020	6.55062	AT1G23460	16484
AT2G27740	2406.29	AT3G08500	13	AT3G49601	65.4381	AT3G22320	1	AT2G28315	15	AT3G16920	0.63868	AT3G62020	0.14039	AT2G28315	66.796	AT1G79760	3629520	AT3G21550	15	AT5G48930	6.55062	AT2G27740	14036
AT4G21470	2232.89	AT3G50950	12	AT3G16920	65.4167	AT2G27140	1	AT3G21550	15	AT5G15630	0.62782	AT5G40020	0.14039	AT3G08490	66.416	AT5G60020	52994	AT3G08500	13	AT5G60690	6.54071	AT1G69440	13500
AT1G73370	2142.98	AT2G27740	11	AT5G03260	64.4333	AT1G54400	1	AT3G08500	15	AT3G18660	0.62053	AT5G60020	0.14039	AT3G08500	66.228	AT4G18780	11945	AT3G08490	12	AT3G16920	6.51098	AT4G18780	13140
AT1G69440	2043.76	AT4G21470	9	AT5G03170	63.6333	AT3G20420	1	AT1G79430	13	AT5G03170	0.61646	AT5G17420	0.14039	AT3G27200	65.93	AT2G38080	11478	AT5G03260	12	AT3G62020	6.51098	AT3G50950	12866
AT4G18780	2039.96	AT1G73370	9	AT5G60690	63.5786	AT3G26932	1	AT3G08490	12	AT3G62020	0.58296	AT2G38080	0.14039	AT2G44300	65.91	AT5G17420	10988	AT3G27200	11	AT3G21240	6.49612	AT3G62020	12710
AT3G20570	1853.86	AT4G03500	9	AT2G28315	62.6667	AT5G59480	1	AT5G03260	12	AT5G40020	0.58032	AT3G08500	0.14039	AT1G79760	65.812	AT5G15630	10442	AT2G44300	11	AT2G28315	6.4763	AT5G03260	12474
AT5G03260	1847.56	AT2G17950	8	AT3G21240	61.4333	AT1G28960	1	AT4G30110	12	AT1G12260	0.56839	AT4G18780	0.14039	AT5G03260	65.53	AT5G67210	10080	AT1G79760	11	AT4G12350	6.45648	AT2G17950	11028
AT1G05310	1650	AT3G20570	8	AT1G78580	61.081	AT1G62290	1	AT5G60690	12	AT2G04850	0.56839	AT5G03260	0.14039	AT5G15630	65.395	AT3G18660	5163	AT5G15630	11	AT5G03170	6.44161	AT2G38080	10800
AT5G03570	1617.97	AT3G12750	8	AT5G48930	60.1667	AT1G78950	1	AT3G21240	12	AT2G38320	0.5012	AT1G79430	0.14039	AT2G38320	64.443	AT3G20570	728	AT3G18660	9	AT2G17950	6.43666	AT5G40020	8688
AT1G65480	1443.51	AT1G69440	7	AT3G21550	60.15	AT5G67210	0.96429	AT3G27200	11	AT5G60020	0.4974	AT5G48930	0.14039	AT3G18660	63.8	AT3G08500	420	AT2G38320	9	AT1G78580	6.42179	AT5G61480	8042
AT3G62020	1379.95	AT4G18780	7	AT2G17950	59.6524	AT3G27200	0.94545	AT2G44300	11	AT4G30110	0.47564	AT4G00230	0.14039	AT5G67210	63.21	AT5G03260	298	AT2G17950	9	AT3G18660	6.39702	AT3G20570	7562

## Sheet: MEgreenyellow
Table S11 Exploration of hub genes in the yellow and greenyellow modules using 12 parameters in CytoHubba.
name	Betweenness	name	BottleNeck	name	Closeness	name	ClusteringCoefficient	name	Degree	name	DMNC	name	EcCentricity	name	EPC	name	MCC	name	MNC	name	Radiality	name	Stress
RchiOBHmChr5g0049151	182.996	RchiOBHmChr3g0487121	8	RchiOBHmChr1g0345591	28.5	RchiOBHmChr2g0154071	0.5	RchiOBHmChr5g0049151	11	RchiOBHmChr1g0345591	0.30898	RchiOBHmChr1g0345591	0.32692	RchiOBHmChr5g0049151	22.455	RchiOBHmChr5g0049151	15	RchiOBHmChr5g0049151	5	RchiOBHmChr1g0345591	4.06038	RchiOBHmChr1g0345591	632
RchiOBHmChr1g0345591	185.391	RchiOBHmChr1g0345591	7	RchiOBHmChr5g0049151	28.5	RchiOBHmChr5g0060861	0.33333	RchiOBHmChr1g0345591	10	RchiOBHmChr4g0435991	0.30898	RchiOBHmChr4g0435991	0.32692	RchiOBHmChr1g0345591	22.153	RchiOBHmChr1g0345591	11	RchiOBHmChr1g0345701	5	RchiOBHmChr5g0049151	4.02115	RchiOBHmChr2g0102761	594
RchiOBHmChr2g0102761	212.225	RchiOBHmChr1g0345701	6	RchiOBHmChr4g0431961	27.8333	RchiOBHmChr4g0446161	0.33333	RchiOBHmChr2g0102761	10	RchiOBHmChr2g0085081	0.30898	RchiOBHmChr4g0431961	0.32692	RchiOBHmChr2g0173731	21.339	RchiOBHmChr1g0345701	11	RchiOBHmChr4g0446731	5	RchiOBHmChr4g0431961	4.02115	RchiOBHmChr5g0049151	576
RchiOBHmChr2g0099981	233.077	RchiOBHmChr2g0102761	5	RchiOBHmChr2g0102761	27.5333	RchiOBHmChr2g0155471	0.2	RchiOBHmChr4g0431961	9	RchiOBHmChr1g0345691	0.30898	RchiOBHmChr2g0099981	0.32692	RchiOBHmChr2g0102761	21.025	RchiOBHmChr4g0446731	11	RchiOBHmChr2g0173731	4	RchiOBHmChr4g0446731	3.94269	RchiOBHmChr2g0099981	552
RchiOBHmChr4g0431961	150.044	RchiOBHmChr2g0156431	5	RchiOBHmChr2g0099981	27.1667	RchiOBHmChr4g0444921	0.16667	RchiOBHmChr2g0099981	9	RchiOBHmChr2g0102761	0.30779	RchiOBHmChr3g0487121	0.32692	RchiOBHmChr4g0431961	20.892	RchiOBHmChr2g0173731	10	RchiOBHmChr4g0420631	4	RchiOBHmChr2g0173731	3.94269	RchiOBHmChr4g0431961	454
