# Supplementary material for: Identification of Candidate Adaxial–Abaxial-Related Genes Regulating Petal Expansion During Flower Opening in Rosa chinensis “Old Blush”
Source: Front Plant Sci. 2019 Sep 10;10:1098. doi: 10.3389/fpls.2019.01098 (PMC6747050; doi:10.3389/fpls.2019.01098)
Supplement: Supplementary file 1 [file DataSheet_1.zip › Supplementary Information/Supplemental Table S12.xlsx]

## Sheet: MEyellow
Table S12 Information on the genes of the yellow and greenyellow module networks.
Legend_id	Gene_id	Gene description	Blast2GO annotation	KME	A.thaliana genes	A.thaliana gene annotation
RcREV	RchiOBHmChr5g0058801	Putative transcription factor 6 lipid binding Homobox-WOX family	homeobox-leucine zipper REVOLUTA	0.950995	AT5G60690	REVOLUTA; Probable transcription factor involved in the regulation of interfascicular fiber (cortical cells) and secondary xylem differentiation in the inflorescence stems. Required for lateral shoot meristems (LSMs) and flower meristems (FMs) initiation. May be involved in the determination of vascular patterning and organ polarity (PubMed:10559440, PubMed:11169198, PubMed:11402186, PubMed:15111…
RchiOBHmChr5g0061961	RchiOBHmChr5g0061961	Putative laccase	laccase-17-like	0.834604	AT5G60020	Laccase 17; Lignin degradation and detoxification of lignin-derived products
RchiOBHmChr5g0011441	RchiOBHmChr5g0011441	Putative cellulose synthase (UDP-forming) transcription factor C2H2 family	cellulose synthase	0.9068	AT4G18780	IRREGULAR XYLEM 1; Catalytic subunit of cellulose synthase terminal complexes ('rosettes'), required for beta-1,4-glucan microfibril crystallization, a major mechanism of the cell wall formation. Involved in the secondary cell wall formation. Required for the xylem cell wall thickening
RchiOBHmChr1g0315931	RchiOBHmChr1g0315931	Putative transcription factor MYB-HB-like family	transcription factor MYB46-like	0.831627	AT3G08500	Myb domain protein 83; Regulation of secondary cell wall biogenesis
RchiOBHmChr3g0463771	RchiOBHmChr3g0463771	Putative laccase	laccase-4-like	0.890076	AT2G38080	Laccase-4; Lignin degradation and detoxification of lignin-derived products (By similarity). Required for secondary xylem cell wall lignification
RchiOBHmChr5g0023371	RchiOBHmChr5g0023371	Putative transcription factor MYB-HB-like family	myb family transcription factor APL-like	0.915754	AT1G79430	ALTERED PHLOEM DEVELOPMENT; Transcription factor required for phloem identity. Has a dual role both in promoting phloem differentiation and in repressing xylem differentiation during vascular development. Regulates the expression of the transcription factor NAC045 (AC A4VCM0)
RchiOBHmChr2g0085301	RchiOBHmChr2g0085301	Putative cellulose synthase (UDP-forming) chromatin regulator PHD family	cellulose synthase A catalytic subunit 7 [UDP-forming]	0.901776	AT5G17420	IRREGULAR XYLEM 3; Catalytic subunit of cellulose synthase terminal complexes ('rosettes'), required for beta-1,4-glucan microfibril crystallization, a major mechanism of the cell wall formation. Involved in the secondary cell wall formation. Required for the xylem cell wall thickening
RchiOBHmChr3g0458991	RchiOBHmChr3g0458991	Putative germin	germin 5-1	0.872043	AT3G62020	Germin-like protein 10; May play a role in plant defense. Probably has no oxalate oxidase activity even if the active site is conserved
RchiOBHmChr5g0055021	RchiOBHmChr5g0055021	Putative RAB6-interacting golgin	RAB6-interacting golgin	0.874674	AT2G27740	Uncharacterized protein
RchiOBHmChr2g0169621	RchiOBHmChr2g0169621	Putative thaumatin	thaumatin	0.789373	AT5G40020	Pathogenesis-related thaumatin-like protein
RchiOBHmChr4g0400101	RchiOBHmChr4g0400101	Putative hydrolase	inactive cadmium zinc-transporting ATPase HMA3	0.825554	AT4G30110	Heavy metal ATPase 2; Plays an important role in zinc transport and homeostasis. Could also be involved in cadmium detoxification
RchiOBHmChr4g0410401	RchiOBHmChr4g0410401	Putative mRNA splicing factor Cwf21 domain-containing protein	serine arginine repetitive matrix 2 isoform X2	0.843208	AT3G49601	Uncharacterized protein; pre-mRNA-splicing factor
RchiOBHmChr4g0424411	RchiOBHmChr4g0424411	Putative glycoside hydrolase family 19 Lysozyme-like domain-containing protein	chitinase 2	0.811353	AT3G16920	Chitinase-like protein 2; No chitinase activity (By similarity). Required for proper cell wall biosynthesis in etiolated seedlings. Prevents lignin accumulation in hypocotyls
RchiOBHmChr2g0101231	RchiOBHmChr2g0101231	Putative laccase	laccase-11-like	0.853006	AT5G03260	Laccase 11; Lignin degradation and detoxification of lignin-derived products
RchiOBHmChr3g0469401	RchiOBHmChr3g0469401	Putative FAS1 domain-containing protein	fasciclin-like arabinogalactan 11	0.878311	AT5G03170	FASCICLIN-like arabinogalactan-protein 11; May be a cell surface adhesion protein
RchiOBHmChr5g0058681	RchiOBHmChr5g0058681	Putative sugar phosphate transporter domain-containing protein	uncharacterized membrane At1g06890	0.724064	AT2G28315	Nucleotide/sugar transporter-like protein
RchiOBHmChr2g0131501	RchiOBHmChr2g0131501	Putative acid-thiol ligase	4-coumarate-ligase 1-like	0.843961	AT3G21240	4-coumarate:CoA ligase 2; Produces CoA thioesters of a variety of hydroxy- and methoxy-substituted cinnamic acids, which are used to synthesize several phenylpropanoid-derived compounds, including anthocyanins, flavonoids, isoflavonoids, coumarins, lignin, suberin and wall- bound phenolics
RchiOBHmChr5g0029381	RchiOBHmChr5g0029381	Putative alphaalpha-trehalose-phosphate synthase (UDP-forming)	alpha,alpha-trehalose-phosphate synthase [UDP-forming] 1	0.960149	AT1G78580	Trehalose-6-phosphate synthase; Required for normal embryo development, vegetative growth and transition to flowering. Regulates embryo growth, cell wall deposition, starch and sucrose degradation, but not cell differentiation. Involved in the regulation of glucose sensing and signaling genes during plant development
RchiOBHmChr2g0132521	RchiOBHmChr2g0132521	Putative shikimate O-hydroxycinnamoyltransferase	shikimate O-hydroxycinnamoyltransferase-like	0.904342	AT5G48930	hydroxycinnamoyl-CoA shikimate/quinate hydroxycinnamoyl transferase; Acyltransferase involved in the biosynthesis of lignin. Accepts caffeoyl-CoA and p-coumaroyl-CoA as substrates and transfers the acyl group on both shikimate and quinate acceptors
RchiOBHmChr4g0420251	RchiOBHmChr4g0420251	hypothetical protein	PREDICTED: uncharacterized protein LOC101311466	0.798024	AT3G21550	Uncharacterized protein
RchiOBHmChr2g0171171	RchiOBHmChr2g0171171	Putative transcription factor Homobox-WOX family	WUSCHEL ortholog	0.837319	AT2G17950	WUSCHEL; Transcription factor that plays a central role during early embryogenesis, oogenesis and flowering, probably by regulating expression of specific genes. Required to specify stem cell identity in meristems, such as shoot apical meristem (SAM). May induce shoot stem cells activity in order to maintain the stem cell identity. Involved in the developmental root meristem. In shoot apices, it …
RcPHB	RchiOBHmChr5g0015931	Putative transcription factor 6 lipid binding Homobox-WOX family	homeobox-leucine zipper ATHB-14	0.771373	AT2G34710	PHABULOSA; Probable transcription factor involved in the determination of adaxial-abaxial polarity in ovule primordium. Specifies adaxial leaf fates
RcAFO	RchiOBHmChr1g0349391	Putative transcription factor C2C2-YABBY family	axial regulator YABBY 1-like	0.853858	AT2G45190	ABNORMAL FLORAL ORGANS; Involved in the abaxial cell fate determination during embryogenesis and organogenesis. Regulates the initiation of embryonic shoot apical meristem (SAM) development (PubMed:10323860, PubMed:10331982, PubMed:10457020, PubMed:11812777, PubMed:12417699, PubMed:9878633, Ref.3, Ref.6, PubMed:19837869). Required during flower formation and development, particularly for the patt…
RcYAB2	RchiOBHmChr5g0049141	Putative transcription factor C2C2-YABBY family	axial regulator YABBY 2	-0.794317	AT1G08465	YABBY2; Involved in the abaxial cell fate determination during embryogenesis and organogenesis
RcAGO7	RchiOBHmChr4g0439121	Putative post-transcriptional gene silencing PAZ-Argonaute family	argonaute 7	0.778614	AT1G69440	ARGONAUTE7; Involved in RNA-mediated post-transcriptional gene silencing (PTGS). Main component of the RNA-induced silencing complex (RISC) that binds to a short guide RNA such as a microRNA (miRNA) or small interfering RNA (siRNA). RISC uses the mature miRNA or siRNA as a guide for slicer-directed cleavage of homologous mRNAs to repress gene expression. Required for the processing of 21 nucleoti…
1	RchiOBHmChr3g0477621	Putative glutamate carboxypeptidase	probable glutamate carboxypeptidase 2	0.792972	AT3G54720	ALTERED MERISTEM PROGRAM 1; May modulate the level of one or more small signaling molecules that have a role in regulating meristem function. May play a role in balancing and restricting the meristem-promoting activity of auxin signaling
2	RchiOBHmChr2g0153521	Putative pectinesterase	probable pectinesterase 8	0.943459	AT1G05310	Putative pectinesterase 8; Acts in the modification of cell walls via demethylesterification of cell wall pectin
3	RchiOBHmChr4g0409901	Putative protein kinase RLK-Pelle-LRR-XI-1 family	probable leucine-rich repeat receptor kinase At1g35710	-0.726996	AT1G35710	Putative leucine-rich repeat receptor-like protein
4	RchiOBHmChr1g0345571	Putative P-loop containing nucleoside triphosphate hydrolase	disease resistance At1g50180	0.764164	AT1G50180	NB-ARC domain-containing disease resistance protein; Potential disease resistance protein
5	RchiOBHmChr1g0345581	Putative leucine-rich repeat domain L domain-containing protein	disease resistance At1g50180	0.786944	AT1G53350	Putative disease resistance RPP8-like protein 2; Potential disease resistance protein
6	RchiOBHmChr5g0040441	Putative protein kinase RLK-Pelle-DLSV family	probable LRR receptor-like serine threonine- kinase At1g07650 isoform X1	0.757531	AT1G53430	Leucine-rich repeat transmembrane protein kinase
7	RchiOBHmChr3g0496561	Putative HSP20-like chaperone	inactive RESTRICTED TEV MOVEMENT 2-like	0.784038	AT1G54400	HSP20-like chaperones superfamily protein
8	RchiOBHmChr1g0345551	Putative P-loop containing nucleoside triphosphate hydrolase leucine-rich repeat domain L	disease resistance At1g50180	0.787246	AT1G58400	CC-NBS-LRR class disease resistance protein; Potential disease resistance protein
9	RchiOBHmChr5g0019391	Putative P-loop containing nucleoside triphosphate hydrolase	ROOT HAIR DEFECTIVE 3-like	0.94761	AT1G72960	Root hair defective 3 GTP-binding protein (RHD3); Probable GTP-binding protein that may be involved in cell development
10	RchiOBHmChr2g0156851	Putative cytochrome b561 and DOMON domain-containing protein	cytochrome b561 and DOMON domain-containing At2g04850	0.956388	AT2G04850	Auxin-responsive-like protein; May act as a catecholamine-responsive trans-membrane electron transporter
11	RchiOBHmChr3g0496541	Putative HSP20-like chaperone	inactive RESTRICTED TEV MOVEMENT 2-like	0.733931	AT2G27140	Heat shock family protein
12	RchiOBHmChr3g0448891	Putative protein kinase RLK-Pelle-LRR-XI-1 family	probable leucine-rich repeat receptor kinase At2g33170	0.89148	AT2G33170	Putative leucine-rich repeat receptor-like protein kinase
13	RchiOBHmChr1g0313181	Putative plant lipid transfer proteinFPar allergen	YLS3-like	0.681315	AT2G44300	Xylogen-like protein 10
14	RchiOBHmChr1g0315961	hypothetical protein	PREDICTED: uncharacterized protein LOC101295559 isoform X2	0.940691	AT3G08490	Uncharacterized protein
15	RchiOBHmChr1g0321491	Putative leucine-rich repeat domain L domain-containing protein	disease resistance RPP13 1	-0.950108	AT3G14470	Putative disease resistance RPP13-like protein 1; Potential disease resistance protein
16	RchiOBHmChr2g0175271	Putative cupredoxin	Blue copper	0.794384	AT3G27200	Cupredoxin superfamily protein
17	RchiOBHmChr1g0364701	hypothetical protein	golgin subfamily B member 1 isoform X1	0.697528	AT3G55060	Uncharacterized protein
18	RchiOBHmChr3g0473211	Putative P-loop containing nucleoside triphosphate hydrolase	probable disease resistance At4g27220	0.776002	AT4G27190	NB-ARC domain-containing disease resistance protein; Disease resistance protein
19	RchiOBHmChr2g0085111	Putative P-loop containing nucleoside triphosphate hydrolase, leucine-rich repeat domain, L	probable disease resistance At4g27220	0.864423	AT4G27220	NB-ARC domain-containing disease resistance protein; Probable disease resistance protein
20	RchiOBHmChr1g0383061	Putative heavy metal-associated domain HMA	copper transport ATX1	0.970666	AT4G27590	Heavy metal associated domain-containing protein
21	RchiOBHmChr4g0399171	Putative P-loop containing nucleoside triphosphate hydrolase	Double Clp-N motif-containing P-loop nucleoside triphosphate hydrolases superfamily	0.820568	AT4G29920	Heat shock protein-relatedlike protein; Probable component of a transcriptional corepressor complex involved in salt tolerance through modulation of reactive oxygen species levels, abscisic acid-dependent stomatal closure, photosynthesis and K(+) /Na(+) homeostasis (PubMed:26603028). Has an in vitro ATPase activity (PubMed:26603028)
22	RchiOBHmChr1g0331581	Putative HSP20-like chaperone	inactive RESTRICTED TEV MOVEMENT 2-like	0.946779	AT5G20970	Heat shock family protein
23	RchiOBHmChr5g0049951	Putative L-ascorbate oxidase	L-ascorbate oxidase-like	0.900071	AT5G21105	L-ascorbate oxidase
24	RchiOBHmChr1g0383071	Putative heavy metal-associated domain HMA	neurofilament medium polypeptide	0.83457	AT5G24580	Heavy metal transport/detoxification superfamily protein
25	RchiOBHmChr1g0375931	hypothetical protein	TMV resistance N-like	0.663726	AT5G45230	TIR-NBS-LRR class disease resistance protein
26	RchiOBHmChr5g0022141	Putative protein kinase RLK-Pelle-LRR-XI-1 family	leucine-rich repeat receptor-like serine threonine- kinase BAM3	0.855063	AT4G20270	BARELY ANY MERISTEM 3; Necessary for male gametophyte development, as well as ovule specification and function. Required for the development of high-ordered vascular strands within the leaf and a correlated control of leaf shape, size and symmetry
27	RchiOBHmChr4g0420621	Putative cytochrome P450	cytochrome P450 CYP749A22-like	-0.880599	AT2G26710	PHYB ACTIVATION TAGGED SUPPRESSOR 1; Cytochrome P450 involved in brassinosteroids (BRs) inactivation and regulation of BRs homeostasis. Inactivates the BRs castasterone and brassinolide through carbon 26 hydroxylation. Acts in association with CYP72C1 to inactivate BRs and modulate photomorphogenesis
28	RchiOBHmChr1g0357151	Putative 3-hydroxyisobutyryl-CoA hydrolase	3-hydroxyisobutyryl- hydrolase 1-like	0.7269	AT5G65940	3-hydroxyisobutyryl-CoA hydrolase 1; Involved in valine catabolism. May be indirectly involved in benzoic acid biosynthesis and in cold signaling and cold tolerance
29	RchiOBHmChr1g0379341	hypothetical protein	cleavage and polyadenylation specificity factor subunit 2	-0.455088	AT5G23880	Cleavage and polyadenylation specificity factor 100; CPSF plays a key role in pre-mRNA 3'-end formation, recognizing the AAUAAA signal sequence and interacting with poly(A)polymerase and other factors to bring about cleavage and poly(A) addition (By similarity). Required for antisense-RNA- mediated gene silencing (PubMed:17008405)
30	RchiOBHmChr2g0155501	Putative cholesterol monooxygenase (side-chain-cleaving)	cytochrome P450 724B1-like	0.69542	AT5G14400	Encodes a brassinosteroid C-22 hydroxylase
31	RchiOBHmChr3g0494961	Putative cytochrome P450	cytochrome P450 98A2	0.882592	AT2G40890	Cytochrome P450 98A3; Cytochrome P450 which catalyzes 3'-hydroxylation of p- coumaric esters of shikimic/quinic acids to form lignin monomers. Can use p-coumarate, p-coumaraldehyde, p-coumaroyl methyl ester, 5-O-(4-coumaroyl) D-quinate and 5-O-(4-coumaroyl) shikimate as substrates, but not p-coumaryl alcohol, p-coumaroyl CoA, 1-O-p- coumaroyl-beta-D-glucose, p-hydroxy-cinnamyl alcohol, cinnamate,…
32	RchiOBHmChr5g0049631	Putative double-stranded RNA-binding domain-containing protein	double-stranded RNA-binding 1-like	0.826925	AT2G28380	dsRNA-binding protein 2; Binds double-stranded RNA. May be involved in RNA- mediated silencing
33	RchiOBHmChr2g0140341	Putative oxoglutarateFiron-dependent dioxygenase non-heme dioxygenase domain-containing protein	1-aminocyclopropane-1-carboxylate oxidase	0.729401	AT1G79760	Downstream target of AGL15-4
34	RchiOBHmChr5g0037831	Putative cupredoxin	early nodulin 1	0.846558	AT3G20570	Early nodulin-like protein 9
35	RchiOBHmChr1g0370451	Putative PMR5 domain PC-Esterase protein trichome birefringence-like 28FESKIMO 1	ESKIMO 1-like	0.92171	AT3G55990	ESKIMO 1; Probable xylan acetyltransferase required for 2-O- and 3-O-monoacetylation of xylosyl residues in xylan. Negative regulator of cold acclimation. Involved in water economy as well as salt tolerance. Regulated at the transcriptional level by NAC012/SND1
36	RchiOBHmChr4g0386401	Putative RNA helicase	probable ATP-dependent RNA helicase DHX37	0.852299	AT1G33390	FASCIATED STEM 4
37	RchiOBHmChr2g0129511	Putative riboflavin kinase	bifunctional riboflavin kinase FMN phosphatase-like	0.899854	AT4G21470	Riboflavin kinase; Bifunctional enzyme that catalyzes the hydrolysis of flavin-mononucleotide (FMN) to riboflavin (vitamin B2) and the phosphorylation of riboflavin to form (FMN) coenzyme
38	RchiOBHmChr5g0004841	Putative NAD(P)H dehydrogenase (quinone)	NAD(P)H dehydrogenase (quinone) FQR1	0.917337	AT5G54500	Flavodoxin-like quinone reductase 1
39	RchiOBHmChr3g0447431	Putative phosphatidylethanolamine-binding protein	flowering locus T	0.916737	AT1G65480	FLOWERING LOCUS T; Probable component of the mobile flower-promoting signal (floral stimulus or florigen). Promotes the transition from vegetative growth to flowering. Required for 'SEPALLATA3' (SEP3) and 'FRUITFULL' (FUL) accumulation in mature rosette leaves. Seems to acts in parallel with 'LEAFY' to induce flowering by regulating 'APETALA1'. May play a role in both the autonomous and the long-…
40	RchiOBHmChr1g0351591	Putative gibberellin-44 dioxygenase	gibberellin 20 oxidase 1-D-like	0.785142	AT4G25420	Gibberellin 20 oxidase 1; Key oxidase enzyme in the biosynthesis of gibberellin that catalyzes the conversion of GA12 and GA53 to GA9 and GA20 respectively, via a three-step oxidation at C-20 of the GA skeleton. GA53 is less effectively oxidized than GA12, and GA25 is also formed as a minor product. Involved in the promotion of the floral transition, fertiliy and silique elongation, but plays onl…
41	RchiOBHmChr4g0388911	Putative GDP-mannose 35-epimerase	GDP-mannose 3,5-epimerase 2	0.523415	AT5G28840	GDP-mannose 3,5-epimerase; Catalyzes a reversible epimerization of GDP-D-mannose that precedes the committed step in the biosynthesis of vitamin C (L-ascorbate), resulting in the hydrolysis of the highly energetic glycosyl-pyrophosphoryl linkage. Able to catalyze 2 distinct epimerization reactions and can release both GDP-L-galactose and GDP-L-gulose from GDP-mannose
42	RchiOBHmChr2g0169231	Putative proton-exporting ATPase	plasma membrane ATPase 1-like	0.592647	AT5G62670	H(+)-ATPase 11; The plasma membrane H(+) ATPase of plants and fungi generates a proton gradient that drives the active transport of nutrients by H(+)-symport. The resulting external acidification and/or internal alkinization may mediate growth responses (By similarity)
43	RchiOBHmChr3g0461441	Putative major facilitator superfamily domain-containing protein	solute carrier family 40 member 2	0.778092	AT5G03570	Iron regulated 2; Vacuolar transporter that is involved in the transport of excess nickel into the vacuole under iron deficiency, increasing cellular tolerance to nickel under iron deficiency stress response
44	RchiOBHmChr2g0106321	Putative polysaccharide biosynthesis domain-containing protein	IRX15-LIKE-like	0.889399	AT5G67210	IRX15-LIKE; Required for xylan biosynthesis, but not directly involved in catalyzing the addition of sugars to the growing polymer
45	RchiOBHmChr2g0165021	hypothetical protein	COBRA 4	0.769753	AT5G15630	IRREGULAR XYLEM 6
46	RchiOBHmChr1g0371241	Putative laccase	laccase-12-like	0.599531	AT5G05390	Laccase 12; Lignin degradation and detoxification of lignin-derived products
47	RchiOBHmChr4g0445761	Putative defensin plant	defensin Ec-AMP-D2-like	0.617486	AT2G02100	Defensin-like protein 2; Confers broad-spectrum resistance to pathogens
48	RchiOBHmChr4g0423641	Putative START-like domain Bet v I type allergen	major allergen Pru ar 1-like	0.964177	AT1G24020	MLP-like protein 423
49	RchiOBHmChr2g0086441	Putative protein kinase RLK-Pelle-LRR-XI-1 family	leucine-rich repeat receptor kinase TDR	0.940497	AT5G51350	MORE LATERAL GROWTH1
50	RchiOBHmChr3g0491061	Putative transcription factor MYB-HB-like family	ODORANT1-like	0.885181	AT1G66230	Myb domain protein 20
51	RchiOBHmChr1g0374861	Putative transcription factor MYB-HB-like family	ODORANT1-like	0.843527	AT4G12350	Myb domain protein 42
52	RchiOBHmChr1g0374531	Putative transcription factor NAM family	NAC domain-containing 7-like	0.842223	AT1G12260	NAC 007; Transcription activator that binds to the secondary wall NAC binding element (SNBE), 5'- (T/A)NN(C/T)(T/C/G)TNNNNNNNA(A/C)GN(A/C/T)(A/T)-3', in the promoter of target genes (By similarity). Involved in xylem formation by promoting the expression of secondary wall-associated transcription factors and of genes involved in secondary wall biosynthesis and programmed cell death, genes driven …
53	RchiOBHmChr5g0048911	Putative transcription factor NAM family	NAC transcription factor 29-like	0.749633	AT5G62380	NAC-domain protein 101; Transcription activator that binds to the secondary wall NAC binding element (SNBE), 5'- (T/A)NN(C/T)(T/C/G)TNNNNNNNA(A/C)GN(A/C/T)(A/T)-3', and to the tracheary elements (TE) specific regulating cis-element (TERE), 5'-CTTNAAAGCNA-3', in the promoter of target genes (e.g. genes involved in secondary wall biosynthesis, cell wall modification such as xylan accumulation, and …
54	RchiOBHmChr1g0345591	Putative DNA-directed RNA polymerase	DNA-directed RNA polymerases II and IV subunit 5A-like	-0.843155	AT3G22320	DNA-directed RNA polymerase II subunit E; DNA-dependent RNA polymerase catalyzes the transcription of DNA into RNA using the four ribonucleoside triphosphates as substrates. Component of RNA polymerase II which synthesizes mRNA precursors and many functional non-coding RNAs. Pol II is the central component of the basal RNA polymerase II transcription machinery. It is composed of mobile elements t…
55	RchiOBHmChr5g0063971	Putative transcription factor C2C2-Dof family	dof zinc finger	0.918411	AT3G55370	OBF-binding protein 3
56	RchiOBHmChr2g0120261	Putative glucuronosyltransferase	UDP-glucuronate:xylan alpha-glucuronosyltransferase 1	0.903284	AT3G18660	Plant glycogenin-like starch initiation protein 1; Glycosyltransferase required for the addition of both glucuronic acid and 4-O-methylglucuronic acid branches to xylan in stem cell walls. In association with GUX2, is responsible for almost all of the substitutions of the xylan backbone in stem glucuronoxylan
57	RchiOBHmChr4g0394321	Putative SPX domain-containing protein	phosphate transporter PHO1	0.883453	AT3G23430	Phosphate 1; Involved in the transfer of inorganic phosphate (Pi) from roots to shoots. Transfers Pi from the epidermal and cortical cells to the root xylem vessels
58	RchiOBHmChr3g0448071	Putative membrane transport protein	auxin efflux carrier component 8	0.639584	AT5G16530	PIN-FORMED 5; May act as a transmembrane component of the auxin efflux carrier
59	RchiOBHmChr5g0059051	Putative major intrinsic protein	aquaporin PIP2-2	0.908493	AT2G37170	Aquaporin PIP2-2; Water channel required to facilitate the transport of water across cell membrane. Plays an predominant role in root water uptake process in conditions of reduced transpiration, and in osmotic fluid transport. Its function is impaired by Hg(2+). Inhibited by cytosolic acidosis which occurs during anoxia in roots
60	RchiOBHmChr1g0374101	Putative protein kinase RLK-Pelle-LRR-XI-1 family	leucine-rich repeat receptor kinase TDR	0.808436	AT5G61480	PHLOEM INTERCALATED WITH XYLEM; Acts with CLE41p and CLE44p peptides as a ligand- receptor pair in a signal transduction pathway involved in the regulation of procambium maintenance and polarity during vascular- tissue development. Mediates repression of tracheary element differentiation and the promotion of procambial cells formation and polar division adjacent to phloem cells in the veins
61	RchiOBHmChr4g0415031	Putative leucine-rich repeat-containing plant-type leucine-rich repeat domain L	receptor 12	0.811799	AT1G45616	Receptor like protein 6
62	RchiOBHmChr5g0041631	Putative leucine-rich repeat-containing plant-type leucine-rich repeat domain L	receptor 12	0.801453	AT1G47890	Receptor like protein 7
63	RchiOBHmChr4g0439731	Putative ribonuclease T(2)	ribonuclease 3-like	0.86146	AT1G26820	Ribonuclease 3; May remobilize phosphate, particularly when cells senesce or when phosphate becomes limiting
64	RchiOBHmChr2g0100151	Putative 3-epi-6-deoxocathasterone 23-monooxygenase	3-epi-6-deoxocathasterone 23-monooxygenase	0.698537	AT4G36380	ROTUNDIFOLIA 3; C-23 hydroxylase involved in brassinosteroids biosynthesis. Converts directly (22S,24R)-22-hydroxy-5-alpha- ergostan-3-one and 3-epi-6-deoxocathasterone to 3-dehydro-6- deoxoteasterone and 6-deoxotyphasterol. These C-23 hydroxylation shortcuts bypass campestanol, 6-deoxocathasterone, and 6- deoxoteasterone. Functionally redundant with CYP90D1
65	RchiOBHmChr5g0004531	Putative P-loop containing nucleoside triphosphate hydrolase leucine-rich repeat domain L	disease resistance RPP8 3	0.863146	AT5G43470	Disease resistance protein RPP8; Disease resistance protein. Resistance proteins guard the plant against pathogens that contain an appropriate avirulence protein via an indirect interaction with this avirulence protein. That triggers a defense system including the hypersensitive response, which restricts the pathogen growth. The interaction with TIP (TCV-interacting protein) may be essential for …
66	RchiOBHmChr3g0488651	Putative sucrose synthase	sucrose synthase 5-like	0.956534	AT1G73370	Sucrose synthase 6; Sucrose-cleaving enzyme that provides UDP-glucose and fructose for various metabolic pathways. Functions in callose synthesis at the site of phloem sieve elements
67	RchiOBHmChr3g0461761	Putative PMR5 domain PC-Esterase	trichome birefringence-like 34	0.719011	AT2G38320	TRICHOME BIREFRINGENCE-LIKE 34; May be involved in the specific O-acetylation of cell wall polymers
68	RchiOBHmChr2g0104031	Putative transcription factor C2C2-Dof family	dof zinc finger -like	0.829803	AT5G60200	TARGET OF MONOPTEROS 6; Transcription factor that binds specifically to a 5'- AA[AG]G-3' consensus core sequence
69	RchiOBHmChr2g0095261	Putative flavonoid 3'5'-hydroxylase	flavonoid 3 -monooxygenase-like	0.535497	AT5G07990	TRANSPARENT TESTA 7; Catalyzes the 3'-hydroxylation of the flavonoid B-ring to the 3',4'-hydroxylated state. Convert naringenin to eriodictyol and dihydrokaempferol to dihydroquercetin
70	RchiOBHmChr5g0054721	Putative EGF-like domain wall-associated receptor kinase galacturonan-binding protein	wall-associated receptor kinase 2-like	0.637377	AT1G21270	Wall-associated kinase 2; Serine/threonine-protein kinase that may function as a signaling receptor of extracellular matrix component. Binding to pectin may have significance in the control of cell expansion, morphogenesis and development
71	RchiOBHmChr1g0351761	Putative cucumisin	subtilisin-like protease	0.864577	AT4G00230	Xylem serine peptidase 1
72	RchiOBHmChr1g0366291	Putative P-loop containing nucleoside triphosphate hydrolase leucine-rich repeat domain L	disease resistance RPP13 4	0.865975	AT3G50950	HOPZ-ACTIVATED RESISTANCE 1; CC-NB-LRR receptor-like protein required for recognition of the Pseudomonas syringae type III effector HopZ1a. Confers allele-specific recognition and virulence attenuation of HopZ1a. Immunity mediated by ZAR1 is independent of several genes required by other resistance protein signaling pathways such as NDR1 and RAR1
73	RchiOBHmChr5g0023871	Putative zinc/iron permease	zinc transporter 1-like	0.813357	AT3G12750	Zinc transporter 1; Mediates zinc uptake from the rhizosphere. May also transport copper and cadmium ions

## Sheet: MEgreenyellow
Table S12 Information on the genes of the yellow and greenyellow module networks.
Gene_id	Gene description	Blast2GO annotation	KME	A.thaliana genes	A.thaliana gene annotation
RchiOBHmChr5g0049151	Putative strictosidine synthase transcription factor WD40-like family	STRICTOSIDINE SYNTHASE-LIKE 3-like	0.964813	AT1G08470	Although this enzyme is predicted to encode a strictosidine synthase (SS), it lacks a conserved catalytic glutamate residue found in active SS enzymes and it is not expected to have SS activity.
RchiOBHmChr2g0099981	Putative cytochrome P450	cytochrome P450 84A1-like	0.932722	AT4G36220	encodes ferulate 5-hydroxylase (F5H). Involved in lignin biosynthesis.
RchiOBHmChr2g0102761	Putative very-long-chain 3-oxoacyl-CoA synthase, Butyrate--CoA ligase	elongation of fatty acids 3-like	0.871194	AT4G36830	ELO family protein
RchiOBHmChr1g0345591	Putative DNA-directed RNA polymerase	DNA-directed RNA polymerases II and IV subunit 5A-like	-0.843155	AT3G22320	Non-catalytic subunit common to DNA-dependent RNA polymerases I, II, III and IV; homologous to budding yeast RPB5.
RchiOBHmChr4g0431961	Putative protein kinase RLK-Pelle-LRR-I-1 family	probable LRR receptor-like serine threonine- kinase At1g67720	-0.885524	AT1G67720	phosphorylation, protein phosphorylation
RchiOBHmChr2g0088171	Putative transcription factor C2C2-YABBY family	axial regulator YABBY 5	0.959831	AT2G26580	abaxial cell fate specification, cell fate commitment, polarity specification of adaxial/abaxial axis, regulation of leaf development, regulation of shoot apical meristem development, regulation of transcription, DNA-templated
RchiOBHmChr4g0408561	Putative oxidoreductase	tropinone reductase homolog At1g07440-like	0.95053	AT1G07440	NAD(P)-binding Rossmann-fold superfamily protein；response to cadmium ion, response to karrikin
RchiOBHmChr1g0359311	Putative potassium channel, voltage-dependent, EAG/ELK/ERG	cyclic nucleotide-gated ion channel 1-like	0.943133	AT5G53130	member of Cyclic nucleotide gated channel family；calcium ion transport, potassium ion transport
RchiOBHmChr2g0106211	Putative aminoacyltransferase, E1 ubiquitin-activating enzyme		0.934953	AT1G60190	Encodes PUB19, a plant U-box armadillo repeat protein. Involved in salt inhibition of germination together with PUB18. The mRNA is cell-to-cell mobile.
RchiOBHmChr3g0494561	Putative protein S-acyltransferase	probable S-acyltransferase 1	0.928168	AT5G05070	DHHC-type zinc finger family protein； peptidyl-L-cysteine S-palmitoylation, protein targeting to membrane
RchiOBHmChr4g0446731	hypothetical protein		0.925423	AT5G08240	transmembrane protein
RchiOBHmChr5g0022411	Putative bifunctional inhibitor/plant lipid transfer protein/seed storage helical		0.922545	AT3G53980	Bifunctional inhibitor/lipid-transfer protein/seed storage 2S albumin superfamily protein
RchiOBHmChr2g0154071	Putative 7-deoxyloganetin glucosyltransferase		0.916462	AT1G22400	UDP-Glycosyltransferase superfamily protein；intracellular membrane-bounded organelle
RchiOBHmChr2g0154081	Putative carboxylesterase	probable carboxylesterase 18	0.907561	AT5G23530	carboxyesterase 18
RchiOBHmChr2g0106431	Putative actinidain	cysteine ase COT44-like	0.90481	AT3G19390	Granulin repeat cysteine protease family protein
RchiOBHmChr5g0060861	Putative thiazole biosynthetic enzyme Thi4 family, FAD/NAD(P)-binding domain-containing protein	thiamine thiazole chloroplastic	0.898684	AT5G54770	Encodes a thiamine biosynthetic gene that has a dual function in thiamine biosynthesis and mitochondrial DNA damage tolerance. It appears to be involved in producing the thiazole portion of thiamine (vitamin B1). A crystal structure of the protein reveals that it forms a 2-ring homo-octamer
RchiOBHmChr3g0494971	Putative Cystatin domain-containing protein	cysteine ase inhibitor	0.897868	AT5G05110	Cystatin/monellin family protein
RchiOBHmChr5g0063191	hypothetical protein		0.870693
RchiOBHmChr4g0394291	Putative transcription factor WD40-like family		0.870196	AT4G14310	Transducin/WD40 repeat-like superfamily protein
RchiOBHmChr2g0163591	Putative clostridium epsilon toxin ETX/ mosquitocidal toxin MTX2, Agglutinin		0.864918
RchiOBHmChr5g0009051	hypothetical protein	pentatricopeptide repeat-containing	0.863433
RchiOBHmChr2g0156431	Putative F-box domain-containing protein		0.861031	AT5G48170	encodes an F-box protein whose protein sequence is similar to SLY1, which belongs to SCF-SLY1 E3 ligase complex. SCF-SLY1 E3 ligase degrades DELLA proteins that are involved in promoting growth. Overexpression of SLY2 can partially compensate sly1-10 mutant phenotype of dwarfism
RchiOBHmChr5g0003381	Putative multi antimicrobial extrusion protein	TRANSPARENT TESTA 12-like	0.842706	AT3G49601	pre-mRNA-splicing factor
RchiOBHmChr2g0120061	Putative protein kinase RLK-Pelle-DLSV family	G-type lectin S-receptor-like serine threonine- kinase At1g11410	0.84264	AT1G11340	G-type lectin S-receptor-like Serine/Threonine-kinase
RchiOBHmChr3g0470111	Putative hexosyltransferase	UDP-glycosyltransferase 86A1-like	0.841197	AT2G36970	UDP-Glycosyltransferase superfamily protein；intracellular membrane-bounded organelle
RchiOBHmChr4g0392681	hypothetical protein		0.828022
RchiOBHmChr3g0490621	Putative GTP-binding protein EngA	GTPase Der	0.826613	AT3G12080	Encodes a putative plastid-targeted GTP-binding protein that is essential for embryogenesis and chloroplast development
RchiOBHmChr2g0155471	Putative heavy metal-associated domain, HMA		0.821627	AT5G48290	Heavy metal transport/detoxification superfamily protein
RchiOBHmChr4g0435991	putative transposase, Ptta/En/Spm, plant		0.817394
RchiOBHmChr4g0392151	Putative deacetoxyvindoline 4-hydroxylase	1-aminocyclopropane-1-carboxylate oxidase homolog 1-like	0.813997	AT1G06620	encodes a protein whose sequence is similar to a 2-oxoglutarate-dependent dioxygenase
RchiOBHmChr4g0420631	Putative cytochrome P450, EF-Hand 1, calcium-binding protein	cytochrome P450 CYP749A22-like	0.800362	AT2G26710	Encodes a member of the cytochrome p450 family that serves as a control point between multiple photoreceptor systems and brassinosteroid signal transduction. Involved in brassinolide metabolism. Mediates response to a variety of light signals including hypocotyl elongation and cotyledon expansion
RchiOBHmChr1g0326551	Putative protein kinase RLK-Pelle-DLSV family	G-type lectin S-receptor-like serine threonine- kinase At4g27290	0.778883	AT4G21390	S-locus lectin protein kinase family protein
RchiOBHmChr5g0040571	hypothetical protein		0.772105
RchiOBHmChr4g0441931	hypothetical protein	PREDICTED: uncharacterized protein LOC101306812	0.76413	AT1G70505	transmembrane protein
RchiOBHmChr1g0319391	Putative tetratricopeptide-like helical domain, pentacotripeptide-repeat region of PROPR		0.756572	AT4G20740	Pentatricopeptide repeat (PPR-like) superfamily protein
RchiOBHmChr4g0388601	hypothetical protein		0.749427	AT5G62380	Encodes a NAC-domain transcription factor involved in xylem formation. Induces transdifferentiation of various cells into metaxylem vessel elements. Located in the nucleus. Expression induced in the presence of auxin, cytokinin and brassinosteroids
RchiOBHmChr4g0444921	Putative oxoglutarate/iron-dependent dioxygenase, non-heme dioxygenase domain-containing protein	probable inactive 2-oxoglutarate-dependent dioxygenase AOP2	0.746867	AT1G52800	2-oxoglutarate (2OG) and Fe(II)-dependent oxygenase superfamily protein
RchiOBHmChr3g0487121	Putative glycerol-3-phosphate 1-O-acyltransferase	probable glycerol-3-phosphate acyltransferase 3	0.722081	AT1G02390	putative sn-glycerol-3-phosphate 2-O-acyltransferase；CDP-diacylglycerol biosynthetic process, cutin biosynthetic process
RchiOBHmChr4g0446161	Putative non-specific serine/threonine protein kinase	phytosulfokine receptor 1-like	0.698684	AT2G02220	Encodes a protein interacting with phytosulfokine, a five amino acid sulfated peptide (YIYTQ). Contains dual guanylate cyclase and kinase catalytic activities that operate in vivo.
RchiOBHmChr3g0471131	Putative flavonol 7-O-beta-glucosyltransferase	UDP-glycosyltransferase 73D1	0.65896	AT3G53150	UDP-glucosyl transferase 73D1
RchiOBHmChr5g0034991	Putative S-adenosyl-L-methionine-dependent methyltransferase	S-adenosyl-L-methionine-dependent methyltransferases superfamily isoform 1	0.631613	AT5G54400	S-adenosyl-L-methionine-dependent methyltransferases superfamily protein
RchiOBHmChr5g0012041	Putative major intrinsic protein	aquaporin NIP1-1-like	0.495615	AT4G18910	Encodes an aquaporin homolog. Functions in arsenite transport and tolerance.When expressed in yeast cells can conduct hydrogen peroxide into those cells
RchiOBHmChr5g0036741	Putative protein kinase RLK-Pelle-DLSV family	G-type lectin S-receptor-like serine threonine- kinase At4g27290 isoform X1	-0.508678	AT5G23880	Encodes a protein similar to the 100kD subunit of cleavage and polyadenylation specificity factor (CPSF), the factor responsible for the recognition of the AAUAAA motif during mRNA polyadenylation. The protein interacts with a portion of a nuclear poly(A) polymerase. It is likely to be a part of the mRNA 3'end formation apparatus
RchiOBHmChr1g0356701	Putative protein kinase RLK-Pelle-SD-2b family	G-type lectin S-receptor-like serine threonine- kinase SD2-2	-0.715291	AT4G00340	Encodes a receptor-like protein kinase that is expressed in roots
RchiOBHmChr2g0085081	Putative leucine-rich repeat domain, L domain-containing protein		-0.820661	AT1G69550	disease resistance protein
RchiOBHmChr1g0345701	Putative DNA-directed RNA polymerase RPB5 subunit, eukaryote/virus		-0.824943	AT3G22320	Non-catalytic subunit common to DNA-dependent RNA polymerases I, II, III and IV; homologous to budding yeast RPB5.
RchiOBHmChr2g0173731	hypothetical protein		-0.832378
RchiOBHmChr2g0093031	Putative transcription factor HRT family		-0.842622	AT5G56780	Encodes a transcriptional regulator that is required for the induction of dormancy during late seed development.ET2 contains DNA and Zinc binding domains and is involved in DNA methylation. ET2 may function in DNA repair
RchiOBHmChr4g0441851	Putative polygalacturonase	probable polygalacturonase At1g80170	-0.873946	AT1G23460	Pectin lyase-like superfamily protein
RchiOBHmChr2g0107731	Putative formin, FH2 domain-containing protein	formin 6	-0.881713	AT5G67470	formin homolog 6
RchiOBHmChr2g0155381	hypothetical protein		-0.924401
RchiOBHmChr1g0345691	Putative P-loop containing nucleoside triphosphate hydrolase, leucine-rich repeat domain, L		-0.93329	AT1G50180	NB-ARC domain-containing disease resistance protein
