# Supplementary material for: Identification of Candidate Adaxial–Abaxial-Related Genes Regulating Petal Expansion During Flower Opening in Rosa chinensis “Old Blush”
Source: Front Plant Sci. 2019 Sep 10;10:1098. doi: 10.3389/fpls.2019.01098 (PMC6747050; doi:10.3389/fpls.2019.01098)
Supplement: Supplementary file 1 [file DataSheet_1.zip › Supplementary Information/Supplemental Table S13.xlsx]

## Sheet: Table S13
Table S13 Homologs of the A.thaliana adaxial–abaxial patterning genes identified in R. chinensis.
Gene_family	Gene	A.thaliana gene	R.chinensis gene	Gene_id	Gene_description	Blast2GO
Transcriptional factors regulators of leaf polarity
HD-ZIP III	REV	AT5G60690	RcREV	RchiOBHmChr5g0058801	Putative transcription factor 6 lipid binding Homobox-WOX family	homeobox-leucine zipper REVOLUTA
	PHB	AT2G34710	RcPHB	RchiOBHmChr5g0015931	Putative transcription factor 6 lipid binding Homobox-WOX family	homeobox-leucine zipper ATHB-14
	PHV	AT1G30490	RcPHV	RchiOBHmChr2g0140131	Putative transcription factor 6 lipid binding Homobox-WOX family	homeobox-leucine zipper ATHB-15
	ATHB-8	AT4G32880	RcHB8	RchiOBHmChr6g0306551	Putative transcription factor & lipid binding Homobox-WOX family	homeobox-leucine zipper ATHB-8
ARP	AS1	AT2G37630	RcAS1	RchiOBHmChr3g0466491	Putative transcription factor MYB-HB-like family	transcription factor AS1
LOB	AS2	AT1G65620	RcLOB6	RchiOBHmChr3g0447371	Putative transcription factor AS2-LOB family	LOB domain-containing 6
			RcLOB36	RchiOBHmChr5g0015031	Putative transcription factor AS2-LOB family	LOB domain-containing 36-like
			RcAS2	RchiOBHmChr2g0104791	Putative transcription factor AS2-LOB family	LOB domain-containing 36-like
			RcLOB	RchiOBHmChr7g0192861	Putative transcription factor AS2-LOB family	LATERAL ORGAN BOUNDARIES
			RcLOB25	RchiOBHmChr2g0172921	Putative transcription factor AS2-LOB family	LOB domain-containing 25
BTB/POZ domain	BOP1/BOP2	AT3G57130 /AT2G41370	RcNPR5	RchiOBHmChr2g0124891	Putative chromatin remodeling 6 transcription regulator ABTB family	regulatory NPR5-like
			RcNPR3-1	RchiOBHmChr2g0152441	Putative chromatin remodeling 6 transcription regulator ABTB family	regulatory NPR3-like
			RcNPR3-2	RchiOBHmChr5g0019531	Putative chromatin remodeling 6 transcription regulator ABTB family	regulatory NPR3-like
			RcNPR3-3	RchiOBHmChr2g0152421	Putative chromatin remodeling 6 transcription regulator ABTB family	regulatory NPR3-like
			RcNPR1	RchiOBHmChr2g0093681	Putative chromatin remodeling 6 transcription regulator ABTB family	regulatory NPR1
YABBY	YAB1	AT2G45190	RcYAB1	RchiOBHmChr1g0349391	Putative transcription factor C2C2-YABBY family	axial regulator YABBY 1-like
	YAB2	AT1G08465	RcYAB2	RchiOBHmChr5g0049141	Putative transcription factor C2C2-YABBY family	axial regulator YABBY 2
	YAB3	AT4G00180	RcYAB1	RchiOBHmChr7g0202251	Putative transcription factor C2C2-YABBY family	axial regulator YABBY 1-like
	YAB5	AT2G26580	RcYAB5	RchiOBHmChr2g0088171	Putative transcription factor C2C2-YABBY family	axial regulator YABBY 5
	INO	AT1G23420	RcYAB4	RchiOBHmChr4g0441941	Putative transcription factor C2C2-YABBY family	axial regulator YABBY 4
WOX	WOX1	AT3G18010	RcWOX1	RchiOBHmChr7g0178511	Putative transcription factor Homobox-WOX family	WUSCHEL-related homeobox 1
KANADI	KAN1	AT5G16560	RcKAN1	RchiOBHmChr7g0177811	Putative transcription factor MYB-HB-like family	transcription repressor KAN1-like
	KAN2	AT1G32240	RcKAN2	RchiOBHmChr7g0211731	Putative transcription factor MYB-HB-like family	probable transcription factor KAN2 isoform X1
	KAN3	AT4G17695	RcKAN4	RchiOBHmChr6g0300071	Putative transcription factor MYB-HB-like family	probable transcription factor KAN4
ARF	ARF3	AT2G33860	RcARF3	RchiOBHmChr5g0009381	Putative transcription factor ARF family	auxin response factor 3
	ARF4	AT5G60450	RcARF4	RchiOBHmChr5g0060011	Putative transcription factor ARF family	auxin response factor 4 isoform X1
	ARF5	AT1G19850	RcARF5	RchiOBHmChr6g0302551	Putative transcription factor ARF family	auxin response factor 5
Small RNA pathway components involved in leaf polarity
AGO	AGO1	AT1G48410	RcAGO1	RchiOBHmChr7g0177431	Putative post-transcriptional gene silencing PAZ-Argonaute family	argonaute 1-like
	AGO7	AT1G69440	RcAGO7	RchiOBHmChr4g0439121	Putative post-transcriptional gene silencing PAZ-Argonaute family	argonaute 7
	AGO10	AT5G43810	RcAGO10	RchiOBHmChr4g0388231	Putative post-transcriptional gene silencing PAZ-Argonaute family	argonaute 10
			RcAGO	RchiOBHmChr5g0056091	Putative post-transcriptional gene silencing PAZ-Argonaute family	argonaute family
			RcAGO5	RchiOBHmChr5g0056081	Putative post-transcriptional gene silencing PAZ-Argonaute family	argonaute 5 isoform X1
			RcAGO10	RchiOBHmChr4g0388221	Putative ribonuclease H-like domain protein argonaute Mid	argonaute 10
SGS	SGS3	AT5G23570	RcSGS3	RchiOBHmChr3g0485061	Putative XS domain-containing protein	SUPPRESSOR OF GENE SILENCING 3-like
RDR	RDR6	AT3G49500	RcRDR6-1	RchiOBHmChr4g0412141	Putative RNA-directed RNA polymerase	RNA-dependent RNA polymerase 6
			RcRDR6-2	RchiOBHmChr6g0298021	Putative RNA-directed RNA polymerase	RNA-dependent RNA polymerase 6
HYL	HYL1	AT1G09700	RcHYL1	RchiOBHmChr7g0236301	Putative double-stranded RNA-binding protein	double-stranded RNA-binding 1
DCL	DCL1	AT1G01040	RcDCL1	RchiOBHmChr1g0361361	Putative ribonuclease III post-transcriptional gene silencing PAZ-Argonaute family	endoribonuclease Dicer homolog 1
	DCL4	AT5G20320	RcDCL4	RchiOBHmChr2g0086421	Putative ribonuclease III post-transcriptional gene silencing PAZ-Argonaute family	dicer 4 isoform X1
SE	SE	AT2G27100	RcSE	RchiOBHmChr5g0049831	Putative transcription factor C2H2 family	serrate RNA effector molecule
