# Supplementary material for: Identification of Candidate Adaxial–Abaxial-Related Genes Regulating Petal Expansion During Flower Opening in Rosa chinensis “Old Blush”
Source: Front Plant Sci. 2019 Sep 10;10:1098. doi: 10.3389/fpls.2019.01098 (PMC6747050; doi:10.3389/fpls.2019.01098)
Supplement: Supplementary file 1 [file DataSheet_1.zip › Supplementary Information/Supplemental Table S14.xlsx]

## Sheet: Table S14
Table S14 Primer sequences of genes used in the qRT-PCR experiments.
Gene_name	Gene_id	Upper primers	Lower primers
RcREV	RchiOBHmChr5g0058801	CGAGATAGGACGGACTTTACAA	GATGATGAGCCACAGCCA
RcPHB	RchiOBHmChr5g0015931	CTGATGAAGGATAGAGGAGGCT	GGGTGAAGAAAGAAAGGTGC
RcAFO	RchiOBHmChr1g0349391	TCCGAAGGAAGTTTATCTGTCC	CAGTGTTGGAAGAGGCAGC
RcYAB2	RchiOBHmChr5g0049141	CACTCATTCACTCCGACCC	GAAAGGCGGTTTGGTTCA
RcAGO7	RchiOBHmChr4g0439121	CCCTTCTGTTGCTGCTGTG	TGCCTATGTGTTTGTGACCTC
RcAPL	RchiOBHmChr5g0023371	GAAGTTTGAAGCGGGAAATAAG	TTGTCTCACACCAGCGTTG
RcHMA3	RchiOBHmChr4g0400101	CACACTCACACAAACCAGCA	CCGAACCCTCACACTTACAA
RcTPS1	RchiOBHmChr5g0029381	TTCCCAACCTTCCTTCTCTTT	AACATTTCTACAGCCCTCCCT
RcWUS	RchiOBHmChr2g0171171	TGGTGAGGACATCTTTGGC	CCGTAGGAGTTGAGGCTGAG
RcDRB3	RchiOBHmChr5g0049631	ACCCTTCCTCTCCAGCATT	GCCACCCATTTGTCATCA
RcDef	RchiOBHmChr4g0445761	TGAGCCACAAGTTCAAGGG	AAGACCACGGCAGTCACCT
RcDOF3.6	RchiOBHmChr5g0063971	CCAAGTCTCCAGTATCAGCCA	TTCCCAGCACCACCGTAA
RcDOF3.4	RchiOBHmChr2g0104031	AGTAGGAGGAGGAGGAGAGAGG	GGAAGAAGAAGGAGACGGTG
RcPHV	RchiOBHmChr2g0140131	CACCATTATCAGCAACAGAGC	GGAAGAAGGAAAGGGAAAGTAGT
RcAS1	RchiOBHmChr3g0466491	GCGTCTTGTCATTTGCCTT	TTCTCTCTGCTGCTTCTCTTTG
RcAS2	RchiOBHmChr2g0104791	AATGCCTCCTCTTCCTCGG	GCTGCTGTTGCTGTTGTTCTC
RcYAB5	RchiOBHmChr2g0088171	TTGGCTTGACCCTTACTGC	GCATAACTGATGACAAACACAGAG
RcYUCCA	RchiOBHmChr2g0090431	CCGTCTCCGTCTTCATCTC	GCTTCTTGGTTGGGTAGGTT
RcKAN1	RchiOBHmChr7g0177811	GAGTAGGAGGAGGGTTTGAGTC	GCTGCTGTTGTTGATGGTG
RcKAN2	RchiOBHmChr7g0211731	CATCAGGTAGTTGGAGGAGAAGT	GAGAGGTCGGAGAAGGTGTC
RcKAN4	RchiOBHmChr6g0300071	AGGAGGAGGATTCGGGTT	GTTGAGGGTGTTGAGCATAGAC
RcACTIN	RchiOBHmChr3g0466761	CAATGCTCCCGCTATGTATG	AGGTCAAGTCGCAGAATGG
RcTUB	RchiOBHmChr7g0232381	AAGGATGTGAATGCGGCT	TGGGTGGCTGGTAGTTGAT
TAA1	RchiOBHmChr2g0115381	TCCTCCTCCAACTTCCCAT	TTGACGGTCGTTCCGAG
YUCCA	RchiOBHmChr2g0090431	CCCAACCTACCCAACCAAG	CAAAGCCCGCAACGACT
VHP	RchiOBHmChr2g0087281	GCCCATCTCTCAACATCCTC	GAACTTGGACTTCTCACTTGTCTG
PILS	RchiOBHmChr2g0096951	GCTGTTTGATGTCGCCG	GGAATGCTTTGCCACCC
PIN	RchiOBHmChr2g0169101	TCTCCACCTTGCCTAACACA	CTGCCTTTGCTGCTCCA
VHP	RchiOBHmChr2g0134531	GCCCATCACTCAACATCCT	GCGTAGCCTCCTTTCCTTAG
PIN	RchiOBHmChr3g0448071	CGGTGCTTCTGTTCGTCTT	CTCTCGTTCGTGCCATCTAA
PIN	RchiOBHmChr4g0441311	TTCTCTCTCTCTCTCACACTCACTC	TCTGTTTCTGGGCGTCTCT
PIN	RchiOBHmChr2g0125421	CAATGGTGAATGGGAAGAACA	TGCTGGGAGGCGTAGGATA
PILS	RchiOBHmChr3g0493591	GACCAAATGAATCCAATCTCG	GCCAAATGAATGACACCAAT
AUX1	RchiOBHmChr1g0369771	GATAGTCGGGTTTGGATTCG	TGGATGTGGTGGTGTAGCA
AUX1	RchiOBHmChr3g0463551	CTCTCACTGGCACTTCTTCG	TGTCACTTTCTCTCCCTCCC
VHP	RchiOBHmChr3g0456971	GCTCTTACATCAGTCATTTCCG	TTCCCAACACCCTTCCTC
