# Supplementary material for: Identification of Candidate Adaxial–Abaxial-Related Genes Regulating Petal Expansion During Flower Opening in Rosa chinensis “Old Blush”
Source: Front Plant Sci. 2019 Sep 10;10:1098. doi: 10.3389/fpls.2019.01098 (PMC6747050; doi:10.3389/fpls.2019.01098)
Supplement: Supplementary file 1 [file DataSheet_1.zip › Supplementary Information/Supplemental Table S2.xlsx]

## Sheet: Supplemental Table S2
Table S2 Differential expression information of 6020 DEGs across six samples.
Gene_id	Gene_description	FB_AD_group_fpkm	FB_AB_group_fpkm	OF_AD_group_fpkm	OF_AB_group_fpkm	SF_AD_group_fpkm	SF_AB_group_fpkm	FB_AD_readcount (FB_AD vs FB_AB)	FB_AB_readcount (FB_AD vs FB_AB)	log2FoldChange (FB_AD vs FB_AB)	pval (FB_ADvsFB_AB)	padj (FB_ADvsFB_AB)	significant (FB_ADvsFB_AB)	OF_AD_readcount (OF_ADvsOF_AB)	OF_AB_readcount (OF_ADvsOF_AB)	log2FoldChange (OF_ADvsOF_AB)	pval (OF_ADvsOF_AB)	padj (OF_ADvsOF_AB)	significant (OF_ADvsOF_AB)	SF_AD_readcount (SF_ADvsSF_AB)	SF_AB_readcount (SF_ADvsSF_AB)	log2FoldChange (SF_ADvsSF_AB)	pval (SF_ADvsSF_AB)	padj (SF_ADvsSF_AB)	significant (SF_ADvsSF_AB)
RchiOBHmChr4g0444741	hypothetical protein	7.56903	0	1.07092	0.463841	1.97249	0.589511	110.087	0	9.31445	1.22881e-14	4.48565e-13	UP	9.75805	4.27387	1.19077	0.122424	0.36541	FALSE	20.8229	6.27958	1.72654	0.00358581	0.0227849	UP
RchiOBHmChr5g0077101	Putative transcription factor C2H2 family	3.91696	0.014342	4.80013	0.371416	7.04705	0.543715	166.552	0.590636	8.06094	1.05592e-14	3.877e-13	UP	127.932	10.0141	3.72707	7.18872e-26	1.07125e-23	UP	217.431	16.9482	3.67001	3.2149e-44	6.34868e-42	UP
RchiOBHmChr2g0156101	Putative transcription factor Homobox-WOX family	3.09105	0	0.427161	0.0755287	0.199887	0.0926303	44.8569	0	8.01534	1.04361e-10	2.75812e-09	UP	3.87126	0.69028	2.49678	0.15062	1	FALSE	2.10023	0.984013	1.11771	0.509593	1	FALSE
RchiOBHmChr2g0126831	hypothetical protein	5.81305	0	3.88882	2.69389	19.6467	9.8531	30.0517	0	7.43462	7.32391e-05	0.000807014	UP	12.6355	8.89486	0.457622	0.518089	0.787658	FALSE	73.9917	37.4256	1.01077	0.00786581	0.04388	UP
RchiOBHmChr2g0129721	Putative transcription factor Homobox-WOX family	3.99309	0.0188008	0.78726	0.072732	0.17818	0.10977	57.8209	0.266695	7.40722	2.95792e-09	6.63226e-08	UP	7.14508	0.671228	3.42524	0.013661	1	FALSE	1.88281	1.16303	0.836563	0.635135	1	FALSE
RchiOBHmChr3g0466311	Putative laccase	0.901216	0	0.802798	0.512748	0.145357	0.0851595	28.0002	0	7.32461	1.20523e-08	2.51279e-07	UP	15.6543	10.1321	0.60724	0.284785	0.59039	FALSE	3.28804	1.94114	0.804926	0.524034	1	FALSE
RchiOBHmChr5g0003381	Putative multi antimicrobial extrusion protein	0.648906	0	4.56616	0.278934	5.49872	0.407533	27.6239	0	7.30498	1.3078e-08	2.71587e-07	UP	121.987	7.55866	3.92047	1.60878e-24	2.19115e-22	UP	170.106	12.7465	3.66421	1.28373e-33	1.63059e-31	UP
RchiOBHmChr0c21g0500331	-	3.45911	0	0.0607244	0	0.485544	0	26.0663	0	7.23513	1.7337e-08	3.55346e-07	UP	0	0	0	0	0	FALSE	2.65536	0	3.9291	0.0473669	1	FALSE
RchiOBHmChr3g0463131	Putative transcription factor interactor and regulator CCHC(Zn) family	74.1004	0.570569	2.0182	0.034665	0.272307	0.0666003	2343.03	17.4934	7.09142	5.57854e-233	2.92901e-229	UP	39.9531	0.69028	5.91091	8.72947e-08	2.38301e-06	UP	6.24851	1.5445	2.0148	0.0784809	1	FALSE
RchiOBHmChr2g0121431	-	5.82153	0.0507531	9.80165	3.28337	14.9885	4.04927	69.99	0.590636	6.81653	1.75843e-10	4.5258e-09	UP	73.7711	25.0194	1.58881	4.82108e-06	9.27352e-05	UP	130.647	35.6502	1.87772	8.78708e-14	3.33e-12	UP
RchiOBHmChr2g0131151	hypothetical protein	1.40958	0	0.468384	0	10.1068	1.04269	19.3419	0	6.8115	3.99136e-07	6.84111e-06	UP	4.0331	0	4.46389	0.0130026	1	FALSE	100.601	10.4546	3.29957	8.06399e-05	0.000845782	UP
RchiOBHmChr2g0158501	hypothetical protein	2.28729	0.0248625	0.841798	0.304931	2.55298	0.851839	67.8971	0.717367	6.73974	7.30411e-10	1.74982e-08	UP	15.6797	5.75307	1.45867	0.0259019	0.126042	FALSE	55.1307	18.5676	1.58853	8.7816e-06	0.00011537	UP
RchiOBHmChr5g0054141	Putative phosphoenolpyruvate carboxykinase (ATP)	2.42023	0	0	0	0	0	16.1092	0	6.54295	1.10231e-06	1.75207e-05	UP	0	0	0	0	0	FALSE	0	0	0	0	0	FALSE
RchiOBHmChr5g0035251	Putative monodehydroascorbate reductase (NADH)	1.32291	0.014359	0.423665	0.206814	0.325168	0.176139	56.1554	0.590636	6.49024	1.91576e-09	4.41494e-08	UP	11.2685	5.57028	0.975971	0.200523	0.486856	FALSE	9.99638	5.48631	0.805895	0.294922	0.592258	FALSE
RchiOBHmChr1g0357151	Putative 3-hydroxyisobutyryl-CoA hydrolase	0.98231	0.00902436	2.41345	0	0.409242	0.0539714	29.7168	0.266695	6.46546	4.63608e-07	7.8564e-06	UP	45.6949	0	7.95038	1.55655e-10	6.34976e-09	UP	8.97634	1.18992	3.14383	0.00756751	1	FALSE
RchiOBHmChr3g0462741	Putative PMR5 domain, PC-Esterase, protein trichome birefringence-like 3	0.82809	0.0094625	0.119986	0.0413654	0.107355	0.0601991	29.5317	0.323941	6.45849	3.74236e-07	6.43535e-06	UP	2.67558	0.938469	1.47086	0.345794	1	FALSE	2.78545	1.57139	0.879066	0.536054	1	FALSE
RchiOBHmChr2g0143891	hypothetical protein	1.48512	0	0	0.0616989	0	0.052655	15.2948	0	6.44227	4.68872e-06	6.58826e-05	UP	0	0	0	0	0	FALSE	0	0	0	0	0	FALSE
RchiOBHmChr2g0123091	Putative catechol O-methyltransferase	1.29831	0	0	0	0	0	14.9748	0	6.41365	3.72428e-06	5.36715e-05	UP	0	0	0	0	0	FALSE	0	0	0	0	0	FALSE
RchiOBHmChr2g0104791	Putative transcription factor AS2-LOB family	0.336647	0	0.534081	0	0.856029	0.0372846	14.4438	0	6.37334	3.37861e-06	4.91169e-05	UP	14.3382	0	6.27216	7.22287e-06	0.000132977	UP	26.6815	1.17475	4.45963	3.92643e-07	6.65649e-06	UP
RchiOBHmChr3g0448051	Putative Longin-like domain-containing protein	15.6318	0.191997	0.782836	0	0.137017	0.00854563	540.377	6.42651	6.37294	9.53845e-75	3.26619e-72	UP	16.9469	0	6.52326	9.94243e-07	2.24485e-05	UP	3.43298	0.217624	3.33529	0.0578345	1	FALSE
RchiOBHmChr1g0377591	Putative cytochrome P450	0.394267	0	0	0	0	0	14.067	0	6.35902	3.99127e-06	5.69203e-05	UP	0	0	0	0	0	FALSE	0	0	0	0	0	FALSE
RchiOBHmChr3g0496541	Putative HSP20-like chaperone	1.21998	0	0.609134	0.440282	0.322685	0.289442	14.0463	0	6.35673	4.60176e-06	6.47763e-05	UP	4.37915	3.21939	0.425748	0.700379	1	FALSE	2.68036	2.44188	0.0254265	0.984161	1	FALSE
RchiOBHmChr1g0374561	Putative pectinesterase	0.353492	0	0	0	0	0	14.3045	0	6.35577	3.56585e-06	5.15772e-05	UP	0	0	0	0	0	FALSE	0	0	0	0	0	FALSE
RchiOBHmChr1g0370361	hypothetical protein	3.51234	0.0469052	0.265992	0	0.341618	0.143836	27.6751	0.358683	6.35136	7.0963e-07	1.16132e-05	UP	1.31376	0	2.83285	0.300488	1	FALSE	1.96036	0.831886	1.20444	0.508769	1	FALSE
RchiOBHmChr4g0423641	Putative START-like domain, Bet v I type allergen	199.663	2.5341	84.7601	20.8464	63.1996	30.7777	4907.56	60.4209	6.33248	0	0	UP	1305.28	325.057	2.00849	6.67403e-44	2.22465e-41	UP	1127.48	554.588	1.02173	1.20001e-25	1.03524e-23	UP
RchiOBHmChr5g0012671	Putative xyloglucan:xyloglucosyl transferase, Xyloglucan-specific endo-beta-1,4-glucanase	0.605543	0	0.327999	0.131276	0.287086	0.109421	13.5151	0	6.29358	6.66805e-06	9.09759e-05	UP	4.58247	1.87069	1.1769	0.356281	1	FALSE	4.64072	1.78901	1.34104	0.245611	1	FALSE
RchiOBHmChr4g0432621	Putative sieve element occlusion	3.25551	0.0466631	0.779811	0.237169	0.413106	0.332845	188.406	2.60377	6.2391	1.42104e-29	1.20019e-27	UP	28.2475	8.71177	1.65611	0.00123163	0.011272	UP	17.3425	14.1037	0.299742	0.558705	0.813268	FALSE
RchiOBHmChr0c31g0501391	hypothetical protein	6.55572	0.090463	3.53052	0.33368	0.446993	0.118101	46.5122	0.625378	6.21148	1.56113e-08	3.22281e-07	UP	15.7009	1.49825	3.51418	0.000272619	0.00311795	UP	2.30786	0.614262	1.9308	0.277077	1	FALSE
RchiOBHmChr2g0150001	Putative exocyst complex component Exo70, cullin repeat-like-containing domain-containing protein	0.890978	0.0109719	0.651303	0.274752	0.284491	0.131702	44.3564	0.53339	6.17529	2.24277e-08	4.50026e-07	UP	20.2951	8.66542	1.23538	0.0268493	0.129434	FALSE	10.274	4.79483	1.13722	0.13127	0.367413	FALSE
RchiOBHmChr1g0370351	Putative transcription factor Homobox-WOX family	5.04964	0.0739944	0.565225	0.0786039	0.239267	0.100118	156.492	2.22258	6.1531	4.35736e-24	2.95204e-22	UP	10.9683	1.55085	2.76037	0.00752456	0.0495502	UP	5.39334	2.27803	1.21127	0.267308	1	FALSE
RchiOBHmChr2g0095331	Putative tubby-like domain-containing protein	0.452688	0	1.93265	1.40338	7.36878	5.52498	12.3601	0	6.14873	1.22897e-05	0.000159754	UP	33.1031	24.3357	0.456087	0.256067	0.558401	FALSE	146.099	110.685	0.390386	0.0474399	0.180947	FALSE
RchiOBHmChr3g0447931	Putative CRIB domain-containing protein	0.627048	0	0.0774085	0.033154	0.030695	0	12.0714	0	6.1336	1.28084e-05	0.000165846	UP	0.934858	0.403987	1.39621	0.588829	1	FALSE	0	0	0	0	0	FALSE
RchiOBHmChr4g0411341	Putative Rho protein GDP-dissociation inhibitor	0.713885	0.0104287	0.0798612	0.0129361	0.0631732	0.0156278	23.1012	0.323941	6.10552	2.59666e-06	3.84954e-05	UP	1.61833	0.267241	2.17552	0.312146	1	FALSE	1.4777	0.369751	2.07268	0.347024	1	FALSE
RchiOBHmChr4g0436271	hypothetical protein	2.67843	0.0421877	0.792142	0.0726912	3.72412	1.36661	23.4312	0.358683	6.10305	3.68986e-06	5.32333e-05	UP	4.3471	0.403987	3.59147	0.0305183	1	FALSE	23.6638	8.77546	1.4427	0.0178555	0.0852858	FALSE
RchiOBHmChr2g0166891	hypothetical protein	0.882046	0	0.112073	0.0412757	0	0.040965	11.7209	0	6.08464	1.4011e-05	0.000179865	UP	0.934858	0.34514	1.39574	0.594066	1	FALSE	0	0	0	0	0	FALSE
RchiOBHmChr3g0481291	Putative oxidoreductase	0.376679	0	0.26001	0.203993	0.641194	1.49904	11.8238	0	6.08201	2.05735e-05	0.000257092	UP	5.12752	4.06547	0.358438	0.704295	0.8878	FALSE	14.607	34.506	-1.25133	0.00543824	0.032287	DOWN
RchiOBHmChr4g0416531	Putative transferase	0.292642	0	0.294237	0.0562839	2.50036	1.4744	11.5714	0	6.07584	1.80968e-05	0.000228407	UP	7.28579	1.4141	2.24988	0.0441673	0.184149	FALSE	71.5803	42.6704	0.718298	0.0125796	0.0647476	FALSE
RchiOBHmChr1g0370341	hypothetical protein	20.7519	0.323044	4.34852	0.0979832	1.01409	0.0715461	231.83	3.49584	6.06901	4.29204e-35	4.34766e-33	UP	30.4172	0.69028	5.50869	2.26327e-06	4.67663e-05	UP	8.21865	0.587375	3.74577	0.00523385	1	FALSE
RchiOBHmChr4g0423511	hypothetical protein	1.74356	0.0262353	8.53893	8.51367	7.75979	4.41001	22.4152	0.323941	6.05836	3.84767e-06	5.52224e-05	UP	68.7939	69.4098	-0.0122333	0.962082	0.988725	FALSE	72.3152	41.5354	0.78378	0.00512757	0.0307715	UP
RchiOBHmChr2g0132711	hypothetical protein	1.8216	0	1.3247	0.763259	2.76459	1.11243	11.3238	0	6.02121	1.97788e-05	0.000247948	UP	5.15297	3.0238	0.712776	0.516452	0.786917	FALSE	12.4717	5.06623	1.3149	0.0807983	0.266138	FALSE
RchiOBHmChr1g0345551	Putative P-loop containing nucleoside triphosphate hydrolase, leucine-rich repeat domain, L	0.340285	0.00529481	0.245184	0.089015	0.0971937	0.0582048	21.6833	0.323941	6.01162	3.72795e-06	5.36753e-05	UP	9.76748	3.59639	1.37288	0.117433	0.355681	FALSE	4.49071	2.725	0.61219	0.578326	1	FALSE
RchiOBHmChr3g0464631	Putative bifunctional inhibitor /plant lipid transfer protein /seed storage helical	1.79452	0.0286509	0.568372	0.549302	0.502279	0.554644	21.1263	0.323941	5.97273	4.72738e-06	6.6278e-05	UP	4.19266	4.11182	-0.0143619	0.989197	0.996584	FALSE	4.27801	4.79714	-0.257595	0.802778	1	FALSE
RchiOBHmChr2g0155501	Putative cholesterol monooxygenase (side-chain-cleaving)	0.248851	0	0.0696084	0.0847901	0.0717487	0.0345199	10.6379	0	5.93877	2.9875e-05	0.000359356	UP	1.86972	2.29998	-0.276601	0.844987	1	FALSE	2.23032	1.08812	0.881497	0.597866	1	FALSE
RchiOBHmChr5g0060961	hypothetical protein	1.38109	0	0.136354	0.212153	1.6594	0.327919	10.4372	0	5.90759	4.29257e-05	0.000498447	UP	0.646308	1.01637	-0.634617	0.767651	1	FALSE	9.12383	1.8159	2.34879	0.0177432	0.0848835	FALSE
RchiOBHmChr1g0353081	Putative P-loop containing nucleoside triphosphate hydrolase	0.408649	0	0.452859	0.359392	0.479428	0.254377	10.406	0	5.90397	3.44262e-05	0.000408024	UP	7.22601	5.79117	0.331696	0.682455	0.87763	FALSE	8.86873	4.75853	0.836702	0.299745	0.597421	FALSE
RchiOBHmChr5g0004071	Putative Late embryogenesis abundant protein, LEA-14	1.70074	0.0259073	0.927585	0.623697	0.31682	0.165642	35.7765	0.53339	5.84958	1.83254e-07	3.29137e-06	UP	12.2354	8.32653	0.579168	0.369288	0.673408	FALSE	4.84328	2.5554	0.941539	0.373284	1	FALSE
RchiOBHmChr3g0464701	Putative transcription factor Homobox-WOX family	1.34021	0.0254884	0.0691948	0.0439176	0.0668494	0.23774	19.4402	0.358683	5.84365	8.39958e-06	0.000112124	UP	0.630287	0.403987	0.826396	0.771916	1	FALSE	0.705148	2.52851	-1.85078	0.299808	1	FALSE
RchiOBHmChr4g0416361	Putative CRAL-TRIO lipid binding domain, CRAL /TRIO domain-containing protein	1.31225	0.0224031	2.42777	0.133208	0.573111	0.0350979	51.6999	0.857331	5.79587	1.82631e-10	4.67908e-09	UP	59.9407	3.32259	4.30591	1.63079e-13	9.60764e-12	UP	16.3648	1.0109	4.11583	7.98089e-05	0.000839155	UP
RchiOBHmChr3g0458991	Putative germin	1.51121	0.0279721	2.99388	1.4507	1.32726	0.358771	34.678	0.625378	5.78727	2.16922e-07	3.85867e-06	UP	43.1236	21.1564	1.02408	0.00590612	0.0408017	UP	22.1405	6.04679	1.84023	0.00176823	0.0125832	UP
RchiOBHmChr2g0157491	Putative acyl-CoA desaturase	2.05761	0.0394792	0	0.0382123	0	0	68.6498	1.27326	5.78028	2.03528e-13	6.86483e-12	UP	0	0.807974	-2.11823	0.556351	1	FALSE	0	0	0	0	0	FALSE
RchiOBHmChr5g0003701	hypothetical protein	0.777233	0	0.523392	0.357625	1.83083	0.718363	9.61187	0	5.77528	8.22396e-05	0.00089297	UP	4.05855	2.80091	0.549715	0.628089	1	FALSE	16.4474	6.51834	1.35597	0.0334191	0.139051	FALSE
RchiOBHmChr5g0068571	Putative laccase	1.28979	0.0235155	0.58124	0.254803	0.267331	0.036398	66.9113	1.18127	5.75229	3.79866e-13	1.24785e-11	UP	18.8961	8.37119	1.16009	0.0538699	0.211941	FALSE	10.0439	1.38065	2.95642	0.0047481	0.028906	UP
RchiOBHmChr2g0156851	Putative cytochrome b561 and DOMON domain-containing protein	1.36705	0.0279631	0.491578	0.190703	0.14537	0.0280965	50.9833	1.00656	5.74856	3.19624e-10	7.97239e-09	UP	11.4988	4.52205	1.33264	0.0691568	0.25139	FALSE	3.9305	0.766389	2.52111	0.101887	1	FALSE
RchiOBHmChr3g0487141	Putative nepenthesin	0.716787	0.0131144	0.426403	0.201715	1.11969	1.22305	33.3263	0.590636	5.74602	3.66885e-07	6.31929e-06	UP	12.411	5.94866	1.08892	0.129353	0.377735	FALSE	37.8128	41.6993	-0.139363	0.671759	0.875948	FALSE
RchiOBHmChr2g0167621	-	0.702398	0	0.33666	0.44042	0.272337	0.0411211	9.28678	0	5.74253	9.86207e-05	0.00104749	UP	2.78196	3.70128	-0.42799	0.727968	1	FALSE	2.60789	0.396639	2.89802	0.127403	1	FALSE
RchiOBHmChr2g0147511	Putative transcription factor Homobox-WOX family	0.577088	0	0.352395	0	0.133562	0	9.28678	0	5.74253	9.86207e-05	0.00104749	UP	3.55726	0	4.27279	0.0186825	1	FALSE	1.55524	0	3.12212	0.223459	1	FALSE
RchiOBHmChr5g0027481	Putative protein kinase RLK-Pelle-LRR-Xb-1 family	0.432457	0	0.587429	0.229751	0.195204	0.182176	9.19945	0	5.73936	9.73519e-05	0.00103541	UP	7.81913	3.1017	1.29577	0.145016	0.404192	FALSE	3.01301	2.83852	0.0646609	0.95601	1	FALSE
RchiOBHmChr5g0083361	Putative RNA helicase	0.433988	0	0	0	0	0	9.03952	0	5.72563	0.000133962	0.00138777	UP	0	0	0	0	0	FALSE	0	0	0	0	0	FALSE
RchiOBHmChr4g0445531	Putative bifunctional inhibitor /plant lipid transfer protein /seed storage helical	16.4109	0.311676	1.37764	0.556777	1.8545	0.698146	246.133	4.52788	5.7255	4.8429e-43	6.10264e-41	UP	12.9467	5.29023	1.29682	0.062015	0.23354	FALSE	20.1627	7.67196	1.37048	0.0158878	0.0778028	FALSE
RchiOBHmChr5g0040761	Putative B-cell receptor-associated protein 29 /31	0.968363	0	0.283214	0.0439076	0.0791428	0.0571126	9.18885	0	5.70697	0.000195168	0.00194754	UP	1.68754	0.267241	2.22263	0.297848	1	FALSE	0.550062	0.396639	0.773341	0.806247	1	FALSE
RchiOBHmChr3g0458791	Putative transcription factor Homobox-WOX family	0.629356	0	0.146363	0.139311	0.371052	0.0926303	9.10665	0	5.69289	0.000148293	0.00151825	UP	1.32978	1.28361	0.0293547	0.986071	1	FALSE	3.91564	0.984013	2.0624	0.143029	1	FALSE
RchiOBHmChr2g0117531	Putative glucan endo-1,3-beta-D-glucosidase	1.92208	0.036505	0.230665	0.044081	0	0.0410408	78.6577	1.44797	5.67293	3.08983e-15	1.19581e-13	UP	5.92396	1.14686	2.27263	0.0757762	1	FALSE	0	1.22852	-2.68485	0.332768	1	FALSE
RchiOBHmChr1g0347151	Putative IQ motif, EF-hand binding, rmlC-like jelly roll	0.612969	0	0.244233	0.0750782	0.0613093	0.041993	8.63725	0	5.65546	0.000138927	0.00143354	UP	2.15827	0.671228	1.72074	0.362576	1	FALSE	0.627605	0.435248	0.332869	0.905805	1	FALSE
RchiOBHmChr3g0488221	Putative P-loop containing nucleoside triphosphate hydrolase	0.383856	0.00755931	0.34073	0.267277	0.336465	0.279149	17.0994	0.323941	5.65192	2.25846e-05	0.000280332	UP	9.53441	7.58565	0.325634	0.675922	0.874253	FALSE	10.8914	9.11832	0.290277	0.669927	0.874993	FALSE
RchiOBHmChr2g0176731	Putative transcription factor Homobox-WOX family	0.607515	0	0.261205	0.0576287	0.411712	0.376979	8.79706	0	5.64936	0.000146044	0.00149863	UP	2.37101	0.534482	1.97495	0.290765	1	FALSE	4.34069	4.00752	0.1559	0.881725	1	FALSE
RchiOBHmChr2g0126821	hypothetical protein	11.6985	0.247728	7.55832	1.52691	20.577	10.1066	124.48	2.54652	5.64293	2.33799e-23	1.53445e-21	UP	50.3429	10.2942	2.29484	6.79833e-08	1.8884e-06	UP	158.827	78.82	0.991299	1.6586e-05	0.000203912	UP
RchiOBHmChr2g0158151	Putative acyl-CoA desaturase	0.346629	0	0.988416	0.278004	0.176278	0.0670113	8.67862	0	5.64185	0.000127383	0.00132572	UP	15.5041	4.41061	1.83272	0.00767236	0.0503273	FALSE	3.2105	1.22852	1.41616	0.32107	1	FALSE
RchiOBHmChr2g0165221	hypothetical protein	2.15954	0	0	0.136807	0	0	8.64751	0	5.63788	0.000128773	0.0013393	UP	0	0	0	0	0	FALSE	0	0	0	0	0	FALSE
RchiOBHmChr2g0121781	hypothetical protein	0.628806	0	0.041438	0.0396216	0.21754	0.0578624	8.68375	0	5.63283	0.00014013	0.00144313	UP	0.357758	0.34514	-0.0263036	0.994038	1	FALSE	2.17777	0.587375	1.83164	0.315367	1	FALSE
RchiOBHmChr3g0481001	Putative transcription factor C2H2 family	0.835039	0.0178996	0.420172	0.339292	0.749813	0.459819	31.3935	0.647881	5.63251	6.96926e-07	1.14231e-05	UP	9.91249	8.0977	0.260762	0.724599	0.896389	FALSE	20.5004	12.6904	0.703351	0.155849	0.409459	FALSE
RchiOBHmChr2g0084841	Putative UDP-glucuronosyl /UDP-glucosyltransferase	0.734285	0.0153125	0.0245535	0	0.0140578	0	30.8263	0.625378	5.6275	5.40399e-07	9.06023e-06	UP	0.646308	0	1.81202	0.613268	1	FALSE	0	0	0	0	0	FALSE
RchiOBHmChr0c36g0502931	hypothetical protein	1.62675	0	1.30647	0.603279	2.16582	0.394682	8.63189	0	5.62721	0.00019059	0.00190669	UP	4.3471	2.03274	1.10646	0.331839	1	FALSE	8.36614	1.53278	2.64103	0.016314	1	FALSE
RchiOBHmChr2g0145021	Putative transcription factor Homobox-WOX family	0.40306	0	0.207449	0.262116	0.496537	0.172313	8.62218	0	5.61178	0.000373038	0.00346354	UP	2.78196	3.57078	-0.354116	0.778576	1	FALSE	7.73634	2.70753	1.56455	0.113125	0.333347	FALSE
RchiOBHmChr2g0147531	hypothetical protein	2.72446	0.0451218	0	0	0	0	16.4698	0.266695	5.60773	2.98428e-05	0.000359105	UP	0	0	0	0	0	FALSE	0	0	0	0	0	FALSE
RchiOBHmChr2g0126601	hypothetical protein	1.00412	0	0	0	0.0451903	0.0353959	8.3794	0	5.60041	0.000152345	0.00155722	UP	0	0	0	0	0	FALSE	0.275031	0.217624	0.136275	0.972916	1	FALSE
RchiOBHmChr5g0049631	Putative double-stranded RNA-binding domain-containing protein	0.444593	0.0100488	0.0397076	0.0113601	0.0497713	0.0227958	16.3669	0.358683	5.60011	2.65665e-05	0.000322719	UP	0.918836	0.267241	1.37657	0.607745	1	FALSE	1.33275	0.614262	1.13807	0.59577	1	FALSE
RchiOBHmChr1g0371241	Putative laccase	0.313091	0.00709929	0.104042	0.132458	0.0712144	0.0369834	16.3106	0.358683	5.59035	3.27513e-05	0.000390228	UP	3.3911	4.38531	-0.411622	0.68827	1	FALSE	2.68544	1.40754	0.96314	0.547487	1	FALSE
RchiOBHmChr4g0436281	Putative transcription factor Homobox-WOX family	1.12182	0.0188008	4.04905	1.3184	6.22075	3.08418	16.2638	0.266695	5.58154	3.02429e-05	0.000362949	UP	36.8259	12.1248	1.63893	0.000250035	0.00290217	UP	65.5296	32.7675	1.03597	0.00195476	0.0136871	UP
RchiOBHmChr1g0344751	Putative Caspase-like domain-containing protein	0.548952	0.0117678	1.82952	0.970313	1.81189	1.04781	15.7276	0.323941	5.54175	3.48134e-05	0.000411839	UP	32.8182	17.6313	0.918319	0.0404915	0.173258	FALSE	37.648	21.9935	0.775748	0.0396958	0.158278	FALSE
RchiOBHmChr2g0121101	Putative transcription factor Homobox-WOX family	0.570747	0	0.742967	0.323117	1.60469	1.86241	8.10081	0	5.53983	0.000246201	0.00239532	UP	6.61174	2.91236	1.16641	0.211333	0.500814	FALSE	16.5373	19.3818	-0.226361	0.638851	0.858741	FALSE
RchiOBHmChr2g0131501	Putative acid--thiol ligase	2.36961	0.0495786	2.30085	0.30922	0.713064	0.291601	115.121	2.34004	5.53764	2.0878e-22	1.305e-20	UP	70.0471	9.5115	2.90945	4.25501e-13	2.42775e-11	UP	25.131	10.3795	1.27537	0.00940505	0.0509825	FALSE
RchiOBHmChr2g0143391	hypothetical protein	0.666362	0	0.539086	0.242206	0.228981	0.224653	7.98237	0	5.5323	0.000211235	0.00208999	UP	4.03741	1.83714	1.07725	0.382585	1	FALSE	1.98029	1.96803	-0.0328756	0.982335	1	FALSE
RchiOBHmChr1g0360561	Putative Heat shock protein 70 family	0.527419	0.0114359	0.802454	0.277364	0.463224	0.26859	15.5521	0.323941	5.52875	3.8508e-05	0.000451812	UP	14.8324	5.19328	1.51059	0.0248613	0.122389	FALSE	9.89384	5.814	0.703028	0.362159	0.661916	FALSE
RchiOBHmChr1g0315961	hypothetical protein	0.277224	0	0.18175	0.0334345	0	0	8.00824	0	5.52513	0.000214543	0.00211873	UP	3.28985	0.612381	2.35598	0.146851	1	FALSE	0	0	0	0	0	FALSE
RchiOBHmChr2g0162751	Putative transcription factor Homobox-WOX family	0.99239	0.0234152	3.10495	1.14254	5.22059	2.56317	15.6504	0.358683	5.51944	4.6152e-05	0.0005316	UP	30.6737	11.42	1.4528	0.0120076	0.0712216	FALSE	59.8439	29.6397	1.04426	0.00152326	0.0110738	UP
RchiOBHmChr1g0315931	Putative transcription factor MYB-HB-like family	0.319749	0	0.2632	0.0767755	0.0576886	0.0435261	8.03411	0	5.5187	0.000256986	0.0024872	UP	4.1555	1.22476	1.71284	0.193902	1	FALSE	1.05265	0.804998	0.302823	0.88135	1	FALSE
RchiOBHmChr5g0002521	Putative stigma-specific protein Stig1	0.701071	0	0.58154	0.606885	0.0870256	0.483946	7.81207	0	5.51569	0.000311309	0.00295486	UP	4.04253	4.27387	-0.0958331	0.923459	0.97599	FALSE	0.700077	3.93605	-2.50286	0.103959	1	FALSE
RchiOBHmChr1g0327881	Putative carboxylesterase	0.945301	0.0212943	0.277653	0.167586	0.0160706	0.00977968	28.5315	0.625378	5.51501	9.57803e-07	1.53712e-05	UP	5.24992	3.21939	0.697254	0.510844	0.784442	FALSE	0.352574	0.217624	0.136027	0.971413	1	FALSE
RchiOBHmChr4g0421391	Putative oxidoreductase	3.55376	0.078347	0.264764	0.0703957	0.124202	0	27.7058	0.590636	5.49274	1.80507e-06	2.7591e-05	UP	1.29262	0.34514	1.85083	0.439725	1	FALSE	0.700077	0	1.98927	0.567149	1	FALSE
RchiOBHmChr4g0395551	Putative EF-hand domain pair protein	0.358589	0	0.344862	0.461262	1.02757	0.311631	7.71426	0	5.49116	0.000294216	0.0028121	UP	4.63565	6.26681	-0.44355	0.613055	0.842903	FALSE	16.0148	4.91065	1.63707	0.014224	0.0714651	FALSE
RchiOBHmChr1g0359441	Putative DOMON domain, cytochrome b561 /ferric reductase transmembrane	0.412945	0.00733191	0.32766	0.148806	0.13449	0.0668119	15.3356	0.266695	5.4899	5.47546e-05	0.000619812	UP	7.62012	3.51849	1.04028	0.302982	0.609405	FALSE	3.63554	1.82762	0.915806	0.465659	1	FALSE
RchiOBHmChr5g0028261	Putative F-box domain, FBD domain, leucine-rich repeat domain, L domain-containing protein	0.206329	0	0.109508	0.0578971	0.218467	0.105368	7.68314	0	5.48623	0.000328335	0.00309113	UP	2.55319	1.36151	0.935683	0.511123	1	FALSE	5.88579	2.87713	0.936966	0.344175	1	FALSE
RchiOBHmChr1g0384161	hypothetical protein	0.300198	0	0.0213579	0.205852	0.0441673	0	7.68827	0	5.47682	0.000330652	0.00310848	UP	0.341737	3.3354	-3.23992	0.0675374	1	FALSE	0.825092	0	2.28153	0.517967	1	FALSE
RchiOBHmChr2g0130601	Putative DNA helicase	0.377924	0	0.100201	0.0269879	0.0610032	0.0436081	7.6779	0	5.47493	0.000405064	0.00372685	UP	1.27659	0.34514	1.83813	0.419125	1	FALSE	0.902636	0.652871	0.36464	0.879189	1	FALSE
RchiOBHmChr1g0317291	Putative spermine oxidase	0.616376	0.0123763	0.345224	0.0996232	0.246495	0.112429	27.1856	0.53339	5.46843	1.60296e-06	2.45971e-05	UP	9.55043	2.78186	1.82897	0.0377693	0.165138	FALSE	7.89362	3.6318	1.12933	0.185962	0.45474	FALSE
RchiOBHmChr2g0144831	hypothetical protein	1.70668	0.0309407	0.383992	0.0474202	0.0550075	0.185045	15.026	0.266695	5.46559	6.35395e-05	0.00070782	UP	2.11451	0.267241	2.53916	0.236458	1	FALSE	0.352574	1.18992	-1.62095	0.542129	1	FALSE
RchiOBHmChr1g0376941	Putative phosphatidylethanolamine-binding protein	1.12082	0.0206271	1.65165	0.902033	1.04591	0.479967	14.8254	0.266695	5.45421	5.71205e-05	0.000643586	UP	13.6774	7.57771	0.801427	0.237798	0.534621	FALSE	10.0442	4.64867	1.14827	0.161047	0.417365	FALSE
RchiOBHmChr5g0017881	Putative ribosomal protein L35A	0.375237	0.00691964	0	0.0106052	0.012302	0	14.7943	0.266695	5.45184	5.24274e-05	0.000596253	UP	0	0	0	0	0	FALSE	0	0	0	0	0	FALSE
RchiOBHmChr4g0397571	Putative guanylate cyclase activating protein	0.526604	0	0.0380695	0	0	0	7.55935	0	5.44588	0.000387229	0.00357633	UP	0	0	0	0	0	FALSE	0	0	0	0	0	FALSE
RchiOBHmChr2g0173681	Putative pectate lyase	1.12815	0.0264899	0.165163	0	0.0512444	0	40.3346	0.914576	5.43296	4.40727e-09	9.64851e-08	UP	3.69567	0	4.31838	0.0173183	1	FALSE	1.33275	0	2.93761	0.279009	1	FALSE
RchiOBHmChr3g0461201	Putative transcription factor Homobox-WOX family	1.03849	0.0192008	0.30602	0.234835	1.59426	1.34633	14.7275	0.266695	5.42959	7.53983e-05	0.00082647	UP	2.73537	2.11063	0.42953	0.757484	1	FALSE	16.45	14.0115	0.262155	0.632254	0.855242	FALSE
RchiOBHmChr4g0442711	Putative RNA-directed RNA polymerase	0.684568	0.0173878	0.30392	0.0939269	0.0471615	0.0141131	53.1385	1.308	5.40611	1.43955e-11	4.14536e-10	UP	14.7952	4.619	1.68486	0.0145021	0.0821796	FALSE	2.66043	0.804998	1.64302	0.306561	1	FALSE
RchiOBHmChr5g0054151	Putative phosphoenolpyruvate carboxykinase (ATP)	0.555456	0	0	0	0	0	7.31198	0	5.40598	0.000373542	0.00346618	UP	0	0	0	0	0	FALSE	0	0	0	0	0	FALSE
RchiOBHmChr4g0430641	hypothetical protein	0.305816	0	0.0659702	0.026656	0.060728	0.0578432	7.30674	0	5.39363	0.000427379	0.00390479	UP	0.988045	0.403987	1.45742	0.545732	1	FALSE	1.05265	1.0109	0.0906185	0.963306	1	FALSE
RchiOBHmChr1g0380431	hypothetical protein	77.8839	1.93946	7.95141	1.43294	1.50383	0.489402	2018.79	48.7534	5.38743	6.30585e-261	3.97306e-257	UP	129.084	23.5595	2.45644	4.36677e-17	3.47872e-15	UP	28.2665	9.29712	1.58456	0.00161774	0.01166	UP
RchiOBHmChr2g0145831	Putative transcription factor Homobox-WOX family	0.45429	0	0.123157	0.0876339	0.929311	0.555845	7.1883	0	5.38535	0.000440509	0.00400848	UP	1.22341	0.879622	0.440828	0.82718	1	FALSE	10.6465	6.42596	0.77313	0.278168	0.573629	FALSE
RchiOBHmChr3g0469851	Putative transcription factor Homobox-WOX family	0.562405	0.0108727	0.344241	0.124245	0.205725	0.105288	14.0979	0.266695	5.37663	8.38779e-05	0.000909293	UP	5.40436	1.97389	1.43823	0.192007	1	FALSE	3.73809	1.92942	1.03245	0.439681	1	FALSE
RchiOBHmChr2g0146891	hypothetical protein	1.03868	0.0274931	0.636996	0.166559	1.20391	0.640495	13.9638	0.358683	5.36508	8.40129e-05	0.00091013	UP	5.37891	1.42035	1.99304	0.0954993	1	FALSE	11.7618	6.31244	0.921111	0.175489	0.43893	FALSE
RchiOBHmChr3g0496581	Putative annexin	0.4434	0.00873325	0.501181	0.386713	0.13438	0.0994725	13.8349	0.266695	5.34792	9.67318e-05	0.00102951	UP	9.81124	7.66186	0.338777	0.617515	0.84491	FALSE	3.05541	2.27803	0.439048	0.736091	1	FALSE
RchiOBHmChr4g0420171	hypothetical protein	3.7676	0.0983643	3.11582	1.71569	2.34437	1.16828	89.1981	2.25732	5.3454	2.67161e-18	1.28103e-16	UP	46.2473	25.7961	0.840125	0.0185488	0.0986715	FALSE	40.2935	20.2874	0.968326	0.0109778	0.0578577	FALSE
RchiOBHmChr2g0095881	Putative small auxin-up RNA	0.77268	0.018925	4.00065	2.88281	5.47756	4.07896	13.7527	0.323941	5.34001	8.95064e-05	0.000960723	UP	44.6435	32.5977	0.434281	0.223075	0.51524	FALSE	70.7925	53.2595	0.402535	0.125898	0.357084	FALSE
RchiOBHmChr4g0416351	hypothetical protein	0.914331	0.0183858	0.247642	0.112714	0.0907695	0.0596743	13.5721	0.266695	5.33129	9.06277e-05	0.000971433	UP	2.30181	1.06896	0.98832	0.557723	1	FALSE	0.980179	0.652871	0.449915	0.848958	1	FALSE
RchiOBHmChr3g0479501	Putative P-loop containing nucleoside triphosphate hydrolase	0.754779	0.020476	0.356835	0.177534	0.154766	0.0326808	13.629	0.358683	5.32931	9.71089e-05	0.00103317	UP	4.04913	2.03274	1.03084	0.379878	1	FALSE	2.02776	0.435248	1.93125	0.324093	1	FALSE
RchiOBHmChr4g0420251	hypothetical protein	5.18717	0.132982	4.73926	2.3969	13.6908	12.3703	124.092	3.07991	5.32078	8.45706e-25	5.89431e-23	UP	71.0016	36.3285	0.972995	0.000811388	0.00789359	UP	237.504	216.792	0.12621	0.400706	0.697003	FALSE
RchiOBHmChr2g0130631	Putative transcription factor Homobox-WOX family	0.439923	0	0.239959	0.109731	0.664127	0.244935	6.93558	0	5.30679	0.000618722	0.00542036	UP	2.37101	1.09427	1.16161	0.472278	1	FALSE	7.61859	2.83852	1.38728	0.124872	0.35552	FALSE
RchiOBHmChr2g0174811	Putative beta-glucosidase	7.61173	0.200328	1.91833	0.128358	0.132801	0.00997037	385.767	9.8426	5.27761	2.24838e-70	6.61969e-68	UP	60.885	4.12432	3.93122	9.32586e-14	5.57198e-12	UP	4.89075	0.369751	3.84971	0.0175876	1	FALSE
RchiOBHmChr2g0126611	Putative transcription factor Homobox-WOX family	0.827195	0.0213397	0.230332	0.0693853	0.0987648	0	13.0668	0.323941	5.27281	0.000116012	0.0012161	UP	2.28066	0.69028	1.74862	0.338453	1	FALSE	1.13019	0	2.66959	0.355711	1	FALSE
RchiOBHmChr5g0040511	Putative ribonuclease III	0.471283	0.0121858	0.633097	0.439216	0.163377	0.0471921	13.0357	0.323941	5.27024	0.000119634	0.00125002	UP	10.9815	7.7079	0.526206	0.423989	0.720323	FALSE	3.28297	0.957125	1.81601	0.220741	1	FALSE
RchiOBHmChr2g0153521	Putative pectinesterase	0.754463	0.0231933	0.34896	0.0633831	0.10799	0	24.1221	0.717367	5.26369	6.09797e-06	8.38151e-05	UP	6.9695	1.28361	2.41352	0.0314158	0.14478	FALSE	2.50535	0	3.86124	0.0584534	1	FALSE
RchiOBHmChr3g0465661	Putative protein kinase RLK-Pelle-L-LEC family	0.128271	0	0.0799026	0.104009	0.252609	0.117195	6.70371	0	5.2535	0.000867994	0.00725316	UP	2.6224	3.45309	-0.376422	0.739333	1	FALSE	9.59888	4.49654	1.11815	0.149122	0.398295	FALSE
RchiOBHmChr1g0370331	hypothetical protein	4.78712	0.130156	0.217743	0.064532	0	0.0550728	47.2546	1.25076	5.24059	1.38155e-10	3.59992e-09	UP	1.3458	0.403987	1.89596	0.395558	1	FALSE	0	0	0	0	0	FALSE
RchiOBHmChr5g0024431	Putative S-adenosyl-L-methionine-dependent methyltransferase	0.657783	0.0191913	0.786984	0.201999	1.76409	0.940126	12.6802	0.358683	5.23028	0.000146187	0.00149962	UP	9.51838	2.48307	1.83112	0.0635328	0.237529	FALSE	24.686	13.2777	0.907809	0.0534578	0.197436	FALSE
RchiOBHmChr2g0143421	hypothetical protein	0.527095	0	2.05249	1.46874	1.1282	0.596253	6.54892	0	5.22443	0.000843948	0.0070804	UP	15.9602	11.5488	0.467286	0.77004	0.916616	FALSE	10.1717	5.4185	0.918958	0.67284	0.876533	FALSE
RchiOBHmChr5g0058681	Putative sugar phosphate transporter domain-containing protein	1.20666	0.0348322	0.493334	0.165743	0.236232	0.163817	46.7651	1.308	5.22212	1.14139e-10	3.00395e-09	UP	11.968	4.09276	1.47423	0.0731524	0.261231	FALSE	6.65362	4.65442	0.505943	0.564323	0.817524	FALSE
RchiOBHmChr2g0129061	Putative agmatine deiminase	0.298167	0	0.0249996	0	0	0	6.50743	0	5.2183	0.00106855	0.0087526	UP	0	0	0	0	0	FALSE	0	0	0	0	0	FALSE
RchiOBHmChr2g0121181	Putative laccase	0.304468	0.00828995	0.0268893	0.0134772	0.060849	0.0466227	12.3913	0.323941	5.20328	0.000163161	0.00165915	UP	0.683474	0.34514	0.91621	0.76488	1	FALSE	1.8002	1.39237	0.376339	0.824825	1	FALSE
RchiOBHmChr2g0095751	hypothetical protein	0.8803	0.0228115	0.450259	0.301385	0.190549	0.111837	34.0701	0.857331	5.20024	5.7466e-08	1.09918e-06	UP	10.9283	7.39462	0.555819	0.408948	0.708125	FALSE	5.36327	3.16966	0.810546	0.411253	1	FALSE
RchiOBHmChr5g0083301	hypothetical protein	0.601629	0	0	0	0.0455145	0.0474005	6.40449	0	5.19746	0.000889234	0.00741491	UP	0	0	0	0	0	FALSE	0.352574	0.369751	0.101145	0.976825	1	FALSE
RchiOBHmChr2g0152051	Putative transcription factor Homobox-WOX family	0.405883	0	0.410073	0	0.272609	0.231695	6.40449	0	5.19746	0.000889234	0.00741491	UP	4.05343	0	4.45053	0.0123693	1	FALSE	3.13295	2.68064	0.298148	0.806478	1	FALSE
RchiOBHmChr1g0378621	Putative transcription factor WRKY family	0.200414	0	0.0985646	0.0598741	0.545038	0.247479	6.45111	0	5.19518	0.0012927	0.0103491	UP	1.99211	1.22476	0.649634	0.684385	1	FALSE	12.7619	5.85606	1.0943	0.103676	0.313929	FALSE
RchiOBHmChr5g0056231	Putative lysosomal Pro-Xaa carboxypeptidase	0.164443	0	0.0548149	0	0.0597149	0.0661621	6.36301	0	5.19122	0.00129072	0.0103386	UP	1.32978	0	2.8466	0.259649	1	FALSE	1.68026	1.8814	-0.20645	0.892424	1	FALSE
RchiOBHmChr0c31g0501321	Putative transcription factor Homobox-WOX family	5.14881	0.144939	1.15702	0.285121	2.15883	0.932502	125.846	3.43859	5.18726	1.64112e-22	1.03608e-20	UP	17.7359	4.41686	2.07701	0.00413786	0.0307312	UP	38.3306	16.7105	1.22374	0.00488087	0.029586	UP
RchiOBHmChr1g0348631	Putative envelysin	0.223232	0	0.0189848	0.0145206	0	0.0566629	6.40962	0	5.18678	0.00118121	0.00956352	UP	0.341737	0.267241	-0.0263025	0.994343	1	FALSE	0	1.18992	-2.60033	0.399673	1	FALSE
RchiOBHmChr5g0001251	Putative protein kinase RLK-Pelle-DLSV family	0.0799766	0	0.17833	0.146629	0.366551	0.230489	6.25494	0	5.18297	0.000983255	0.00812792	UP	8.73284	7.27861	0.248767	0.731059	0.89893	FALSE	20.7907	13.2086	0.621888	0.226093	0.508765	FALSE
RchiOBHmChr5g0018011	Putative ALOG domain-containing protein	1.92364	0.0578467	2.11653	0.841311	3.79731	1.82003	57.1303	1.65445	5.18015	2.27473e-12	7.00497e-11	UP	39.371	15.8244	1.33539	0.00239667	0.0196107	UP	81.8492	39.5954	1.05933	0.000149488	0.00146095	UP
RchiOBHmChr2g0125611	Putative transcription factor HB-other family	0.271039	0	0.186314	0.0453394	0.383385	0.218589	6.29631	0	5.16396	0.00118078	0.00956247	UP	2.71275	0.671228	2.02344	0.239635	1	FALSE	6.46592	3.7359	0.703028	0.450164	1	FALSE
RchiOBHmChr5g0041631	Putative leucine-rich repeat-containing, plant-type, leucine-rich repeat domain, L	0.559128	0.0171316	0.515125	0.239527	1.06065	0.724257	45.0784	1.33051	5.16354	3.07599e-10	7.6907e-09	UP	26.0149	12.2425	1.12103	0.0247312	0.121867	FALSE	62.0089	42.791	0.525172	0.0701267	0.240678	FALSE
RchiOBHmChr4g0391581	hypothetical protein	0.240977	0	0.345482	0.391157	0.358972	0.296212	6.27557	0	5.15999	0.00115589	0.00938263	UP	5.66233	6.4624	-0.16385	0.85257	0.951665	FALSE	6.82104	5.65957	0.341745	0.693372	0.88786	FALSE
RchiOBHmChr2g0121401	hypothetical protein	0.560505	0	1.02231	0.841212	5.42804	3.01523	6.25483	0	5.15685	0.00128638	0.0103064	UP	7.1677	5.9822	0.269372	0.748363	0.906257	FALSE	44.0487	24.6985	0.85137	0.0181292	0.0863488	FALSE
RchiOBHmChr4g0421771	Putative xylogalacturonan beta-1,3-xylosyltransferase	0.643761	0	0.102988	0.0562074	0	0.258175	6.24959	0	5.14904	0.00251495	0.0183399	UP	0.630287	0.34514	0.825866	0.776106	1	FALSE	0	1.84279	-3.26991	0.172147	1	FALSE
RchiOBHmChr2g0134241	hypothetical protein	0.141267	0	0.0993658	0.0517709	0.249953	0.107704	6.11564	0	5.14265	0.00111652	0.0091006	UP	2.69161	1.42035	0.95889	0.497209	1	FALSE	7.85629	3.41417	1.2139	0.171505	0.432518	FALSE
RchiOBHmChr3g0469431	Putative transcription factor Homobox-WOX family	1.44375	0.0376015	2.06988	0.602553	1.18677	0.738788	20.9923	0.53339	5.11507	1.50634e-05	0.000192278	UP	18.7697	5.54467	1.77518	0.0190808	0.100829	FALSE	12.5267	7.86845	0.651144	0.363817	0.663172	FALSE
RchiOBHmChr2g0139441	Putative transcription factor HB-other family	0.483449	0	2.50723	1.74078	4.10314	2.52658	5.96085	0	5.11192	0.00154695	0.0120927	UP	19.3382	13.5625	0.526589	0.347275	0.652682	FALSE	36.633	22.7844	0.698397	0.10282	0.312002	FALSE
RchiOBHmChr2g0086441	Putative protein kinase RLK-Pelle-LRR-XI-1 family	0.672565	0.0202356	0.760843	0.374904	0.987421	0.63231	53.8762	1.56246	5.10687	4.86909e-12	1.45671e-10	UP	38.1694	19.0582	1.00654	0.0129905	0.0755655	FALSE	57.3806	37.1315	0.616996	0.0400784	0.159336	FALSE
RchiOBHmChr2g0108061	hypothetical protein	0.337615	0.00984546	0.10395	0.0884498	0.0833666	0	11.5609	0.323941	5.09944	0.000254682	0.00246869	UP	2.2326	1.91504	0.21295	0.888845	1	FALSE	2.0803	0	3.60359	0.11731	1	FALSE
RchiOBHmChr2g0147201	Putative transcription factor Homobox-WOX family	0.391035	0	0.536357	0.0684536	0.893214	0.210137	6.01259	0	5.09482	0.00162024	0.0126093	UP	5.16899	0.671228	2.95357	0.051113	1	FALSE	9.98659	2.37639	2.03539	0.0251214	0.111613	FALSE
RchiOBHmChr2g0128721	hypothetical protein	0.53172	0	0.175102	0	0.383353	0.410523	5.83716	0	5.08714	0.00151898	0.0119125	UP	1.20739	0	2.72952	0.331651	1	FALSE	3.06048	3.2949	-0.0293136	0.980375	1	FALSE
RchiOBHmChr3g0479451	Putative P-loop containing nucleoside triphosphate hydrolase, leucine-rich repeat domain, L	0.0804284	0	0.0520783	0.0395427	0	0.0040554	5.85266	0	5.07588	0.00144624	0.0114215	UP	2.37101	1.82434	0.418577	0.767026	1	FALSE	0	0	0	0	0	FALSE
RchiOBHmChr5g0059261	Putative P-loop containing nucleoside triphosphate hydrolase, leucine-rich repeat domain, L	0.0880159	0	0	0.0165354	0	0	5.83192	0	5.07202	0.0018275	0.0139805	UP	0	0.69028	-1.92661	0.614656	1	FALSE	0	0	0	0	0	FALSE
RchiOBHmChr3g0453281	Putative nucleotide-sugar transporter	2.62986	0.0753515	0.0390465	0	0.206744	0.092854	30.8413	0.857331	5.06615	1.20831e-07	2.22734e-06	UP	0	0	0	0	0	FALSE	1.7578	0.793277	1.28264	0.510014	1	FALSE
RchiOBHmChr4g0386401	Putative RNA helicase	0.275855	0.00835205	0.024879	0.0261508	0.030692	0	11.1484	0.323941	5.05659	0.000320005	0.00302828	UP	0.630287	0.671228	-0.0589662	0.981011	1	FALSE	0.902636	0	2.39834	0.442889	1	FALSE
RchiOBHmChr5g0049611	Putative HSP20-like chaperone	2.50871	0.0821913	1.45607	0.531338	0.482195	0.200605	73.084	2.31457	5.05632	4.34387e-16	1.80059e-14	UP	26.5533	9.83303	1.42864	0.00750688	0.049464	UP	10.2015	4.28467	1.22558	0.113926	0.334889	FALSE
RchiOBHmChr1g0344811	Putative Caspase-like domain-containing protein	0.575741	0.0155704	0.124234	0.111668	0.190319	0.179827	20.1981	0.53339	5.05317	1.84601e-05	0.000232713	UP	2.72365	2.48932	0.0906866	0.946392	1	FALSE	4.83821	4.61006	0.120907	0.899867	1	FALSE
RchiOBHmChr4g0427051	Putative ubiquitinyl hydrolase 1	0.763121	0.022689	0.497157	0.264876	0.0741186	0.0187914	20.492	0.590636	5.03948	1.7551e-05	0.000222141	UP	8.38021	4.52205	0.885362	0.271645	0.576541	FALSE	1.4527	0.369751	2.12636	0.360705	1	FALSE
RchiOBHmChr4g0425211	Putative non-specific serine /threonine protein kinase	0.157371	0	0.0603769	0.032336	0	0	5.74961	0	5.02712	0.00236383	0.0174258	UP	1.38297	0.749127	0.93488	0.653386	1	FALSE	0	0	0	0	0	FALSE
RchiOBHmChr5g0080071	Putative P-loop containing nucleoside triphosphate hydrolase, leucine-rich repeat domain, L	0.475519	0.0144619	0.29969	0.180379	0.168547	0.186258	20.0692	0.590636	5.02321	1.71749e-05	0.000217469	UP	7.9321	4.83534	0.749717	0.409179	0.708332	FALSE	5.17085	5.75195	-0.10778	0.903515	0.972068	FALSE
RchiOBHmChr3g0485871	hypothetical protein	1.05591	0.0294273	0.816859	0.413553	0.612943	0.453798	19.6048	0.53339	5.01759	3.45276e-05	0.000408919	UP	9.49065	4.86719	0.954497	0.208845	0.497606	FALSE	8.26648	6.17203	0.41992	0.618631	0.848876	FALSE
RchiOBHmChr2g0125901	Putative transcription factor Homobox-WOX family	0.199626	0	1.23264	0.416324	3.50185	1.364	5.42463	0	4.99776	0.00276502	0.0199192	UP	20.8699	7.13363	1.55851	0.011243	0.067621	FALSE	68.7781	27.0388	1.36044	4.16173e-05	0.000467935	UP
RchiOBHmChr2g0125871	Putative transcription factor Homobox-WOX family	0.355787	0	0.0925245	0.0806907	0.193988	0.112115	5.60519	0	4.99474	0.00231424	0.0171208	UP	0.918836	0.807974	0.302395	0.897631	1	FALSE	2.22525	1.30574	0.643822	0.712314	1	FALSE
RchiOBHmChr4g0420271	hypothetical protein	3.25244	0.0997781	3.33931	1.56134	1.21925	0.690865	78.4936	2.34004	4.98616	3.06876e-17	1.37911e-15	UP	50.48	23.9126	1.08836	0.00424014	0.0313347	UP	21.373	12.2048	0.859278	0.0964301	0.299296	FALSE
RchiOBHmChr1g0374861	Putative transcription factor MYB-HB-like family	0.444333	0.0111412	0.0914591	0	0.0769444	0.0428385	10.8548	0.266695	4.98574	0.000514233	0.00460093	UP	1.39899	0	2.90951	0.274032	1	FALSE	1.37515	0.766389	1.01074	0.645889	1	FALSE
RchiOBHmChr2g0147541	hypothetical protein	0.817338	0.0256726	0.0850874	0	0	0	38.8911	1.18127	4.98179	3.61847e-09	8.01073e-08	UP	2.53717	0	3.79052	0.0613985	1	FALSE	0	0	0	0	0	FALSE
RchiOBHmChr2g0174791	Putative transcription factor Homobox-WOX family	15.7534	0.531996	0.310223	0.155729	0.0680589	0.0319783	248.583	8.14945	4.97644	5.07048e-43	6.36396e-41	UP	3.06539	1.5571	1.05442	0.472305	1	FALSE	0.77762	0.369751	1.12494	0.683536	1	FALSE
RchiOBHmChr1g0369601	hypothetical protein	0.341194	0	0.160097	0.0518659	0.146942	0.0703448	5.49187	0	4.96907	0.00239248	0.0175771	UP	1.61833	0.534482	1.45166	0.47616	1	FALSE	1.72773	0.831886	1.06764	0.572965	1	FALSE
RchiOBHmChr2g0113031	Putative wall-associated receptor kinase, galacturonan-binding domain-containing protein	1.37381	0.046504	1.56685	1.21979	1.71895	0.755892	38.9117	1.27326	4.9599	1.942e-09	4.47147e-08	UP	27.8051	21.8765	0.354176	0.410427	0.708765	FALSE	35.3151	15.6668	1.19493	0.00775174	0.0434204	UP
RchiOBHmChr5g0010301	Putative carboxylic ester hydrolase	1.43364	0.0469842	1.93114	1.70488	14.1843	12.7328	48.4924	1.53995	4.95794	2.28114e-11	6.45668e-10	UP	40.9259	36.5833	0.153409	0.645643	0.859873	FALSE	348.153	315.668	0.140398	0.289365	0.586141	FALSE
RchiOBHmChr3g0491061	Putative transcription factor MYB-HB-like family	3.03859	0.106212	1.59852	1.22525	1.42543	0.869529	87.7855	2.97469	4.95367	4.95445e-19	2.47746e-17	UP	28.9536	22.438	0.385606	0.343337	0.650105	FALSE	29.8815	18.4095	0.700934	0.0980028	0.302136	FALSE
RchiOBHmChr4g0445011	hypothetical protein	0.787646	0.0288217	1.47908	0.68266	0.354129	0.152848	29.4181	1.04131	4.95143	2.0416e-07	3.64813e-06	UP	34.6305	16.1843	1.07466	0.0106021	0.0646098	FALSE	9.59888	4.18056	1.22803	0.117699	0.341964	FALSE
RchiOBHmChr2g0163671	Putative aerolysin, Agglutinin domain, aerolysin-like toxin, beta complex domain-containing protein	1.08754	0.0370121	0.417736	0.146312	0.114089	0.0755028	47.7134	1.5747	4.94087	3.70566e-11	1.02224e-09	UP	11.4894	4.06547	1.52725	0.0448349	0.186319	FALSE	3.63047	2.41844	0.654231	0.599921	1	FALSE
RchiOBHmChr2g0144741	Putative transcription factor Homobox-WOX family	0.34717	0	0.472597	0.11242	0.627926	0.710571	5.34745	0	4.93667	0.00250583	0.0182857	UP	4.56644	1.09427	2.13946	0.112573	1	FALSE	7.02106	8.01251	-0.156078	0.839493	0.948119	FALSE
RchiOBHmChr0c19g0500091	Putative transcription factor NAM family	0.583255	0.0211943	0.209792	0.0540359	0.0629752	0.0340035	19.435	0.682624	4.93572	2.48679e-05	0.000304356	UP	4.37915	1.14686	1.81684	0.169088	1	FALSE	1.53024	0.831886	0.875634	0.6479	1	FALSE
RchiOBHmChr5g0001701	Putative protein kinase TKL-Pl-4 family	1.68713	0.0608317	2.83582	1.8988	1.58572	0.720721	47.755	1.66669	4.93294	4.60688e-11	1.25545e-09	UP	50.2367	34.0144	0.558682	0.0959544	0.312725	FALSE	32.5648	14.944	1.12165	0.0213006	0.0982151	FALSE
RchiOBHmChr2g0121201	Putative transcription factor Homobox-WOX family	0.639787	0.0209389	0.163633	0.298807	0.591228	0.524613	10.3031	0.323941	4.93011	0.000609596	0.0053553	UP	1.65037	3.0491	-0.881428	0.514814	1	FALSE	6.89604	6.1872	0.132793	0.867744	0.957828	FALSE
RchiOBHmChr3g0458351	Putative transcription factor Homobox-WOX family	0.336351	0	0.169067	0.0264706	0.493419	0.106722	5.30596	0	4.92863	0.00313076	0.0222073	UP	1.67152	0.267241	2.21241	0.305462	1	FALSE	5.64083	1.24025	2.00536	0.107219	1	FALSE
RchiOBHmChr1g0347531	hypothetical protein	1.77457	0.0637142	0.674269	0.318044	0.182754	0.254072	18.8316	0.647881	4.92553	4.08575e-05	0.00047707	UP	4.47609	2.14418	1.03064	0.379334	1	FALSE	1.40015	1.96803	-0.485765	0.75688	1	FALSE
RchiOBHmChr2g0120261	Putative glucuronosyltransferase	1.16046	0.0375868	1.17245	0.856237	0.62501	0.538291	65.9119	2.07334	4.92308	1.00625e-14	3.70327e-13	UP	41.7164	30.822	0.433535	0.227244	0.521431	FALSE	25.7615	22.3993	0.20151	0.643776	0.861995	FALSE
RchiOBHmChr1g0347501	hypothetical protein	3.71065	0.126921	1.39511	0.875511	0.397975	0.320161	66.2002	2.18784	4.92228	5.71276e-15	2.13994e-13	UP	15.5843	9.89644	0.668462	0.251618	0.552697	FALSE	5.15564	4.18056	0.348267	0.714269	1	FALSE
RchiOBHmChr2g0122411	Putative transcription factor Homobox-WOX family	0.364384	0	0.187952	0.0385679	0.620709	0.568148	5.18752	0	4.91681	0.00283375	0.0203306	UP	1.67152	0.34514	2.21222	0.30053	1	FALSE	6.39345	5.9158	0.0987925	0.902973	0.972068	FALSE
RchiOBHmChr5g0056431	Putative Late embryogenesis abundant protein, LEA-14	6.20324	0.221235	4.0775	2.87247	1.76316	0.616094	141.052	4.86109	4.90914	1.18383e-28	9.73736e-27	UP	58.0725	41.3771	0.487288	0.103064	0.327923	FALSE	29.0543	10.266	1.46531	0.00241411	0.0163377	UP
RchiOBHmChr2g0143721	Putative IQ motif, EF-hand binding protein	0.129925	0	0.0278503	0	0	0	5.22377	0	4.90869	0.00320857	0.0226534	UP	0.699495	0	1.90868	0.583468	1	FALSE	0	0	0	0	0	FALSE
RchiOBHmChr4g0436361	Putative SPX domain-containing protein	1.04118	0.0381444	0.291069	0.160618	0.0811494	0.0172208	66.2364	2.34931	4.90815	6.51083e-15	2.43022e-13	UP	11.5943	6.48314	0.855066	0.236196	0.532392	FALSE	3.73809	0.804998	2.08675	0.165668	1	FALSE
RchiOBHmChr1g0360991	-	0.516125	0	0	0	0	0	5.21339	0	4.90626	0.00286603	0.0205575	UP	0	0	0	0	0	FALSE	0	0	0	0	0	FALSE
RchiOBHmChr5g0019921	Putative phloem protein	12.6949	0.451533	37.2966	26.957	54.7315	30.1596	254.115	8.75035	4.90132	2.08369e-47	3.05313e-45	UP	467.973	342.277	0.455127	0.00215205	0.0179186	UP	794.89	442.524	0.846567	2.78864e-10	7.33491e-09	UP
RchiOBHmChr2g0152651	Putative transcription factor Homobox-WOX family	0.645726	0.0218627	0.126175	0	0.435786	0.1008	9.97801	0.323941	4.90098	0.000630287	0.00550026	UP	1.22341	0	2.74504	0.326813	1	FALSE	4.86321	1.13614	2.21684	0.103648	1	FALSE
RchiOBHmChr5g0023331	Putative malate dehydrogenase	0.653924	0.022757	0.267141	0.0582131	0.0723026	0	18.4915	0.625378	4.90034	3.16576e-05	0.000377769	UP	4.72088	1.03542	2.20676	0.116195	1	FALSE	1.4777	0	3.05421	0.212224	1	FALSE
RchiOBHmChr2g0132521	Putative shikimate O-hydroxycinnamoyltransferase	5.91149	0.203367	2.27896	1.59653	2.0929	1.24966	268.267	8.93829	4.89009	1.09491e-50	1.83473e-48	UP	64.7985	45.9736	0.506603	0.104359	0.3308	FALSE	68.9655	41.5458	0.74081	0.0203755	0.0948841	FALSE
RchiOBHmChr1g0347161	Putative Ion transport domain-containing protein	0.332694	0	0.134604	0	0.260158	0	5.0431	0	4.88306	0.00341149	0.0238818	UP	1.27659	0	2.79803	0.273629	1	FALSE	2.86299	0	4.04958	0.050908	1	FALSE
RchiOBHmChr4g0410021	hypothetical protein	0.265985	0	0	0.187376	0.267664	0.171293	5.03273	0	4.88041	0.00361118	0.0250414	UP	0	2.24113	-3.63874	0.0834461	1	FALSE	3.65547	2.36466	0.646396	0.583268	1	FALSE
RchiOBHmChr5g0056411	Putative transcription factor Hap3 /NF-YB family	0.402469	0	0	0	0	0.0872265	5.03273	0	4.88041	0.00361118	0.0250414	UP	0	0	0	0	0	FALSE	0	0.793277	-2.01327	0.576782	1	FALSE
RchiOBHmChr4g0439121	Putative post-transcriptional gene silencing PAZ-Argonaute family	0.106486	0.00392444	0.129693	0.0475501	0.0587704	0.0116232	10.0245	0.358683	4.87982	0.000617133	0.00540794	UP	7.65298	2.84071	1.47662	0.114003	0.3496	FALSE	4.01312	0.804998	2.19035	0.130887	1	FALSE
RchiOBHmChr3g0450181	hypothetical protein	0.430275	0.0158889	0.284796	0.0906788	0.263565	0.0667634	10.0038	0.358683	4.87744	0.000609817	0.00535575	UP	4.14378	1.34246	1.62696	0.231124	1	FALSE	4.44831	1.13614	2.07204	0.17097	1	FALSE
RchiOBHmChr5g0067581	hypothetical protein	0.202061	0	0.0553555	0	0.0456036	0.181137	5.02236	0	4.87676	0.00433231	0.0291501	UP	0.865649	0	2.25572	0.517493	1	FALSE	0.825092	3.28894	-1.85542	0.273225	1	FALSE
RchiOBHmChr1g0365821	-	4.09848	0.136104	0.204007	0.2251	0.407364	0.324568	27.5261	0.892073	4.87656	6.5697e-07	1.08167e-05	UP	0.865649	0.957521	-0.110086	0.961439	1	FALSE	1.98029	1.59828	0.264779	0.865258	1	FALSE
RchiOBHmChr1g0352161	Putative mitogen-activated protein kinase kinase kinase STE-STE11 family	0.583838	0.018094	0.189326	0.117247	0.297875	0.310988	17.656	0.53339	4.87647	6.33706e-05	0.000706428	UP	3.5784	2.24113	0.658957	0.573949	1	FALSE	6.53079	6.87293	-0.0298137	0.971482	0.99309	FALSE
RchiOBHmChr2g0128001	Putative protein kinase RLK-Pelle-SD-2b family	0.154659	0.00572818	0.0963246	0.0870076	0.127452	0.042235	9.97266	0.358683	4.87454	0.000683517	0.00589295	UP	3.89899	3.55004	0.169894	0.873935	1	FALSE	5.9684	1.99491	1.62856	0.12797	1	FALSE
RchiOBHmChr3g0474371	Putative beta-fructofuranosidase	0.100989	0	0	0.0109253	0.0343015	0.0385671	5.06897	0	4.87286	0.0031792	0.0224914	UP	0	0	0	0	0	FALSE	1.25014	1.41926	-0.174072	0.920212	1	FALSE
RchiOBHmChr3g0490531	hypothetical protein	0.491508	0.0164285	0.414435	0.280738	0.465142	0.259459	27.3505	0.892073	4.86841	6.36639e-07	1.05116e-05	UP	14.468	9.92998	0.544678	0.355301	0.659694	FALSE	18.7977	10.5971	0.812153	0.125233	0.35601	FALSE
RchiOBHmChr2g0125051	Putative transcription factor Homobox-WOX family	0.322375	0	0.0868737	0	0.307059	0.0344315	5.08447	0	4.85957	0.00340923	0.0238775	UP	0.865649	0	2.25572	0.517493	1	FALSE	3.52574	0.396639	3.34584	0.394534	1	FALSE
RchiOBHmChr5g0023871	Putative zinc /iron permease	1.71148	0.0562104	1.90403	1.276	0.580487	0.484119	35.2556	1.12403	4.85719	1.97929e-08	4.01763e-07	UP	24.5599	16.6406	0.576842	0.21463	0.504989	FALSE	8.6437	7.29048	0.219239	0.767925	0.917047	FALSE
RchiOBHmChr3g0476061	hypothetical protein	0.87973	0	0.414534	0.0757857	0.53636	0.366068	4.88317	0	4.85417	0.00595741	0.0381689	UP	1.44275	0.267241	2.03631	0.426447	1	FALSE	2.15277	1.48476	0.478353	0.757388	1	FALSE
RchiOBHmChr4g0421401	Putative thioredoxin-disulfide reductase	2.3521	0.0908133	0.19921	0.335295	0	0	18.3113	0.682624	4.85372	4.08009e-05	0.000476585	UP	0.972023	1.6478	-0.761533	0.686847	1	FALSE	0	0	0	0	0	FALSE
RchiOBHmChr3g0462861	Putative transcription factor Homobox-WOX family	0.355591	0	1.49888	0.527103	3.41445	2.49959	5.04299	0	4.8513	0.00420192	0.0284123	UP	13.3181	4.7495	1.4498	0.0582297	0.223607	FALSE	35.1828	26.0104	0.447228	0.273065	0.568088	FALSE
RchiOBHmChr4g0420831	Putative beta-amyrin synthase	0.0773086	0	0.0425496	0.0329831	0.0271944	0.00796917	4.91941	0	4.85095	0.00491311	0.0324958	UP	1.68754	1.33621	0.229729	0.895688	1	FALSE	1.25521	0.369751	1.89483	0.429201	1	FALSE
RchiOBHmChr5g0055481	hypothetical protein	2.01849	0.0719906	1.47269	1.00391	1.58674	0.71463	89.1263	3.07991	4.83705	1.04716e-19	5.48899e-18	UP	40.762	28.1276	0.545645	0.126391	0.372311	FALSE	50.8545	23.1179	1.15938	0.00100954	0.00776333	UP
RchiOBHmChr2g0143261	Putative transcription factor Homobox-WOX family	35.7668	1.30671	3.96061	0.518848	0.749224	0.289719	564.397	20.0052	4.83311	1.17227e-82	4.92402e-80	UP	39.1443	5.19953	2.95077	4.82387e-07	1.15832e-05	UP	8.58137	3.34868	1.39624	0.114795	0.336271	FALSE
RchiOBHmChr4g0402471	hypothetical protein	0.451964	0.0170713	0.730165	0.245441	0.211298	0.245664	9.76667	0.358683	4.83216	0.000895219	0.0074612	UP	9.92421	3.37519	1.58283	0.0555496	0.216465	FALSE	3.33551	3.88572	-0.112028	0.930243	1	FALSE
RchiOBHmChr2g0092631	Putative methyltransferase	1.43403	0.0546828	3.85516	2.32091	3.80286	2.12608	26.5924	0.984062	4.83063	6.51163e-07	1.07289e-05	UP	44.7529	27.219	0.741843	0.0431147	0.180794	FALSE	51.1001	28.837	0.836066	0.0120655	0.0625343	FALSE
RchiOBHmChr1g0340061	UDP-glucose flavonoid 3-O-glucosyltransferase 6	0.243562	0.00922774	2.03657	1.12679	3.50229	1.70001	9.73555	0.358683	4.8289	0.000938449	0.00779024	UP	51.1146	28.6414	0.836607	0.0180207	0.0966178	FALSE	101.855	49.8979	1.05081	3.09013e-05	0.000359453	UP
RchiOBHmChr1g0326171	Putative dynamin GTPase	0.0708782	0.00271474	0.112602	0.0596478	0.0449618	0.0623283	9.64822	0.358683	4.82552	0.000866481	0.00724475	UP	9.60792	5.14694	0.95676	0.231983	0.527212	FALSE	4.43309	6.22581	-0.548708	0.53649	0.800381	FALSE
RchiOBHmChr2g0158341	Putative P-loop containing nucleoside triphosphate hydrolase, leucine-rich repeat domain, L	0.135435	0	0.0125564	0	0.0161966	0	4.92967	0	4.82253	0.00367596	0.0254067	UP	0	0	0	0	0	FALSE	0	0	0	0	0	FALSE
RchiOBHmChr2g0129451	Putative transcription factor Homobox-WOX family	0.347232	0	0.153898	0	0.102182	0.0973283	4.92967	0	4.82253	0.00367596	0.0254067	UP	1.36695	0	2.88351	0.32737	1	FALSE	1.05265	1.0109	0.0906185	0.963306	1	FALSE
RchiOBHmChr2g0120951	Putative transcription factor Homobox-WOX family	0.315918	0	0.381742	0.4212	1.28661	0.959645	4.97629	0	4.81875	0.00510308	0.0335411	UP	3.77	4.21502	-0.191103	0.85483	0.952086	FALSE	14.732	11.0955	0.425535	0.460927	0.746372	FALSE
RchiOBHmChr2g0136771	Putative lysophospholipase	4.98209	0.185901	3.40969	2.4503	1.99076	0.849893	132.209	4.78134	4.81845	2.60877e-28	2.1127e-26	UP	56.6771	41.2293	0.459039	0.120756	0.362046	FALSE	38.3129	16.5421	1.16997	0.00414499	0.025768	UP
RchiOBHmChr1g0371551	Putative peroxidase	0.71592	0.0265458	0.582631	0.238935	0.0843405	0.088576	17.3671	0.625378	4.81605	6.10137e-05	0.000682811	UP	8.83922	3.68878	1.17645	0.190423	0.473745	FALSE	1.4777	1.57139	-0.123732	0.937905	1	FALSE
RchiOBHmChr4g0432561	Putative sieve element occlusion	8.41132	0.313717	3.86095	2.249	1.22969	0.532585	591.144	21.3337	4.81416	4.13831e-103	2.55626e-100	UP	170.059	100.272	0.759516	8.12461e-05	0.00111435	UP	62.7239	27.412	1.22462	0.000142723	0.00140429	UP
RchiOBHmChr2g0106751	Putative protein kinase RLK-Pelle-CrRLK1L-1 family	0.400037	0.0136019	0.137957	0.133356	0.261946	0.112764	25.9529	0.857331	4.80798	8.21628e-07	1.33078e-05	UP	5.60768	5.48583	0.0475774	0.955553	0.986831	FALSE	12.3369	5.37279	1.12621	0.117038	0.340785	FALSE
RchiOBHmChr2g0121801	Putative transcription factor Homobox-WOX family	1.6878	0.0681701	0.350482	0.0806907	0.378224	0.190843	26.6544	1.04131	4.80752	5.76749e-07	9.5931e-06	UP	3.46031	0.807974	2.23936	0.178064	1	FALSE	4.34069	2.20082	1.07869	0.385704	1	FALSE
RchiOBHmChr2g0165271	Putative transcription factor Homobox-WOX family	0.625278	0.0239891	1.05878	0.367539	2.29934	1.39991	9.60663	0.358683	4.80649	0.00127343	0.0102131	UP	10.2105	3.58984	1.55175	0.0710616	0.256366	FALSE	25.714	15.8297	0.678224	0.171187	0.432077	FALSE
RchiOBHmChr3g0461761	Putative PMR5 domain, PC-Esterase	0.490004	0.0187789	0.421314	0.289352	0.175371	0.0387358	17.5891	0.647881	4.80595	4.93546e-05	0.000563832	UP	9.46291	6.58009	0.536578	0.473064	0.757853	FALSE	4.56825	1.02262	2.01558	0.130384	1	FALSE
RchiOBHmChr2g0130051	hypothetical protein	2.90462	0.106684	1.25359	0.604232	1.21786	0.28938	69.9125	2.48927	4.80404	1.24318e-15	4.96374e-14	UP	18.9055	9.20447	1.04923	0.0852337	0.288744	FALSE	21.2103	5.09908	2.09232	0.00302714	0.019731	UP
RchiOBHmChr5g0041911	Putative pirin, rmlC-like jelly roll	0.401544	0.0115821	0.347051	0.306061	0.518011	0.252991	9.45194	0.266695	4.80102	0.000817788	0.00689129	UP	5.12752	4.5809	0.170644	0.855307	0.9521	FALSE	8.84118	4.35958	1.05557	0.198844	0.472207	FALSE
RchiOBHmChr5g0077131	hypothetical protein	0.690698	0.0246409	0.507671	0.404155	0.204593	0.252189	9.44157	0.323941	4.79992	0.00084697	0.00710197	UP	4.3471	3.49119	0.330324	0.758515	1	FALSE	2.03283	2.52851	-0.298632	0.821887	1	FALSE
RchiOBHmChr0c31g0501361	Putative transcription factor Homobox-WOX family	3.44669	0.133325	4.29687	1.45096	12.7305	6.48608	70.4856	2.63851	4.79406	8.22615e-15	3.04881e-13	UP	55.1097	18.8419	1.5457	2.73069e-05	0.000435347	UP	189.123	97.3052	0.968722	4.76665e-06	6.60924e-05	UP
RchiOBHmChr5g0072641	Putative ovate protein family	0.149754	0	0	0	0.0302952	0	4.79562	0	4.78962	0.00408758	0.0277644	UP	0	0	0	0	0	FALSE	0.705148	0	2.00821	0.594646	1	FALSE
RchiOBHmChr2g0125561	hypothetical protein	0.223989	0	0	0.0256513	0.0552366	0.0749209	4.78525	0	4.78725	0.00423968	0.0286124	UP	0	0	0	0	0	FALSE	0.850093	1.17475	-0.592979	0.7873	1	FALSE
RchiOBHmChr3g0481311	Putative oxidoreductase	0.261629	0	0.329686	0.0898855	0.584897	1.66391	4.78525	0	4.78725	0.00423968	0.0286124	UP	3.77	1.03542	1.8739	0.222566	1	FALSE	7.74613	22.3035	-1.58115	0.00587182	0.0344526	DOWN
RchiOBHmChr2g0155381	hypothetical protein	39.1707	1.47318	7.87018	0.026214	1.03736	0.0207776	953.567	34.7373	4.77766	1.904e-121	1.81763e-118	UP	120.059	0.403987	8.39005	4.57285e-12	2.30306e-10	UP	18.29	0.369751	5.73883	1.22563e-05	0.000153977	UP
RchiOBHmChr5g0002541	Putative wall-associated receptor kinase, galacturonan-binding domain-containing protein	0.833502	0.0326873	0.700136	0.387216	0.533605	0.293623	25.793	0.971822	4.77665	1.07478e-06	1.71176e-05	UP	13.5652	7.6175	0.786834	0.230558	0.52552	FALSE	11.9741	6.64955	0.899501	0.233387	0.518313	FALSE
RchiOBHmChr5g0052411	Putative isoeugenol synthase	0.177182	0	0.134942	0.0872891	0.0217257	0.0652099	4.80075	0	4.7735	0.00481195	0.0319206	UP	2.29668	1.49825	0.673821	0.67495	1	FALSE	0.425046	1.30574	-1.90103	0.452477	1	FALSE
RchiOBHmChr4g0441741	Putative START-like domain-containing protein	0.258284	0	0.525551	0.125271	0.381835	0.108151	4.63569	0	4.76609	0.00547403	0.0355857	UP	5.8911	1.42035	2.11499	0.0688364	1	FALSE	4.95815	1.41926	1.76128	0.137388	1	FALSE
RchiOBHmChr4g0424411	Putative glycoside hydrolase, family 19, Lysozyme-like domain-containing protein	12.2802	0.473824	7.71165	4.52088	3.02274	1.49018	425.259	15.882	4.76102	1.66198e-77	6.08807e-75	UP	167.389	99.32	0.756749	7.76615e-05	0.00107215	UP	75.9558	37.8324	1.00011	0.000318839	0.00283778	UP
RchiOBHmChr1g0371101	Putative polyketide cyclase /dehydrase, START-like domain-containing protein	0.151504	0	0.336801	0.451953	0.38826	0.318734	4.66157	0	4.75587	0.00475661	0.0316201	UP	6.48935	8.82291	-0.425306	0.578763	0.825134	FALSE	8.6437	7.18869	0.198946	0.790572	0.927591	FALSE
RchiOBHmChr3g0488651	Putative sucrose synthase	4.36905	0.170957	1.77876	0.966367	0.698211	0.288794	304.455	11.5288	4.75052	3.99091e-58	8.61135e-56	UP	77.6935	42.7002	0.87365	0.00157256	0.0138325	UP	35.3224	14.745	1.29008	0.00267282	0.0177909	UP
RchiOBHmChr2g0123451	Putative xylogalacturonan beta-1,3-xylosyltransferase	0.147105	0.00601694	0.0750919	0.037112	0.124174	0.0595245	9.04978	0.358683	4.74997	0.000965505	0.00799378	UP	2.89493	1.43941	1.06131	0.459487	1	FALSE	5.53322	2.68639	0.963029	0.347175	1	FALSE
RchiOBHmChr2g0129971	-	0.867747	0.0313591	1.73513	0.730717	5.15187	2.54727	16.8207	0.590636	4.74567	0.000151583	0.00155043	UP	21.1213	9.01056	1.22873	0.0286158	0.135627	FALSE	72.609	36.2366	1.00966	0.176057	0.439873	FALSE
RchiOBHmChr4g0414631	Putative F-box domain, leucine-rich repeat domain, L domain-containing protein	1.08102	0.0400815	0.763731	0.337069	1.48308	0.790383	32.9399	1.18127	4.74395	3.02527e-08	5.94171e-07	UP	14.5416	6.50874	1.11371	0.106588	0.334597	FALSE	32.7771	17.6396	0.883718	0.0335398	0.139507	FALSE
RchiOBHmChr5g0001831	1-aminocyclopropane-1-carboxylate oxidase 2	15.2544	0.591021	7.35467	4.47044	3.0278	2.14009	469.155	17.6089	4.74385	6.8472e-87	3.21951e-84	UP	141.745	87.1947	0.711337	0.00140146	0.0125364	UP	67.5371	48.2505	0.471905	0.0883086	0.282348	FALSE
RchiOBHmChr2g0168501	Putative ABC transporter A, ABCA	0.487911	0	0	0.0871238	0	0	4.67707	0	4.74124	0.00497442	0.0328049	UP	0	0.534482	-1.6377	0.686606	1	FALSE	0	0	0	0	0	FALSE
RchiOBHmChr0c19g0500151	Putative transcription factor C2H2 family	0.20724	0	0.32268	0.175857	0.288033	0.261313	4.67707	0	4.74124	0.00497442	0.0328049	UP	4.55473	2.51462	0.876986	0.473923	1	FALSE	4.71827	4.30925	0.185762	0.871415	1	FALSE
RchiOBHmChr3g0493541	hypothetical protein	0.198042	0	2.61296	1.37062	5.07947	2.78695	4.70294	0	4.73373	0.0074172	0.0458345	UP	39.0491	20.7123	0.937033	0.01688	0.0921397	FALSE	87.7976	48.6915	0.831832	0.00134969	0.00997254	UP
RchiOBHmChr5g0010741	Putative heavy metal-associated domain, HMA	0.524968	0.0198516	0.9697	1.58429	12.738	9.92531	8.9261	0.323941	4.73353	0.00109986	0.00898568	UP	10.3243	17.0494	-0.726993	0.218109	0.508781	FALSE	157.02	123.522	0.346741	0.0672867	0.233764	FALSE
RchiOBHmChr3g0456351	Putative pectinesterase	2.24911	0.0852042	0.901041	0.631809	1.10903	0.493085	99.1553	3.6358	4.73331	1.47928e-21	8.62996e-20	UP	24.8767	17.6632	0.504669	0.265777	0.569717	FALSE	35.4876	15.9373	1.14735	0.00496451	0.0299923	UP
RchiOBHmChr4g0445961	Putative uvrD-like Helicase, ATP-binding domain, P-loop containing nucleoside triphosphate hydrolase	0.0320565	0	0.0702757	0.0131514	0.0769326	0.044578	4.69257	0	4.7308	0.00727008	0.0451378	UP	6.47333	1.22476	2.3392	0.0457133	1	FALSE	8.20886	4.79483	0.800331	0.332327	0.634171	FALSE
RchiOBHmChr3g0485971	Putative taxadien-5-alpha-ol O-acetyltransferase	0.142958	0	0.110967	0.0360527	0.0114621	0	4.6822	0	4.7282	0.00731767	0.0453529	UP	2.28578	0.749127	1.69311	0.361152	1	FALSE	0	0	0	0	0	FALSE
RchiOBHmChr3g0472941	Putative Acid phosphatase	2.26585	0.0883182	6.3215	3.63628	10.7526	11.3709	107.535	4.06397	4.72728	1.1844e-23	7.87175e-22	UP	188.003	109.464	0.776136	7.6238e-05	0.00105538	UP	370.398	395.362	-0.0863019	0.524268	0.792757	FALSE
RchiOBHmChr1g0360951	Putative oxidoreductase	0.365366	0.0135323	0.560017	0.213009	0.188483	0.071886	16.4497	0.590636	4.72046	8.91848e-05	0.000957597	UP	15.8256	6.09196	1.36383	0.0348028	0.155991	FALSE	6.16082	2.37639	1.35075	0.178676	1	FALSE
RchiOBHmChr5g0004831	Putative transcription factor bHLH family	1.22402	0.0480533	2.51982	1.85988	4.75891	2.39426	57.651	2.18784	4.71809	2.88421e-13	9.61495e-12	UP	74.3818	55.5554	0.424783	0.109252	0.340231	FALSE	162.596	82.6919	0.958037	2.6231e-06	3.7888e-05	UP
RchiOBHmChr3g0479511	Putative leucine-rich repeat domain, L domain-containing protein	0.282992	0.00979578	0.118544	0.0362926	0.0328882	0.0376653	15.7944	0.53339	4.71228	0.000121587	0.00126917	UP	4.12776	1.28361	1.65077	0.212502	1	FALSE	1.33275	1.53278	-0.109226	0.95196	1	FALSE
RchiOBHmChr5g0014161	Putative tetratricopeptide-like helical domain-containing protein	0.595589	0.0255638	0.273956	0.140217	0.10839	0.0429828	25.0661	1.04131	4.71209	1.28092e-06	2.00064e-05	UP	7.21429	3.73938	0.947179	0.309861	0.616018	FALSE	3.3029	1.32688	1.32674	0.360884	1	FALSE
RchiOBHmChr2g0092281	Putative transcription factor NAM family	1.0731	0.0420232	1.93309	1.33166	0.67224	0.497468	65.5814	2.48927	4.71191	4.51306e-15	1.71709e-13	UP	73.9984	51.6619	0.515335	0.0806983	0.277941	FALSE	29.8641	22.2858	0.440999	0.295052	0.592424	FALSE
RchiOBHmChr2g0175141	hypothetical protein	0.252902	0.00777404	0.0391025	0	0.0522009	0.0168213	8.85929	0.266695	4.69531	0.00154015	0.0120515	UP	0.865649	0	2.25572	0.517493	1	FALSE	1.33275	0.435248	1.37071	0.556877	1	FALSE
RchiOBHmChr2g0137521	hypothetical protein	0.925849	0.0291893	7.56851	4.29452	17.7297	6.90904	8.66312	0.266695	4.68827	0.00129334	0.0103517	UP	44.3989	25.5246	0.785357	0.0669967	0.246082	FALSE	120.324	47.3667	1.32476	5.21599e-06	7.17326e-05	UP
RchiOBHmChr5g0003871	Putative pectinesterase	4.07692	0.168538	2.86449	1.95809	7.21824	3.88129	163.015	6.52777	4.68613	8.16252e-31	7.1231e-29	UP	71.8336	49.7261	0.531266	0.051977	0.20632	FALSE	209.539	113.847	0.878454	3.26507e-06	4.63138e-05	UP
RchiOBHmChr2g0150261	Putative transcription factor Homobox-WOX family	0.312968	0	1.11766	0.305471	4.14863	1.92003	4.5274	0	4.6855	0.00736241	0.0455698	UP	10.1464	2.80091	1.88599	0.0402196	0.172429	FALSE	43.6892	20.4104	1.1094	0.00349137	0.0222612	UP
RchiOBHmChr3g0468361	-	1.87445	0.0684677	0.325846	0.212436	0.531716	0.182806	70.7536	2.51475	4.68175	7.88092e-16	3.19119e-14	UP	7.71276	5.08184	0.625336	0.429657	0.724668	FALSE	14.5795	5.06278	1.49062	0.0299876	0.128213	FALSE
RchiOBHmChr2g0099991	hypothetical protein	6.63759	0.266042	2.60467	1.48716	0.54526	0.334158	176.123	6.8302	4.67748	1.73066e-34	1.71991e-32	UP	43.2831	25.0243	0.794222	0.0693436	0.251854	FALSE	10.5291	6.50317	0.726958	0.31146	0.61039	FALSE
RchiOBHmChr5g0040931	Putative ribonuclease III	0.0952281	0	0.139166	0.120339	0.175509	0.0294291	4.36234	0	4.67568	0.00804103	0.0490733	UP	3.99594	3.49944	0.16204	0.883901	1	FALSE	5.81839	0.984013	2.62476	0.0369258	1	FALSE
RchiOBHmChr5g0069841	Putative phosphoinositide phospholipase C	2.12301	0.0864101	1.9189	1.26208	1.44134	0.618697	103.049	4.05173	4.67263	3.32071e-22	2.05122e-20	UP	58.34	38.8324	0.59042	0.0566767	0.219406	FALSE	50.6969	21.9932	1.18755	0.00117279	0.00883068	UP
RchiOBHmChr5g0017561	Putative tetrahydroberberine oxidase	3.48763	0.144949	0.223304	0.0544546	0.170589	0.092807	151.84	6.08736	4.67055	3.80896e-30	3.27852e-28	UP	6.08271	1.49825	2.10747	0.0771205	1	FALSE	5.39334	2.96376	0.850427	0.394685	1	FALSE
RchiOBHmChr2g0170901	Putative transcription factor Homobox-WOX family	0.562145	0.0218627	0.106371	0.0768771	0	0	8.65264	0.323941	4.66641	0.00146212	0.0115239	UP	1.02521	0.749127	0.494486	0.833692	1	FALSE	0	0	0	0	0	FALSE
RchiOBHmChr5g0045811	Putative ankyrin repeat-containing domain, PGG domain-containing protein	0.101458	0	0.0449996	0.079249	0.022365	0	4.38822	0	4.6654	0.00632476	0.0400984	UP	1.22341	2.16948	-0.753848	0.637325	1	FALSE	0.700077	0	1.98927	0.567149	1	FALSE
RchiOBHmChr1g0371291	hypothetical protein	1.94814	0.0759712	20.0242	14.3691	17.4471	9.30697	78.2403	2.96542	4.66154	1.31878e-17	6.03858e-16	UP	503.841	366.148	0.458977	0.000547163	0.00563695	UP	508.405	273.869	0.893906	1.2003e-11	3.7227e-10	UP
RchiOBHmChr1g0318571	hypothetical protein	0.530989	0.0228681	2.19281	1.09404	1.81882	1.35419	8.58081	0.358683	4.65623	0.00165433	0.0128144	UP	22.2406	11.2537	0.945954	0.0815899	0.279873	FALSE	21.3455	16.0508	0.416443	0.373585	0.672538	FALSE
RchiOBHmChr2g0158921	Putative transcription factor Homobox-WOX family	0.305468	0	0.813398	0.42549	0.675034	0.831475	4.42446	0	4.65568	0.00718654	0.0446808	UP	7.40306	3.92247	0.870969	0.326879	0.634547	FALSE	7.12107	8.84671	-0.299762	0.676142	0.878598	FALSE
RchiOBHmChr5g0036101	Putative dynein ATPase	0.209583	0	0	0	0	0	4.38297	0	4.64567	0.00810949	0.0494347	UP	0	0	0	0	0	FALSE	0	0	0	0	0	FALSE
RchiOBHmChr2g0121111	hypothetical protein	0.709503	0.0313035	0.402702	0	1.33026	0.192637	8.38977	0.358683	4.64033	0.00144973	0.0114377	UP	2.98016	0	4.01142	0.0359293	1	FALSE	11.4194	1.67549	2.57597	0.00760251	0.0427421	UP
RchiOBHmChr2g0125631	hypothetical protein	1.07087	0.034933	0.213383	0.053539	0.310526	0.198998	8.36903	0.266695	4.63757	0.00152781	0.011975	UP	1.04123	0.267241	1.5186	0.55979	1	FALSE	1.76287	1.13614	0.706214	0.719127	1	FALSE
RchiOBHmChr3g0462431	Putative adenylylsulfatase transcription factor bHLH family	0.610759	0.0257422	1.30645	1.02922	0.644139	1.73309	15.2997	0.625378	4.63751	0.000216735	0.00213836	UP	20.4627	16.2875	0.331607	0.495712	0.774126	FALSE	11.6741	31.7166	-1.43099	0.00202266	0.0141039	DOWN
RchiOBHmChr5g0008141	Putative P-loop containing nucleoside triphosphate hydrolase	0.15868	0	0.312944	0.172628	0.0502002	0.011001	4.26453	0	4.63095	0.00763218	0.0468961	UP	5.26082	2.93141	0.831119	0.416614	0.71403	FALSE	0.980179	0.217624	1.55181	0.561531	1	FALSE
RchiOBHmChr3g0468411	Putative leucine-rich repeat domain, L domain-containing protein	0.324535	0.0129323	0.255954	0.187294	0.190546	0.181557	15.3098	0.590636	4.62985	0.000118565	0.00123926	UP	7.56262	5.60352	0.46403	0.562882	0.815667	FALSE	6.52354	6.26211	0.109039	0.895451	0.969919	FALSE
RchiOBHmChr4g0442131	Putative ascorbate ferrireductase (transmembrane)	4.7189	0.205397	2.1966	1.30068	0.624368	0.222944	108.54	4.58413	4.62356	7.48424e-23	4.77455e-21	UP	31.6955	18.9658	0.763357	0.0720664	0.258812	FALSE	10.424	3.75704	1.49183	0.0560024	0.204829	FALSE
RchiOBHmChr2g0111971	hypothetical protein	1.7756	0.0823558	0.631295	0.147782	0.0659164	0.0451486	23.2508	1.04131	4.62104	2.74975e-06	4.05929e-05	UP	5.17559	1.22476	2.02018	0.101187	1	FALSE	0.627605	0.435248	0.332869	0.905805	1	FALSE
RchiOBHmChr2g0172631	Putative jacalin-like lectin domain-containing protein	2.88875	0.125109	1.84658	1.63033	2.11452	0.950743	61.5801	2.58126	4.61785	2.05101e-14	7.40126e-13	UP	24.6413	22.0212	0.174193	0.695718	0.884028	FALSE	32.6847	14.8174	1.19124	0.0137653	0.0698124	FALSE
RchiOBHmChr4g0423651	hypothetical protein	0.215304	0	0.403073	0.332071	0.311525	0.585103	4.26966	0	4.61248	0.0074613	0.0460618	UP	5.00943	4.18316	0.281503	0.76747	0.915148	FALSE	4.48564	8.52153	-0.949979	0.248403	0.537714	FALSE
RchiOBHmChr5g0055101	Putative Caspase-like domain-containing protein	1.88609	0.0771369	4.41553	3.42808	25.8161	22.7597	52.9993	2.09585	4.61199	1.4814e-12	4.62065e-11	UP	77.6861	61.054	0.346385	0.181602	0.46116	FALSE	526.109	468.563	0.161792	0.185491	0.454062	FALSE
RchiOBHmChr2g0088481	Putative rhamnogalacturonan endolyase	0.162469	0.00531627	2.58519	0.207245	1.0237	0.054046	8.3282	0.266695	4.61086	0.00224193	0.0166335	UP	83.1657	6.75038	3.65241	1.70629e-17	1.39889e-15	UP	38.0755	2.03352	4.15965	2.61245e-09	6.06382e-08	UP
RchiOBHmChr3g0462491	Putative transcription factor Homobox-WOX family	0.52574	0.0176948	0.167421	0.0355429	0.526533	0.180388	8.12166	0.266695	4.60179	0.00187632	0.0143192	UP	1.61833	0.34514	2.1756	0.306956	1	FALSE	5.88579	2.04524	1.40514	0.194634	1	FALSE
RchiOBHmChr4g0426801	Putative ubiquitinyl hydrolase 1	1.68403	0.0699612	0.455998	0.187716	0.768704	0.347084	67.6491	2.72123	4.59963	1.0678e-15	4.26891e-14	UP	11.4894	4.78929	1.2523	0.0891594	0.297625	FALSE	22.3981	10.2356	1.07908	0.0542621	0.199939	FALSE
RchiOBHmChr3g0469401	Putative FAS1 domain-containing protein	1.68308	0.075366	0.754054	0.458324	0.294581	0.171087	53.4326	2.30233	4.59729	2.90352e-12	8.84618e-11	UP	14.9854	9.2397	0.694217	0.263146	0.567062	FALSE	6.76595	3.98638	0.690729	0.459279	0.744991	FALSE
RchiOBHmChr3g0448071	Putative membrane transport protein	1.91163	0.0826483	0.0412502	0.019721	0.183985	0.11071	53.108	2.22258	4.5965	1.46964e-12	4.5885e-11	UP	0.715517	0.34514	0.967029	0.749735	1	FALSE	3.71309	2.26287	0.621972	0.609012	1	FALSE
RchiOBHmChr1g0351761	Putative cucumisin	1.63412	0.068727	3.22805	1.2979	0.80452	0.460214	97.4074	3.97198	4.59473	8.94137e-22	5.33485e-20	UP	120.563	49.0614	1.29508	5.56881e-08	1.57543e-06	UP	34.7853	20.0911	0.805103	0.0637664	0.225272	FALSE
RchiOBHmChr4g0390031	hypothetical protein	3.04027	0.134687	1.57765	1.27023	2.00541	0.827657	113.47	4.87333	4.58716	1.87454e-24	1.2922e-22	UP	36.928	30.0745	0.301518	0.401962	0.702511	FALSE	54.3378	22.6031	1.32252	0.000859252	0.00674303	UP
RchiOBHmChr2g0125721	hypothetical protein	6.44733	0.26246	0.283715	0.093242	0.255345	0.131641	86.9235	3.42932	4.57885	4.89585e-17	2.16218e-15	UP	2.38704	0.801723	1.4242	0.412811	1	FALSE	2.47781	1.30574	0.729946	0.679673	1	FALSE
RchiOBHmChr5g0004561	hypothetical protein	18.2766	0.817319	26.6525	19.3464	15.501	6.59188	338.158	14.6058	4.57808	7.04628e-61	1.64429e-58	UP	308.929	226.951	0.441145	0.0042167	0.0311979	UP	208.195	89.3649	1.22002	2.9932e-09	6.87809e-08	UP
RchiOBHmChr2g0105861	Putative tripeptidyl-peptidase II	2.23065	0.0973887	12.1082	7.22114	14.3779	7.52816	134.541	5.69591	4.57247	1.19466e-27	9.3388e-26	UP	457.699	276.288	0.731983	3.37078e-05	0.000522274	UP	629.546	332.829	0.926623	6.02246e-11	1.72792e-09	UP
RchiOBHmChr4g0443731	hypothetical protein	1.31443	0.0609125	0.934739	0.363621	0.329976	0.157281	29.8153	1.33051	4.56494	1.00462e-07	1.86827e-06	UP	13.289	5.24588	1.30929	0.0896949	0.298878	FALSE	5.44081	2.60918	1.12353	0.284229	1	FALSE
RchiOBHmChr1g0367951	Putative transcription factor Homobox-WOX family	0.941037	0.0386112	0.648984	0.549167	1.29073	0.808192	14.8304	0.590636	4.56489	0.000218256	0.00215136	UP	6.41355	5.49208	0.257088	0.77746	0.919492	FALSE	14.7947	9.33939	0.715904	0.248856	0.538187	FALSE
RchiOBHmChr4g0424771	hypothetical protein	24.7871	1.03114	25.8714	17.9868	14.3625	7.75147	283.034	11.4335	4.56338	3.44216e-53	6.09203e-51	UP	185.042	130.244	0.498035	0.00725275	0.0481862	UP	118.987	64.8206	0.882847	6.72741e-05	0.000719023	UP
RchiOBHmChr2g0126031	hypothetical protein	2.57206	0.119363	0.670682	0.128654	0.225475	0.0816905	67.4844	3.03193	4.56268	2.92157e-15	1.13487e-13	UP	11.0054	2.12969	2.40275	0.024538	0.12115	FALSE	4.29322	1.57139	1.45051	0.241617	1	FALSE
RchiOBHmChr4g0405081	hypothetical protein	3.21122	0.13381	6.9444	3.78839	13.8856	7.50357	73.1823	2.96542	4.56066	1.24607e-16	5.37003e-15	UP	99.1945	54.7613	0.873476	0.00142078	0.0126645	UP	229.593	125.328	0.876964	1.03655e-06	1.63042e-05	UP
RchiOBHmChr4g0409971	hypothetical protein	1.80465	0.0755505	0.165722	0	0	0	21.8744	0.892073	4.55958	4.70733e-06	6.60557e-05	UP	1.26057	0	2.78224	0.311723	1	FALSE	0	0	0	0	0	FALSE
RchiOBHmChr1g0369141	Putative cucumisin	6.49263	0.276766	1.12827	0.49513	1.45716	0.844123	399.662	16.5143	4.55568	4.80109e-71	1.45432e-68	UP	43.5009	19.3383	1.16434	0.00219903	0.0182291	UP	65.122	38.0884	0.765107	0.0105114	0.055842	FALSE
RchiOBHmChr5g0055021	Putative RAB6-interacting golgin	6.25642	0.291646	3.19285	2.47269	2.61972	1.02053	133.086	5.99438	4.55111	6.00437e-28	4.78875e-26	UP	42.5574	33.3175	0.360389	0.286074	0.591626	FALSE	40.3856	15.9161	1.30294	0.00143932	0.0105424	UP
RchiOBHmChr3g0471171	Putative pectinesterase	0.22591	0.0097309	0.0132048	0.0120706	0	0	7.83794	0.323941	4.54974	0.00210037	0.0157318	UP	0.28855	0.267241	-0.0263017	0.994533	1	FALSE	0	0	0	0	0	FALSE
RchiOBHmChr3g0454551	hypothetical protein	4.11546	0.171732	2.12731	1.58516	1.28394	0.343216	71.625	2.89593	4.54831	8.75274e-16	3.52605e-14	UP	23.174	17.5014	0.381813	0.429377	0.724436	FALSE	16.1898	4.37705	1.81553	0.0119196	0.0618415	FALSE
RchiOBHmChr5g0000571	hypothetical protein	0.817993	0.0283488	0.851738	0.113886	0.636195	0.148525	7.87418	0.266695	4.54317	0.00211398	0.0158187	UP	5.12671	0.69028	2.91437	0.058471	1	FALSE	4.42802	1.04951	1.94538	0.160665	1	FALSE
RchiOBHmChr2g0105311	Putative EF-hand domain pair protein	4.23689	0.180128	9.19084	7.88121	6.68582	3.04205	71.738	2.95318	4.53717	2.74973e-16	1.15809e-14	UP	97.5493	84.6633	0.208255	0.364931	0.669331	FALSE	82.1597	37.7747	1.0917	0.000246369	0.00225879	UP
RchiOBHmChr2g0126811	-	2.75646	0.130651	0.238021	0	0.0916791	0.0514013	29.1916	1.34275	4.53597	1.70148e-07	3.06821e-06	UP	1.58117	0	3.10742	0.220363	1	FALSE	0.705148	0.396639	1.02494	0.731793	1	FALSE
RchiOBHmChr3g0452971	hypothetical protein	1.47812	0.0671856	1.33224	0.886843	0.723549	0.270247	109.129	4.81608	4.52977	5.28026e-23	3.40653e-21	UP	61.6646	41.5616	0.570887	0.0520578	0.206544	FALSE	38.7832	14.6258	1.43431	0.000935694	0.0072573	UP
RchiOBHmChr5g0015351	Putative glucan endo-1,3-beta-D-glucosidase	0.256656	0.0109942	0.0739097	0	0.0281106	0	7.85857	0.323941	4.52937	0.00223742	0.0166083	UP	1.41501	0	2.92352	0.273974	1	FALSE	0.627605	0	1.86513	0.606714	1	FALSE
RchiOBHmChr2g0122471	Putative transcription factor Homobox-WOX family	0.515843	0.0253033	0.313705	0.136868	0.215594	0.289187	14.4024	0.682624	4.50043	0.000191296	0.00191314	UP	5.49618	2.43047	1.1306	0.286918	1	FALSE	4.37802	5.93328	-0.443916	0.640915	1	FALSE
RchiOBHmChr2g0141771	hypothetical protein	1.25006	0.0440213	0.416512	0.290827	1.52716	0.55666	7.72965	0.266695	4.49877	0.00275922	0.0198819	UP	1.61833	1.14686	0.423857	0.803088	1	FALSE	6.8783	2.52851	1.48289	0.161692	1	FALSE
RchiOBHmChr2g0122831	hypothetical protein	2.41609	0.112911	1.53215	0.518727	0.980436	0.633724	14.3919	0.647881	4.49839	0.000316635	0.00299819	UP	5.72495	1.96109	1.64953	0.161022	1	FALSE	4.23053	2.77302	0.560079	0.616737	1	FALSE
RchiOBHmChr2g0172151	Putative transcription factor Homobox-WOX family	0.548513	0.0237234	0.922776	0.106563	1.0979	0.342854	7.76589	0.323941	4.49631	0.00361616	0.0250704	UP	8.21405	0.957521	3.06388	0.00991276	0.0615189	FALSE	11.3266	3.5663	1.71612	0.0278586	0.121118	FALSE
RchiOBHmChr5g0026181	Putative transcription factor C2C2-CO-like family	0.313177	0.0138509	0	0.0487048	0.0154845	0	7.62158	0.323941	4.49287	0.00263276	0.0191018	UP	0	0.749127	-2.0207	0.551758	1	FALSE	0	0	0	0	0	FALSE
RchiOBHmChr3g0452591	hypothetical protein	25.0917	1.16318	56.4556	35.9524	55.2615	34.5364	580.22	26.0608	4.48255	6.39115e-105	4.02681e-102	UP	818.044	527.306	0.635455	1.13227e-07	3.04175e-06	UP	927.144	585.099	0.668125	2.85375e-09	6.5816e-08	UP
RchiOBHmChr3g0477621	Putative glutamate carboxypeptidase	0.493938	0.0217646	0.197205	0.0636531	0.191863	0.106194	34.5952	1.48271	4.47963	1.13975e-08	2.38574e-07	UP	8.66876	2.83446	1.58803	0.0740466	0.263236	FALSE	9.75396	5.45942	0.7947	0.28062	0.576434	FALSE
RchiOBHmChr5g0011441	Putative cellulose synthase (UDP-forming) transcription factor C2H2 family	1.69367	0.0776904	0.844748	0.549708	0.225129	0.105201	145.931	6.48376	4.47807	6.87123e-31	6.02965e-29	UP	45.6162	30.0413	0.590002	0.0856812	0.28964	FALSE	14.0519	6.63761	1.08029	0.112257	0.33172	FALSE
RchiOBHmChr3g0494961	Putative cytochrome P450	1.20799	0.0560101	0.688892	0.438767	1.25751	0.547113	55.4075	2.47703	4.47503	7.17519e-13	2.30418e-11	UP	19.8164	12.7499	0.654549	0.202922	0.489936	FALSE	41.8336	18.3941	1.15418	0.00544714	0.032321	UP
RchiOBHmChr1g0353061	Putative C2 domain-containing protein	38.6228	1.79029	24.4754	18.3328	27.7542	15.4963	630.918	28.3343	4.46632	1.66975e-108	1.09587e-105	UP	250.513	189.998	0.394252	0.0299702	0.140055	FALSE	328.897	185.382	0.829139	2.49344e-08	5.12412e-07	UP
RchiOBHmChr2g0169451	Putative transcription factor Homobox-WOX family	0.482762	0.0239891	0.70142	0.290662	2.46722	0.928248	7.44604	0.358683	4.46602	0.00266849	0.0193194	UP	6.76618	2.84071	1.28962	0.186083	0.467339	FALSE	27.6142	10.4696	1.45592	0.0049596	0.0299698	UP
RchiOBHmChr2g0123441	hypothetical protein	0.718371	0.0300395	2.9815	1.45869	5.9291	3.05949	13.087	0.53339	4.45899	0.000653352	0.00567012	UP	34.0165	16.872	0.985013	0.0819845	0.280778	FALSE	78.2332	40.7479	0.936253	0.00227638	0.0155412	UP
RchiOBHmChr2g0149111	Putative germin, rmlC-like jelly roll	3.47762	0.161889	4.58121	1.62077	11.0209	4.69597	55.1285	2.48927	4.45789	1.57297e-12	4.89174e-11	UP	45.5462	16.321	1.45817	0.000222442	0.00262343	UP	126.904	54.6284	1.20784	1.67416e-07	2.98012e-06	UP
RchiOBHmChr1g0375931	hypothetical protein	0.13368	0.00487584	0.0849402	0.0701532	0.151051	0.0647014	7.47191	0.266695	4.45728	0.00280224	0.0201504	UP	2.99187	2.47483	0.321109	0.82593	1	FALSE	6.14596	2.65951	1.14904	0.254697	1	FALSE
RchiOBHmChr2g0127801	hypothetical protein	0.593201	0.0222366	0.521491	0.243516	1.52532	0.673838	7.29648	0.266695	4.45394	0.00317212	0.0224528	UP	4.00537	1.89599	1.04307	0.374767	1	FALSE	13.5645	6.04448	1.22794	0.0866796	0.278552	FALSE
RchiOBHmChr5g0037831	Putative cupredoxin	10.074	0.474311	5.63637	3.3169	2.61277	1.40394	252.75	11.544	4.45185	6.99843e-52	1.19174e-49	UP	88.6269	52.767	0.758647	0.00304653	0.0239757	UP	47.5643	25.8102	0.893595	0.0103179	0.0550804	FALSE
RchiOBHmChr2g0169621	Putative thaumatin	6.80431	0.301977	4.81532	2.48598	1.68223	0.678114	154.486	6.66144	4.45145	7.5336e-32	6.83951e-30	UP	68.4745	35.7816	0.931433	0.0015952	0.0139783	UP	27.6965	11.2771	1.31692	0.0087944	0.0482727	UP
RchiOBHmChr1g0331581	Putative HSP20-like chaperone	3.41677	0.165611	1.58748	0.735338	0.471162	0.317479	116.951	5.48647	4.45144	1.67066e-25	1.19074e-23	UP	34.0877	15.9693	1.10653	0.00879588	0.0561841	FALSE	11.6991	7.95277	0.590674	0.376252	0.675463	FALSE
RchiOBHmChr2g0121171	hypothetical protein	0.476482	0.0218985	0.0355149	0	0.125832	0.0681489	7.3431	0.323941	4.44899	0.00321599	0.0226957	UP	0	0	0	0	0	FALSE	1.40523	0.766389	0.986083	0.615884	1	FALSE
RchiOBHmChr2g0158491	Putative transcription factor Homobox-WOX family	6.68743	0.311914	1.20769	0.330823	1.07944	0.674258	94.8396	4.29592	4.43667	2.94584e-18	1.40824e-16	UP	10.7395	2.97745	1.93105	0.0297769	0.139591	FALSE	11.1393	7.01333	0.713679	0.3074	0.605482	FALSE
RchiOBHmChr1g0366041	hypothetical protein	0.317858	0.0157597	1.08963	0.654198	0.866406	0.591569	13.6032	0.647881	4.43634	0.000309404	0.00294032	UP	29.2495	17.7476	0.729308	0.104705	0.331477	FALSE	26.9113	18.5407	0.559667	0.19655	0.468741	FALSE
RchiOBHmChr3g0471351	hypothetical protein	0.56178	0.0207457	0	0	0	0	7.3741	0.266695	4.42993	0.0035269	0.0245705	UP	0	0	0	0	0	FALSE	0	0	0	0	0	FALSE
RchiOBHmChr2g0171301	hypothetical protein	1.0104	0.0504923	0.461681	0.483188	0.246919	0.27468	20.2759	0.984062	4.42945	1.09131e-05	0.000143367	UP	5.80587	6.1508	-0.08471	0.916389	0.973289	FALSE	3.60547	4.04016	-0.126803	0.904579	1	FALSE
RchiOBHmChr2g0127111	Putative transcription factor Homobox-WOX family	0.507061	0.0232291	2.62491	1.83706	4.49243	3.96922	7.34298	0.323941	4.42454	0.00332707	0.0233644	UP	23.8858	16.9351	0.486887	0.296752	0.60276	FALSE	47.287	42.1664	0.183316	0.590583	0.831692	FALSE
RchiOBHmChr2g0099471	hypothetical protein	0.445381	0.0165585	0.0887046	0.0386797	0	0.0179145	7.32224	0.266695	4.42202	0.00359033	0.0249297	UP	0.918836	0.403987	1.37816	0.59497	1	FALSE	0	0	0	0	0	FALSE
RchiOBHmChr2g0085121	Putative leucine-rich repeat domain, L domain-containing protein	0.935458	0.039595	0.625696	0.406802	1.08921	0.582933	12.9069	0.53339	4.41842	0.000421487	0.00385543	UP	5.41095	3.56453	0.606784	0.536234	0.800192	FALSE	10.9016	5.89467	0.853145	0.22763	0.510633	FALSE
RchiOBHmChr2g0131181	Putative transcription factor Homobox-WOX family	2.91216	0.140626	0.131933	0.0395877	0.792305	0.234565	46.8478	2.18784	4.41496	3.34404e-11	9.32277e-10	UP	1.32978	0.403987	1.88331	0.399755	1	FALSE	9.27384	2.7613	1.85095	0.0416651	0.164122	FALSE
RchiOBHmChr2g0146671	Putative transcription factor Homobox-WOX family	0.805637	0.034543	0.423048	0.136201	0.796158	0.273486	12.7574	0.53339	4.41334	0.000512907	0.00459037	UP	4.17583	1.36151	1.61703	0.226043	1	FALSE	9.09882	3.15794	1.5724	0.095987	0.298397	FALSE
RchiOBHmChr5g0011941	hypothetical protein	0.325541	0.0161985	0.0461074	0.0131672	0.0181089	0	13.526	0.647881	4.40965	0.000425623	0.00388988	UP	1.20739	0.34514	1.77417	0.469363	1	FALSE	0.550062	0	1.73507	0.66898	1	FALSE
RchiOBHmChr5g0061961	Putative laccase	2.49838	0.124998	2.21072	1.50006	0.233728	0.174638	120.643	5.84515	4.40829	1.4323e-25	1.03018e-23	UP	66.8964	45.9384	0.554336	0.0870069	0.292988	FALSE	8.19365	6.16972	0.476616	0.55709	0.812274	FALSE
RchiOBHmChr5g0034661	Putative peroxidase	29.554	1.44853	140.523	83.6868	169.665	76.545	883.051	41.8958	4.40659	1.00035e-138	1.1255e-135	UP	2630.97	1586.4	0.729457	3.13063e-14	1.97284e-12	UP	3678.17	1676.07	1.13322	6.58675e-52	1.75256e-49	UP
RchiOBHmChr2g0131171	hypothetical protein	1.65747	0.0871469	0	0	0	0	13.4431	0.682624	4.40521	0.000293529	0.00280954	UP	0	0	0	0	0	FALSE	0	0	0	0	0	FALSE
RchiOBHmChr0c16g0499671	Putative protein kinase RLK-Pelle-LRR-XI-1 family	0.112682	0.00438076	0.00920287	0.0201421	0	0	7.0335	0.266695	4.39911	0.00371447	0.0256335	UP	0.357758	0.801723	-1.24955	0.668301	1	FALSE	0	0	0	0	0	FALSE
RchiOBHmChr2g0099111	Putative L-ascorbate peroxidase	3.28555	0.164719	1.11028	0.632529	0.610538	0.287004	99.0325	4.80384	4.39802	5.48918e-22	3.33833e-20	UP	20.9632	12.114	0.790246	0.149323	0.411757	FALSE	13.342	6.32761	1.11318	0.101019	0.30783	FALSE
RchiOBHmChr1g0360631	hypothetical protein	1.56323	0.0762745	0.857594	0.579786	0.277048	0.20452	78.2413	3.70529	4.37951	4.98427e-17	2.19608e-15	UP	26.9228	18.3978	0.572128	0.214477	0.504989	FALSE	10.0815	7.50235	0.464302	0.49801	0.773486	FALSE
RchiOBHmChr2g0089601	Putative transcription factor MYB-HB-like family	2.83728	0.143165	3.8524	3.5556	2.56201	1.27135	156.584	7.6518	4.37884	2.93189e-33	2.79889e-31	UP	133.169	124.509	0.0874703	0.68453	0.878505	FALSE	102.615	51.4003	1.01295	5.78312e-05	0.000628461	UP
RchiOBHmChr4g0436321	hypothetical protein	209.577	10.5504	131.34	95.7292	72.1134	34.2999	2609.1	127.178	4.36226	4.58321e-282	3.60962e-278	UP	1024.35	756.117	0.436248	0.000183482	0.00224115	UP	651.202	312.9	1.05121	2.88215e-19	1.6599e-17	UP
RchiOBHmChr4g0391681	Putative P-loop containing nucleoside triphosphate hydrolase, leucine-rich repeat domain, L	1.21844	0.0624994	2.27532	1.95382	1.33779	0.727906	77.6016	3.84228	4.36114	3.71256e-17	1.65661e-15	UP	90.8778	78.9947	0.201346	0.389378	0.690423	FALSE	61.831	33.9889	0.865358	0.00560681	0.0331362	UP
RchiOBHmChr1g0313201	Putative ATPase, AAA-type, core, AAA-type ATPase domain-containing protein	0.989717	0.0523166	0.0686203	0.0938748	0.0580432	0.0517932	45.8263	2.33707	4.36066	1.70668e-10	4.407e-09	UP	1.99211	2.76281	-0.457467	0.727306	1	FALSE	1.95529	1.76212	0.149787	0.9199	1	FALSE
RchiOBHmChr5g0019791	Putative Ion transport domain-containing protein	0.302846	0.0147682	0.182194	0.0519303	0.518082	0.307385	6.90971	0.323941	4.35266	0.00406282	0.0276439	UP	2.60638	0.749127	1.8985	0.256679	1	FALSE	8.56615	5.13769	0.741515	0.34379	0.645748	FALSE
RchiOBHmChr5g0004211	Putative Gnk2-like domain-containing protein	19.8635	1.00306	34.0023	5.38332	10.7349	8.08431	869.448	42.5761	4.34987	1.43696e-145	1.88619e-142	UP	932.198	149.354	2.64672	2.0971e-81	1.96763e-78	UP	340.724	259.13	0.398297	0.00791879	0.0441164	UP
RchiOBHmChr1g0364931	Putative EF-hand domain pair protein	5.69239	0.290283	5.57576	3.46942	4.7141	2.50068	101.44	5.00105	4.34745	1.40815e-22	8.92572e-21	UP	62.2148	39.1966	0.663963	0.0235436	0.117709	FALSE	60.9462	32.6759	0.871247	0.00602449	0.0352095	UP
RchiOBHmChr5g0015661	Putative amino acid /polyamine transporter I, cationic amino acid transporter	0.153126	0.00839413	0.0351949	0.0517744	0.0805507	0.146006	6.76015	0.358683	4.34017	0.00451044	0.0301875	UP	0.972023	1.43941	-0.532309	0.784439	1	FALSE	2.57782	4.71416	-0.831866	0.438765	1	FALSE
RchiOBHmChr4g0436301	hypothetical protein	172.84	8.79867	63.5606	41.7993	24.6988	15.2406	2026.66	99.8396	4.33892	5.8745e-166	9.25322e-163	UP	466.736	310.879	0.582405	0.000148018	0.00187769	UP	210.06	130.914	0.675529	0.000232926	0.00215192	UP
RchiOBHmChr4g0423521	hypothetical protein	3.156	0.159066	13.2383	12.9706	8.95439	4.81639	50.3333	2.45453	4.33806	3.16918e-12	9.59986e-11	UP	132.289	131.249	0.00623578	0.974089	0.992661	FALSE	103.62	56.3096	0.867136	0.000255535	0.00233626	UP
RchiOBHmChr5g0005841	Putative ribonuclease H-like domain-containing protein	0.31706	0.0126955	0.0746255	0.0746142	0.0225705	0.0625499	6.81714	0.266695	4.33621	0.00460056	0.0307254	UP	1.00407	1.01637	-0.0161958	0.993447	1	FALSE	0.352574	0.984013	-1.38304	0.572316	1	FALSE
RchiOBHmChr2g0117781	Putative transcription factor WRKY family	1.0371	0.0538211	0.391531	0.173036	0.216332	0.114155	37.148	1.8639	4.31545	1.83053e-09	4.22779e-08	UP	8.78603	3.92873	1.15857	0.151522	0.415332	FALSE	5.61583	3.00237	0.831712	0.416832	1	FALSE
RchiOBHmChr5g0019931	Putative phloem protein	36.1242	1.89517	53.3199	33.8251	87.0169	46.1957	779.422	39.5313	4.31435	1.90774e-109	1.30651e-106	UP	720.575	462.925	0.634887	2.41029e-07	6.0938e-06	UP	1361.58	730.004	0.900383	1.3018e-22	9.53787e-21	UP
RchiOBHmChr5g0012871	hypothetical protein	4.84099	0.253451	6.63688	4.1986	8.03394	3.82828	161.927	8.20769	4.31343	2.03971e-34	2.02066e-32	UP	139.152	89.1251	0.637116	0.00205206	0.017242	UP	195.019	93.8366	1.05878	2.27469e-08	4.7323e-07	UP
RchiOBHmChr2g0144161	hypothetical protein	2.4623	0.127474	0.498747	0.424802	1.13379	0.316532	30.7331	1.53995	4.31068	4.2785e-08	8.2894e-07	UP	3.89899	3.36894	0.176886	0.865672	1	FALSE	10.2464	2.88654	1.92313	0.0299324	0.128042	FALSE
RchiOBHmChr2g0124341	Putative transcription factor Homobox-WOX family	0.421744	0.0213397	0.163416	0	0.432988	0.522893	6.6571	0.323941	4.29487	0.00471322	0.031378	UP	1.61833	0	3.13674	0.18048	1	FALSE	4.97337	6.03276	-0.206108	0.83877	0.947769	FALSE
RchiOBHmChr2g0142831	Putative phospholipase D	0.522829	0.02628	0.586293	0.229735	0.513503	0.483075	30.3411	1.48271	4.2941	6.07934e-08	1.1572e-06	UP	21.3378	8.45703	1.35798	0.0129001	0.0751723	FALSE	21.6654	20.5531	0.0987674	0.833302	0.94575	FALSE
RchiOBHmChr2g0171171	Putative transcription factor Homobox-WOX family	4.15524	0.219501	1.8933	0.554074	1.18457	0.679716	129.636	6.63299	4.29356	5.0627e-25	3.55212e-23	UP	37.0429	10.9717	1.78095	9.85679e-05	0.00132118	UP	26.8341	15.5675	0.761729	0.0991175	0.304311	FALSE
RchiOBHmChr3g0461511	Putative transcription factor Homobox-WOX family	0.465867	0.0243189	1.16714	0.197841	2.62329	0.4407	12.2934	0.625378	4.28707	0.00059634	0.00524763	UP	19.3113	3.31634	2.5431	0.000331813	0.00369649	UP	50.2725	8.5367	2.54648	1.2188e-08	2.5998e-07	UP
RchiOBHmChr3g0478731	hypothetical protein	1.31029	0.0704708	0.801113	0.455234	0.853474	0.92098	48.4001	2.51178	4.27891	2.49122e-11	7.02608e-10	UP	18.5332	10.6521	0.788311	0.144832	0.403977	FALSE	22.8206	24.9326	-0.164541	0.714999	0.896835	FALSE
RchiOBHmChr1g0332401	Putative germin, rmlC-like cupin domain-containing protein	12.0467	0.650939	3.64574	2.54333	8.48776	5.23322	244.721	12.8021	4.27822	1.12169e-44	1.48473e-42	UP	46.4044	32.7848	0.500891	0.16001	0.4278	FALSE	125.209	77.9497	0.685857	0.00169294	0.0121363	UP
RchiOBHmChr5g0036871	Putative transcription factor bHLH family	1.21895	0.0662061	3.01917	1.56817	5.43903	3.24226	60.8888	3.20664	4.27414	3.01324e-14	1.07382e-12	UP	94.5771	49.6701	0.935299	0.000405719	0.00438297	UP	197.284	118.766	0.732671	3.57104e-05	0.000409552	UP
RchiOBHmChr4g0425191	hypothetical protein	86.4023	4.64742	49.9653	30.23	86.2717	48.6286	1118.99	58.3029	4.27284	3.11997e-178	5.78168e-175	UP	405.529	248.303	0.71131	5.35796e-07	1.27497e-05	UP	810.722	461.445	0.814422	9.68788e-16	4.35731e-14	UP
RchiOBHmChr4g0428451	Putative nucleotide-binding alpha-beta plait domain-containing protein	23.1949	1.21957	25.5345	15.4483	29.727	13.6461	405.776	20.6703	4.27055	2.19151e-74	7.42357e-72	UP	279.826	171.466	0.697015	0.000101369	0.00135371	UP	377.101	174.87	1.1067	4.6758e-14	1.79894e-12	UP
RchiOBHmChr2g0168591	Putative ribosomal protein L34Ae	0.506761	0.0284744	2.14452	1.23883	2.21357	1.54097	30.584	1.66669	4.26858	7.51127e-08	1.41524e-06	UP	81.1384	47.479	0.761476	0.00505709	0.0359377	UP	97.024	68.187	0.515832	0.0242201	0.10849	FALSE
RchiOBHmChr5g0017271	Putative potassium channel, voltage-dependent, EAG /ELK /ERG	3.86581	0.203344	0.701909	0.537231	3.23805	1.64924	238.579	12.1704	4.26192	1.8686e-46	2.62796e-44	UP	27.2042	21.0449	0.381677	0.399086	0.699657	FALSE	145.111	74.6014	0.975594	5.64576e-06	7.68486e-05	UP
RchiOBHmChr1g0352741	Putative C2 domain-containing protein	0.399977	0.020553	1.40274	0.508882	0.662815	0.374737	6.54892	0.323941	4.26118	0.00545198	0.035457	UP	14.4149	5.29023	1.44753	0.0310915	0.143583	FALSE	7.89869	4.50826	0.811741	0.338637	0.640849	FALSE
RchiOBHmChr2g0100901	hypothetical protein	0.217054	0.0111873	0.153198	0.207606	0.12303	0.0531212	6.52818	0.323941	4.25789	0.00561935	0.0363877	UP	2.89493	3.95403	-0.408112	0.715981	1	FALSE	2.68036	1.17475	1.11904	0.464231	1	FALSE
RchiOBHmChr4g0390371	hypothetical protein	0.365115	0.0188185	0.16614	0.259032	0.918874	0.337928	6.52818	0.323941	4.25789	0.00561935	0.0363877	UP	1.86972	2.95215	-0.635661	0.660041	1	FALSE	11.9368	4.43104	1.48134	0.0539469	0.198952	FALSE
RchiOBHmChr2g0127691	Putative transcription factor Homobox-WOX family	0.402894	0.0171893	0.40312	0.384666	2.00707	0.756847	6.39936	0.266695	4.24853	0.00559988	0.0362766	UP	4.00537	3.86988	0.0275066	0.978068	1	FALSE	23.1286	8.79062	1.45354	0.00928955	0.0505081	FALSE
RchiOBHmChr2g0091731	Putative RNA-directed RNA polymerase	1.13038	0.0606762	3.00808	1.40168	3.5163	2.1819	46.7284	2.41979	4.24793	1.05352e-10	2.78197e-09	UP	77.819	36.7013	1.06937	0.000319949	0.00358324	UP	105.395	66.0034	0.676056	0.00525874	0.0314244	UP
RchiOBHmChr2g0157971	Putative post-transcriptional gene silencing PAZ-Argonaute family	0.750319	0.042284	0.683755	0.2539	0.74074	0.336135	59.8733	3.27613	4.24671	7.55823e-14	2.62522e-12	UP	34.2035	12.8693	1.43071	0.0026115	0.0210356	UP	42.9138	19.6732	1.10512	0.00307697	0.0199991	UP
RchiOBHmChr4g0421381	Putative oxidoreductase	0.42255	0.01787	0.309929	0.904037	0.884848	0.785741	6.44598	0.266695	4.24332	0.0071648	0.0445984	UP	2.96413	8.77062	-1.58828	0.0701238	0.253851	FALSE	9.81158	8.80465	0.129862	0.852547	0.952976	FALSE
RchiOBHmChr2g0150951	hypothetical protein	1.93942	0.0994088	2.01021	0.736166	0.870052	0.22925	29.1189	1.44797	4.24299	1.39178e-07	2.53735e-06	UP	18.9179	7.01762	1.44321	0.0153038	0.0858481	FALSE	9.46879	2.51679	2.01285	0.0292242	0.125843	FALSE
RchiOBHmChr3g0479981	hypothetical protein	0.444034	0.0212755	0.45735	0.290123	0.287384	0.173577	11.3913	0.53339	4.23895	0.001456	0.0114785	UP	7.34328	4.70315	0.679708	0.442429	0.73408	FALSE	5.3582	3.26205	0.732985	0.466216	1	FALSE
RchiOBHmChr2g0090561	hypothetical protein	0.763192	0.0328159	12.3664	11.0203	45.5823	21.7381	6.34751	0.266695	4.23877	0.00799541	0.0488356	UP	64.3992	58.1388	0.14543	0.609293	0.841204	FALSE	275.052	132.449	1.05243	2.50202e-11	7.48446e-10	UP
RchiOBHmChr1g0329201	Putative TIR domain-containing protein	0.873448	0.0505859	0.204357	0.161433	0.26656	0.10086	11.6848	0.647881	4.23603	0.00116069	0.00941678	UP	1.70356	1.36151	0.319375	0.841441	1	FALSE	2.58289	0.984013	1.46134	0.341128	1	FALSE
RchiOBHmChr2g0156971	hypothetical protein	3.37781	0.194745	6.38443	6.1466	13.6904	6.10674	59.1255	3.28639	4.23344	2.37517e-13	7.96859e-12	UP	69.967	68.164	0.0418103	0.867709	0.956431	FALSE	173.73	78.2672	1.1497	2.9722e-08	6.06363e-07	UP
RchiOBHmChr1g0327051	Putative dynamin central domain, dynamin, GTPase domain, GTPase effector domain, Dynamin superfamily	7.31206	0.40069	7.92109	4.47987	8.08737	4.74694	432.576	22.9594	4.22987	2.28967e-81	9.24763e-79	UP	293.72	168.201	0.799804	1.32977e-06	2.8916e-05	UP	347.335	205.768	0.761357	1.20674e-07	2.18658e-06	UP
RchiOBHmChr5g0056301	Putative lysosomal Pro-Xaa carboxypeptidase	1.25832	0.0697904	0.438098	0.140301	1.31945	0.647615	52.9271	2.83572	4.22533	3.30824e-12	1.00019e-10	UP	11.552	3.73938	1.64544	0.0334341	0.151494	FALSE	40.2707	19.9691	1.01254	0.00921493	0.0501887	FALSE
RchiOBHmChr4g0425811	Putative peroxidase	0.659077	0.0377966	0.0341932	0	0	0	17.6351	0.971822	4.22274	7.55606e-05	0.000827672	UP	0.5771	0	1.67238	0.679893	1	FALSE	0	0	0	0	0	FALSE
RchiOBHmChr4g0424271	hypothetical protein	0.988147	0.0538093	1.24015	0.835117	1.26611	0.497248	23.0241	1.21601	4.22048	1.9947e-06	3.03424e-05	UP	18.1011	12.3269	0.56539	0.273799	0.578977	FALSE	21.3929	8.50615	1.24712	0.0356072	0.145898	FALSE
RchiOBHmChr3g0488011	Putative P-loop containing nucleoside triphosphate hydrolase	0.879771	0.048872	0.903768	0.567508	1.00695	0.423928	86.5066	4.65461	4.21588	1.07714e-19	5.62739e-18	UP	55.6585	35.3793	0.652804	0.033135	0.150648	FALSE	71.8256	30.5242	1.23773	3.00331e-05	0.000350969	UP
RchiOBHmChr4g0425221	Putative RNA-directed DNA polymerase	2.6709	0.147684	0.0681768	0	0.12465	0.0919976	40.3917	2.16533	4.21444	4.00532e-10	9.89645e-09	UP	0.646308	0	1.81202	0.613268	1	FALSE	1.37515	1.02262	0.431741	0.832145	1	FALSE
RchiOBHmChr4g0447081	Putative nepenthesin	2.92117	0.165309	0.758522	0.491126	2.22788	1.2255	134.69	7.3851	4.21338	4.03221e-27	3.10579e-25	UP	21.906	14.3659	0.616366	0.23572	0.531983	FALSE	74.5806	41.4465	0.840661	0.00247389	0.0166753	UP
RchiOBHmChr4g0391451	Putative P-loop containing nucleoside triphosphate hydrolase, leucine-rich repeat domain, L	1.81684	0.101092	2.46047	1.93569	1.39803	0.492517	104.411	5.63867	4.20928	1.73789e-22	1.09498e-20	UP	88.7268	70.7244	0.318581	0.240079	0.537374	FALSE	58.3705	20.759	1.49725	1.50329e-05	0.000186177	UP
RchiOBHmChr3g0488761	Putative transcription factor NAM family	0.639778	0.0372078	0.292148	0.123278	0.224463	0.0887294	40.6131	2.29206	4.20326	4.25806e-10	1.04635e-08	UP	11.5986	4.97864	1.17988	0.14315	0.401465	FALSE	10.329	4.12679	1.32862	0.0894869	0.284524	FALSE
RchiOBHmChr1g0368711	Putative transcription factor interactor and regulator LIM family	6.08742	0.34105	5.81314	3.66795	4.79532	2.3185	303.522	16.4511	4.19947	2.14932e-57	4.51401e-55	UP	181.646	115.917	0.656104	0.000490086	0.00515587	UP	173.458	84.7231	1.02551	9.55483e-08	1.77326e-06	UP
RchiOBHmChr2g0168891	Putative transcription factor Homobox-WOX family	0.398169	0.0213397	0.316501	0.109731	0.228033	0.263186	6.27557	0.323941	4.19638	0.00689971	0.0432045	UP	3.1237	1.09427	1.55408	0.336381	1	FALSE	2.60789	3.03867	-0.191194	0.885595	1	FALSE
RchiOBHmChr1g0361161	Putative Late embryogenesis abundant protein, LEA-14	6.57486	0.36645	8.7396	6.58801	14.8849	7.38362	141.61	7.64253	4.19617	2.48273e-29	2.08569e-27	UP	117.871	89.864	0.396605	0.0635068	0.237529	FALSE	232.475	116.474	0.987378	3.18576e-07	5.47426e-06	UP
RchiOBHmChr1g0325961	Putative cucumisin	7.01798	0.393915	1.05324	0.75579	1.0392	0.306047	443.435	24.1059	4.1909	1.07193e-82	4.56338e-80	UP	41.7246	30.2764	0.477695	0.171183	0.445709	FALSE	47.6687	14.1809	1.72753	7.95787e-05	0.000837431	UP
RchiOBHmChr3g0450471	hypothetical protein	0.424242	0.0233508	2.90198	2.14616	7.58035	2.96084	6.12601	0.323941	4.18284	0.00659857	0.0416151	UP	26.2334	19.6709	0.391141	0.377046	0.679981	FALSE	79.4195	31.306	1.36468	8.47503e-06	0.000111633	UP
RchiOBHmChr5g0021401	Putative EGF-like calcium-binding domain, PA domain-containing protein	1.3323	0.0791117	0.563078	0.266112	0.264891	0.156116	80.5771	4.62913	4.18119	1.01287e-17	4.67866e-16	UP	21.3186	10.2163	1.05073	0.0593034	0.226582	FALSE	11.6317	6.92073	0.742049	0.284976	0.58157	FALSE
RchiOBHmChr2g0133661	Putative ribonuclease H-like domain-containing protein	0.172003	0.00948262	0.206749	0.0759394	0.196739	0.160648	6.11564	0.323941	4.18102	0.00673944	0.042327	UP	4.60361	1.70665	1.45022	0.231888	1	FALSE	5.08317	4.18056	0.336494	0.721639	1	FALSE
RchiOBHmChr2g0121331	-	0.595798	0.0357925	2.49143	1.48673	14.6943	9.49852	11.7311	0.682624	4.18032	0.00122184	0.00985612	UP	30.7867	18.5582	0.74622	0.186657	0.468067	FALSE	210.179	137.203	0.616665	0.431263	0.722306	FALSE
RchiOBHmChr3g0484661	Putative non-specific serine /threonine protein kinase	1.59373	0.0927605	1.6682	0.787068	6.39884	3.7429	45.2748	2.54652	4.17884	3.60309e-11	9.96561e-10	UP	29.6851	14.1913	1.03949	0.0206497	0.107322	FALSE	131.843	77.863	0.765237	0.000314428	0.00280246	UP
RchiOBHmChr2g0156961	hypothetical protein	0.69514	0.0311185	0	0	0.165606	0	6.0949	0.266695	4.17715	0.008021	0.0489701	UP	0	0	0	0	0	FALSE	1.05265	0	2.57937	0.350209	1	FALSE
RchiOBHmChr1g0363801	Putative tetraspanin /Peripherin	10.8665	0.624749	12.4615	9.97237	13.9226	6.84376	332.337	18.4642	4.17562	1.48615e-56	2.98205e-54	UP	238.586	193.362	0.302039	0.0685919	0.24984	FALSE	308.634	153.225	1.01254	5.23491e-11	1.51746e-09	UP
RchiOBHmChr2g0132501	hypothetical protein	2.49269	0.150337	4.47202	2.0986	4.58002	2.33124	28.5107	1.66669	4.17338	1.46112e-07	2.65606e-06	UP	32.0678	15.2123	1.06712	0.0153903	0.0861429	FALSE	38.0252	19.5596	0.934509	0.0197657	0.0925561	FALSE
RchiOBHmChr4g0423841	Putative heavy metal-associated domain, HMA	1.71855	0.101462	6.72763	4.53452	10.4901	5.40287	45.6715	2.61601	4.17182	9.65826e-11	2.56763e-09	UP	112.141	76.4954	0.551128	0.0168995	0.0921705	FALSE	202.469	105.284	0.953938	1.75332e-07	3.1142e-06	UP
RchiOBHmChr2g0125881	-	0.584058	0.0352917	0.361669	0.140603	0	0	6.1104	0.358683	4.16548	0.00799587	0.0488356	UP	2.37101	0.938469	1.29501	0.429399	1	FALSE	0	0	0	0	0	FALSE
RchiOBHmChr5g0061151	Putative transcription factor C2C2-Dof family	2.04333	0.120049	2.94529	1.47301	3.66455	2.20435	78.7722	4.49214	4.16547	8.26833e-18	3.83055e-16	UP	71.1174	35.9897	0.991651	0.000938506	0.00891457	UP	102.564	62.2794	0.725664	0.00357553	0.0227311	UP
RchiOBHmChr5g0001871	Putative ankyrin repeat-containing domain, PGG domain-containing protein	0.168104	0.0104049	0.316946	0.0512724	0.0907291	0.0332135	5.98159	0.358683	4.15527	0.00728375	0.0452138	UP	7.06645	1.15311	2.76157	0.0225735	0.114097	FALSE	2.33286	0.870495	1.20585	0.510925	1	FALSE
RchiOBHmChr1g0327091	Putative dynamin central domain, dynamin, GTPase domain, GTPase effector domain, Dynamin superfamily	7.18512	0.414217	12.4865	6.39757	13.4267	6.84871	400.456	22.381	4.15515	8.15591e-75	2.82347e-72	UP	436.089	226.268	0.943622	2.82899e-10	1.11536e-08	UP	543.11	279.869	0.950768	1.20979e-13	4.54382e-12	UP
RchiOBHmChr4g0385501	hypothetical protein	0.590525	0.0333665	0.164959	0	0	0	5.97122	0.323941	4.15321	0.00768038	0.0471464	UP	1.04123	0	2.48505	0.404268	1	FALSE	0	0	0	0	0	FALSE
RchiOBHmChr3g0450611	Putative transcription factor Homobox-WOX family	1.996	0.118709	2.20485	1.04791	4.25891	2.95287	28.3	1.63194	4.14768	9.40614e-07	1.5103e-05	UP	19.6159	9.4336	1.06297	0.0551607	0.215413	FALSE	43.8769	30.7103	0.527648	0.192297	0.46354	FALSE
RchiOBHmChr1g0360641	hypothetical protein	50.551	2.96821	83.7433	56.4278	123.147	69.5157	1607.63	91.3881	4.14557	2.63974e-205	6.39691e-202	UP	1668.4	1137.97	0.552298	7.25412e-09	2.341e-07	UP	2840.75	1619.86	0.808399	1.17356e-24	9.63116e-23	UP
RchiOBHmChr2g0085471	hypothetical protein	9.23329	0.518893	4.51241	2.94879	2.99711	1.49282	293.157	15.9839	4.14331	1.14486e-53	2.06094e-51	UP	89.7994	59.3616	0.609345	0.0157005	0.0873965	FALSE	69.042	34.7024	1.01593	0.000823551	0.00650935	UP
RchiOBHmChr1g0370601	Putative transcription factor C2H2 family	0.355603	0.016163	2.83225	2.19954	5.12066	1.87573	5.99709	0.266695	4.14228	0.00760634	0.0467647	UP	29.9802	23.5533	0.350432	0.37729	0.680325	FALSE	62.7239	23.2068	1.43417	1.1152e-05	0.000142153	UP
RchiOBHmChr2g0091821	Putative xenobiotic-transporting ATPase	1.06187	0.0640722	1.95503	1.55444	2.68047	1.50218	100.078	5.83291	4.14208	1.76275e-21	1.02081e-19	UP	115.402	92.9711	0.306082	0.176101	0.453464	FALSE	183.367	103.727	0.829115	8.43883e-06	0.000111214	UP
RchiOBHmChr4g0403691	hypothetical protein	0.348571	0	19.6196	10.57	12.5357	8.03452	3.04745	0	4.13879	0.0317799	0.145033	FALSE	107.458	58.5644	0.887374	0.000375997	0.00411913	UP	79.5518	51.4624	0.639731	0.0154078	0.0760224	FALSE
RchiOBHmChr5g0063971	Putative transcription factor C2C2-Dof family	4.53878	0.270307	1.76036	1.35428	2.49873	1.25868	179.975	10.373	4.12929	9.7261e-38	1.0676e-35	UP	43.7211	34.0365	0.373871	0.263178	0.567074	FALSE	71.8677	36.5475	0.98151	0.00055776	0.0046453	UP
RchiOBHmChr3g0463771	Putative laccase	1.03945	0.062141	0.513457	0.23196	0.0673914	0.031791	60.425	3.50808	4.12609	5.22215e-14	1.832e-12	UP	18.7145	8.56847	1.12756	0.0498136	0.199989	FALSE	2.83038	1.35376	1.05355	0.491688	1	FALSE
RchiOBHmChr3g0447431	Putative phosphatidylethanolamine-binding protein	5.61778	0.328901	1.85118	1.33819	0.848683	0.447631	91.9163	5.19826	4.12507	1.58816e-19	8.22889e-18	UP	18.9828	13.8778	0.460435	0.35654	0.660927	FALSE	10.0714	5.36703	0.898044	0.219157	0.499117	FALSE
RchiOBHmChr2g0155051	Putative sinapoylglucose--sinapoylglucose O-sinapoyltransferase	0.97325	0.0553987	0.486855	0.314331	0.774715	0.599174	21.4359	1.18127	4.11908	4.87145e-06	6.81159e-05	UP	6.72471	4.39156	0.639294	0.454022	0.742862	FALSE	12.3894	9.66112	0.391331	0.523783	0.792445	FALSE
RchiOBHmChr2g0119241	Putative EamA domain-containing protein	1.51976	0.0866223	17.6605	12.642	46.8248	26.7738	53.4887	2.96542	4.11237	2.75075e-12	8.4133e-11	UP	389.594	282.348	0.46652	0.00322523	0.0251554	UP	1196.8	690.955	0.794739	2.02455e-18	1.11249e-16	UP
RchiOBHmChr4g0424761	hypothetical protein	46.1596	2.80928	35.4322	23.5013	39.2527	23.2139	609.389	35.9097	4.10348	1.95964e-106	1.25989e-103	UP	293.108	196.979	0.568204	0.00111826	0.0103858	UP	376.147	224.588	0.745639	2.64271e-08	5.40888e-07	UP
RchiOBHmChr2g0159471	Putative multi antimicrobial extrusion protein	0.0758652	0	0.515372	0.300526	1.61604	0.511771	2.92377	0	4.08933	0.0336907	0.151644	FALSE	12.4402	7.35026	0.730002	0.282677	0.58808	FALSE	45.089	14.4114	1.66949	6.50026e-05	0.000697695	UP
RchiOBHmChr4g0445181	Putative wall-associated receptor kinase, galacturonan-binding domain-containing protein	3.892	0.242335	7.19289	4.65542	7.71007	3.70164	112.228	6.73525	4.08794	6.51777e-22	3.93351e-20	UP	129.935	85.0412	0.618153	0.00393419	0.0295128	UP	161.153	78.1758	1.04165	5.16834e-07	8.61743e-06	UP
RchiOBHmChr2g0125941	-	19.365	1.20003	8.39722	3.52841	5.1609	3.34013	214.967	12.9063	4.08739	2.16901e-39	2.48474e-37	UP	58.3928	24.8415	1.22786	0.000951451	0.00902401	UP	41.5813	27.1734	0.62862	0.112803	0.332827	FALSE
RchiOBHmChr5g0079951	hypothetical protein	1.07433	0.0649209	0	0.0662338	0.0516684	0.020235	15.6966	0.914576	4.08609	0.000100613	0.00106649	UP	0	0.612381	-1.77843	0.627063	1	FALSE	0.550062	0.217624	0.799034	0.813662	1	FALSE
RchiOBHmChr2g0146141	Putative transcription factor Homobox-WOX family	0.692766	0.0447549	0.352784	0.0529412	2.14813	0.895689	10.9215	0.682624	4.08566	0.0013448	0.0107254	UP	3.48145	0.534482	2.52151	0.163668	1	FALSE	24.5813	10.356	1.25475	0.0294548	0.126534	FALSE
RchiOBHmChr2g0122821	Putative transcription factor Homobox-WOX family	1.09616	0.065259	0.288398	0.280013	0.941143	1.30542	15.8823	0.914576	4.07701	0.000107487	0.00113439	UP	2.6224	2.57347	0.0796947	0.949252	1	FALSE	9.89891	13.8628	-0.47182	0.445864	0.734543	FALSE
RchiOBHmChr4g0391661	Putative non-specific serine /threonine protein kinase	1.66251	0.102828	7.58686	4.62527	4.6932	2.44406	42.0673	2.51178	4.07477	2.36677e-10	5.9936e-09	UP	120.244	74.2804	0.69045	0.00341116	0.0263139	UP	86.2355	45.3451	0.912064	0.00180108	0.0127703	UP
RchiOBHmChr4g0399171	Putative P-loop containing nucleoside triphosphate hydrolase	0.341791	0.0217724	0.176551	0.0476899	0.305838	0.18214	32.218	1.97839	4.07303	1.45293e-07	2.6427e-06	UP	10.4298	2.85351	1.83011	0.0333406	0.151202	FALSE	20.9353	12.6037	0.717658	0.15743	0.412055	FALSE
RchiOBHmChr2g0114521	Putative cysteine-rich transmembrane CYSTM domain-containing protein	9.67145	0.597316	53.7925	35.0802	33.2563	18.3134	131.337	7.86125	4.07216	2.32778e-28	1.89e-26	UP	457.703	302.047	0.602521	5.01834e-06	9.58023e-05	UP	327.702	182.219	0.850052	1.60563e-09	3.8216e-08	UP
RchiOBHmChr5g0047341	Putative protein kinase RLK-Pelle-WAK family	0.283346	0.0178877	0.0101379	0.00969353	0.0171592	0.0289978	16.0009	0.971822	4.07136	0.000119758	0.0012509	UP	0.357758	0.34514	-0.0263036	0.994038	1	FALSE	0.705148	1.20164	-0.785201	0.712664	1	FALSE
RchiOBHmChr2g0125201	Putative transcription factor Homobox-WOX family	3.50127	0.215511	1.25011	0.436527	0.544973	0.315737	37.2044	2.22258	4.06706	5.92914e-08	1.13135e-06	UP	8.32473	2.93766	1.54158	0.152517	0.416662	FALSE	4.2106	2.46302	0.825921	0.476254	1	FALSE
RchiOBHmChr1g0320041	Putative tetratricopeptide-like helical domain-containing protein	0.624916	0.0408283	0.854455	0.429439	0.807152	0.424738	21.1625	1.34275	4.06408	6.91241e-06	9.41468e-05	UP	18.1383	9.21896	0.979262	0.0766397	0.269365	FALSE	19.8355	10.5433	0.90196	0.0872437	0.279997	FALSE
RchiOBHmChr3g0485861	Putative P-loop containing nucleoside triphosphate hydrolase, leucine-rich repeat domain, L	6.34466	0.391077	3.4791	2.81029	3.50027	1.82877	457.874	27.3106	4.06071	1.29715e-73	4.1698e-71	UP	157.405	128.687	0.292429	0.115564	0.352043	FALSE	183.366	96.7339	0.927005	5.7495e-07	9.50492e-06	UP
RchiOBHmChr1g0368761	hypothetical protein	0.655283	0.0430112	0.125733	0.0112882	0.301233	0.157637	31.7899	2.01313	4.05494	8.06407e-08	1.50946e-06	UP	3.82978	0.34514	3.42189	0.0448233	1	FALSE	10.599	5.61155	0.881891	0.217992	0.497713	FALSE
RchiOBHmChr2g0150981	hypothetical protein	2.31238	0.134836	0.716164	0.50931	0.890483	0.0799979	40.2571	2.28279	4.0537	1.39769e-09	3.2616e-08	UP	7.80311	5.61632	0.479006	0.535573	0.799839	FALSE	11.2164	1.02262	3.26808	0.00212286	0.0146717	UP
RchiOBHmChr5g0048671	hypothetical protein	29.4995	1.83385	9.68144	5.90537	9.25656	4.32592	700.569	42.1807	4.05179	2.06052e-109	1.38112e-106	UP	144.095	88.9792	0.692187	0.00330283	0.0256108	UP	159.467	75.2817	1.06693	1.0042e-06	1.58546e-05	UP
RchiOBHmChr3g0475541	hypothetical protein	0.800642	0.0491617	1.08136	0.6144	1.27907	0.639585	62.2042	3.71753	4.0501	8.48117e-14	2.92963e-12	UP	52.6987	30.3099	0.804358	0.012812	0.0748107	FALSE	72.1836	36.4577	0.981993	0.0014553	0.0106378	UP
RchiOBHmChr2g0140151	hypothetical protein	3.29855	0.194878	1.49079	0.531846	3.81876	1.59011	81.5047	4.68008	4.0488	4.29609e-18	2.02302e-16	UP	23.0945	8.35383	1.45453	0.00781999	0.0510862	FALSE	68.4695	28.7949	1.25568	4.3296e-05	0.000484031	UP
RchiOBHmChr4g0390061	hypothetical protein	0.42751	0.0277	0.828146	0.928955	1.07326	0.469575	20.8381	1.308	4.0479	9.15034e-06	0.00012163	UP	25.2951	28.7275	-0.183114	0.646089	0.859903	FALSE	37.9607	16.7924	1.12629	0.00887312	0.0486253	UP
RchiOBHmChr2g0174801	hypothetical protein	30.4955	1.83624	3.84753	0.373403	0.195113	0	193.588	11.3283	4.04573	1.13988e-38	1.28249e-36	UP	15.2957	1.49825	3.47794	0.000300263	0.00339276	UP	0.902636	0	2.39834	0.442889	1	FALSE
RchiOBHmChr2g0125711	Putative transcription factor Homobox-WOX family	1.32657	0.083283	0.481817	0.33726	0.555193	0.500932	20.4663	1.23852	4.04199	1.02938e-05	0.000135684	UP	4.65167	3.2828	0.540693	0.623744	1	FALSE	6.2235	5.64785	0.214551	0.80755	0.934507	FALSE
RchiOBHmChr3g0462101	Putative gamma interferon inducible lysosomal thiol reductase GILT	2.3089	0.151333	6.36633	2.4989	28.8482	14.9245	41.2371	2.61601	4.04171	4.34219e-10	1.06536e-08	UP	71.1795	28.3255	1.30743	8.90217e-05	0.00120534	UP	373.319	195.116	0.928631	1.72718e-11	5.25999e-10	UP
RchiOBHmChr2g0151991	Putative cytochrome b561 /ferric reductase transmembrane	3.448	0.218597	0.486693	0.260083	0.342278	0.309197	97.1291	5.96261	4.04027	2.22213e-21	1.28212e-19	UP	8.59443	4.646	0.942542	0.273891	0.579112	FALSE	6.99605	6.38369	0.10344	0.897722	0.970229	FALSE
RchiOBHmChr1g0371731	Putative WEB family protein	9.06769	0.576533	2.84296	1.46091	2.73773	1.6156	441.903	27.2043	4.03352	3.3037e-77	1.19628e-74	UP	86.8081	45.1643	0.944048	0.000449722	0.00478488	UP	96.8493	57.7206	0.740003	0.00243187	0.0164491	UP
RchiOBHmChr5g0023371	Putative transcription factor MYB-HB-like family	6.74891	0.424959	5.24592	3.77749	3.08443	1.91529	264.727	16.1517	4.03012	3.31446e-52	5.73712e-50	UP	128.974	93.9423	0.460101	0.0273599	0.131072	FALSE	87.7422	55.0609	0.658907	0.0152025	0.0752591	FALSE
RchiOBHmChr3g0458651	hypothetical protein	37.417	2.37626	53.8187	7.88491	8.41041	2.11853	747.979	46.0571	4.02612	6.22711e-18	2.8934e-16	UP	674.058	99.9682	2.75554	0.000216713	0.00257529	UP	122.006	31.0649	1.98877	3.18685e-08	6.465e-07	UP
RchiOBHmChr2g0164041	Putative EF-hand domain pair protein	8.67525	0.542053	3.51945	1.96697	0.971445	0.562733	136.026	8.23316	4.02484	1.31992e-28	1.08285e-26	UP	34.5495	19.5529	0.82284	0.0379094	0.165522	FALSE	11.0639	6.4586	0.806311	0.276539	0.571552	FALSE
RchiOBHmChr2g0126451	hypothetical protein	4.5314	0.274067	0.396057	0	0.11289	0	30.2277	1.77191	4.02357	1.05158e-07	1.95214e-06	UP	1.6555	0	3.1648	0.211278	1	FALSE	0.550062	0	1.73507	0.66898	1	FALSE
RchiOBHmChr5g0064301	hypothetical protein	1.693	0.104673	0.639895	0.410287	0.24936	0.151265	40.4952	2.43203	4.0223	9.37489e-10	2.21891e-08	UP	9.5919	6.2287	0.615096	0.386374	0.688177	FALSE	4.33055	2.65951	0.638091	0.560218	1	FALSE
RchiOBHmChr5g0014151	hypothetical protein	0.996915	0.0605413	0.539132	0.355064	0.126779	0.0298118	29.6502	1.7494	4.01792	1.10245e-07	2.04206e-06	UP	10.024	6.69809	0.533771	0.472112	0.757107	FALSE	2.73291	0.652871	1.81771	0.279587	1	FALSE
RchiOBHmChr2g0133081	Putative cinnamoyl-CoA reductase	5.28018	0.341867	12.6116	6.30893	23.173	12.4172	193.005	12.1092	4.01725	3.41358e-40	3.97819e-38	UP	289.016	146.248	0.985832	1.14113e-09	4.12385e-08	UP	614.615	332.572	0.88944	1.08671e-14	4.43761e-13	UP
RchiOBHmChr5g0022141	Putative protein kinase RLK-Pelle-LRR-XI-1 family	0.732268	0.046659	0.253232	0.144135	0.653443	0.393963	65.7459	4.05173	4.01618	6.89948e-15	2.5692e-13	UP	14.2436	8.22333	0.789033	0.206348	0.494553	FALSE	42.5789	25.9178	0.726162	0.0449494	0.173702	FALSE
RchiOBHmChr2g0088361	Putative peroxidase	7.14738	0.45845	18.2546	11.3967	23.5829	12.1306	180.971	11.2426	4.01603	1.8461e-35	1.90681e-33	UP	289.396	182.826	0.660168	1.57582e-05	0.000268281	UP	432.993	224.883	0.944821	2.28178e-11	6.85808e-10	UP
RchiOBHmChr4g0405091	hypothetical protein	15.0158	0.945327	46.0038	31.2777	71.7397	51.0385	220.928	13.5029	4.01492	4.85476e-45	6.45315e-43	UP	424.096	291.944	0.536468	9.54869e-05	0.001286	UP	765.791	550.208	0.476964	1.90023e-05	0.000230812	UP
RchiOBHmChr5g0001221	Putative P-loop containing nucleoside triphosphate hydrolase, leucine-rich repeat domain, L	3.39443	0.220622	1.84934	1.35636	2.63225	1.76279	263.357	16.5524	4.01083	3.68456e-49	5.77486e-47	UP	89.9428	66.7434	0.439867	0.0777326	0.271878	FALSE	148.202	100.209	0.568784	0.0046799	0.0285527	UP
RchiOBHmChr4g0446881	putative RNA helicase SDE3, P-loop containing nucleoside triphosphate hydrolase	2.14411	0.136178	1.9053	1.15797	2.67044	1.4827	149.768	9.21723	4.00949	5.3841e-32	4.91638e-30	UP	83.339	51.269	0.698125	0.0066802	0.0450678	UP	135.242	75.8557	0.83302	0.000142273	0.00140058	UP
RchiOBHmChr2g0158301	Putative xanthine /uracil /vitamin C permease	0.366094	0.0205488	0.307183	0.280371	0.612743	0.435825	19.4201	1.06678	4.00668	4.06204e-05	0.000475005	UP	10.2339	9.4336	0.137503	0.832361	0.944165	FALSE	23.6109	16.9516	0.489176	0.278981	0.574438	FALSE
RchiOBHmChr2g0121261	Putative transcription factor Homobox-WOX family	0.181388	0	1.9139	0.679002	5.04505	2.38475	2.79484	0	4.00585	0.0398538	0.171753	FALSE	18.4668	6.6182	1.50219	0.0263816	0.127689	FALSE	56.4286	26.9114	1.10179	0.00585172	0.0343587	UP
RchiOBHmChr4g0414751	Putative multi antimicrobial extrusion protein	1.01447	0.0623547	0.143107	0.169532	0.0990129	0.159066	39.6589	2.36254	4.00244	1.9936e-09	4.56759e-08	UP	3.49748	4.20222	-0.26995	0.809304	1	FALSE	2.81045	4.56204	-0.718449	0.494133	1	FALSE
RchiOBHmChr4g0391641	Putative protein kinase RLK-Pelle-DLSV family	2.87225	0.186353	10.8592	8.12529	6.05182	4.90797	80.1692	5.02355	4.0011	1.58602e-17	7.25175e-16	UP	189.955	143.95	0.394945	0.0277234	0.132538	FALSE	122.618	100.373	0.295458	0.161765	0.418305	FALSE
RchiOBHmChr5g0065871	Putative (+)-abscisic acid 8'-hydroxylase	3.168	0.211628	5.32223	3.57287	6.69272	3.22431	130.395	8.42641	3.99631	1.07476e-27	8.44346e-26	UP	137.138	93.2713	0.558322	0.0176288	0.0950801	FALSE	199.701	97.1735	1.04309	3.42747e-08	6.87588e-07	UP
RchiOBHmChr2g0130261	hypothetical protein	5.59657	0.368328	0.805377	0.0372324	0.39785	0.0583993	145.204	9.26124	3.99541	4.78271e-31	4.22044e-29	UP	13.096	0.612381	4.32843	0.000441016	0.00470807	UP	7.4885	1.10925	2.90436	0.0188481	1	FALSE
RchiOBHmChr1g0352181	hypothetical protein	0.308521	0.0211441	0.176817	0.105425	0.224867	0.105384	25.1071	1.66669	3.99424	1.05598e-06	1.68609e-05	UP	9.03311	5.45427	0.703676	0.386291	0.688177	FALSE	13.2891	6.27383	1.14212	0.113179	0.333409	FALSE
RchiOBHmChr4g0391651	Putative transferase	1.9717	0.120285	8.29493	5.6671	5.41709	3.41887	58.4342	3.46407	3.99208	1.60882e-13	5.47327e-12	UP	154.052	106.598	0.527069	0.0113995	0.0683833	FALSE	116.547	74.2537	0.651615	0.0044593	0.027352	UP
RchiOBHmChr3g0464821	Putative transcription factor Homobox-WOX family	1.98489	0.130118	2.48396	1.30329	2.04618	0.948487	139.145	8.80859	3.9901	1.17423e-27	9.20196e-26	UP	109.041	57.9546	0.89714	0.000335547	0.00372779	UP	104.056	48.6668	1.11737	4.26068e-05	0.000477453	UP
RchiOBHmChr5g0006661	hypothetical protein	0.482738	0.0301089	0	0	0	0	24.4626	1.48271	3.9897	1.20167e-06	1.88997e-05	UP	0	0	0	0	0	FALSE	0	0	0	0	0	FALSE
RchiOBHmChr2g0105321	Putative EF-hand domain pair protein	9.2562	0.600363	4.28087	2.35714	3.23774	1.91827	143.832	9.05476	3.98859	2.70088e-30	2.33112e-28	UP	41.6903	23.2335	0.846351	0.020674	0.107374	FALSE	36.4975	21.8763	0.698958	0.0809336	0.266363	FALSE
RchiOBHmChr4g0436771	Putative protein kinase RLK-Pelle-LRR-II family	3.95731	0.263152	3.00899	1.93275	1.95521	1.21757	259.449	16.6913	3.98816	3.90585e-50	6.34258e-48	UP	123.558	80.3815	0.61615	0.00551859	0.0385981	UP	92.9736	58.4987	0.656473	0.00740892	0.0418492	UP
RchiOBHmChr2g0149001	Putative transcription factor Homobox-WOX family	1.91462	0.126128	1.14956	0.625496	3.16363	2.147	30.192	1.93338	3.98732	1.69859e-07	3.06476e-06	UP	11.3815	6.254	0.894823	0.208755	0.497606	FALSE	36.2703	24.8471	0.555502	0.129506	0.364007	FALSE
RchiOBHmChr5g0019391	Putative P-loop containing nucleoside triphosphate hydrolase	3.45291	0.232955	2.33897	1.66495	3.35036	1.63677	94.2154	6.13435	3.98668	1.08595e-18	5.2958e-17	UP	39.9007	28.7591	0.477173	0.17871	0.457265	FALSE	66.2645	32.668	1.03612	0.0012916	0.00960117	UP
RchiOBHmChr2g0109521	Putative protein kinase RLK-Pelle-LRR-XI-1 family	3.06384	0.200596	7.18217	6.49484	2.81301	1.83986	268.662	17.0408	3.98621	6.01914e-48	9.11639e-46	UP	394.76	361.176	0.131546	0.437049	0.729926	FALSE	179.089	118.307	0.595769	0.000940152	0.00728071	UP
RchiOBHmChr3g0462241	Putative transcription factor Homobox-WOX family	1.50626	0.101521	0.716518	0.155162	0.414867	0.120502	20.4303	1.33051	3.98548	4.13834e-05	0.000482138	UP	6.09873	1.34246	2.1927	0.0697997	1	FALSE	4.08559	1.20164	1.72165	0.190309	1	FALSE
RchiOBHmChr3g0466831	Putative transcription factor C2C2-Dof family	0.585723	0.0409982	0.981544	0.664108	1.42406	0.953969	25.4476	1.72393	3.9815	1.61502e-06	2.47581e-05	UP	26.7633	18.2929	0.561779	0.214477	0.504989	FALSE	44.9564	30.4226	0.563968	0.101111	0.308073	FALSE
RchiOBHmChr2g0122751	Putative transcription factor Homobox-WOX family	23.2482	1.53517	11.0903	2.12132	1.41818	0.770012	254.328	16.2959	3.97978	3.03597e-10	7.60271e-09	UP	75.9939	14.7028	2.38068	0.00823891	0.0533665	FALSE	11.2617	6.16972	0.919783	0.241959	0.529936	FALSE
RchiOBHmChr4g0429751	hypothetical protein	2.51167	0.177741	1.96511	0.556986	6.16691	3.5584	50.4414	3.4601	3.97698	3.59113e-11	9.94536e-10	UP	24.7171	7.10207	1.74952	0.00163636	0.0142649	UP	89.8605	52.3538	0.783222	0.00147573	0.0107778	UP
RchiOBHmChr2g0175271	Putative cupredoxin	11.734	0.748219	10.357	10.5238	20.1203	16.1621	242.716	14.9969	3.97597	1.79142e-44	2.3417e-42	UP	134.232	137.907	-0.036863	0.862015	0.954286	FALSE	301.807	244.874	0.304704	0.0531492	0.19667	FALSE
RchiOBHmChr5g0037161	Putative small heat shock protein HSP20	8.24281	0.558702	12.7887	9.1148	12.2945	6.24847	167.933	11.0077	3.97549	5.36552e-33	5.04567e-31	UP	163.138	117.736	0.469042	0.0128341	0.0748969	FALSE	181.628	93.2212	0.960857	2.00229e-07	3.52451e-06	UP
RchiOBHmChr5g0040441	Putative protein kinase RLK-Pelle-DLSV family	21.4369	1.4058	5.41894	3.85337	8.78922	4.44469	2038.14	129.405	3.97447	4.61632e-43	5.84048e-41	UP	322.796	232.511	0.470539	0.00708201	0.0472004	UP	606.444	309.659	0.96688	1.98974e-12	6.67037e-11	UP
RchiOBHmChr2g0132731	Putative transcription factor Homobox-WOX family	4.7001	0.320276	1.1857	0.316841	0.0841327	0	80.9171	5.3465	3.97057	9.02e-14	3.10554e-12	UP	12.7891	3.45934	1.96111	0.0377113	0.164998	FALSE	1.05265	0	2.57937	0.350209	1	FALSE
RchiOBHmChr5g0014251	Putative glucan endo-1,3-beta-D-glucosidase	7.7688	0.525415	7.78728	5.80404	4.29678	2.30985	335.983	21.9928	3.96993	1.90272e-58	4.16261e-56	UP	211.041	159.067	0.410165	0.0185652	0.0987138	FALSE	134.84	73.233	0.86128	0.000126697	0.00125934	UP
RchiOBHmChr1g0362251	Putative major facilitator superfamily domain-containing protein	0.328164	0.0237327	0.0428758	0.00921548	0.0925216	0.0527451	14.9077	1.04131	3.96791	0.000155768	0.00158963	UP	1.22341	0.267241	1.78775	0.471574	1	FALSE	3.05541	1.7504	0.917486	0.492153	1	FALSE
RchiOBHmChr2g0144361	hypothetical protein	4.39365	0.283556	3.20418	1.53204	1.777	1.36113	73.1874	4.58512	3.96528	1.56054e-12	4.85787e-11	UP	33.4373	16.1675	1.05194	0.486498	0.767323	FALSE	21.4958	16.6158	0.39362	0.53195	0.796976	FALSE
RchiOBHmChr5g0019901	Putative phloem protein	4.00378	0.256471	8.9028	5.51229	9.86414	6.44222	72.4194	4.49313	3.96364	3.9529e-16	1.64483e-14	UP	100.876	63.238	0.673486	0.00505735	0.0359377	UP	129.484	85.3483	0.617381	0.00549768	0.0325979	UP
RchiOBHmChr2g0132671	hypothetical protein	1.37241	0.101018	0.545663	0	0.0441574	0.0955022	15.078	1.07605	3.96158	0.00019459	0.001943	UP	3.74886	0	4.33573	0.0166384	1	FALSE	0.352574	0.766389	-0.978872	0.725028	1	FALSE
RchiOBHmChr1g0344571	Putative Caspase-like domain-containing protein	0.280991	0.0195186	1.24768	1.46603	0.87684	0.316714	9.7254	0.647881	3.95974	0.00269686	0.019495	UP	26.9803	32.1633	-0.260346	0.539842	0.802223	FALSE	21.9832	8.02654	1.41495	0.0097132	0.0523163	FALSE
RchiOBHmChr1g0348051	Putative Blue (type 1) copper binding protein	0.44917	0.0297326	0.487161	0.343291	0.238939	0.0877028	9.70455	0.625378	3.95736	0.00217385	0.0162051	UP	6.59572	4.6969	0.493843	0.564531	0.816655	FALSE	3.75549	1.39237	1.40071	0.292675	1	FALSE
RchiOBHmChr4g0445271	Putative monodehydroascorbate reductase (NADH)	17.7085	1.17108	7.23403	3.76717	11.577	8.28619	356.216	22.8346	3.95586	1.06133e-67	2.88234e-65	UP	91.2356	48.0658	0.927722	0.00106304	0.00994089	UP	168.946	122.088	0.472529	0.0089213	0.0488351	UP
RchiOBHmChr2g0101231	Putative laccase	4.15551	0.278375	4.43495	2.05262	1.88825	0.76177	199.574	12.9788	3.95335	3.94925e-35	4.01333e-33	UP	133.534	62.5457	1.10216	4.06562e-06	8.0089e-05	UP	65.8043	26.8444	1.26974	7.64048e-05	0.000806718	UP
RchiOBHmChr1g0383061	Putative heavy metal-associated domain, HMA	12.9399	0.875372	13.94	7.64428	9.94324	5.37609	271.705	17.7562	3.95312	2.17127e-47	3.16674e-45	UP	183.39	101.821	0.851964	3.23013e-05	0.000503253	UP	151.472	82.6781	0.879255	1.03925e-05	0.000133617	UP
RchiOBHmChr1g0313181	Putative plant lipid transfer protein /Par allergen	2.53718	0.171508	0.305082	0.168429	0.025636	0.044347	48.049	3.1494	3.95002	1.35173e-11	3.8996e-10	UP	3.61557	2.02648	0.765162	0.555178	1	FALSE	0.352574	0.614262	-0.721312	0.804829	1	FALSE
RchiOBHmChr3g0460261	Putative mannan endo-1,4-beta-mannosidase	5.31207	0.351217	4.01766	1.66019	2.01781	1.00602	229.855	14.7414	3.94795	3.67059e-46	5.04955e-44	UP	108.907	45.5492	1.26365	3.21877e-07	7.98638e-06	UP	63.3066	31.9014	0.973513	0.00143403	0.0105127	UP
RchiOBHmChr1g0366731	Putative Heat shock protein 70 family	5.01707	0.342902	7.00934	4.66149	6.18914	3.02526	267.617	17.7224	3.94701	7.17884e-50	1.15385e-47	UP	234.317	157.778	0.573621	0.00108667	0.0101128	UP	239.639	118.301	1.01482	1.12066e-09	2.71591e-08	UP
RchiOBHmChr2g0126441	Putative transcription factor Homobox-WOX family	1.71391	0.120664	0.895951	0.38995	1.92658	0.68915	24.8238	1.68919	3.94692	2.78351e-06	4.10336e-05	UP	8.13313	3.56909	1.21301	0.224589	0.517498	FALSE	20.2529	7.31759	1.51718	0.0172616	0.0831565	FALSE
RchiOBHmChr4g0394321	Putative SPX domain-containing protein	3.83988	0.253327	0.741936	0.203823	0.780004	0.523614	229.328	14.6597	3.94592	2.36443e-46	3.29587e-44	UP	27.7622	7.71415	1.89528	0.00038238	0.00417176	UP	33.7675	22.9118	0.540791	0.173055	0.434897	FALSE
RchiOBHmChr1g0361011	hypothetical protein	1.90141	0.133874	1.15999	0.636449	0.844639	0.377102	33.5844	2.27982	3.93884	2.95671e-08	5.81793e-07	UP	12.8008	7.10802	0.899084	0.231509	0.52648	FALSE	10.8139	4.88377	1.0939	0.158201	0.413105	FALSE
RchiOBHmChr3g0491141	Putative Gnk2-like domain-containing protein	5.31188	0.351312	5.20451	3.43245	4.56974	2.43513	284.576	18.226	3.93833	1.19323e-52	2.07682e-50	UP	174.76	116.592	0.590435	0.00171023	0.0148216	UP	177.661	95.5801	0.898208	1.13558e-06	1.77186e-05	UP
RchiOBHmChr1g0371531	Putative hypoxia induced protein	0.40236	0.0258094	0.0231339	0	0.0499367	0	9.5038	0.590636	3.93784	0.00265575	0.019242	UP	0	0	0	0	0	FALSE	0.850093	0	2.23391	0.524526	1	FALSE
RchiOBHmChr4g0442021	Putative PMR5 domain, PC-Esterase, protein trichome birefringence-like 2	4.14415	0.27625	2.66177	1.57966	3.61476	1.34188	255.925	16.5113	3.93671	8.4213e-47	1.19503e-44	UP	102.985	61.9072	0.734984	0.00545902	0.038266	UP	161.845	60.6965	1.41853	2.66742e-10	7.03068e-09	UP
RchiOBHmChr4g0440681	Putative proton-dependent oligopeptide transporter family, major facilitator superfamily	1.9128	0.129319	2.55895	1.83456	2.65492	1.36863	100.471	6.57575	3.9363	2.47548e-22	1.53514e-20	UP	84.2829	61.1066	0.46946	0.0675216	0.247257	FALSE	101.145	52.699	0.925559	0.000195487	0.00184515	UP
RchiOBHmChr2g0121421	hypothetical protein	1.20634	0.0833644	0.989475	0	0.0729604	0.0672541	9.74079	0.647881	3.93571	0.00257771	0.0187368	UP	5.00943	0	4.7587	0.00402386	1	FALSE	0.425046	0.396639	0.101947	0.975572	1	FALSE
RchiOBHmChr2g0135631	Putative glucan endo-1,3-beta-D-glucosidase	1.70061	0.113186	0.990093	0.444718	0.510789	0.138071	61.136	3.94948	3.93488	8.95222e-14	3.08558e-12	UP	22.2711	10.1176	1.13083	0.0334601	0.151555	FALSE	13.2895	3.6318	1.84882	0.0153454	0.0758035	FALSE
RchiOBHmChr2g0169101	Putative membrane transport protein	2.28153	0.155399	4.10803	2.60091	2.05639	0.742865	75.9813	5.01329	3.93272	1.19207e-16	5.14437e-15	UP	85.6451	54.9874	0.615062	0.0391465	0.16903	FALSE	49.6924	18.1229	1.45291	8.16145e-05	0.00085494	UP
RchiOBHmChr5g0067691	hypothetical protein	9.23501	0.631922	6.09161	3.65613	7.12482	3.7942	454.212	30.0748	3.93133	3.47664e-80	1.33567e-77	UP	187.729	114.08	0.713694	0.000119287	0.00155287	UP	254.227	136.723	0.897749	3.92732e-08	7.74344e-07	UP
RchiOBHmChr3g0467751	Putative heavy metal-associated domain, HMA	3.47391	0.239274	7.4183	5.44083	6.82688	3.66828	137.509	9.14477	3.92852	9.43702e-26	6.88182e-24	UP	183.828	136.426	0.429147	0.0225569	0.114036	FALSE	195.86	106.275	0.878387	1.4771e-06	2.24109e-05	UP
RchiOBHmChr1g0380151	Putative SWEET sugar transporter	3.5184	0.232455	1.88212	1.54991	0.291794	0.511306	70.7223	4.54012	3.92667	3.19945e-16	1.34032e-14	UP	23.7197	19.7821	0.2661	0.54949	0.808611	FALSE	4.26315	7.51752	-0.758138	0.385216	0.683669	FALSE
RchiOBHmChr5g0002511	Putative stigma-specific protein Stig1	1.29392	0.0910203	1.74611	1.34639	0.479648	0.665735	14.3765	0.971822	3.92556	0.000251729	0.00244533	UP	12.1385	9.47965	0.375068	0.569728	0.819654	FALSE	3.86817	5.42081	-0.505063	0.599487	1	FALSE
RchiOBHmChr4g0427711	Putative xenobiotic-transporting ATPase	0.458008	0.029886	0.381415	0.317448	0.575289	0.333672	46.7651	2.96542	3.92384	2.48474e-11	7.02034e-10	UP	24.3739	20.563	0.23294	0.601632	0.837195	FALSE	42.6134	24.9689	0.769881	0.0342627	0.141628	FALSE
RchiOBHmChr1g0327111	Putative dynamin central domain, dynamin, GTPase domain, GTPase effector domain, Dynamin superfamily	4.07646	0.280306	7.3243	3.67041	7.308	4.01861	238.172	15.8717	3.92316	1.58597e-46	2.24049e-44	UP	268.228	136.033	0.986685	8.31293e-09	2.66571e-07	UP	309.852	172.136	0.842734	1.22625e-08	2.61347e-07	UP
RchiOBHmChr5g0001531	Putative long-chain-alcohol O-fatty-acyltransferase	0.67463	0.0445234	0.295434	0.192822	0.492048	0.265513	23.5706	1.50521	3.92128	2.64362e-06	3.90995e-05	UP	6.46161	4.27387	0.57863	0.515417	0.786706	FALSE	12.4891	6.80146	0.893924	0.195591	0.467443	FALSE
RchiOBHmChr1g0371601	Putative transcription factor Homobox-WOX family	0.587861	0.0398603	10.7811	5.87336	11.423	10.3123	9.47269	0.625378	3.91857	0.00239379	0.0175826	UP	108.732	59.941	0.862008	0.182946	0.46305	FALSE	133.526	121.653	0.136277	0.830906	0.944893	FALSE
RchiOBHmChr2g0089181	Putative protein kinase AGC-RSK-2 family	1.16432	0.0761445	0.0494026	0.0384163	0.00855231	0	51.2873	3.25462	3.91586	3.77334e-12	1.13753e-10	UP	1.36182	1.07521	0.368356	0.849346	1	FALSE	0	0	0	0	0	FALSE
RchiOBHmChr2g0151841	hypothetical protein	0.329529	0	4.31143	1.25741	11.2723	9.10468	2.65555	0	3.91531	0.0586176	1	FALSE	21.8207	6.44335	1.77188	0.00344002	0.0264399	UP	66.08	53.8741	0.308985	0.409953	0.705969	FALSE
RchiOBHmChr4g0424701	hypothetical protein	18.0166	1.22833	35.0814	23.9944	30.4008	16.4858	299.328	19.7527	3.91474	3.59677e-55	6.86721e-53	UP	364.999	252.699	0.526094	0.000166966	0.00207186	UP	366.267	200.594	0.865923	3.52637e-10	9.17038e-09	UP
RchiOBHmChr1g0332921	hypothetical protein	4.14754	0.286821	15.1078	11.9781	12.3748	6.05299	51.3647	3.42635	3.91103	9.97737e-12	2.90765e-10	UP	117.167	94.0258	0.314485	0.150358	0.413186	FALSE	111.113	54.8846	1.01583	2.5405e-05	0.000301343	UP
RchiOBHmChr3g0462891	Putative transcription factor Homobox-WOX family	0.660525	0.0474467	0.246055	0.0294274	0.242403	0.180479	9.4002	0.647881	3.90997	0.00348199	0.0243114	UP	2.19543	0.267241	2.62473	0.187275	1	FALSE	2.50535	1.87564	0.529891	0.717338	1	FALSE
RchiOBHmChr3g0466091	Putative thaumatin	1.30064	0.0913438	0.688597	0.465792	0.778581	0.185406	32.7183	2.22258	3.9039	1.89857e-08	3.86873e-07	UP	10.8473	7.43441	0.532688	0.425307	0.721411	FALSE	14.2045	3.41417	2.07138	0.00530855	0.0316622	UP
RchiOBHmChr2g0121761	hypothetical protein	1.46288	0.0996448	0.085465	0	0	0	37.2508	2.46677	3.90327	3.12693e-09	6.99629e-08	UP	1.36182	0	2.87583	0.287721	1	FALSE	0	0	0	0	0	FALSE
RchiOBHmChr2g0125731	hypothetical protein	6.82737	0.44667	1.36135	1.38541	4.88	2.18324	36.7975	2.34004	3.89958	3.49822e-09	7.77732e-08	UP	4.59849	4.7367	-0.031328	0.972579	0.992266	FALSE	19.1177	8.62908	1.15101	0.0417302	0.164327	FALSE
RchiOBHmChr2g0094141	hypothetical protein	0.4892	0.0318676	0.10258	0.0666809	0.196222	0.119203	27.1338	1.71466	3.89581	4.54003e-07	7.71022e-06	UP	3.56238	2.35257	0.54521	0.655778	1	FALSE	7.89869	4.84516	0.683673	0.394687	0.69239	FALSE
RchiOBHmChr3g0489011	Putative RAB6-interacting golgin	1.35084	0.0922812	2.46685	2.20584	9.43494	8.32653	41.5879	2.74373	3.8944	6.70055e-10	1.61382e-08	UP	47.5989	43.0872	0.144459	0.63599	0.856085	FALSE	210.82	187.868	0.168495	0.279902	0.575404	FALSE
RchiOBHmChr2g0104901	Putative galactolipase	0.429527	0.0301543	0.810088	0.392924	0.219721	0.175353	9.16833	0.625378	3.89146	0.00278234	0.0200256	UP	10.8036	5.32378	0.982111	0.193237	0.476984	FALSE	3.40798	2.73442	0.411131	0.724191	1	FALSE
RchiOBHmChr2g0138201	Putative transcription factor Homobox-WOX family	0.946548	0.0576023	1.3446	0.896494	3.64169	1.59725	13.4223	0.800085	3.89055	0.000688506	0.00593109	UP	11.9629	8.07209	0.57171	0.373046	0.676476	FALSE	37.5084	16.6264	1.17018	0.0116059	0.0604869	FALSE
RchiOBHmChr3g0458771	hypothetical protein	4.18849	0.269344	4.70119	2.20263	5.62489	2.87145	44.4905	2.78144	3.89024	7.62725e-10	1.82169e-08	UP	31.2846	14.8435	1.06111	0.0217874	0.111256	FALSE	43.3385	22.3444	0.938955	0.0169852	0.0821064	FALSE
RchiOBHmChr1g0379431	hypothetical protein	0.324917	0	6.19968	0.547526	11.0715	2.92646	2.53711	0	3.88688	0.0743245	1	FALSE	30.2053	2.70396	3.50306	5.35998e-07	1.27497e-05	UP	62.5372	16.6545	1.97557	7.84079e-06	0.000104256	UP
RchiOBHmChr3g0470411	Putative jacalin-like lectin domain-containing protein	3.22976	0.231553	2.46904	2.42552	1.99556	0.84498	59.8931	4.14372	3.88589	3.74859e-13	1.23269e-11	UP	28.6716	28.526	-0.0111869	0.978592	0.993933	FALSE	26.8287	11.4851	1.17437	0.0209957	0.0971282	FALSE
RchiOBHmChr2g0147521	hypothetical protein	2.49813	0.167901	0.979814	0.20954	1.09301	0.393003	40.8405	2.66398	3.8775	6.78496e-10	1.6329e-08	UP	10.0298	2.16948	2.27586	0.018311	0.0977191	FALSE	12.9797	4.70244	1.52028	0.0438529	0.170455	FALSE
RchiOBHmChr1g0345531	hypothetical protein	0.694932	0.0500186	0.476665	0.397551	0.606666	0.34586	9.35413	0.647881	3.87735	0.00318856	0.0225424	UP	4.02139	3.39424	0.247922	0.809774	1	FALSE	5.93833	3.41417	0.821406	0.377928	1	FALSE
RchiOBHmChr3g0481881	Putative TIR domain, winged helix-turn-helix DNA-binding domain-containing protein	0.378573	0.0266019	0.778427	0.488522	0.952859	0.637733	18.2855	1.23852	3.87663	3.98231e-05	0.000466027	UP	23.5309	14.9803	0.630197	0.189893	0.473058	FALSE	33.375	22.5657	0.558751	0.160459	0.416718	FALSE
RchiOBHmChr2g0099291	Putative thaumatin	10.9389	0.783224	18.067	13.9971	18.1244	9.91868	350.895	24.2962	3.87619	2.3497e-61	5.65059e-59	UP	363.2	284.665	0.352906	0.00992078	0.0615385	FALSE	421.733	233.108	0.854588	4.45585e-11	1.30359e-09	UP
RchiOBHmChr4g0398411	Putative F-box domain-containing protein	0.807187	0.0588031	2.78193	1.271	1.33373	1.57089	27.7944	1.96812	3.87195	6.16173e-07	1.0195e-05	UP	60.0603	27.741	1.12497	0.000487882	0.00513595	UP	33.3297	39.6425	-0.245653	0.466796	0.751003	FALSE
RchiOBHmChr2g0085111	Putative P-loop containing nucleoside triphosphate hydrolase, leucine-rich repeat domain, L	0.39056	0.0252715	0.480234	0.195133	0.53892	0.235324	17.8468	1.12403	3.86643	4.06938e-05	0.000475687	UP	13.7576	5.66892	1.25372	0.0814004	0.27942	FALSE	17.8853	7.88958	1.15337	0.0500857	0.188351	FALSE
RchiOBHmChr5g0048601	Putative The fantastic four family protein	3.34279	0.235417	3.05415	1.62635	5.08577	2.72385	190.984	13.037	3.86331	6.05786e-38	6.69617e-36	UP	109.398	58.9576	0.900556	0.000158664	0.00199081	UP	210.85	114.062	0.892574	1.2667e-06	1.95234e-05	UP
RchiOBHmChr2g0121871	-	2.72319	0.189489	1.7178	0.68855	3.19321	2.25043	22.8075	1.53995	3.86027	4.40727e-06	6.2317e-05	UP	9.03741	3.66148	1.31439	0.114109	0.349746	FALSE	19.4478	13.844	0.478371	0.332978	0.634836	FALSE
RchiOBHmChr2g0170421	hypothetical protein	1.10402	0.0685395	1.62263	0.507867	5.37696	3.35235	8.78156	0.53339	3.85994	0.00407954	0.0277277	UP	8.11427	2.56722	1.65805	0.0788911	0.274375	FALSE	31.0469	19.5573	0.660307	0.102328	0.310883	FALSE
RchiOBHmChr2g0166741	-	0.191048	0	0.830416	0.272002	3.70123	0.729839	2.54223	0	3.85933	0.055879	1	FALSE	6.93234	2.29998	1.58678	0.103132	0.328016	FALSE	35.8101	7.14663	2.22523	1.63537e-05	0.00020135	UP
RchiOBHmChr3g0450401	hypothetical protein	3.1447	0.217512	13.9711	9.84832	24.4715	11.7116	49.4258	3.31186	3.85735	9.11998e-12	2.67014e-10	UP	137.664	98.2474	0.478735	0.0241821	0.120076	FALSE	279.1	134.921	1.04418	6.85462e-11	1.95117e-09	UP
RchiOBHmChr1g0344911	Putative Caspase-like domain-containing protein	1.85788	0.132382	3.87432	2.6748	2.87224	1.1144	53.6846	3.70529	3.8531	1.4525e-12	4.53949e-11	UP	70.0594	48.948	0.521479	0.0646793	0.240288	FALSE	60.2243	23.5566	1.38721	0.000107834	0.00109366	UP
RchiOBHmChr3g0497321	Putative sterol 14-alpha-demethylase transcription factor MYB-HB-like family	1.05538	0.0754424	0.560905	0.328866	0.14979	0.0309948	40.2109	2.77847	3.84422	6.81072e-10	1.63785e-08	UP	13.3896	7.95609	0.757303	0.23282	0.528402	FALSE	4.1432	0.870495	2.00535	0.169783	1	FALSE
RchiOBHmChr2g0127731	Putative dynamin central domain, dynamin, GTPase domain, Dynamin superfamily	0.393426	0.0311375	0.896935	0.421358	1.02542	0.530159	9.33339	0.717367	3.84225	0.00330095	0.0231965	UP	13.3408	6.3319	1.10414	0.112144	0.346244	FALSE	17.6675	9.21415	0.988569	0.0907521	0.287533	FALSE
RchiOBHmChr5g0075241	Putative tripeptidyl-peptidase II	1.80057	0.134414	1.25238	0.882037	1.03114	0.503833	116.311	8.37943	3.83395	1.61739e-22	1.02314e-20	UP	50.6549	36.1784	0.470937	0.196719	0.481888	FALSE	48.3328	23.8386	1.00907	0.0109114	0.0576037	FALSE
RchiOBHmChr2g0146221	hypothetical protein	30.4565	2.21265	3.44277	0.535856	1.4239	0.79159	334.353	23.5857	3.83057	1.23955e-56	2.51933e-54	UP	23.6744	3.72658	2.76758	7.95694e-05	0.00109254	UP	11.3241	6.36046	0.869804	0.250805	0.540587	FALSE
RchiOBHmChr3g0469891	hypothetical protein	56.8225	4.14206	1.25973	0.043944	0.0388942	0.0436132	708.693	50.0879	3.82695	1.98279e-118	1.68821e-115	UP	9.84328	0.34514	4.7757	0.000784279	0.00766518	UP	0.352574	0.396639	0.10136	0.976487	1	FALSE
RchiOBHmChr1g0373461	-	0.767736	0.056527	0	0.0367682	0.0497247	0	13.3091	0.949319	3.82693	0.000305559	0.00290904	UP	0	0	0	0	0	FALSE	0.627605	0	1.86513	0.606714	1	FALSE
RchiOBHmChr3g0488061	Putative P-loop containing nucleoside triphosphate hydrolase	4.4482	0.327405	4.45586	2.17472	4.91868	2.78758	458.075	32.6336	3.8263	6.40708e-80	2.43183e-77	UP	287.518	142.127	1.01389	2.76114e-09	9.46522e-08	UP	367.554	210.362	0.80311	3.29644e-09	7.54064e-08	UP
RchiOBHmChr1g0330061	Putative tripeptidyl-peptidase II	0.947475	0.0674913	0.23758	0.0970142	0.150582	0.10209	66.0297	4.56262	3.82528	4.09478e-15	1.56741e-13	UP	10.3832	4.28012	1.32976	0.0976897	0.316629	FALSE	7.62873	5.22663	0.509313	0.548753	0.807571	FALSE
RchiOBHmChr2g0121411	Putative transcription factor Homobox-WOX family	0.871422	0.0655881	2.27704	1.98566	3.29353	3.72524	13.4328	0.971822	3.82506	0.000457834	0.00414727	UP	21.9643	19.3886	0.198273	0.722732	0.895567	FALSE	36.8257	42.0414	-0.180238	0.658824	0.869246	FALSE
RchiOBHmChr5g0000771	Putative glucan endo-1,3-beta-D-glucosidase	9.01134	0.656001	3.98968	3.3043	2.31404	1.32679	163.052	11.4848	3.82277	4.03141e-32	3.70266e-30	UP	45.2038	37.9547	0.2389	0.477266	0.761131	FALSE	30.3896	17.5893	0.788893	0.059437	0.214016	FALSE
RchiOBHmChr4g0434891	Putative transcription factor MYB-HB-like family	0.612925	0.0420125	1.67484	1.23542	0.894634	0.31801	25.7619	1.71466	3.81724	1.36192e-06	2.11666e-05	UP	44.1051	32.936	0.427257	0.205318	0.493015	FALSE	27.2838	9.79211	1.48274	0.00244092	0.0164971	UP
RchiOBHmChr4g0442031	-	277.342	20.2807	169.239	103.046	282.005	125.724	2705.54	191.614	3.81635	1.43856e-216	3.77658e-213	UP	1034.21	637.509	0.698096	1.44124e-09	5.13394e-08	UP	1995.27	898.332	1.15105	3.72982e-34	4.78572e-32	UP
RchiOBHmChr1g0367171	hypothetical protein	0.982159	0.0710764	3.25496	1.38367	20.3045	10.4381	31.1716	2.20008	3.81589	1.22728e-05	0.000159632	UP	64.9003	27.8869	1.22605	0.00500783	0.0356458	UP	468.988	243.427	0.947778	0.0567485	0.206899	FALSE
RchiOBHmChr1g0320031	hypothetical protein	1.75148	0.126706	1.49013	0.927948	2.47844	0.995178	21.9617	1.53995	3.8149	4.62168e-06	6.50277e-05	UP	11.7181	7.38181	0.679496	0.294732	0.600669	FALSE	22.5807	9.15096	1.311	0.0120927	0.0626626	FALSE
RchiOBHmChr5g0003391	hypothetical protein	6.40714	0.495986	92.0892	10.4598	74.268	6.32639	63.0754	4.73336	3.81488	1.72694e-13	5.85615e-12	UP	568.196	65.3369	3.14631	1.11596e-53	5.54326e-51	UP	530.621	45.6974	3.50411	4.86388e-82	3.23538e-79	UP
RchiOBHmChr3g0462341	Putative NAD(+) diphosphatase	3.85859	0.281076	2.71535	1.48692	2.11503	0.575654	83.1137	5.87062	3.81254	7.30009e-19	3.59898e-17	UP	36.6663	20.3149	0.85166	0.0268022	0.129281	FALSE	33.0721	9.09122	1.841	0.000117078	0.00117389	UP
RchiOBHmChr2g0170751	Putative EamA domain-containing protein	1.30317	0.0891156	3.2397	1.74851	5.67659	3.93842	34.2812	2.28279	3.81231	2.2271e-08	4.47451e-07	UP	53.4106	29.1969	0.859187	0.012055	0.0714194	FALSE	108.333	75.9615	0.492317	0.036425	0.148453	FALSE
RchiOBHmChr4g0427721	Putative xenobiotic-transporting ATPase	0.513482	0.0374244	0.748907	0.408657	0.74246	0.37685	52.0402	3.67055	3.81088	2.87532e-12	8.76875e-11	UP	47.5582	26.2652	0.868423	0.018229	0.0973634	FALSE	54.586	27.983	0.953813	0.00914981	0.0499309	UP
RchiOBHmChr5g0049951	Putative L-ascorbate oxidase	22.2664	1.64409	8.76214	5.13802	11.8271	5.56691	1217.79	87.0681	3.80933	1.64787e-26	1.23602e-24	UP	300.467	178.183	0.76062	0.000908959	0.00868602	UP	469.716	223.209	1.08342	2.21496e-13	8.17336e-12	UP
RchiOBHmChr5g0076161	hypothetical protein	0.447778	0.0309508	0.166386	0.119053	0.13316	0.145286	17.1921	1.15877	3.80931	5.41283e-05	0.000614267	UP	4.00024	2.90611	0.395562	0.740082	1	FALSE	3.71309	4.08221	-0.118454	0.914847	1	FALSE
RchiOBHmChr2g0126291	Putative transcription factor Homobox-WOX family	0.407077	0.028515	1.94457	0.289616	2.67103	0.603377	8.69412	0.590636	3.80207	0.00411417	0.0279029	UP	26.0695	3.92873	2.72554	1.15407e-05	0.000202186	UP	41.4661	9.45521	2.15582	1.41179e-06	2.15235e-05	UP
RchiOBHmChr2g0124931	Putative cysteine-rich transmembrane CYSTM domain-containing protein	56.2384	4.09509	89.1838	53.8935	97.5552	48.188	727.17	51.3628	3.79905	1.18455e-100	6.82841e-98	UP	722.577	442.148	0.70619	4.17438e-07	1.0139e-05	UP	915.172	456.578	0.998242	6.08394e-18	3.23075e-16	UP
RchiOBHmChr5g0014111	hypothetical protein	0.854677	0.0651433	0.322295	0.243718	0.161032	0.0361617	12.881	0.949319	3.79593	0.000429784	0.00392335	UP	3.03334	2.31903	0.373451	0.760993	1	FALSE	1.7578	0.396639	2.346	0.264716	1	FALSE
RchiOBHmChr2g0117891	hypothetical protein	1.49134	0.104588	2.81657	1.81709	3.84955	2.65176	16.9551	1.15877	3.79469	7.92548e-05	0.000863633	UP	20.0494	13.0888	0.608355	0.221368	0.513404	FALSE	31.7596	22.0799	0.527965	0.181941	0.448763	FALSE
RchiOBHmChr2g0104031	Putative transcription factor C2C2-Dof family	7.06978	0.541545	2.0001	1.83452	2.99195	1.22989	281.25	20.8443	3.7885	4.70783e-44	6.10333e-42	UP	49.8378	46.2628	0.113387	0.741854	0.904134	FALSE	86.445	35.8678	1.27907	2.40317e-06	3.50923e-05	UP
RchiOBHmChr2g0144811	hypothetical protein	0.839438	0.0613068	0.444133	0.426263	0.910796	0.3877	34.2967	2.43203	3.78671	1.2615e-08	2.62665e-07	UP	11.3764	11.0367	0.0810382	0.898044	0.966604	FALSE	26.9964	11.6023	1.24226	0.00974632	0.0524723	FALSE
RchiOBHmChr3g0466301	Putative laccase	0.568716	0.0417658	0.542352	0.255654	0.04986	0.0925311	12.8861	0.914576	3.78587	0.000552241	0.00490477	UP	7.71276	3.66773	1.14153	0.205306	0.493015	FALSE	0.825092	1.53278	-0.723948	0.72697	1	FALSE
RchiOBHmChr5g0064861	Putative transcription factor Homobox-WOX family	1.07207	0.0798453	0.429759	0	0.197463	0.0965405	17.2491	1.25076	3.78287	6.70528e-05	0.000744839	UP	4.33108	0	4.54989	0.00866189	1	FALSE	2.31293	1.13614	1.13955	0.505524	1	FALSE
RchiOBHmChr2g0155371	Putative phosphoenolpyruvate carboxylase	96.17	7.17403	20.0011	2.80157	4.22408	2.81753	1834.49	132.764	3.78106	5.33574e-193	1.12061e-189	UP	239.113	33.8935	2.82855	2.51654e-36	5.84877e-34	UP	58.4332	39.3626	0.572423	0.0574002	0.208523	FALSE
RchiOBHmChr5g0055051	Putative xenobiotic-transporting ATPase	0.952025	0.0711831	1.16997	0.654978	1.22063	0.741559	111.217	8.03398	3.77969	9.87098e-22	5.85622e-20	UP	85.6175	48.5332	0.817959	0.00211741	0.017693	UP	103.485	63.522	0.691056	0.0034571	0.0220837	UP
RchiOBHmChr5g0061441	Putative nitrate-transporting ATPase	0.394636	0.0325902	0.220288	0.151438	0.0787793	0.0813827	17.5374	1.39999	3.77927	5.75457e-05	0.000647451	UP	6.13159	4.26761	0.485869	0.590865	0.831623	FALSE	2.53542	2.64779	-0.104742	0.933919	1	FALSE
RchiOBHmChr1g0383071	Putative heavy metal-associated domain, HMA	11.9262	0.90525	7.5024	5.10732	4.61801	2.91977	439.176	32.2871	3.77815	5.77358e-77	2.06688e-74	UP	173.111	119.317	0.538944	0.00448132	0.0326598	UP	123.32	78.7645	0.653206	0.0075935	0.0427105	UP
RchiOBHmChr2g0137341	Putative HAT dimerization domain-containing protein	0.829886	0.0633582	0.662988	0.326751	0.556615	0.30386	17.2387	1.27326	3.7731	5.48184e-05	0.000620311	UP	8.65933	4.31366	1.0303	0.23394	0.529522	FALSE	8.40128	4.64501	0.757184	0.384787	0.683326	FALSE
RchiOBHmChr1g0327001	Putative dynamin central domain, dynamin, GTPase domain, GTPase effector domain, Dynamin superfamily	2.80833	0.2095	3.20375	1.76455	2.12595	1.37292	182.745	13.2117	3.77274	3.94024e-37	4.26561e-35	UP	130.61	72.7248	0.856712	0.000620552	0.00625565	UP	100.399	65.4617	0.621126	0.00670752	0.0385507	UP
RchiOBHmChr2g0121341	hypothetical protein	7.94021	0.607731	1.39053	0.160336	0.346462	0.127314	81.3146	6.00465	3.77179	0.000909096	0.00756651	UP	8.92957	1.03542	3.14247	0.00816396	0.0529622	FALSE	2.58289	0.957125	1.47501	0.353295	1	FALSE
RchiOBHmChr1g0369661	Putative cucumisin	2.76748	0.203025	0.542273	0.300536	0.741916	0.509991	168.104	11.9762	3.76842	9.04797e-34	8.79747e-32	UP	20.6543	11.5712	0.875535	0.101879	0.32542	FALSE	32.6797	22.7001	0.517635	0.181611	0.448254	FALSE
RchiOBHmChr5g0024511	Putative S-adenosyl-L-methionine-dependent methyltransferase	0.377407	0.0309386	0.178087	0.136436	0.859404	0.319964	8.63201	0.682624	3.76778	0.00395778	0.0270459	UP	2.55319	1.97389	0.378899	0.771732	1	FALSE	14.2621	5.35531	1.44272	0.0304423	0.129585	FALSE
RchiOBHmChr4g0424721	hypothetical protein	2.43593	0.178996	7.64829	6.6205	4.48307	2.44473	20.394	1.44797	3.76638	3.75078e-05	0.000440734	UP	39.9948	35.0825	0.174354	0.636934	0.856401	FALSE	27.1512	14.9473	0.85487	0.0674419	0.234102	FALSE
RchiOBHmChr4g0423481	hypothetical protein	1.02422	0.0718001	6.44948	3.29755	4.84442	2.47226	12.5771	0.857331	3.76543	0.000644885	0.005609	UP	49.6573	25.7373	0.939223	0.00877778	0.0560826	FALSE	43.2464	22.2766	0.96225	0.00814338	0.0451899	UP
RchiOBHmChr2g0127171	hypothetical protein	1.0084	0.0801197	0.31738	0.281729	0.734975	0.329616	8.49795	0.647881	3.76351	0.00485835	0.0321877	UP	1.67152	1.49825	0.207919	0.899443	1	FALSE	4.48564	2.03352	1.10555	0.323323	1	FALSE
RchiOBHmChr5g0024451	hypothetical protein	0.907243	0.0705	0.673146	0.329734	1.70199	0.959022	25.6181	1.92114	3.76096	1.07885e-06	1.71739e-05	UP	11.9214	5.90261	1.01606	0.139738	0.395308	FALSE	34.8473	19.8322	0.818896	0.0506961	0.189928	FALSE
RchiOBHmChr5g0010791	Putative transcription factor C2C2-Dof family	12.5771	0.965	11.0607	7.86573	10.8679	5.47078	219.025	16.2784	3.75613	1.66839e-44	2.18997e-42	UP	120.605	86.8149	0.472882	0.0341195	0.15373	FALSE	137.335	69.7967	0.976308	3.62907e-06	5.11327e-05	UP
RchiOBHmChr2g0102171	Putative transcription factor GRAS family	14.0281	1.07673	17.4776	12.1279	22.8537	13.7681	748.978	55.6604	3.75449	2.3509e-98	1.2769e-95	UP	584.899	410.612	0.514404	0.000171643	0.00211902	UP	885.357	538.779	0.715709	3.26466e-10	8.53369e-09	UP
RchiOBHmChr2g0165021	hypothetical protein	2.05849	0.14918	1.02394	1.02939	0.86963	0.537852	78.195	5.51491	3.75039	4.48592e-16	1.85703e-14	UP	24.3703	24.8113	-0.0206937	0.96104	0.988552	FALSE	23.9961	14.9801	0.678961	0.144571	0.390211	FALSE
RchiOBHmChr3g0476401	Putative transcription factor Hap2 /NF-YA family	1.04708	0.0756588	0.270073	0.0224265	0.740152	0.314174	45.1251	3.17487	3.74959	1.7188e-10	4.43104e-09	UP	7.30181	0.612381	3.50304	0.0103006	1	FALSE	23.1232	9.91735	1.22282	0.0170454	0.0823346	FALSE
RchiOBHmChr2g0131091	Putative transcription factor C2H2 family	0.693674	0.0503943	0.173691	0.0587035	0.253226	0.11072	16.3721	1.15877	3.74786	8.67782e-05	0.000934929	UP	2.56921	0.879622	1.46812	0.359576	1	FALSE	4.33562	1.91425	1.20573	0.318215	1	FALSE
RchiOBHmChr4g0446971	Putative GRAM domain, PH domain-containing protein	19.22	1.48599	16.3316	12.5916	11.4683	6.45764	564.069	42.183	3.74679	2.79915e-74	9.28227e-72	UP	300.264	234.257	0.358839	0.0257367	0.125636	FALSE	244.157	138.856	0.818522	9.77139e-07	1.5437e-05	UP
RchiOBHmChr3g0493141	Putative Zein-binding domain-containing protein	2.63105	0.20398	0.336239	0.175904	0.275803	0.12826	205.196	15.4088	3.73944	9.57998e-40	1.10955e-37	UP	16.4507	8.69073	0.955988	0.108403	0.338532	FALSE	15.6198	7.33506	1.09109	0.0712843	0.243625	FALSE
RchiOBHmChr2g0151601	Putative glucan endo-1,3-beta-D-glucosidase	1.77178	0.138078	0.699424	0.643418	1.01247	0.451663	58.517	4.41041	3.73852	1.65706e-13	5.63133e-12	UP	14.4563	13.5011	0.0673789	0.906851	0.970084	FALSE	24.2309	10.9283	1.14311	0.0243952	0.108929	FALSE
RchiOBHmChr2g0172751	Putative major facilitator superfamily	0.402929	0.0286137	0.5426	0.373624	0.679552	0.42575	16.2691	1.12403	3.73728	9.23856e-05	0.000987589	UP	13.7314	9.5641	0.521659	0.376727	0.679601	FALSE	19.9478	12.6037	0.676201	0.1933	0.464545	FALSE
RchiOBHmChr4g0426731	Putative ubiquitinyl hydrolase 1	0.819567	0.0622341	0.208483	0.20933	0.0989026	0.0471946	20.5181	1.50521	3.73366	1.18249e-05	0.000154253	UP	3.26871	3.34364	-0.095449	0.938667	1	FALSE	1.8002	0.870495	0.922961	0.638403	1	FALSE
RchiOBHmChr5g0068351	hypothetical protein	2.17586	0.174339	0.819147	0.579659	1.26603	0.482999	104.875	8.13721	3.73302	2.69556e-22	1.66834e-20	UP	24.7449	17.7013	0.501792	0.260802	0.564257	FALSE	44.3338	17.05	1.4118	0.000404707	0.00349378	UP
RchiOBHmChr4g0418511	hypothetical protein	18.2878	1.4096	24.916	14.4163	37.3823	17.438	293.9	21.9406	3.73232	7.71698e-54	1.42168e-51	UP	251.033	146.889	0.77391	6.50752e-06	0.000121039	UP	435.932	205.392	1.08445	2.99825e-16	1.42189e-14	UP
RchiOBHmChr1g0366891	Putative transcription factor FAR family	2.20993	0.16696	23.5048	12.5285	12.9872	5.8318	24.2613	1.77191	3.7312	3.89423e-06	5.57889e-05	UP	161.58	87.1467	0.889245	8.8299e-05	0.00119747	UP	103.342	46.8921	1.12087	0.000105675	0.00107534	UP
RchiOBHmChr2g0127001	hypothetical protein	0.629493	0.0476559	0.107224	0.108162	0.285783	0.0230631	8.06981	0.590636	3.72859	0.00659965	0.0416151	UP	0.865649	0.879622	-0.0215893	0.992535	1	FALSE	2.65536	0.217624	2.97578	0.114323	1	FALSE
RchiOBHmChr4g0414641	Putative F-box domain, leucine-rich repeat domain, L domain-containing protein	2.64929	0.206719	2.47951	1.2838	3.8168	1.96498	86.2746	6.5185	3.72428	2.96261e-19	1.4933e-17	UP	50.5959	26.5117	0.939604	0.00542163	0.0380882	UP	90.2407	46.8875	0.949	0.00051875	0.00435278	UP
RchiOBHmChr4g0432611	Putative sieve element occlusion	1.40733	0.112076	0.772057	0.37857	0.183612	0.0954531	104.575	8.07997	3.72185	7.60245e-20	4.06621e-18	UP	35.9923	17.8653	1.01334	0.0107635	0.0653532	FALSE	9.91631	5.20319	0.942152	0.206798	0.483019	FALSE
RchiOBHmChr2g0121251	hypothetical protein	1.12708	0.0929182	8.2927	3.62112	24.4402	14.5955	8.55482	0.682624	3.72184	0.00511756	0.0336098	UP	39.4926	17.4324	1.18976	0.00892115	0.0567838	FALSE	134.905	81.3059	0.749385	0.00188356	0.0132509	UP
RchiOBHmChr3g0450551	hypothetical protein	1.18167	0.0958352	0.105658	0.308421	0.866895	0.301251	16.635	1.308	3.71794	6.87775e-05	0.000762922	UP	0.934858	2.74207	-1.51356	0.352079	1	FALSE	8.85133	3.10417	1.57299	0.0755125	0.253545	FALSE
RchiOBHmChr2g0147591	Putative carboxylesterase	0.300625	0.0241081	0.196084	0	0	0	8.38966	0.647881	3.71594	0.00615068	0.0392395	UP	3.42827	0	4.20605	0.0250554	1	FALSE	0	0	0	0	0	FALSE
RchiOBHmChr5g0016181	hypothetical protein	0.39286	0.0322021	1.07879	0.512277	0.611177	0.224884	8.23497	0.647881	3.71589	0.00563616	0.0364592	UP	14.1474	6.80923	1.07438	0.114526	0.350355	FALSE	9.2713	3.45278	1.3697	0.100124	0.306039	FALSE
RchiOBHmChr1g0372631	Putative carboxylesterase	0.414418	0.0327086	0.372441	0.210454	0.27123	0.265105	12.4016	0.949319	3.71374	0.00056595	0.00501021	UP	6.98552	3.99382	0.85594	0.340187	0.647237	FALSE	5.89593	5.81169	0.0575872	0.946565	0.984192	FALSE
RchiOBHmChr5g0077951	Putative glycosidase	2.7741	0.219062	1.29934	0.736283	2.25075	1.1594	138.315	10.5947	3.70546	2.94274e-29	2.45902e-27	UP	40.6076	23.2926	0.786563	0.0369176	0.162649	FALSE	81.4495	42.3733	0.935123	0.000463882	0.00394136	UP
RchiOBHmChr2g0126051	Putative transcription factor Homobox-WOX family	0.59445	0.0497541	2.18042	1.03935	2.32694	1.46045	8.43114	0.682624	3.70434	0.00521319	0.0341863	UP	19.4083	9.383	1.01652	0.0690052	0.250913	FALSE	23.9559	15.207	0.628148	0.208947	0.485698	FALSE
RchiOBHmChr3g0464381	hypothetical protein	0.374087	0.0303832	0.458277	0.201036	1.39671	0.887177	12.0817	0.949319	3.69974	0.000662236	0.00573459	UP	9.25529	4.11807	1.14057	0.157162	0.423957	FALSE	32.7076	20.9416	0.682439	0.113878	0.334786	FALSE
RchiOBHmChr2g0139261	Putative transcription factor bHLH family	14.5918	1.16511	11.9073	7.1692	14.4912	6.50764	576.14	44.5495	3.69864	4.31976e-98	2.26809e-95	UP	294.554	179.631	0.713025	5.61755e-05	0.000815059	UP	415.068	188.279	1.13675	7.38435e-17	3.6314e-15	UP
RchiOBHmChr4g0439731	Putative ribonuclease T(2)	1.57688	0.117495	1.67278	0.718154	1.04558	0.538296	35.1622	2.54949	3.69821	5.25558e-08	1.01078e-06	UP	23.3393	10.1446	1.21806	0.0174539	0.0943374	FALSE	16.8899	8.79293	0.912004	0.110991	0.329171	FALSE
RchiOBHmChr2g0154651	Putative F-box associated domain, type 1	1.25879	0.106293	0.0430862	0.082395	0.0887133	0.0852664	16.7179	1.36525	3.69275	0.00011293	0.00118628	UP	0.357758	0.69028	-0.961213	0.752261	1	FALSE	0.850093	0.831886	-0.101816	0.965744	1	FALSE
RchiOBHmChr2g0096501	Putative glucan endo-1,3-beta-D-glucosidase	1.36726	0.108721	0.570649	0.437321	0.22779	0.0987399	52.2926	4.01699	3.69171	9.49759e-12	2.77553e-10	UP	13.6782	10.5788	0.37022	0.556831	0.812133	FALSE	6.31591	2.7613	1.25459	0.202342	1	FALSE
RchiOBHmChr5g0059051	Putative major intrinsic protein	16.1566	1.29032	9.42302	5.44727	6.63251	3.43314	539.352	41.7393	3.69028	2.49052e-95	1.28621e-92	UP	197.082	115.294	0.777698	4.50829e-05	0.00067659	UP	160.551	83.9321	0.942384	1.17414e-05	0.000148468	UP
RchiOBHmChr3g0448621	Putative phloem protein	14.8947	1.19412	13.1357	9.56475	11.997	6.34914	477.733	37.0582	3.68602	1.91948e-68	5.4477e-66	UP	263.99	194.554	0.439016	0.00368866	0.0280384	UP	279.095	149.216	0.898705	1.03951e-08	2.22864e-07	UP
RchiOBHmChr2g0155351	Putative phosphoenolpyruvate carboxylase	70.5681	5.69251	13.2922	4.00831	3.73231	2.9663	344.986	27.0018	3.68365	6.96912e-61	1.63842e-58	UP	40.7023	12.4176	1.70479	6.62717e-05	0.000936342	UP	13.2446	10.624	0.317888	0.588823	0.831147	FALSE
RchiOBHmChr4g0442611	Putative Ccc1 family protein	6.94298	0.555188	9.96675	6.06243	24.7709	11.9148	187.395	14.4952	3.68188	2.17166e-35	2.23574e-33	UP	168.498	103.745	0.706413	0.000400938	0.00433992	UP	484.855	235.571	1.04294	1.32525e-14	5.36831e-13	UP
RchiOBHmChr1g0383631	-	1.48529	0.113127	0.405601	0	0.877214	0.194575	7.99262	0.590636	3.68159	0.00638099	0.0404304	UP	1.36695	0	2.88351	0.32737	1	FALSE	3.42791	0.766389	2.3247	0.147313	1	FALSE
RchiOBHmChr5g0015931	Putative transcription factor %26 lipid binding Homobox-WOX family	0.296159	0.025658	0.104754	0.0233766	0.128146	0.0806441	24.4989	2.04787	3.67999	2.23185e-06	3.35448e-05	UP	5.43209	1.22476	2.09389	0.0879254	1	FALSE	7.68599	4.87549	0.689264	0.454183	0.741036	FALSE
RchiOBHmChr2g0122851	Putative beta-galactosidase	0.785429	0.0626495	0.276625	0.18171	0.339189	0.385776	43.7125	3.38135	3.67984	1.50203e-10	3.89773e-09	UP	9.63419	6.41804	0.567499	0.445223	0.736361	FALSE	13.6867	15.7431	-0.213277	0.722766	0.899613	FALSE
RchiOBHmChr2g0154461	Putative RNA-directed DNA polymerase	0.148411	0.0123974	0.00514462	0.0049191	0	0.00264949	16.5067	1.33051	3.67964	0.0002208	0.00217045	UP	0.357758	0.34514	-0.0263036	0.994038	1	FALSE	0	0	0	0	0	FALSE
RchiOBHmChr2g0165281	Putative transcription factor Homobox-WOX family	4.63366	0.374029	0.531938	0.0527328	0.116529	0.20375	96.2632	7.53731	3.67778	9.0992e-21	5.04669e-19	UP	6.90972	0.69028	3.34738	0.0231414	1	FALSE	1.7578	3.09245	-0.761074	0.59681	1	FALSE
RchiOBHmChr3g0467061	Putative cation /H+ exchanger, rossmann-like alpha /beta /alpha sandwich	5.53859	0.452699	1.48249	1.4888	2.79495	2.24886	395.631	31.2756	3.67684	1.3977e-54	2.63663e-52	UP	66.3594	67.4737	-0.0240944	0.926025	0.976948	FALSE	144.821	117.66	0.305341	0.158551	0.413662	FALSE
RchiOBHmChr2g0125211	hypothetical protein	1.56003	0.128777	0.263949	0.138721	0.431612	0.22056	11.8757	0.949319	3.66339	0.000760671	0.00646611	UP	1.26057	0.671228	0.939454	0.657736	1	FALSE	2.3854	1.22852	0.966738	0.531577	1	FALSE
RchiOBHmChr5g0028271	Putative 1,3-beta-glucan synthase	3.84862	0.316753	5.03069	2.83758	4.081	2.38332	582.344	46.3889	3.65421	5.76035e-90	2.79182e-87	UP	476.904	272.429	0.802747	5.68235e-09	1.85743e-07	UP	448.285	264.294	0.763248	5.53969e-08	1.06728e-06	UP
RchiOBHmChr4g0419321	Putative 4-hydroxyphenylacetaldehyde oxime monooxygenase	0.268605	0.0233735	0	0	0	0.0121763	11.9994	1.00656	3.65198	0.000789545	0.0066845	UP	0	0	0	0	0	FALSE	0	0	0	0	0	FALSE
RchiOBHmChr1g0366541	Putative transcription factor C2C2-Dof family	5.76695	0.464489	8.30558	5.63024	8.63619	4.84324	232.114	18.1115	3.6497	5.07958e-41	6.08448e-39	UP	209.337	143.601	0.547994	0.00247674	0.0201319	UP	252.107	142.764	0.824199	2.55037e-07	4.43303e-06	UP
RchiOBHmChr2g0126661	hypothetical protein	5.14691	0.448065	0.566682	0.208465	0.868704	0.361265	68.7575	5.79717	3.64071	1.51455e-12	4.71938e-11	UP	4.74203	1.76549	1.45973	0.222456	1	FALSE	8.44368	3.53941	1.30295	0.124802	0.355394	FALSE
RchiOBHmChr1g0372871	Putative cytochrome P450	9.22219	0.772877	15.3067	9.80399	16.2955	7.58609	415.806	33.7443	3.64056	1.6247e-70	4.82857e-68	UP	432.588	280.574	0.621773	1.25957e-05	0.000219455	UP	533.367	250.671	1.09359	3.56916e-19	2.03652e-17	UP
RchiOBHmChr1g0374531	Putative transcription factor NAM family	0.776013	0.057046	0.388602	0.221818	0.187532	0.0292402	22.2714	1.60017	3.63932	1.47541e-05	0.000188713	UP	6.99724	4.02568	0.814665	0.361736	0.665881	FALSE	3.91057	0.614262	2.69386	0.0840876	1	FALSE
RchiOBHmChr1g0366291	Putative P-loop containing nucleoside triphosphate hydrolase, leucine-rich repeat domain, L	8.2672	0.686978	11.0369	6.89023	11.3523	5.98021	1256.83	101.056	3.6387	2.43352e-121	2.2548e-118	UP	1051.19	664.969	0.657489	1.50242e-05	0.000257865	UP	1252.71	666.344	0.908288	1.41951e-12	4.84224e-11	UP
RchiOBHmChr1g0374101	Putative protein kinase RLK-Pelle-LRR-XI-1 family	0.244166	0.0189653	0.125435	0.0979855	0.351728	0.222274	22.7351	1.71466	3.63749	5.15394e-06	7.17158e-05	UP	7.31124	5.79286	0.348711	0.669742	0.871803	FALSE	23.7283	15.1334	0.683096	0.186417	0.455206	FALSE
RchiOBHmChr1g0366061	Putative transcription factor Homobox-WOX family	2.77328	0.23256	1.75826	0.581341	2.5787	1.36626	79.1276	6.43578	3.63583	6.96707e-14	2.42792e-12	UP	31.4541	10.5279	1.58715	0.00247706	0.0201319	UP	53.4605	28.5961	0.924902	0.013761	0.0698046	FALSE
RchiOBHmChr2g0126061	hypothetical protein	0.293464	0.0244823	0.200064	0.141491	0.426446	0.245072	7.70902	0.625378	3.63484	0.00660877	0.0416559	UP	3.28985	2.35882	0.492738	0.680388	1	FALSE	8.14365	4.71416	0.834204	0.314096	0.613023	FALSE
RchiOBHmChr2g0101991	Putative transcription factor OFP family	0.107726	0.0088375	1.52349	0.976684	5.18688	2.27063	4.12011	0.323941	3.63074	0.0319534	0.145677	FALSE	36.4083	23.673	0.600572	0.134325	0.3866	FALSE	143.588	63.4811	1.17541	3.23536e-08	6.5529e-07	UP
RchiOBHmChr2g0160471	hypothetical protein	10.5444	0.873639	23.0923	16.6741	22.4136	10.7919	284.498	22.8326	3.62753	8.39341e-53	1.47719e-50	UP	390.637	285.373	0.453896	0.00116429	0.0107489	UP	438.805	213.349	1.04401	1.29224e-15	5.7205e-14	UP
RchiOBHmChr1g0381791	Putative transcription factor C2C2-Dof family	5.31554	0.437352	6.14625	3.51148	8.46948	4.65991	214.647	17.1142	3.62706	7.47542e-41	8.85331e-39	UP	155.549	89.9231	0.788499	7.47972e-05	0.00103998	UP	248.071	137.834	0.855484	1.2554e-06	1.93729e-05	UP
RchiOBHmChr1g0341101	hypothetical protein	0.61453	0.0528279	0.059424	0.042544	0.0486068	0.0222624	23.1789	1.92114	3.62403	3.9967e-06	5.69719e-05	UP	1.39899	1.01637	0.447569	0.807685	1	FALSE	1.33275	0.614262	1.13807	0.59577	1	FALSE
RchiOBHmChr3g0461961	hypothetical protein	1.18346	0.102588	0.400512	0.350003	0.362936	0.191146	42.4644	3.55308	3.6211	5.52561e-10	1.34316e-08	UP	9.00537	7.96889	0.167823	0.807787	0.933883	FALSE	9.43872	5.02417	0.893405	0.242771	0.530979	FALSE
RchiOBHmChr2g0176631	Putative diadenosine hexaphosphate hydrolase (AMP-forming)	0.958738	0.0807597	1.30254	1.17818	2.4649	1.14972	30.8781	2.52402	3.6189	1.36352e-07	2.49159e-06	UP	26.31	24.0878	0.124394	0.756628	0.909816	FALSE	57.6154	27.1488	1.09292	0.00147426	0.0107733	UP
RchiOBHmChr2g0168491	hypothetical protein	23.1006	1.94109	0.952743	0.0186904	0.132421	0	517.188	42.1009	3.61599	6.50203e-83	2.84491e-80	UP	13.3751	0.267241	5.22566	0.000149197	0.00188981	UP	2.15785	0	3.64878	0.107029	1	FALSE
RchiOBHmChr5g0075711	Putative coactivator CBP, KIX domain-containing protein	1.22905	0.100772	0.334066	0.0879248	0.672361	0.482096	26.4485	2.10809	3.61238	1.13104e-06	1.79158e-05	UP	4.50814	1.20571	1.84699	0.170549	1	FALSE	10.5088	7.59474	0.505912	0.492207	0.770022	FALSE
RchiOBHmChr1g0350711	Putative transcription factor AS2-LOB family	0.682825	0.0552722	0.669892	0.288539	1.3028	1.27887	22.5906	1.77191	3.61089	8.20264e-06	0.000109774	UP	13.8741	6.05216	1.16426	0.0988689	0.319145	FALSE	31.2744	31.0367	-0.00980756	0.978642	0.994418	FALSE
RchiOBHmChr3g0480031	Putative transcription factor MYB-HB-like family	1.57874	0.132506	1.84753	0.915022	1.06243	0.488156	56.8512	4.6321	3.60926	3.74603e-13	1.23269e-11	UP	41.6749	20.9161	0.999461	0.0112	0.067415	FALSE	27.7962	12.8869	1.10791	0.0263251	0.115806	FALSE
RchiOBHmChr2g0159001	hypothetical protein	0.421804	0.0338118	0.854588	0.271623	2.83595	1.63076	7.59559	0.590636	3.60924	0.00786013	0.0481155	UP	9.6677	3.10795	1.67786	0.0502615	0.20134	FALSE	37.1378	21.5465	0.810293	0.0341882	0.141413	FALSE
RchiOBHmChr0c21g0500321	hypothetical protein	0.789782	0.0649209	0.259852	0.04369	0.0923372	0.0692588	11.4941	0.914576	3.60566	0.00142094	0.0112585	UP	2.37101	0.403987	2.71296	0.162203	1	FALSE	0.980179	0.739502	0.496972	0.832907	1	FALSE
RchiOBHmChr2g0123021	-	0.0848905	0	1.6948	0.136555	6.97134	0.897145	2.11409	0	3.60307	0.121888	1	FALSE	26.5199	2.16323	3.55429	1.44181e-06	3.1245e-05	UP	126.354	16.4111	2.92601	9.459e-17	4.64262e-15	UP
RchiOBHmChr4g0446001	Putative P-loop containing nucleoside triphosphate hydrolase	0.500144	0.0436864	0.524334	0.287533	0.564451	0.270221	41.7681	3.53058	3.59974	4.49e-10	1.09991e-08	UP	27.397	15.241	0.843931	0.0806409	0.277829	FALSE	34.1922	16.5538	1.00727	0.0216041	0.0993248	FALSE
RchiOBHmChr1g0365991	hypothetical protein	15.1099	1.31307	15.5751	10.4664	14.1623	8.17115	377.059	31.6935	3.59794	2.73172e-61	6.51951e-59	UP	243.457	165.595	0.552776	0.000523845	0.00544545	UP	256.308	149.402	0.770838	7.91579e-06	0.000105033	UP
RchiOBHmChr2g0128611	hypothetical protein	1.20734	0.109909	0.130052	0.096782	0.0310026	0.0188664	18.9502	1.66669	3.59777	5.64369e-05	0.000636795	UP	1.27659	0.957521	0.402892	0.829822	1	FALSE	0.352574	0.217624	0.136027	0.971413	1	FALSE
RchiOBHmChr3g0461421	Putative methylglyoxal synthase-like domain-containing protein	0.738144	0.0638469	0.287777	0.296884	0.534077	0.257421	49.8907	4.17846	3.59633	1.3181e-10	3.44313e-09	UP	12.1983	12.723	-0.0711255	0.904392	0.968841	FALSE	26.2014	12.7476	1.06089	0.0362021	0.147808	FALSE
RchiOBHmChr4g0432981	Putative PB1 domain-containing protein	1.72283	0.143673	4.77816	3.74075	9.25479	7.05384	40.6853	3.28936	3.59608	1.43704e-09	3.3435e-08	UP	70.6242	55.9196	0.343247	0.192392	0.476087	FALSE	158.393	121.958	0.366576	0.0500509	0.18832	FALSE
RchiOBHmChr4g0388601	hypothetical protein	0.246266	0.0206615	0.113447	0.0992333	0.247947	0.127758	18.5737	1.50521	3.59528	4.81161e-05	0.000551802	UP	5.35117	4.76399	0.11603	0.903211	0.968182	FALSE	13.5823	7.05194	0.97872	0.159228	0.414869	FALSE
RchiOBHmChr2g0163911	Putative transcription factor Homobox-WOX family	1.60451	0.146243	0.655022	0.449531	1.05251	0.773712	23.2714	2.06011	3.59195	9.73774e-06	0.000128894	UP	5.9377	4.13057	0.554857	0.617087	0.844552	FALSE	11.0642	8.22669	0.411736	0.566414	0.818498	FALSE
RchiOBHmChr3g0490511	hypothetical protein	0.55324	0.042231	0.585028	0.279893	0.661599	0.327975	24.9935	1.86687	3.58898	1.24484e-05	0.000161584	UP	16.584	8.04054	1.00857	0.0932101	0.306622	FALSE	21.7234	10.8685	0.996016	0.0573197	0.208293	FALSE
RchiOBHmChr3g0486171	Putative tetratricopeptide-like helical domain, uvrD-like Helicase, ATP-binding protein	0.308964	0.0276391	0.198154	0.103295	0.260317	0.14124	38.3855	3.32113	3.58482	8.82555e-09	1.86849e-07	UP	15.4401	8.13719	0.962007	0.128187	0.375648	FALSE	23.4736	12.8694	0.864354	0.0851962	0.275243	FALSE
RchiOBHmChr2g0129511	Putative riboflavin kinase	5.86737	0.496498	4.67895	3.50102	3.88562	1.63389	261.179	21.4131	3.58463	4.35728e-41	5.23921e-39	UP	130.475	98.7554	0.411863	0.063093	0.236475	FALSE	125.425	53.2595	1.23171	9.92158e-08	1.83727e-06	UP
RchiOBHmChr5g0023751	Putative X8 domain-containing protein	0.535831	0.0467226	0.224158	0.178097	0.0352612	0	14.7633	1.25076	3.57773	0.000224254	0.00219604	UP	3.86695	3.10795	0.348479	0.74542	1	FALSE	0.705148	0	2.00821	0.594646	1	FALSE
RchiOBHmChr2g0155361	Putative phosphoenolpyruvate carboxylase	33.6166	2.92583	5.83145	1.88011	1.41163	1.67976	375.27	31.6667	3.57354	1.63356e-68	4.67837e-66	UP	40.789	13.3245	1.57382	0.000255781	0.00295606	UP	11.4241	13.7456	-0.294169	0.608274	0.842891	FALSE
RchiOBHmChr1g0313871	hypothetical protein	0.249705	0.0238333	0.170062	0.189643	0.369041	0.293865	7.74526	0.717367	3.57183	0.00811956	0.0494759	UP	3.30587	3.73313	-0.20944	0.844985	1	FALSE	8.31359	6.68794	0.300406	0.685667	0.884158	FALSE
RchiOBHmChr5g0017631	-	14.2634	1.22428	47.4262	36.1198	341.904	347.539	195.155	16.2344	3.56997	2.16979e-38	2.42393e-36	UP	406.44	313.268	0.373389	0.00991656	0.0615274	FALSE	3393.73	3483.61	-0.0372596	0.617026	0.8483	FALSE
RchiOBHmChr2g0099101	Putative L-ascorbate peroxidase	2.63189	0.232402	0.29202	0.283752	0.780182	0.396868	70.7119	6.04236	3.56389	3.23731e-15	1.24524e-13	UP	4.91908	4.84814	0.0125631	0.98932	0.996584	FALSE	15.2096	7.80661	1.01013	0.10579	0.318416	FALSE
RchiOBHmChr4g0394341	Putative P-loop containing nucleoside triphosphate hydrolase, leucine-rich repeat domain, L	0.644277	0.0539813	0.689139	0.362966	0.454879	0.29989	54.5671	4.44813	3.55725	6.77313e-12	2.00163e-10	UP	36.6123	19.5615	0.868313	0.0453723	0.187728	FALSE	27.9592	18.6156	0.600521	0.1869	0.456008	FALSE
RchiOBHmChr1g0328811	Putative heavy metal-associated domain, HMA	2.6641	0.229886	1.0818	0.711305	1.85662	1.08478	61.2908	5.11851	3.55506	3.24722e-13	1.07681e-11	UP	15.5793	10.3658	0.582569	0.353174	0.657912	FALSE	30.9595	18.2691	0.751101	0.0677104	0.234744	FALSE
RchiOBHmChr2g0121131	Putative transcription factor Homobox-WOX family	1.21771	0.115693	1.63995	0.20088	2.30124	0.252953	18.7907	1.72393	3.55434	4.07916e-05	0.000476585	UP	15.7954	1.96109	3.12418	0.0038057	0.0287361	UP	25.7473	2.85369	3.18228	0.0500054	0.188177	FALSE
RchiOBHmChr2g0175151	hypothetical protein	1.51981	0.136618	0.194697	0.187322	0.36574	0.220277	77.715	6.75973	3.55323	7.92371e-17	3.44304e-15	UP	6.23796	6.07915	0.0489139	0.952271	0.985484	FALSE	13.5493	8.25933	0.676317	0.283715	0.580024	FALSE
RchiOBHmChr5g0030891	Putative phosphoric monoester hydrolase	3.73749	0.333691	5.9557	5.2937	4.36925	1.97751	138.95	11.9643	3.55071	1.18635e-05	0.000154684	UP	138.642	124.866	0.141224	0.490976	0.770482	FALSE	117.804	53.862	1.12372	1.72796e-06	2.59369e-05	UP
RchiOBHmChr3g0453291	Putative transcription factor Homobox-WOX family	2.1268	0.184683	0.487438	0.10901	0.650444	0.233287	65.1276	5.48943	3.54805	1.25732e-14	4.5791e-13	UP	9.34052	2.11063	2.19116	0.0216988	0.110928	FALSE	14.4523	5.22432	1.53956	0.031775	0.133859	FALSE
RchiOBHmChr4g0436291	hypothetical protein	1.65468	0.138656	0.429644	0.0627928	0.0799751	0.0601028	56.738	4.61059	3.54661	7.71657e-12	2.27404e-10	UP	9.2064	1.36151	2.77367	0.010578	0.064494	FALSE	1.98029	1.50589	0.415124	0.8073	1	FALSE
RchiOBHmChr3g0473381	Putative P-loop containing nucleoside triphosphate hydrolase, leucine-rich repeat domain, L	0.314507	0.0277206	0.158514	0.160061	0.190254	0.108268	10.7617	0.914576	3.54452	0.00160563	0.0125079	UP	3.40282	3.46589	-0.0239974	0.98288	1	FALSE	4.70305	2.70753	0.816739	0.465014	1	FALSE
RchiOBHmChr1g0345581	Putative leucine-rich repeat domain, L domain-containing protein	4.20054	0.374716	3.31316	2.21526	1.62804	0.832924	91.6069	7.91849	3.54365	1.64935e-19	8.50402e-18	UP	45.3191	30.6616	0.562514	0.0949415	0.310342	FALSE	25.7941	13.3338	0.918392	0.0655804	0.229717	FALSE
RchiOBHmChr3g0490491	hypothetical protein	10.0464	0.889924	7.92137	4.56681	9.19484	4.76801	487.612	41.8782	3.54149	7.44095e-83	3.21113e-80	UP	240.941	140.622	0.781167	6.34685e-06	0.000118398	UP	323.814	169.6	0.93679	1.01859e-09	2.48522e-08	UP
RchiOBHmChr3g0473211	Putative P-loop containing nucleoside triphosphate hydrolase	0.866564	0.0751311	0.216124	0.0389729	0.0932059	0.135695	21.4922	1.80665	3.5413	1.2344e-05	0.00016036	UP	3.35394	0.612381	2.37884	0.14991	1	FALSE	1.67519	2.46877	-0.595274	0.680025	1	FALSE
RchiOBHmChr1g0370821	Putative protein kinase RLK-Pelle-WAK family	2.44874	0.216233	4.49813	3.60778	4.0017	2.06543	175.896	15.0286	3.53417	1.37099e-32	1.27782e-30	UP	202.434	164.34	0.302492	0.0784245	0.273353	FALSE	208.568	108.61	0.958856	3.21814e-07	5.52088e-06	UP
RchiOBHmChr1g0375321	-	0.177778	0	1.61085	0.4362	17.3277	4.6302	1.99041	0	3.5294	0.106607	1	FALSE	11.2852	3.09515	1.95546	0.0522647	0.2071	FALSE	140.739	37.9259	1.91688	2.54857e-12	8.4652e-11	UP
RchiOBHmChr2g0145711	hypothetical protein	1.73211	0.156823	9.44695	3.86742	12.6004	6.97574	25.0405	2.18784	3.52758	2.4198e-06	3.61456e-05	UP	85.4543	35.4384	1.25078	1.0116e-05	0.000179712	UP	131.944	73.83	0.819899	0.000158604	0.00153485	UP
RchiOBHmChr4g0445361	Putative transcription factor C2H2 family	4.17514	0.379415	3.75025	2.8896	3.48911	1.71915	224.456	19.7488	3.52585	3.57892e-42	4.40417e-40	UP	126.31	98.5118	0.363893	0.0892282	0.297813	FALSE	136.15	67.7104	1.01294	6.4214e-06	8.66766e-05	UP
RchiOBHmChr2g0167481	Casparian strip membrane protein 1	1.08555	0.0950745	15.4813	17.6608	0.608178	0.334011	17.7594	1.50521	3.51197	6.76751e-05	0.000751222	UP	158.9	183.483	-0.206424	0.229704	0.524375	FALSE	7.24608	4.01327	0.850066	0.337417	0.639634	FALSE
RchiOBHmChr1g0372661	Putative protein kinase RLK-Pelle-LRR-III family	8.54612	0.772113	3.61189	2.0302	5.22652	2.84562	485.017	42.4914	3.5111	7.59024e-74	2.46511e-71	UP	128.512	73.1023	0.826303	0.000334235	0.00371857	UP	215.422	118.409	0.865519	5.93298e-07	9.75719e-06	UP
RchiOBHmChr0c31g0501331	hypothetical protein	4.54148	0.427408	1.61285	0.16168	0.330365	0.183351	33.2186	3.03193	3.5108	4.22761e-07	7.23032e-06	UP	7.38475	0.749127	3.40069	0.0225543	0.114036	FALSE	1.7578	0.984013	0.866177	0.610666	1	FALSE
RchiOBHmChr1g0364961	Putative potassium channel, voltage-dependent, ELK	0.197189	0.0166368	0.112397	0.0828746	0.068182	0.0338977	13.6957	1.12403	3.49684	0.000430762	0.00393114	UP	4.89216	3.65523	0.381666	0.705432	0.888207	FALSE	3.43806	1.72351	1.05788	0.412357	1	FALSE
RchiOBHmChr2g0099441	Putative gibberellin regulated protein	3.53018	0.323207	8.41279	5.02958	2.97674	0.897577	70.5268	6.26405	3.49661	1.46514e-15	5.82783e-14	UP	105.294	63.7889	0.713623	0.00394661	0.029571	UP	43.0938	13.1608	1.6613	0.000381799	0.00332388	UP
RchiOBHmChr2g0117251	-	2.20797	0.209082	4.63783	2.97318	7.73372	5.80912	13.9433	1.27326	3.49457	0.000387396	0.00357682	UP	18.3204	11.8561	0.61758	0.29001	0.595966	FALSE	35.3147	26.76	0.427647	0.333218	0.635009	FALSE
RchiOBHmChr4g0437391	Putative flavonol 3-sulfotransferase	0.320556	0.0287819	0.164747	0.147681	0.132286	0.0512363	10.5401	0.914576	3.49315	0.00186579	0.0142457	UP	3.3911	3.0889	0.141967	0.905917	1	FALSE	3.15288	1.24025	1.20738	0.40085	1	FALSE
RchiOBHmChr1g0381111	Putative RNA-directed DNA polymerase	0.0902796	0.00901743	0.016291	0	0	0.0116453	10.7876	1.04131	3.48875	0.00165199	0.0128089	UP	1.22341	0	2.74504	0.326813	1	FALSE	0	1.02262	-2.46283	0.407348	1	FALSE
RchiOBHmChr4g0403911	hypothetical protein	1.5226	0.141873	27.0633	14.5643	25.1826	17.6857	31.5427	2.83572	3.48671	1.28545e-07	2.35714e-06	UP	351.069	191.173	0.881241	1.04079e-07	2.81691e-06	UP	378.045	268.255	0.495522	0.00588019	0.0344857	UP
RchiOBHmChr2g0096371	Putative pectinesterase	2.26411	0.204237	3.2672	2.32874	4.95411	2.22716	103.596	9.05575	3.4823	8.16251e-21	4.54933e-19	UP	93.599	67.5576	0.475942	0.0818578	0.280507	FALSE	164.422	74.6085	1.16112	5.59741e-07	9.28384e-06	UP
RchiOBHmChr1g0365731	hypothetical protein	2.32451	0.221837	3.30109	1.96228	2.2264	1.51158	55.9537	5.15028	3.48157	1.10995e-11	3.20795e-10	UP	49.7471	29.9605	0.720801	0.042427	0.178806	FALSE	38.8155	26.6385	0.522729	0.14521	0.391224	FALSE
RchiOBHmChr1g0370681	Putative transcription factor AS2-LOB family	1.45188	0.136978	0.498445	0.296328	0.552215	0.235731	31.8115	2.89296	3.48034	4.90915e-07	8.27906e-06	UP	6.84711	4.10358	0.755314	0.403337	0.703701	FALSE	8.77885	3.78393	1.22251	0.139967	0.382646	FALSE
RchiOBHmChr4g0436131	hypothetical protein	1.52293	0.143519	6.96989	6.63766	16.0171	12.6109	31.5374	2.8827	3.48007	7.74e-08	1.45659e-06	UP	90.4711	87.1407	0.0630656	0.783331	0.921825	FALSE	240.701	191.332	0.333651	0.0427523	0.167283	FALSE
RchiOBHmChr1g0352001	Putative SPX domain, major facilitator superfamily	0.868189	0.075846	1.55209	0.735651	5.63476	2.67523	50.8955	4.3214	3.47628	3.97634e-11	1.09117e-09	UP	57.0137	27.4206	1.03002	0.00487749	0.0348847	UP	239.711	114.955	1.05528	6.3648e-10	1.60722e-08	UP
RchiOBHmChr2g0130591	Putative sucrose-phosphate phosphatase	1.85454	0.169589	1.09613	0.338915	0.87265	0.321377	48.7767	4.33067	3.47567	1.02455e-10	2.71686e-09	UP	18.0785	5.66892	1.64036	0.00907501	0.0575031	FALSE	16.6775	6.21064	1.37703	0.0313112	0.132284	FALSE
RchiOBHmChr1g0351771	Putative tripeptidyl-peptidase II	0.253647	0.0238296	4.0621	4.05816	15.1216	11.6497	17.5786	1.5972	3.47133	8.63682e-05	0.000931481	UP	176.511	178.465	-0.0139319	0.951873	0.985334	FALSE	761.11	592.376	0.360687	0.00455197	0.0279001	UP
RchiOBHmChr2g0150781	Putative protein kinase RLK-Pelle-WAK family	0.693745	0.0678514	1.93375	1.36307	2.22456	2.26466	42.0836	3.99349	3.45854	1.61681e-08	3.32904e-07	UP	73.5031	52.3531	0.504083	0.0775312	0.271489	FALSE	97.8643	100.594	-0.0338789	0.877662	0.961958	FALSE
RchiOBHmChr2g0091241	Putative transcription factor bHLH family	17.1457	1.61236	19.5524	14.2357	19.7785	10.2776	785.729	71.5606	3.45764	1.88851e-111	1.32208e-108	UP	561.471	413.868	0.438956	0.000388272	0.00422955	UP	657.477	345.213	0.923206	4.43057e-15	1.87277e-13	UP
RchiOBHmChr2g0155341	hypothetical protein	85.8126	8.03409	17.0381	3.95069	5.0325	3.57406	2544.14	230.987	3.4571	5.45648e-151	8.1855e-148	UP	316.464	74.2497	2.0922	4.01236e-31	7.81886e-29	UP	108.235	77.5914	0.485087	0.037029	0.150238	FALSE
RchiOBHmChr4g0435901	Putative transcription factor bHLH family	0.471055	0.0476	0.0794741	0.0424365	0.0360086	0.0193071	24.6641	2.40656	3.45681	4.25026e-06	6.02864e-05	UP	2.60638	1.4141	0.793597	0.584028	1	FALSE	1.37515	0.739502	1.02538	0.661129	1	FALSE
RchiOBHmChr1g0367001	Putative Heat shock protein 70 family	0.792283	0.0781307	0.940965	0.536011	1.20584	0.553582	41.4431	3.94651	3.4567	2.86892e-09	6.45107e-08	UP	30.7787	17.7684	0.788507	0.0671112	0.246217	FALSE	45.6691	21.1767	1.118	0.00236874	0.016078	UP
RchiOBHmChr2g0132511	hypothetical protein	3.16421	0.284348	21.0316	13.8549	26.6248	12.863	67.4844	5.88385	3.45656	9.3294e-14	3.20856e-12	UP	281.283	187.623	0.582524	0.000303941	0.00342821	UP	412.239	201.209	1.02566	3.11912e-14	1.22807e-12	UP
RchiOBHmChr1g0382821	hypothetical protein	1.35507	0.131499	1.30227	0.370952	1.44219	0.483499	13.892	1.29576	3.45199	0.000692694	0.00596228	UP	8.35759	2.41767	1.82012	0.0750225	0.265588	FALSE	10.724	3.62604	1.65683	0.0498466	0.187719	FALSE
RchiOBHmChr1g0383291	Putative thaumatin	0.456626	0.0436482	0.690221	0.246673	0.443128	0.291783	10.2513	0.949319	3.44904	0.00188262	0.0143569	UP	9.69827	3.51849	1.38276	0.114689	0.350685	FALSE	7.21347	4.79483	0.60771	0.462948	0.747824	FALSE
RchiOBHmChr2g0165291	hypothetical protein	1.33847	0.124142	0.0657694	0.0358948	0	0	20.4202	1.84139	3.44708	1.62685e-05	0.000206823	UP	0.630287	0.34514	0.825866	0.776106	1	FALSE	0	0	0	0	0	FALSE
RchiOBHmChr3g0458341	hypothetical protein	0.105962	0	0.155995	0.0239496	1.48165	0.407184	1.85635	0	3.44643	0.127024	1	FALSE	1.70356	0.267241	2.23328	0.299144	1	FALSE	18.78	5.21491	1.82118	0.00455971	0.0279408	UP
RchiOBHmChr4g0445761	Putative defensin, plant	4.06407	0.37718	5.10644	4.35765	5.46621	2.473	97.1394	8.74405	3.44556	6.66215e-20	3.57543e-18	UP	76.4461	66.0906	0.206014	0.443052	0.734306	FALSE	94.7462	43.2975	1.1178	1.16704e-05	0.000147791	UP
RchiOBHmChr1g0371361	Putative heavy metal-associated domain, HMA	2.79794	0.259456	11.3155	8.10126	14.3385	6.67165	29.9909	2.69872	3.44162	2.8795e-07	5.03122e-06	UP	75.9493	55.0567	0.453878	0.0981414	0.317646	FALSE	111.343	52.3563	1.08378	1.17872e-05	0.000148813	UP
RchiOBHmChr5g0011221	Putative protein-serine /threonine kinase CMGC-CDK-Pl family	0.957522	0.0845414	0.374412	0.202884	0.475353	0.343508	23.0862	1.98136	3.44096	7.58605e-06	0.000102524	UP	5.66746	3.08721	0.904151	0.392166	0.693001	FALSE	8.32374	6.07368	0.438524	0.557579	0.81247	FALSE
RchiOBHmChr1g0351671	Putative transcription factor MADS-MIKC family	1.77903	0.175118	1.61724	0.847798	3.01448	1.58635	48.302	4.60663	3.44078	9.84178e-11	2.61201e-09	UP	27.5217	14.6078	0.918362	0.0409187	0.174569	FALSE	59.421	31.5679	0.922012	0.00263883	0.0175879	UP
RchiOBHmChr3g0467561	Putative transcription factor Homobox-WOX family	1.78376	0.172945	2.52261	0.782215	5.79574	1.96426	27.4691	2.58126	3.43543	8.18528e-07	1.32713e-05	UP	24.3645	7.64906	1.67657	0.00181244	0.015559	UP	64.8647	22.1817	1.56369	3.22028e-06	4.57812e-05	UP
RchiOBHmChr2g0144151	hypothetical protein	6.4347	0.606212	1.70763	1.48278	1.18163	0.655168	66.5092	6.06783	3.43088	2.27421e-14	8.18792e-13	UP	11.0558	9.72159	0.19822	0.754333	0.908506	FALSE	8.84626	4.95867	0.825217	0.284261	0.580627	FALSE
RchiOBHmChr4g0446891	putative RNA helicase SDE3	3.44804	0.333291	5.88609	3.89884	8.3481	4.18937	186.504	17.4567	3.42906	2.60901e-33	2.50584e-31	UP	199.611	133.784	0.580852	0.00113307	0.0104913	UP	327.871	166.126	0.983393	2.06352e-11	6.23174e-10	UP
RchiOBHmChr2g0122401	-	2.60745	0.277006	0.704737	0.20521	1.20772	1.25112	13.9641	1.43473	3.42852	0.0009886	0.00816353	UP	2.35499	0.69028	1.78535	0.337048	1	FALSE	4.66572	4.89318	-0.0998654	0.922987	1	FALSE
RchiOBHmChr2g0149401	Putative transcription factor Homobox-WOX family	2.04367	0.189512	0.932363	0.513397	2.54142	0.72833	32.9146	2.96542	3.42305	5.60259e-08	1.07424e-06	UP	9.3937	5.25213	0.830573	0.292533	0.598736	FALSE	29.6442	8.58472	1.81968	0.000566417	0.0047112	UP
RchiOBHmChr2g0112181	Putative protein MIZU-KUSSEI 1-like, plant	5.3629	0.5142	8.7068	3.96842	5.01563	3.43983	136.851	12.7375	3.42058	2.89753e-27	2.25385e-25	UP	139.266	64.1935	1.12855	6.15347e-07	1.44205e-05	UP	92.9366	64.2996	0.54127	0.0428753	0.167635	FALSE
RchiOBHmChr2g0128541	Putative transcription factor C2H2 family	1.57796	0.150045	1.4033	0.787552	1.59321	0.744408	76.4668	7.03965	3.41882	6.03823e-16	2.47042e-14	UP	42.574	24.1907	0.830327	0.0409541	0.174603	FALSE	56.0105	26.4479	1.07854	0.00148441	0.0108318	UP
RchiOBHmChr5g0041961	Putative pirin, rmlC-like jelly roll	0.420593	0.0356225	0.741392	0.565191	1.7633	1.30523	9.64298	0.800085	3.41615	0.00485548	0.0321755	UP	10.6652	8.24238	0.364858	0.579969	0.825734	FALSE	29.4268	22.0015	0.401712	0.335786	0.638016	FALSE
RchiOBHmChr4g0415031	Putative leucine-rich repeat domain, L domain-containing protein	4.62708	0.455615	1.6144	0.992439	2.64022	1.50944	130.4	12.4209	3.4157	1.2335e-25	8.93307e-24	UP	28.5223	17.7559	0.672545	0.136382	0.38973	FALSE	53.9324	31.1419	0.797313	0.0157543	0.0773398	FALSE
RchiOBHmChr5g0032861	Putative transcription factor SBP family	1.03571	0.097438	2.16594	0.536464	2.88167	1.44236	33.1004	3.02266	3.41551	5.22348e-08	1.00522e-06	UP	43.4122	10.8668	1.99949	4.24933e-06	8.31261e-05	UP	66.8345	33.7922	0.983198	0.000812558	0.00643575	UP
RchiOBHmChr5g0019101	Putative chromatin regulator PHD family	2.1156	0.210254	4.58763	2.48278	4.37359	3.60563	113.579	10.9279	3.41282	5.54481e-22	3.35919e-20	UP	154.157	84.4032	0.876959	3.71424e-05	0.000569914	UP	170.154	141.746	0.257141	0.153932	0.405728	FALSE
RchiOBHmChr4g0442571	Putative Ccc1 family protein	97.2315	9.45239	44.7795	31.6248	47.8861	19.9559	3709.83	349.253	3.40985	1.00065e-217	3.15235e-214	UP	1070.49	765.162	0.483941	2.04809e-06	4.28088e-05	UP	1325.42	557.915	1.24507	1.16672e-38	1.90266e-36	UP
RchiOBHmChr2g0120121	hypothetical protein	0.369539	0.0362447	0.901657	0.431433	1.38057	0.646162	9.98827	0.949319	3.40903	0.00223903	0.0166163	UP	15.2637	7.39462	1.02379	0.0980002	0.317395	FALSE	27.0638	12.8064	1.07979	0.0433861	0.169005	FALSE
RchiOBHmChr3g0486161	Putative P-loop containing nucleoside triphosphate hydrolase	0.165143	0.0152164	0.123096	0.012052	0.127552	0.0760771	13.2111	1.18127	3.40867	0.000753739	0.00641758	UP	6.18478	0.612381	3.2588	0.0205667	1	FALSE	7.42617	4.47541	0.69005	0.410043	0.70604	FALSE
RchiOBHmChr1g0346981	Putative transcription factor HD-ZIP family	0.253189	0.0232968	0.311339	0.356652	0.215886	0.254072	9.60685	0.857331	3.40447	0.00358659	0.0249093	UP	7.39728	8.58127	-0.220045	0.780357	0.920726	FALSE	5.9434	7.05194	-0.211871	0.789705	0.92711	FALSE
RchiOBHmChr4g0439871	Putative ribosomal protein L34Ae	0.291224	0.0277824	0.300841	0.150776	0.433376	0.452464	19.5329	1.80665	3.40268	2.56071e-05	0.000312433	UP	12.6596	6.41804	0.977186	0.152402	0.416527	FALSE	21.103	22.2145	-0.0432498	0.92196	0.978753	FALSE
RchiOBHmChr5g0056271	Putative lysosomal Pro-Xaa carboxypeptidase	0.326059	0.0284232	0.0828486	0.0394368	0.21265	0.119396	12.5254	1.06678	3.39875	0.00111226	0.00907521	UP	1.99211	0.957521	1.0253	0.54453	1	FALSE	5.90572	3.3604	0.77755	0.430308	1	FALSE
RchiOBHmChr2g0139131	Putative O-methyltransferase COMT-type, S-adenosyl-L-methionine-dependent methyltransferase	2.42857	0.240229	3.30157	1.63323	2.10515	1.3155	75.498	7.23587	3.39008	4.57703e-16	1.89226e-14	UP	64.2629	32.1707	1.00066	0.00252507	0.0204174	UP	47.4889	29.9869	0.645655	0.0710615	0.24315	FALSE
RchiOBHmChr3g0451051	Putative RNA-directed DNA polymerase	0.361024	0.0359665	0.392006	0.206584	0.310195	0.198564	35.6733	3.43859	3.38712	1.87286e-08	3.82129e-07	UP	24.2538	12.9265	0.931282	0.056604	0.219258	FALSE	22.2158	14.3659	0.616662	0.195043	0.466955	FALSE
RchiOBHmChr1g0345571	Putative P-loop containing nucleoside triphosphate hydrolase	3.01257	0.307145	2.87362	1.67283	1.59226	0.721724	145.952	14.3616	3.38339	9.68595e-23	6.15194e-21	UP	87.2477	51.4299	0.767726	0.00683685	0.0459411	UP	55.971	25.6276	1.10889	0.00108046	0.00823629	UP
RchiOBHmChr2g0126801	Putative transcription factor Homobox-WOX family	1.9564	0.198976	2.12371	0.756405	2.33077	1.69573	30.109	2.96245	3.3823	1.08666e-06	1.72895e-05	UP	20.5085	7.38807	1.51283	0.0101875	0.0628086	FALSE	26.0789	19.1549	0.454294	0.294454	0.591599	FALSE
RchiOBHmChr5g0003881	Putative NTF2-like domain-containing protein	5.56385	0.539413	7.2035	4.64779	10.1451	5.47653	110.237	10.376	3.38207	1.24911e-21	7.34153e-20	UP	89.4386	58.449	0.60704	0.0377241	0.165026	FALSE	145.891	79.5192	0.889356	0.000107884	0.00109366	UP
RchiOBHmChr2g0100821	Putative ATPase, AAA-type, core, AAA-type ATPase domain-containing protein	1.94373	0.185407	6.14877	3.99204	6.55396	3.19673	92.4369	8.56007	3.38067	2.32503e-18	1.12168e-16	UP	183.199	120.378	0.605044	0.00180938	0.0155379	UP	226.111	111.394	1.01464	7.03618e-09	1.53587e-07	UP
RchiOBHmChr3g0496561	Putative HSP20-like chaperone	0.813251	0.0765731	0.295738	0.399163	0.194085	0.138184	12.6336	1.15877	3.38033	0.000792398	0.00670506	UP	2.8789	3.92873	-0.439593	0.684443	1	FALSE	2.18285	1.57139	0.457629	0.752285	1	FALSE
RchiOBHmChr1g0384151	-	2.29779	0.219549	0.147984	0.198976	0.100389	0.126928	25.8498	2.39729	3.38012	1.88339e-06	2.87186e-05	UP	1.04123	1.42035	-0.444955	0.807776	1	FALSE	0.825092	1.04951	-0.300019	0.893101	1	FALSE
RchiOBHmChr2g0091721	Putative RNA-dependent RNA polymerase, eukaryotic-type	0.744159	0.0746733	1.73745	0.761332	1.68553	0.962143	28.9797	2.81321	3.37118	3.39181e-07	5.86456e-06	UP	42.4322	18.8456	1.15648	0.00918368	0.0579811	FALSE	47.6896	27.4671	0.79972	0.0505589	0.189498	FALSE
RchiOBHmChr5g0001441	hypothetical protein	879.893	88.4822	376.193	272.046	338.4	157.826	23248.3	2264.45	3.36031	3.87086e-180	7.62148e-177	UP	6228.62	4558.86	0.450645	1.95594e-05	0.000326846	UP	6487.83	3056.06	1.08639	3.092e-40	5.24539e-38	UP
RchiOBHmChr5g0017641	Putative tetrahydroberberine oxidase	10.0937	1.02424	43.8515	31.9612	332.029	340.138	342.293	33.6646	3.35689	8.93018e-51	1.51251e-48	UP	932.31	687.335	0.442062	0.00122326	0.0112075	UP	8175.51	8458	-0.0489814	0.496312	0.772921	FALSE
RchiOBHmChr4g0408821	Putative Extensin domain-containing protein	27.2296	2.74866	47.8167	25.5153	61.0566	33.2472	1927.98	188.411	3.35632	2.38431e-20	1.30404e-18	UP	2121.85	1146.47	0.888474	0.00861393	0.0552867	FALSE	3141.05	1726.75	0.863317	0.000269034	0.00244706	UP
RchiOBHmChr2g0109191	Putative transcription factor Homobox-WOX family	2.40218	0.252694	7.29233	6.57301	8.06574	5.00933	78.2308	7.95027	3.35626	5.70648e-15	2.13994e-13	UP	148.669	135.709	0.129022	0.50725	0.78194	FALSE	190.414	119.494	0.666733	0.000209665	0.00196286	UP
RchiOBHmChr1g0344211	Putative transcription factor Homobox-WOX family	2.62387	0.273557	2.39122	1.40583	2.31122	1.25919	22.3641	2.25732	3.35073	6.92865e-06	9.43273e-05	UP	12.7594	7.59021	0.749807	0.233822	0.529398	FALSE	14.2769	7.85694	0.874077	0.160273	0.416491	FALSE
RchiOBHmChr2g0106801	Putative protein kinase RLK-Pelle-CrRLK1L-1 family	1.19899	0.12686	0.412187	0.276815	0.675403	0.303922	75.1519	7.70805	3.34809	4.88031e-14	1.71974e-12	UP	16.2051	11.018	0.551691	0.325083	0.632514	FALSE	30.782	13.9867	1.11004	0.019496	0.0914918	FALSE
RchiOBHmChr4g0444641	Putative N-hydroxythioamide S-beta-glucosyltransferase	7.57708	0.763993	6.06315	4.13882	7.57718	2.89714	323.694	31.6217	3.33962	5.19343e-52	8.94036e-50	UP	162.326	112.071	0.537857	0.00802106	0.0521622	FALSE	234.735	90.6274	1.39045	1.18394e-10	3.28141e-09	UP
RchiOBHmChr2g0134171	Putative transcription factor Homobox-WOX family	0.90155	0.0966865	0.34892	0.0892294	0.320074	0.0941006	12.8809	1.33051	3.33939	0.000908471	0.00756331	UP	3.13029	0.807974	2.12381	0.201915	1	FALSE	3.31304	0.984013	1.77442	0.230229	1	FALSE
RchiOBHmChr5g0031941	Putative protein kinase RLK-Pelle-L-LEC family	0.517162	0.0516572	0.733221	0.464637	0.669641	0.437827	28.4128	2.74373	3.33917	1.47834e-06	2.28182e-05	UP	25.2505	16.211	0.657821	0.173339	0.449043	FALSE	26.7134	17.6316	0.626282	0.186917	0.456008	FALSE
RchiOBHmChr2g0108341	hypothetical protein	1.56171	0.156329	1.574	1.07748	5.54809	3.12229	72.579	7.05189	3.3368	2.28806e-14	8.22841e-13	UP	45.9056	31.7667	0.539344	0.113199	0.34789	FALSE	187.4	106.429	0.831519	9.75881e-06	0.000126305	UP
RchiOBHmChr1g0382131	hypothetical protein	1.68706	0.173557	5.5181	3.9221	29.0595	20.1321	42.7642	4.25821	3.33566	0.00545091	0.035457	UP	87.8476	63.1729	0.484558	0.202157	0.489027	FALSE	535.523	374.586	0.516083	0.563935	0.817162	FALSE
RchiOBHmChr1g0330371	hypothetical protein	0.661516	0.0692622	0.674027	0.0715743	0.503164	0.223602	22.5187	2.27982	3.33472	1.26032e-05	0.000163391	UP	14.382	1.55085	3.14724	0.000589111	0.00599356	UP	12.4293	5.59638	1.08689	0.134917	0.373771	FALSE
RchiOBHmChr4g0408831	hypothetical protein	27.7095	2.86155	53.5628	26.4823	65.6678	32.5706	639.175	63.9125	3.32491	5.08802e-11	1.37941e-09	UP	774.584	387.97	0.998352	0.0310274	0.143408	FALSE	1101.31	551.349	0.998763	0.00306235	0.0199246	UP
RchiOBHmChr2g0134181	hypothetical protein	0.15547	0.0169425	0.259707	0.144001	2.3126	1.16295	9.58087	1.00656	3.3236	0.0034682	0.0242312	UP	10.0189	5.62257	0.862833	0.24846	0.548518	FALSE	103.271	52.4397	0.983695	0.107895	0.322868	FALSE
RchiOBHmChr2g0121451	Putative transcription factor Homobox-WOX family	1.52044	0.160477	16.1602	7.61538	26.1525	13.708	68.7726	7.03866	3.31159	4.52408e-14	1.60137e-12	UP	457.753	218.276	1.07353	1.3221e-06	2.88233e-05	UP	858.298	454.14	0.920345	0.000937198	0.00726451	UP
RchiOBHmChr4g0410521	Putative protein kinase RLK-Pelle-DLSV family	2.62899	0.276592	2.1202	1.47041	1.93511	1.1268	179.924	18.314	3.30984	1.48727e-31	1.33106e-29	UP	90.9384	63.8126	0.510622	0.044098	0.183921	FALSE	96.0188	56.4804	0.758384	0.00181908	0.0128726	UP
RchiOBHmChr1g0371801	hypothetical protein	1.26406	0.13862	0.611602	0.499764	1.87839	0.861242	15.681	1.65445	3.3063	0.000287532	0.0027591	UP	4.74203	3.92873	0.253314	0.796797	0.928515	FALSE	16.8848	7.82408	1.09511	0.061395	0.219285	FALSE
RchiOBHmChr5g0006641	Putative P-loop containing nucleoside triphosphate hydrolase, leucine-rich repeat domain, L	0.181127	0.020018	0	0.00478026	0	0.00337444	15.8409	1.68919	3.30596	0.000213275	0.00210819	UP	0	0	0	0	0	FALSE	0	0	0	0	0	FALSE
RchiOBHmChr3g0471641	Putative xylogalacturonan beta-1,3-xylosyltransferase	0.398406	0.0424413	0.269842	0.201026	0.219866	0.169185	18.9764	1.96812	3.30442	9.60898e-05	0.00102371	UP	8.0588	6.06466	0.434674	0.595303	0.833655	FALSE	7.60626	5.9158	0.346753	0.672699	0.876459	FALSE
RchiOBHmChr1g0340771	Putative P-loop containing nucleoside triphosphate hydrolase, leucine-rich repeat domain, L	0.647267	0.0681999	0.99995	0.524946	0.509523	0.34634	39.8193	4.05173	3.30301	7.98318e-09	1.69928e-07	UP	38.5369	20.4789	0.903144	0.0245015	0.121112	FALSE	22.7307	15.6004	0.549488	0.245082	0.533954	FALSE
RchiOBHmChr4g0439621	Putative sterol 14-alpha-demethylase transcription factor MYB-HB-like family	1.14559	0.118774	5.52055	3.06181	9.7243	6.11853	39.7983	3.99449	3.30022	3.55925e-09	7.90184e-08	UP	120.163	67.4737	0.833652	0.000197257	0.00237958	UP	245.209	155.755	0.658025	4.13059e-05	0.000464659	UP
RchiOBHmChr2g0173411	hypothetical protein	1.22396	0.136884	1.46236	1.37116	8.92539	8.55867	25.2877	2.7305	3.2981	4.40144e-06	6.22625e-05	UP	18.9339	17.935	0.0975688	0.844389	0.948483	FALSE	133.807	129.514	0.0592031	0.764745	0.916049	FALSE
RchiOBHmChr5g0067801	hypothetical protein	1.79366	0.182671	1.22575	0.774016	1.38482	0.978542	75.5337	7.45855	3.29772	1.9868e-15	7.78891e-14	UP	32.3221	20.6742	0.657438	0.116107	0.352955	FALSE	42.2959	30.1873	0.488294	0.14955	0.398984	FALSE
RchiOBHmChr5g0011251	Putative GDP-fucose protein O-fucosyltransferase	0.186739	0.017429	0.138596	0.0458145	0.0160493	0.0286239	8.76082	0.800085	3.29508	0.00775021	0.0475195	UP	4.08629	1.36151	1.62028	0.215563	1	FALSE	0.550062	0.984013	-0.675799	0.771236	1	FALSE
RchiOBHmChr5g0019941	Putative phloem protein	5.06483	0.520995	12.9899	10.3381	16.286	9.05704	108.406	10.8174	3.29442	6.54636e-21	3.68927e-19	UP	174.074	140.243	0.309749	0.0809145	0.278317	FALSE	252.784	141.904	0.844922	2.62521e-07	4.55127e-06	UP
RchiOBHmChr5g0023861	Putative zinc /iron permease	0.416174	0.0413595	0.290351	0.15503	0.127036	0.0105645	11.6588	1.12403	3.29406	0.00182027	0.0139286	UP	5.09036	2.75656	0.854976	0.412433	1	FALSE	2.57782	0.217624	2.9409	0.126471	1	FALSE
RchiOBHmChr5g0009111	hypothetical protein	109.51	11.5908	15.602	7.39933	22.4997	11.732	3270.05	335.458	3.28883	3.1274e-130	3.28408e-127	UP	292.073	140.273	1.0587	8.23888e-10	3.03807e-08	UP	487.679	256.823	0.927332	1.75994e-11	5.34687e-10	UP
RchiOBHmChr3g0456611	Putative DNA glycosylase, helix-turn-helix, base-excision DNA repair, demeter	0.352438	0.035803	0.161956	0.230115	0.121776	0.0201048	20.7241	2.0386	3.28744	2.71585e-05	0.00032932	UP	5.97203	8.57472	-0.484835	0.533634	0.798451	FALSE	5.18571	0.870495	2.29715	0.0862682	1	FALSE
RchiOBHmChr3g0467431	Putative EamA domain-containing protein	5.26756	0.54602	5.84384	3.33368	7.22115	4.08771	184.177	18.5294	3.28712	7.74806e-34	7.55688e-32	UP	128.094	73.9089	0.802921	0.000249273	0.00289671	UP	183.169	104.743	0.808083	3.92031e-05	0.000443968	UP
RchiOBHmChr5g0055701	hypothetical protein	0.784585	0.0811089	0.884413	0.305699	0.762092	0.618795	12.1127	1.21601	3.28696	0.00093146	0.00773834	UP	8.55579	2.99026	1.51904	0.0857052	0.289682	FALSE	8.53101	7.01564	0.243947	0.761679	0.914826	FALSE
RchiOBHmChr2g0133851	hypothetical protein	0.392745	0.0433078	1.73477	0.074621	2.62057	0.724165	3.34667	0.358683	3.28551	0.0645131	0.244127	FALSE	9.29392	0.403987	4.6993	0.00107138	0.00999679	UP	16.2474	4.53515	1.83404	0.00664182	0.0382514	UP
RchiOBHmChr1g0314341	Putative C2 domain, phosphoribosyltransferase	0.358042	0.038987	0.154911	0.101114	0.0440292	0.0185535	27.593	2.9052	3.28332	7.97627e-07	1.29591e-05	UP	7.46568	4.92435	0.581525	0.515935	0.786886	FALSE	2.46295	1.04951	1.13869	0.479038	1	FALSE
RchiOBHmChr4g0438751	Putative remorin	3.09885	0.332137	1.94077	1.24734	1.09779	0.525605	91.1421	9.45845	3.28209	8.73399e-19	4.29246e-17	UP	35.7518	23.2318	0.623078	0.107946	0.337652	FALSE	23.4185	11.3189	1.04766	0.0430599	0.168096	FALSE
RchiOBHmChr4g0424661	hypothetical protein	12.0943	1.29929	27.5274	17.7762	24.0829	13.6273	273.009	28.3876	3.28169	4.39234e-43	5.57951e-41	UP	389.073	254.333	0.609417	2.14203e-05	0.000353052	UP	394.15	225.115	0.817538	5.05094e-08	9.79085e-07	UP
RchiOBHmChr2g0091081	Putative glucan endo-1,3-beta-D-glucosidase	1.63528	0.168817	2.75921	3.77997	4.2972	4.4221	66.4588	6.67071	3.27912	5.40198e-12	1.61002e-10	UP	70.4328	97.585	-0.467981	0.0679438	0.248158	FALSE	126.974	131.931	-0.0573442	0.772841	0.919576	FALSE
RchiOBHmChr4g0426761	Putative ubiquitinyl hydrolase 1	0.322046	0.034817	0.183459	0.0615945	0.147094	0.243813	9.07052	0.949319	3.27676	0.0042184	0.0284932	UP	3.23666	1.09427	1.63626	0.264826	1	FALSE	3.00287	5.03014	-0.731212	0.498933	1	FALSE
RchiOBHmChr2g0133491	Putative transcription factor Homobox-WOX family	1.1715	0.122085	0.577765	0.365547	1.94519	0.976578	36.3232	3.67055	3.27649	3.19983e-08	6.27282e-07	UP	11.2314	7.17173	0.657679	0.362727	0.667027	FALSE	43.8417	22.1996	1.01261	0.0128144	0.0657285	FALSE
RchiOBHmChr2g0140341	Putative oxoglutarate /iron-dependent dioxygenase, non-heme dioxygenase domain-containing protein	2.79818	0.298738	0.372188	0.293227	0.713068	0.411603	93.1227	9.64539	3.26833	3.11112e-19	1.56315e-17	UP	7.76594	6.19685	0.354101	0.656251	0.865619	FALSE	17.2327	10.0309	0.813238	0.151179	0.40162	FALSE
RchiOBHmChr2g0134261	hypothetical protein	6.21131	0.678164	9.04903	6.53283	16.3417	6.92478	66.2314	6.99168	3.26492	9.70361e-14	3.33362e-12	UP	60.404	44.217	0.435429	0.160221	0.428131	FALSE	126.39	54.0973	1.22117	3.51885e-07	6.0058e-06	UP
RchiOBHmChr5g0055001	hypothetical protein	0.761102	0.078009	0.269814	0.0639243	1.34145	0.752971	17.5529	1.7494	3.26308	8.81149e-05	0.000948048	UP	3.89899	0.938469	2.01912	0.152778	1	FALSE	22.4158	12.7173	0.808204	0.108015	0.322913	FALSE
RchiOBHmChr4g0419021	hypothetical protein	5.15729	0.547796	9.62434	5.45147	7.61092	4.02745	83.1551	8.56934	3.25884	2.56364e-17	1.15871e-15	UP	97.2994	55.7592	0.808348	0.00113103	0.0104801	UP	89.1079	47.5916	0.908395	0.000428641	0.00366411	UP
RchiOBHmChr5g0064451	Putative Metallothionein, family 15, plant	19.2084	2.06246	2.23504	1.39787	1.97597	1.33173	835.209	86.978	3.25548	1.19215e-100	6.82841e-98	UP	60.8647	38.5657	0.63499	0.0486643	0.196924	FALSE	62.3568	42.4153	0.558879	0.0554831	0.203371	FALSE
RchiOBHmChr1g0375451	-	8.59234	0.936803	3.74493	1.6391	3.60129	1.45937	106.303	11.2274	3.25391	9.74851e-16	3.91718e-14	UP	29.0291	12.8673	1.20838	0.0449097	0.186579	FALSE	32.3796	13.2251	1.3602	0.00732252	0.0414631	UP
RchiOBHmChr2g0128551	Putative transcription factor Homobox-WOX family	2.26375	0.252792	0.424054	0.105685	0.350531	0.120315	37.0453	4.016	3.2515	3.32722e-07	5.75919e-06	UP	4.35223	1.09427	2.05337	0.159649	1	FALSE	4.15806	1.44615	1.45664	0.265111	1	FALSE
RchiOBHmChr1g0370451	Putative PMR5 domain, PC-Esterase, protein trichome birefringence-like 28 /ESKIMO 1	1.03721	0.113995	0.567372	0.355258	0.235807	0.100236	48.1937	5.14002	3.24942	2.80133e-10	7.0375e-09	UP	16.5411	10.4901	0.625925	0.283618	0.589071	FALSE	7.94362	3.41417	1.20557	0.169643	0.429685	FALSE
RchiOBHmChr3g0452621	Putative double-stranded RNA-binding domain-containing protein	3.38651	0.370428	3.01068	1.93598	7.21182	3.78557	74.1618	7.84901	3.24793	1.55154e-15	6.15593e-14	UP	41.3297	26.9097	0.603751	0.100859	0.323275	FALSE	114.553	60.7324	0.915477	0.000118876	0.00118956	UP
RchiOBHmChr3g0490571	Putative EF-hand domain pair protein	4.239	0.471064	7.13527	6.11094	6.86979	3.32115	93.1958	10.0236	3.24492	3.66786e-17	1.63899e-15	UP	98.377	85.2183	0.205213	0.370773	0.674757	FALSE	109.675	53.4996	1.06076	3.07728e-05	0.000358124	UP
RchiOBHmChr5g0058191	Putative ternary complex factor MIP1, leucine-zipper	0.418571	0.0470889	0.915706	0.542441	1.92619	1.22535	20.9922	2.26758	3.24442	0.000117702	0.00123164	UP	28.7379	17.2049	0.755838	0.114999	0.351177	FALSE	70.0903	45.0034	0.639048	0.0237694	0.106945	FALSE
RchiOBHmChr4g0432571	Putative sieve element occlusion	0.348191	0.037215	0.156801	0.152441	0.0560301	0.107432	23.7098	2.46677	3.24282	1.01065e-05	0.000133326	UP	6.70869	6.60739	0.0120851	0.987772	0.996378	FALSE	2.78038	5.37876	-0.923619	0.386914	1	FALSE
RchiOBHmChr3g0460001	Putative transcription factor interactor and regulator CCHC(Zn) family	0.328805	0.035495	0.512932	0.188515	0.624995	0.492689	8.77643	0.914576	3.24152	0.00538958	0.0351396	UP	8.57181	3.18585	1.47496	0.0931431	0.306578	FALSE	12.1166	9.66573	0.284102	0.702792	0.892777	FALSE
RchiOBHmChr1g0376471	hypothetical protein	1.82073	0.210094	0.254145	0	0	0	27.1648	3.03193	3.24133	1.57118e-06	2.41331e-05	UP	2.37101	0	3.67668	0.0779584	1	FALSE	0	0	0	0	0	FALSE
RchiOBHmChr2g0173721	hypothetical protein	1.12268	0.114016	0.561883	0.337664	0.29062	0.0264566	23.055	2.28279	3.24106	1.41341e-05	0.000181297	UP	7.23691	4.40436	0.686235	0.415607	0.713254	FALSE	4.34069	0.396639	3.67055	0.0272248	1	FALSE
RchiOBHmChr3g0484271	Putative IQ motif, EF-hand binding protein	2.70537	0.292519	55.4069	33.9092	54.8235	25.6637	105.432	11.0464	3.23665	7.21342e-21	4.04349e-19	UP	1353.17	838.485	0.689504	5.72157e-11	2.47769e-09	UP	1550.7	732.986	1.08211	6.56122e-36	9.47703e-34	UP
RchiOBHmChr4g0429391	Putative transferase	5.11101	0.563234	1.29341	0.980571	1.43205	1.15285	174.428	18.6399	3.23488	3.82849e-30	3.28635e-28	UP	27.6601	21.2198	0.382025	0.355985	0.660458	FALSE	35.46	28.8337	0.306662	0.418407	0.712338	FALSE
RchiOBHmChr4g0442581	Putative Ccc1 family protein	2.18601	0.245534	1.60834	1.34	2.56816	1.28301	71.2121	7.73155	3.23348	2.53111e-14	9.0611e-13	UP	32.7963	27.6839	0.241191	0.542708	0.804058	FALSE	60.6334	30.5968	1.00342	0.00321411	0.020773	UP
RchiOBHmChr2g0122021	Putative quinoprotein alcohol dehydrogenase-like superfamily	0.822457	0.0920021	1.25776	0.903371	3.31825	1.67628	11.5144	1.23852	3.23112	0.00250635	0.0182857	UP	10.9909	7.9942	0.457188	0.484386	0.765847	FALSE	33.5975	17.1191	1.01766	0.0256877	0.113651	FALSE
RchiOBHmChr3g0493641	Putative transcription factor C2H2 family	0.362065	0.0381935	0.235894	0.159047	0.694901	0.877519	11.2877	1.15877	3.22933	0.00196155	0.0148545	UP	4.59849	3.1543	0.473098	0.659147	1	FALSE	15.6872	19.9903	-0.330472	0.495364	0.772444	FALSE
RchiOBHmChr4g0444391	Putative xanthine /uracil /vitamin C permease	3.75595	0.416655	7.19387	4.70999	10.5149	5.52522	221.618	23.8157	3.22587	1.96399e-39	2.25809e-37	UP	265.923	176.133	0.59886	0.000155285	0.0019581	UP	449.905	238.73	0.917404	8.08171e-12	2.56958e-10	UP
RchiOBHmChr2g0154791	Putative transcription factor Homobox-WOX family	0.101254	0	1.75641	0.653257	5.67703	2.23907	1.60374	0	3.2233	0.203972	1	FALSE	17.3848	6.53405	1.40255	0.0265344	0.128282	FALSE	65.0821	25.8886	1.37262	5.25816e-05	0.000576368	UP
RchiOBHmChr5g0043921	Putative premnaspirodiene oxygenase	1.00512	0.115494	0.31781	0.125013	0	0.12937	8.81791	0.984062	3.21752	0.00629445	0.0399465	UP	1.74073	0.69028	1.33426	0.521224	1	FALSE	0	0.831886	-2.14464	0.505769	1	FALSE
RchiOBHmChr2g0108031	Putative transcription factor GRAS family	1.56544	0.176819	4.78111	2.98399	7.12338	3.99345	78.9002	8.62362	3.21425	1.56753e-15	6.21158e-14	UP	150.995	95.4262	0.66793	0.0016593	0.0144301	UP	260.495	147.462	0.825622	1.37876e-06	2.10706e-05	UP
RchiOBHmChr2g0116921	Putative tetratricopeptide-like helical domain, uvrD-like Helicase, ATP-binding protein	0.105472	0.011087	0.0692401	0.0104365	0.0391193	0.0119272	17.089	1.7494	3.21041	0.000140098	0.00144313	UP	7.0453	1.07521	2.80036	0.0225167	0.113932	FALSE	4.60558	1.41926	1.65804	0.174342	1	FALSE
RchiOBHmChr4g0441461	Putative SLC26A /SulP transporter	0.267169	0.0285466	3.11386	2.14614	3.08225	1.51825	17.1201	1.78415	3.20751	0.000195822	0.00195098	UP	125.193	87.3624	0.525027	0.0239784	0.119341	FALSE	143.435	71.3307	1.01808	2.06977e-06	3.07028e-05	UP
RchiOBHmChr4g0391441	hypothetical protein	1.83574	0.195908	2.14178	1.33253	0.656852	0.371412	19.7084	2.0386	3.20593	4.19533e-05	0.000488236	UP	14.4046	9.06941	0.67808	0.25682	0.559354	FALSE	5.11831	2.91343	0.901244	0.393475	1	FALSE
RchiOBHmChr1g0379481	hypothetical protein	0.653623	0.0726091	0.947901	0.507495	0.811579	0.538289	25.8551	2.77847	3.20096	2.80613e-06	4.13092e-05	UP	23.5106	12.7582	0.865146	0.0796887	0.275861	FALSE	23.321	15.6038	0.603224	0.196265	0.468327	FALSE
RchiOBHmChr3g0472731	Putative acetylajmaline esterase	11.8034	1.32731	8.25989	4.93394	8.27581	3.98454	419.043	45.6143	3.20077	2.77905e-62	6.7867e-60	UP	183.663	111.053	0.731422	0.00020155	0.00242329	UP	213.145	103.594	1.05209	2.38626e-07	4.15983e-06	UP
RchiOBHmChr5g0018941	hypothetical protein	2.4088	0.266657	0.852296	0.742489	1.43196	0.717186	48.2917	5.188	3.19286	1.43139e-10	3.7267e-09	UP	10.7141	9.4336	0.197397	0.755065	0.908826	FALSE	20.8378	10.5376	1.00706	0.065597	0.229717	FALSE
RchiOBHmChr4g0387511	Putative SLC26A /SulP transporter	19.8504	2.25236	309.489	191.404	310.327	267.33	1462.43	160.752	3.18224	2.03036e-142	2.36898e-139	UP	14286.2	8942.1	0.675988	4.05573e-18	3.59244e-16	UP	16586.5	14430.7	0.200807	0.0026875	0.0178674	UP
RchiOBHmChr2g0160161	Putative transcription factor interactor and regulator Znf-B family	0.124809	0	4.59841	2.39156	7.87883	3.70191	1.60887	0	3.18208	0.214616	1	FALSE	37.3287	19.6789	0.916965	0.0266975	0.128891	FALSE	74.0106	35.1223	1.07161	0.00024802	0.00227228	UP
RchiOBHmChr2g0156321	Putative transcription factor Homobox-WOX family	1.40959	0.162694	0.701062	0.317778	2.17558	0.886152	20.4045	2.27982	3.18186	8.79438e-05	0.00094653	UP	6.38297	2.91861	1.2005	0.223054	0.51524	FALSE	22.9181	9.41661	1.32493	0.0133389	0.0680322	FALSE
RchiOBHmChr2g0125701	hypothetical protein	0.775288	0.0886307	0.538212	0.194751	0.335975	0.0819468	17.1142	1.8864	3.18139	0.000461457	0.00417498	UP	7.43876	2.72302	1.45834	0.143302	0.401534	FALSE	5.38827	1.32688	2.07833	0.091552	1	FALSE
RchiOBHmChr5g0057181	Putative tyrosine--tRNA ligase	0.941165	0.108605	0.875723	0.59108	1.40697	1.13546	28.3871	3.15966	3.17775	1.69839e-06	2.60108e-05	UP	16.5403	11.325	0.534402	0.34121	0.648064	FALSE	30.7842	25.0742	0.318649	0.42361	0.716483	FALSE
RchiOBHmChr4g0427041	Putative ubiquitinyl hydrolase 1	1.80809	0.218073	1.01623	0.530836	0.417782	0.141998	46.1207	5.38124	3.17082	2.35715e-09	5.36928e-08	UP	16.2423	8.58752	0.924168	0.112603	0.346902	FALSE	7.7262	2.65951	1.43985	0.124606	1	FALSE
RchiOBHmChr3g0448891	Putative protein kinase RLK-Pelle-LRR-XI-1 family	0.380758	0.0445765	0.327597	0.170306	0.514639	0.307886	34.0175	3.85452	3.16879	1.3603e-07	2.48714e-06	UP	18.329	9.642	0.923691	0.102583	0.326925	FALSE	33.3649	20.1424	0.754121	0.0634871	0.224568	FALSE
RchiOBHmChr1g0332411	Putative PMR5 domain, PC-Esterase	0.690159	0.0794074	0.0553883	0.0406585	0.186179	0.151595	27.9227	3.10241	3.16809	1.51963e-06	2.33868e-05	UP	1.39899	1.03542	0.42361	0.835937	1	FALSE	5.46074	4.49057	0.273005	0.768284	1	FALSE
RchiOBHmChr2g0135011	Putative transcription factor Homobox-WOX family	0.759508	0.0863191	2.47056	1.24091	2.05474	2.02927	11.0298	1.21601	3.16315	0.00180884	0.0138512	UP	22.4408	11.4009	1.00908	0.0700189	0.253579	FALSE	21.656	21.5617	0.0299871	0.948913	0.985159	FALSE
RchiOBHmChr4g0440701	Putative RNA-directed DNA polymerase	1.22944	0.151246	0.0415137	0	0.0351325	0.0427593	17.0115	2.01313	3.1603	0.000255469	0.0024748	UP	0	0	0	0	0	FALSE	0.352574	0.435248	-0.441138	0.895607	1	FALSE
RchiOBHmChr4g0393211	hypothetical protein	5.36179	0.640209	6.7894	5.8013	6.83861	2.9636	136.469	15.7635	3.1597	5.68709e-23	3.64889e-21	UP	108.3	93.6051	0.216183	0.3453	0.651485	FALSE	126.251	55.2811	1.17412	5.39996e-07	8.98583e-06	UP
RchiOBHmChr4g0430871	Putative OTU domain-containing protein	1.06632	0.118372	1.67715	1.51483	2.61298	1.67495	16.2173	1.7494	3.1562	0.000201413	0.00200351	UP	15.9698	14.6158	0.14354	0.804521	0.932296	FALSE	28.814	18.6305	0.651043	0.138251	0.379843	FALSE
RchiOBHmChr1g0371961	hypothetical protein	2.48888	0.28387	0.683176	0.213695	1.05123	0.666691	44.2072	4.88656	3.15593	7.4382e-10	1.78059e-08	UP	7.59979	2.39693	1.68325	0.0890939	0.297563	FALSE	13.5497	8.66538	0.679134	0.289117	0.586018	FALSE
RchiOBHmChr5g0014901	Putative DnaJ domain-containing protein	2.75007	0.321548	0.609553	0.260656	0.794038	0.45184	111.273	12.6078	3.15214	9.61062e-22	5.72332e-20	UP	15.451	6.69154	1.21674	0.0504399	0.201708	FALSE	23.3435	13.397	0.814164	0.0940196	0.294709	FALSE
RchiOBHmChr2g0109971	Putative cysteine-rich transmembrane CYSTM domain-containing protein	14.5788	1.70898	13.4444	9.48678	14.6363	7.59894	366.405	41.6423	3.1504	2.8061e-54	5.26193e-52	UP	211.867	151.323	0.488977	0.00501692	0.0357005	UP	267.008	140.017	0.927328	3.53582e-09	8.03009e-08	UP
RchiOBHmChr5g0008861	Putative transcription factor C2C2-Dof family	12.536	1.47404	19.8941	11.0816	20.007	13.8424	727.047	82.7404	3.14585	3.33856e-61	7.90786e-59	UP	722.859	407.482	0.83086	1.6963e-06	3.61417e-05	UP	841.783	588.225	0.518817	0.00033439	0.00296263	UP
RchiOBHmChr2g0138131	hypothetical protein	0.486262	0.0594567	0.238332	0.205279	0.0336016	0.126977	8.52895	1.00656	3.14212	0.00729686	0.0452684	UP	2.6224	2.28717	0.264459	0.848112	1	FALSE	0.425046	1.63688	-2.17485	0.303495	1	FALSE
RchiOBHmChr2g0163851	hypothetical protein	0.750313	0.0830083	0.914342	0.410744	1.53004	0.978807	24.2255	2.60673	3.14106	7.51084e-06	0.000101595	UP	18.512	8.41098	1.12792	0.0452338	0.187516	FALSE	35.8449	23.1797	0.607418	0.11686	0.340583	FALSE
RchiOBHmChr2g0140401	Putative sulfate-transporting ATPase	0.346535	0.0419169	0.194313	0.0823969	0.373274	0.151592	41.8353	4.90807	3.13573	5.00474e-09	1.08959e-07	UP	14.7034	6.3066	1.22605	0.0557736	0.216937	FALSE	32.7195	13.4005	1.31942	0.00387146	0.024343	UP
RchiOBHmChr2g0130921	Putative transcription factor Homobox-WOX family	1.78578	0.215638	0.608725	0.369537	0.541739	0.513462	28.1653	3.29863	3.13338	2.36898e-06	3.54147e-05	UP	6.01862	3.68679	0.749793	0.466923	0.75288	FALSE	6.2061	5.94844	0.0153478	0.986932	0.997114	FALSE
RchiOBHmChr5g0038341	Putative protein-serine /threonine phosphatase	0.507293	0.0602227	1.14266	0.632939	1.34498	0.768223	33.2395	3.80754	3.13124	8.40515e-07	1.35788e-05	UP	46.9168	26.3366	0.846737	0.030754	0.142713	FALSE	63.994	36.8998	0.809465	0.00624493	0.0363131	UP
RchiOBHmChr5g0016211	hypothetical protein	1.72278	0.202403	0.8998	0.596545	1.28153	0.647452	141.785	16.1027	3.12897	2.71538e-19	1.37087e-17	UP	46.4229	31.185	0.573826	0.101389	0.324355	FALSE	76.6066	39.1101	0.946085	0.00221808	0.0151983	UP
RchiOBHmChr5g0000651	Putative microtubule-associated protein	1.62438	0.194082	3.89966	2.25061	3.40513	3.58444	73.5893	8.52137	3.12764	5.53434e-15	2.08053e-13	UP	110.607	64.633	0.77488	0.00222052	0.0183711	UP	111.864	118.936	-0.0907643	0.64699	0.863093	FALSE
RchiOBHmChr5g0052971	Putative sulfate-transporting ATPase	0.265063	0.0300329	0.114183	0.0457416	0.110304	0.0282863	16.1505	1.78415	3.12682	0.000273096	0.00263354	UP	4.358	1.76549	1.33774	0.282314	1	FALSE	4.88568	1.26713	1.8306	0.141836	1	FALSE
RchiOBHmChr4g0387971	Putative TIR domain, winged helix-turn-helix DNA-binding domain-containing protein	0.579092	0.0706558	0.187646	0.138541	0.0770285	0.134853	21.8737	2.58126	3.12344	3.05016e-05	0.000365775	UP	4.44405	3.31634	0.439462	0.66474	1	FALSE	2.11037	3.73015	-0.831992	0.493229	1	FALSE
RchiOBHmChr1g0327521	Putative P-loop containing nucleoside triphosphate hydrolase, leucine-rich repeat domain, L	0.495156	0.058879	0.545676	0.187696	0.367234	0.277773	59.2285	6.83218	3.12042	5.01334e-12	1.49702e-10	UP	40.8465	14.2229	1.52229	0.000195571	0.00236261	UP	31.8245	24.3136	0.390101	0.312541	0.611173	FALSE
RchiOBHmChr1g0382681	Putative transcription factor interactor and regulator C3H-WRC /GRF family	0.229985	0.0272451	2.46179	4.36163	1.96203	2.5853	13.4276	1.53995	3.11736	0.000624391	0.00546394	UP	89.993	161.362	-0.845426	2.18272e-05	0.00035929	DOWN	83.0363	110.537	-0.414625	0.0658107	0.230083	FALSE
RchiOBHmChr4g0437861	hypothetical protein	0.368342	0.0449353	5.94935	5.41787	5.37063	7.68757	13.5617	1.5972	3.11101	0.000679379	0.00586048	UP	137.155	126.524	0.109879	0.584432	0.828089	FALSE	143.438	207.268	-0.52455	0.00377349	0.0237938	DOWN
RchiOBHmChr3g0491651	Putative nepenthesin	1.1029	0.129346	29.1174	21.1994	34.8885	20.3672	48.136	5.46496	3.10914	8.54851e-09	1.81349e-07	UP	796.82	587.006	0.442703	0.00149759	0.0132467	UP	1105.65	651.792	0.765264	4.43792e-12	1.43633e-10	UP
RchiOBHmChr2g0176251	Putative transcription factor Homobox-WOX family	0.102111	0	1.02788	0.219411	2.2141	0.783636	1.45932	0	3.10861	0.240022	1	FALSE	9.1372	1.97389	2.19683	0.0243434	0.120589	FALSE	22.8108	8.14947	1.53464	0.00700502	0.0400149	UP
RchiOBHmChr1g0366701	Putative Heat shock protein 70 family	4.0294	0.48511	6.10831	4.0694	6.0296	3.40366	203.34	23.7085	3.10765	1.62917e-33	1.57919e-31	UP	193.163	130.315	0.571002	0.00325024	0.0252649	UP	220.839	125.92	0.811689	2.66848e-06	3.84118e-05	UP
RchiOBHmChr2g0148581	Putative transcription factor Homobox-WOX family	0.454272	0.0523918	0.267614	0.167918	0.882498	0.423145	10.8341	1.21601	3.10743	0.00304687	0.0216672	UP	4.00537	2.53367	0.696043	0.562182	1	FALSE	15.3299	7.39825	1.1272	0.0932725	0.293094	FALSE
RchiOBHmChr1g0366761	Putative Heat shock protein 70 family	0.324927	0.0360667	0.516814	0.265574	0.305615	0.353315	12.8706	1.39072	3.10482	0.00146867	0.0115669	UP	12.8234	6.65799	0.978369	0.14855	0.410383	FALSE	8.77885	10.2542	-0.243639	0.712207	0.896201	FALSE
RchiOBHmChr3g0481891	hypothetical protein	0.715227	0.0902443	0.963066	0.484797	1.22244	1.00437	16.5476	2.02537	3.09926	0.000237516	0.0023144	UP	13.9776	7.12113	0.937998	0.155462	0.421057	FALSE	20.558	17.0523	0.264372	0.574915	0.822785	FALSE
RchiOBHmChr2g0175351	Putative six-bladed beta-propeller, TolB	0.255236	0.0317253	0.0566372	0.00960479	0	0.0658442	11.0867	1.33051	3.09676	0.0033808	0.0237017	UP	1.54912	0.267241	2.12459	0.357348	1	FALSE	0	2.11074	-3.52233	0.129409	1	FALSE
RchiOBHmChr4g0442701	Putative RNA-directed RNA polymerase	1.5646	0.185434	2.31966	1.40547	2.84652	1.50721	113.899	13.1095	3.09335	7.1604e-21	4.02093e-19	UP	105.787	64.9608	0.699768	0.00704222	0.046997	UP	150.467	80.4419	0.904199	7.27086e-06	9.72925e-05	UP
RchiOBHmChr2g0118761	Putative protein kinase RLK-Pelle-SD-2b family	0.462313	0.0560009	1.68594	1.02785	2.14516	0.89932	29.5321	3.4611	3.08977	1.34354e-06	2.09015e-05	UP	67.5002	41.6648	0.699892	0.0213142	0.109633	FALSE	99.5072	42.1382	1.23804	1.93898e-06	2.89154e-05	UP
RchiOBHmChr3g0461981	Putative RNA-directed DNA polymerase	3.88021	0.470864	1.81149	1.24088	2.12554	1.54275	364.555	42.8848	3.08886	5.26571e-59	1.16821e-56	UP	106.65	74.018	0.518901	0.03933	0.169591	FALSE	144.971	106.231	0.453809	0.0186466	0.0882641	FALSE
RchiOBHmChr4g0392711	hypothetical protein	0.705412	0.090972	0.317645	0.0434478	0.849509	0.619175	13.5824	1.68919	3.08448	0.000826306	0.00695833	UP	3.83491	0.534482	2.67562	0.128154	1	FALSE	11.8593	8.75663	0.368731	0.589268	0.831384	FALSE
RchiOBHmChr4g0398631	Putative xyloglucan:xyloglucosyl transferase	2.18026	0.256234	38.5873	22.3597	149.217	95.0035	70.0883	8.00418	3.08226	1.25381e-13	4.2794e-12	UP	777.141	455.63	0.773221	6.10084e-09	1.98654e-07	UP	3480.42	2237.64	0.638268	7.22823e-16	3.32196e-14	UP
RchiOBHmChr4g0405171	hypothetical protein	3.9297	0.489357	0.629862	0.252846	0.479922	0.191659	37.8699	4.55965	3.08153	1.02653e-07	1.90789e-06	UP	3.81376	1.55085	1.26918	0.311329	1	FALSE	3.36558	1.35376	1.38125	0.315655	1	FALSE
RchiOBHmChr5g0023361	hypothetical protein	3.16671	0.386794	2.21311	1.28223	1.2	0.391171	132.235	15.653	3.0792	1.94294e-24	1.33351e-22	UP	57.9275	33.9714	0.776131	0.0115532	0.0691256	FALSE	36.3627	11.966	1.62082	0.0002106	0.00197015	UP
RchiOBHmChr1g0318731	Putative potassium channel, voltage-dependent, EAG /ELK /ERG	1.29905	0.15936	0.493024	0.289092	0.321338	0.415804	52.6229	6.25181	3.07385	3.02608e-11	8.48136e-10	UP	12.4963	7.43441	0.727709	0.277148	0.582364	FALSE	9.44886	12.3358	-0.365971	0.547893	0.807265	FALSE
RchiOBHmChr1g0341371	Putative cytochrome P450	0.337986	0.0390618	0.343606	0.166789	1.15106	0.469796	15.2787	1.71466	3.0734	0.000447934	0.00406664	UP	9.71942	4.78929	0.995837	0.207815	0.496565	FALSE	37.7755	15.5733	1.25187	0.00245028	0.0165418	UP
RchiOBHmChr2g0123361	Putative transcription factor Homobox-WOX family	0.092912	0	0.931581	0.311457	5.44082	1.47556	1.46445	0	3.06202	0.211945	1	FALSE	9.21812	3.1142	1.66727	0.0796645	0.275815	FALSE	62.3242	17.0709	1.87145	4.76629e-07	7.99983e-06	UP
RchiOBHmChr4g0444961	Putative transcription factor MYB-HB-like family	3.04953	0.385525	8.50529	1.88416	11.8181	4.78275	135.536	16.6106	3.06091	1.10739e-21	6.53298e-20	UP	237.004	53.0769	2.17548	1.87648e-24	2.52856e-22	UP	381.251	155.827	1.29457	2.88284e-19	1.6599e-17	UP
RchiOBHmChr2g0163781	Putative PMR5 domain, PC-Esterase	3.05895	0.382715	4.904	2.55649	1.49447	0.634067	112.815	13.6472	3.06062	9.48249e-20	4.99543e-18	UP	113.322	59.8053	0.931392	0.000119695	0.00155609	UP	39.9583	17.1506	1.1887	0.00390423	0.0245125	UP
RchiOBHmChr2g0145561	Putative transcription factor Homobox-WOX family	1.46416	0.180548	0.198208	0	0.340594	0.14866	23.5498	2.81321	3.05978	1.20218e-05	0.000156561	UP	1.99723	0	3.43457	0.150387	1	FALSE	3.97797	1.7504	1.26771	0.313694	1	FALSE
RchiOBHmChr2g0134771	hypothetical protein	1.27275	0.152341	7.42229	4.74643	17.6522	11.861	27.7886	3.23211	3.05372	2.07339e-06	3.13877e-05	UP	101.471	65.6747	0.630925	0.00663747	0.0448512	UP	279.453	189.576	0.566367	0.000152345	0.00148354	UP
RchiOBHmChr1g0382111	Putative transcription factor Homobox-WOX family	1.81832	0.23606	0.261848	0.10919	0.656766	0.335358	55.583	6.97844	3.05135	9.68403e-11	2.57231e-09	UP	5.00943	2.11063	1.2806	0.246835	1	FALSE	14.5722	7.50235	0.996263	0.111976	0.331177	FALSE
RchiOBHmChr2g0142221	Putative transcription factor Homobox-WOX family	0.968821	0.117731	0.140764	0	0.0234084	0.149138	15.5675	1.84139	3.05128	0.00048197	0.00434559	UP	1.41501	0	2.92352	0.273974	1	FALSE	0.275031	1.76212	-2.25902	0.30876	1	FALSE
RchiOBHmChr5g0057561	Putative Coiled-coil domain-containing protein	27.8068	3.43012	3.10023	0.630476	0.0977646	0.0980842	321.719	38.4813	3.04893	2.26653e-49	3.58807e-47	UP	22.4693	4.619	2.28376	0.000242744	0.00283514	UP	0.825092	0.831886	0.0459948	0.984373	1	FALSE
RchiOBHmChr2g0143401	Putative cadmium-exporting ATPase	0.557909	0.0679222	0.816121	0.687698	0.498947	0.0936115	13.0311	1.53995	3.04822	0.00177931	0.0136417	UP	11.9461	10.189	0.23944	0.724989	0.89655	FALSE	8.46649	1.61	2.29081	0.0457242	1	FALSE
RchiOBHmChr3g0484651	Putative transferase, protein kinase RLK-Pelle-LRR-II family	2.16845	0.270627	2.08292	1.29163	8.8234	5.14018	81.443	9.86708	3.04426	3.33457e-14	1.18565e-12	UP	48.9827	30.7122	0.683235	0.0394853	0.170116	FALSE	240.144	141.343	0.754642	2.94046e-06	4.21349e-05	UP
RchiOBHmChr1g0328141	Putative bifunctional inhibitor /plant lipid transfer protein /seed storage helical	5.33024	0.680312	13.8436	9.1455	6.88798	5.75759	43.934	5.41698	3.04247	2.89116e-09	6.49646e-08	UP	71.4613	47.7827	0.569204	0.0442131	0.184249	FALSE	41.1759	34.7526	0.24418	0.471337	0.754432	FALSE
RchiOBHmChr5g0041231	Putative beta-glucosidase	0.308122	0.0388814	0.908978	0.634604	1.69028	1.00121	15.284	1.8639	3.03983	0.00033642	0.00315612	UP	28.2206	19.9649	0.511858	0.273491	0.578665	FALSE	60.8114	36.3826	0.72631	0.0163385	0.0796353	FALSE
RchiOBHmChr4g0391971	Putative deacetoxyvindoline 4-hydroxylase	2.07773	0.254404	0.020495	0.034549	0.153873	0.363126	58.1037	6.9149	3.0388	3.13189e-11	8.76235e-10	UP	0.357758	0.612381	-0.827913	0.776123	1	FALSE	3.12788	7.43089	-1.18246	0.219836	0.499936	FALSE
RchiOBHmChr4g0435571	Putative carboxylesterase	1.90688	0.244163	3.04797	2.49121	0.928261	0.70409	56.7068	7.01418	3.03641	3.20112e-11	8.94808e-10	UP	56.7383	46.9212	0.286051	0.39784	0.698299	FALSE	20.0279	15.3382	0.387877	0.414248	0.708984	FALSE
RchiOBHmChr5g0061911	Putative laccase	0.177731	0.0230102	2.12122	1.07137	0.975772	0.41422	8.03924	1.00656	3.03434	0.0142105	0.0778155	FALSE	60.31	30.8302	0.95883	0.00408253	0.0303916	UP	32.1372	13.7785	1.21203	0.00509551	0.03063	UP
RchiOBHmChr5g0009331	Putative transcription factor NAM family	1.07498	0.13874	11.7848	12.593	59.9005	62.0711	40.6386	5.07054	3.03123	1.64899e-08	3.38644e-07	UP	278.872	301.391	-0.108135	0.472199	0.757198	FALSE	1640.81	1716.88	-0.0650239	0.440124	0.729623	FALSE
RchiOBHmChr5g0035311	hypothetical protein	2.85049	0.366291	3.24178	2.37049	3.86563	1.54556	66.5195	8.27718	3.02872	2.03167e-13	6.85998e-12	UP	47.4066	35.093	0.435116	0.189501	0.472456	FALSE	65.414	26.4358	1.28024	0.000183263	0.00174213	UP
RchiOBHmChr1g0327991	Putative TIR domain-containing protein	5.22014	0.671284	0.7621	0.656281	0.584214	0.346278	79.3077	9.86214	3.02522	6.68379e-15	2.49183e-13	UP	7.25293	6.3194	0.17327	0.829782	0.943283	FALSE	6.44092	3.85539	0.762656	0.409794	1	FALSE
RchiOBHmChr4g0427081	Putative ubiquitinyl hydrolase 1	0.567878	0.0735877	0.38443	0.261176	0.0410934	0.0160935	10.4008	1.308	3.02431	0.0032952	0.0231716	UP	4.41119	3.04285	0.479634	0.659341	1	FALSE	0.550062	0.217624	0.799034	0.813662	1	FALSE
RchiOBHmChr1g0367151	hypothetical protein	0.312816	0.0420754	5.43424	3.79869	20.7697	13.5519	5.03797	0.647881	3.02346	0.0537465	0.213731	FALSE	54.5334	38.5407	0.506753	0.141878	0.398957	FALSE	241.298	159.058	0.602432	0.00200453	0.0139852	UP
RchiOBHmChr0c21g0500361	Putative transcription factor Homobox-WOX family	2.55988	0.33165	0.927514	0.281979	1.53591	0.822651	54.6032	6.86395	3.02037	6.89849e-10	1.65643e-08	UP	12.4176	3.83177	1.67768	0.0289448	0.136751	FALSE	23.8135	12.8811	0.88791	0.0624728	0.222193	FALSE
RchiOBHmChr1g0323281	Putative cucumisin	0.861828	0.109705	0.132481	0.0949799	0.121166	0.0634465	47.8065	5.89312	3.01293	3.7952e-10	9.40678e-09	UP	4.60361	3.3354	0.467131	0.651786	1	FALSE	4.88061	2.57057	1.03008	0.366354	1	FALSE
RchiOBHmChr2g0129201	-	20.4852	2.66558	12.6564	3.14945	7.63336	3.26168	105.637	13.3222	3.00936	4.66964e-15	1.77452e-13	UP	40.8959	10.2859	2.02486	0.000153679	0.00193979	UP	28.6115	12.33	1.26482	0.00836885	0.0462786	UP
RchiOBHmChr1g0360811	Putative transcription factor bHLH family	0.404457	0.0509817	0.100811	0.0322258	0.272306	0.185041	20.1054	2.45453	3.00904	5.81572e-05	0.00065353	UP	3.13459	1.01637	1.62365	0.289661	1	FALSE	9.82136	6.74769	0.528139	0.449522	0.737733	FALSE
RchiOBHmChr1g0382491	Putative small auxin-up RNA	3.08022	0.396616	24.3003	14.4728	27.951	23.6864	57.5424	7.17862	3.00869	7.92583e-12	2.33135e-10	UP	284.304	171.374	0.728309	1.91373e-06	4.04061e-05	UP	378.714	324.103	0.222584	0.0899258	0.285703	FALSE
RchiOBHmChr2g0115511	Putative heavy metal-associated domain, HMA	0.76924	0.0992355	0.451306	0.208632	1.26862	0.595327	22.3175	2.79071	3.00714	1.86507e-05	0.00023474	UP	8.19291	3.84458	1.02562	0.233362	0.529065	FALSE	26.704	12.6541	1.05695	0.0296469	0.127122	FALSE
RchiOBHmChr2g0131881	Putative transcription factor Homobox-WOX family	2.55953	0.318651	1.61896	1.01989	3.27898	1.96171	64.6582	7.81723	3.00588	1.09429e-11	3.16851e-10	UP	25.6688	16.3253	0.679193	0.158545	0.426146	FALSE	60.1515	36.3221	0.751317	0.0308573	0.131012	FALSE
RchiOBHmChr5g0044241	Putative transcription factor C2H2 family	0.409831	0.0529275	0.496007	0.426504	0.583426	0.353534	9.95203	1.23852	3.00583	0.00498033	0.032837	UP	7.52399	6.56759	0.157374	0.850398	0.950795	FALSE	10.2841	6.29131	0.687851	0.336116	0.638413	FALSE
RchiOBHmChr3g0448771	hypothetical protein	1.82311	0.237137	2.95843	0.99429	5.05795	2.62517	15.0676	1.89864	3.00257	0.000357112	0.0033245	UP	15.306	5.21233	1.5406	0.0215161	0.110293	FALSE	30.3443	15.8986	0.940081	0.0281375	0.122134	FALSE
RchiOBHmChr2g0090921	Putative serine incorporator /TMS membrane protein	1.33961	0.175791	6.87012	6.28703	24.7384	22.0604	67.964	8.63586	3.00222	1.77389e-13	6.00893e-12	UP	218.382	202.25	0.10846	0.498349	0.775658	FALSE	910.64	819.854	0.153464	0.10883	0.324665	FALSE
RchiOBHmChr2g0165351	Putative protein kinase RLK-Pelle-CrRLK1L-1 family	1.50138	0.197158	0.911633	0.43462	1.5662	0.820888	108.423	13.7739	2.9937	3.54187e-18	1.67789e-16	UP	41.2567	19.8898	1.07082	0.00825837	0.0534652	FALSE	82.1191	43.4708	0.915413	0.000488087	0.00412388	UP
RchiOBHmChr2g0148841	Putative transcription factor Homobox-WOX family	0.714597	0.0951758	0.140212	0.245046	0.582657	0.465822	10.3392	1.33051	2.98537	0.00757537	0.0466048	UP	1.27659	2.24738	-0.756379	0.63356	1	FALSE	6.15103	4.94695	0.370507	0.682994	0.882829	FALSE
RchiOBHmChr0c31g0501301	-	8.55831	1.11855	0.524859	0.11621	1.4302	0.655124	71.2019	9.02002	2.98404	3.85244e-14	1.36825e-12	UP	2.72877	0.612381	2.07868	0.22663	1	FALSE	8.62884	3.97811	1.19838	0.187916	0.457695	FALSE
RchiOBHmChr3g0460011	Putative RNA-directed DNA polymerase	0.351895	0.0468891	0.202041	0.0499103	0.205388	0.180381	25.061	3.22914	2.98363	6.58174e-06	8.99542e-05	UP	9.02652	2.24738	2.10466	0.0322491	0.147894	FALSE	10.6265	9.40488	0.227681	0.726476	0.900831	FALSE
RchiOBHmChr3g0459761	hypothetical protein	2.78295	0.361438	8.6486	6.52747	6.58418	6.57187	100.971	12.7253	2.97876	1.79111e-18	8.6808e-17	UP	196.771	150.248	0.395241	0.0244587	0.120994	FALSE	173.452	174.769	-0.00289691	0.986308	0.996832	FALSE
RchiOBHmChr5g0024041	Putative cation efflux protein	1.15581	0.146637	12.0838	8.18018	12.1091	6.35648	38.7153	4.77207	2.97617	3.80985e-08	7.41333e-07	UP	253.714	173.934	0.545708	0.00129596	0.0117546	UP	294.443	156.091	0.9143	7.50379e-10	1.87424e-08	UP
RchiOBHmChr2g0168511	-	1.92984	0.253181	0.363031	0	0.709258	0.427798	14.2374	1.80665	2.96702	0.00101109	0.0083244	UP	1.67152	0	3.17547	0.175398	1	FALSE	3.78556	2.29917	0.819183	0.507135	1	FALSE
RchiOBHmChr3g0473341	Putative toll-like receptor, P-loop containing nucleoside triphosphate hydrolase	0.313907	0.0420753	0.10579	0.118356	0.178919	0.156692	34.2761	4.43292	2.9643	5.43878e-07	9.10888e-06	UP	7.24862	8.19634	-0.180481	0.808092	0.933883	FALSE	14.1671	12.5265	0.182177	0.740873	0.907054	FALSE
RchiOBHmChr2g0146611	hypothetical protein	0.582133	0.0780793	0.390555	0.200774	0.0905809	0.170063	26.9381	3.49584	2.96061	2.79146e-06	4.11198e-05	UP	11.3166	5.88981	0.966312	0.174636	0.451179	FALSE	3.03294	5.77539	-1.01211	0.323394	1	FALSE
RchiOBHmChr2g0140681	Putative transcription factor interactor and regulator AUX-IAA family	1.11856	0.147719	5.93311	4.21394	9.2609	6.73528	71.7894	9.158	2.95783	1.09003e-11	3.15908e-10	UP	238.414	171.416	0.477423	0.00384178	0.0289396	UP	430.942	316.494	0.444661	0.00023083	0.00213804	UP
RchiOBHmChr4g0399681	Putative ANTH domain-containing protein	0.764038	0.105376	1.69278	0.831502	1.02641	0.590276	32.0434	4.27045	2.95377	1.13115e-06	1.79158e-05	UP	44.514	22.0994	1.01721	0.00863332	0.0553691	FALSE	31.2244	18.1321	0.780255	0.0626847	0.22252	FALSE
RchiOBHmChr2g0165241	Putative transcription factor Homobox-WOX family	101.107	13.4784	21.7868	9.9301	1.13266	0.767045	3635.27	469.795	2.95261	1.02352e-19	5.38296e-18	UP	490.427	226.102	1.11773	0.252592	0.553827	FALSE	29.5895	20.1939	0.595937	0.208695	0.485297	FALSE
RchiOBHmChr2g0152611	Putative multi antimicrobial extrusion protein	0.0262326	0	0.0527126	0.325942	0.0498776	0.42233	1.33039	0	2.94745	0.242104	1	FALSE	1.67152	10.4562	-2.64881	0.00729795	0.048347	DOWN	1.83027	15.6868	-3.18284	0.000296089	0.00266628	DOWN
RchiOBHmChr3g0465351	hypothetical protein	2.99495	0.410309	12.2895	8.47968	72.0824	46.3613	58.4037	7.75603	2.94482	2.23123e-11	6.32107e-10	UP	150.199	104.773	0.526568	0.0108925	0.0659671	FALSE	1019.62	662.408	0.621554	9.23922e-10	2.28066e-08	UP
RchiOBHmChr1g0321351	Putative P-loop containing nucleoside triphosphate hydrolase	0.220877	0.0307069	0.159869	0.085388	0.185201	0.138256	9.9267	1.34275	2.93517	0.00737051	0.0455996	UP	4.51326	2.43672	0.930277	0.390437	1	FALSE	6.04595	4.55628	0.44324	0.644295	0.862052	FALSE
RchiOBHmChr4g0388591	Putative calcium-transporting ATPase	0.314908	0.0448115	0.573175	0.136092	0.70899	0.413993	12.2986	1.68919	2.92774	0.00221491	0.0164528	UP	14.0359	3.37519	2.07864	0.0057141	0.0397789	UP	20.1055	11.8468	0.787086	0.123412	0.352565	FALSE
RchiOBHmChr3g0495601	hypothetical protein	1.41066	0.195715	0	0	0.0456536	0.0210415	36.4314	4.88359	2.92697	3.18054e-07	5.51743e-06	UP	0	0	0	0	0	FALSE	0.850093	0.396639	1.22804	0.668513	1	FALSE
RchiOBHmChr4g0418091	hypothetical protein	1.39247	0.204356	0.0772229	0	0	0	9.84898	1.39999	2.91209	0.00615417	0.0392482	UP	0	0	0	0	0	FALSE	0	0	0	0	0	FALSE
RchiOBHmChr1g0317111	Putative sterol 24-C-methyltransferase	99.9262	13.7096	160.768	46.198	102.694	24.1243	4649.56	618.127	2.91172	4.36817e-217	1.251e-213	UP	4686.01	1362.5	1.78229	1.7645e-95	2.235e-92	UP	3465.02	822.24	2.07367	5.37092e-138	9.69719e-135	UP
RchiOBHmChr1g0373391	hypothetical protein	112.438	15.3609	155.859	102.17	202.312	127.208	1798.55	238.264	2.9102	9.46358e-148	1.29622e-144	UP	1562.49	1036.45	0.593849	3.59036e-09	1.2031e-07	UP	2347.81	1490.95	0.655423	9.2312e-12	2.91671e-10	UP
RchiOBHmChr4g0405301	Putative protein kinase RLK-Pelle-LRR-II family	5.43061	0.748592	3.68399	2.8482	4.96862	2.92734	347.606	46.3919	2.90463	1.74021e-49	2.76878e-47	UP	147.765	115.65	0.346769	0.0786463	0.273862	FALSE	230.76	137.335	0.741574	1.11271e-05	0.000141907	UP
RchiOBHmChr2g0165231	hypothetical protein	47.3428	6.58587	5.3606	1.94139	0.182227	0.0698621	683.951	92.211	2.90068	2.63703e-46	3.65967e-44	UP	48.5059	17.7934	1.47683	0.00171178	0.0148254	UP	1.90781	0.739502	1.42524	0.481721	1	FALSE
RchiOBHmChr2g0134721	hypothetical protein	0.712695	0.0998506	1.82133	1.46039	10.1901	3.61448	4.80075	0.647881	2.89965	0.0576147	0.224869	FALSE	7.71276	6.24775	0.309166	0.682784	0.87763	FALSE	49.9471	17.9018	1.46016	0.000138186	0.00136496	UP
RchiOBHmChr1g0349511	Putative Gnk2-like domain-containing protein	0.68013	0.0962606	2.49321	1.29109	2.33152	0.828653	18.8262	2.56902	2.89488	0.000441473	0.00401609	UP	43.2386	22.645	0.91898	0.020965	0.108544	FALSE	46.8667	16.8112	1.48581	8.19884e-05	0.000857081	UP
RchiOBHmChr3g0467351	-	0.89478	0.12495	0.166941	0.100184	0.565993	0.277257	11.401	1.53995	2.89098	0.00266889	0.0193194	UP	1.32978	0.807974	0.827329	0.68736	1	FALSE	5.21071	2.58229	1.00757	0.339938	1	FALSE
RchiOBHmChr4g0435741	Putative transcription factor C2H2 family	1.0526	0.147233	0	0	0	0	32.3886	4.38791	2.88963	3.27865e-07	5.67825e-06	UP	0	0	0	0	0	FALSE	0	0	0	0	0	FALSE
RchiOBHmChr1g0331741	Putative amino acid /polyamine transporter I, cationic amino acid transporter	0.411776	0.0574846	0.643087	0.570346	0.55515	0.250563	23.0189	3.11465	2.88818	1.4873e-05	0.000190156	UP	22.5057	20.2034	0.152222	0.729365	0.898401	FALSE	22.4905	10.2602	1.13304	0.0309792	0.13132	FALSE
RchiOBHmChr2g0092031	Putative IQ motif, EF-hand binding protein	0.764702	0.103979	0.818999	0.384204	0.658397	0.205027	41.0775	5.41995	2.88414	1.67966e-08	3.4472e-07	UP	27.5749	13.0888	1.06842	0.0202303	0.105647	FALSE	25.6412	8.07456	1.66056	0.00212552	0.0146795	UP
RchiOBHmChr2g0103421	Putative transcription factor B3-Domain family	0.399478	0.0567849	0.839636	0.66176	0.606294	0.643081	18.5172	2.54652	2.87454	0.000127155	0.00132379	UP	24.4258	19.475	0.335209	0.451272	0.741332	FALSE	20.3903	21.8823	-0.134113	0.770377	0.918746	FALSE
RchiOBHmChr5g0007751	Putative transcription factor C2C2-Dof family	6.01101	0.850385	7.94937	6.95737	8.12127	4.29046	236.248	32.3698	2.87358	3.63034e-38	4.027e-36	UP	195.742	173.4	0.180917	0.327174	0.634924	FALSE	231.692	123.602	0.902544	1.20576e-07	2.18638e-06	UP
RchiOBHmChr2g0157401	Putative IQ motif, EF-hand binding protein	8.83379	1.24377	1.67693	1.14526	2.13469	0.737153	374.132	51.024	2.87147	9.09208e-53	1.59127e-50	UP	44.4714	30.7651	0.512349	0.149479	0.412007	FALSE	65.5793	22.8674	1.5322	2.28842e-06	3.35719e-05	UP
RchiOBHmChr5g0081431	hypothetical protein	5.06038	0.71456	4.9483	3.56511	9.06821	5.03041	126.476	17.3197	2.8685	2.01776e-20	1.11129e-18	UP	77.5996	56.5044	0.475585	0.0933932	0.306905	FALSE	164.569	92.2082	0.838419	1.67237e-05	0.000205359	UP
RchiOBHmChr5g0057391	Putative tyrosine--tRNA ligase	0.42083	0.055099	0.424278	0.152519	0.790036	0.329363	10.9113	1.39072	2.86643	0.00390352	0.0267249	UP	6.90689	2.50837	1.4405	0.143658	0.402074	FALSE	14.8469	6.26442	1.19724	0.0691856	0.238289	FALSE
RchiOBHmChr2g0164261	hypothetical protein	1.62536	0.230855	4.23403	2.09959	1.43938	0.699686	36.4057	5.00105	2.86378	1.26729e-07	2.32654e-06	UP	59.4285	29.8553	0.986097	0.00208792	0.0174912	UP	23.4508	11.4828	1.05294	0.0556504	0.203836	FALSE
RchiOBHmChr5g0066841	Putative protein kinase RLK-Pelle-DLSV family	0.969235	0.136411	0.470516	0.361517	0.245755	0.144002	28.8969	3.93724	2.8606	6.64045e-06	9.0678e-05	UP	8.79775	6.82828	0.400785	0.590466	0.831431	FALSE	5.3158	3.14853	0.694781	0.505843	1	FALSE
RchiOBHmChr2g0175821	hypothetical protein	3.29381	0.471425	3.9221	2.39417	4.51869	2.1828	108.675	15.0624	2.85962	1.03788e-19	5.44938e-18	UP	81.0534	50.0841	0.695097	0.0081433	0.0528439	FALSE	108.186	52.7445	1.04345	1.3163e-05	0.000164469	UP
RchiOBHmChr1g0352791	Putative P-loop containing nucleoside triphosphate hydrolase	33.1263	4.73944	16.2245	11.2154	7.16396	4.02902	1081.88	149.916	2.85697	5.94375e-115	4.56697e-112	UP	331.895	232.199	0.519716	0.000849677	0.0082062	UP	169.724	96.3396	0.834905	2.83168e-05	0.000332295	UP
RchiOBHmChr1g0366921	Putative Heat shock protein 70 family	0.350607	0.0533993	0.792031	0.539349	0.682632	0.304886	9.29202	1.36525	2.85676	0.00755578	0.0465356	UP	13.1383	9.06316	0.524637	0.389014	0.69023	FALSE	13.1145	5.9158	1.15348	0.0851827	0.275235	FALSE
RchiOBHmChr4g0390501	Putative Zeta toxin domain, P-loop containing nucleoside triphosphate hydrolase	1.54014	0.227963	0.890158	0.726927	2.12419	1.09146	71.3879	10.2198	2.85554	6.47809e-12	1.91804e-10	UP	25.8459	21.3648	0.271382	0.518603	0.788037	FALSE	71.3574	37.0248	0.9503	0.00113222	0.00856348	UP
RchiOBHmChr2g0125571	Putative transcription factor Homobox-WOX family	0.943221	0.132868	1.4644	0.66437	3.2062	1.62138	13.66	1.87614	2.84976	0.00194068	0.0147141	UP	13.3204	6.10446	1.17958	0.0890873	0.297563	FALSE	33.7475	17.2175	1.01339	0.0309053	0.131095	FALSE
RchiOBHmChr3g0461411	Putative transcription factor Homobox-WOX family	0.492566	0.0705035	0.442367	0.478152	0.455664	0.432438	16.0164	2.22258	2.84787	0.000486595	0.00438211	UP	9.01992	9.87738	-0.125309	0.854146	0.951665	FALSE	10.7715	10.294	0.119738	0.865622	0.956768	FALSE
RchiOBHmChr3g0458371	Putative glucan endo-1,3-beta-D-glucosidase	19.487	2.80815	19.7513	14.2665	17.3859	11.6272	1205.85	168.301	2.84333	1.56925e-111	1.12355e-108	UP	765.896	560.022	0.449976	5.20003e-05	0.000765441	UP	780.725	527.328	0.562599	5.82441e-08	1.11702e-06	UP
RchiOBHmChr2g0160481	Putative transcription factor bHLH family	0.41914	0.0628915	0.0315147	0.064551	0.0410911	0.0270787	13.7061	1.99063	2.8412	0.00100894	0.00831188	UP	0.646308	1.34246	-1.03808	0.621939	1	FALSE	0.975108	0.652871	0.435446	0.853902	1	FALSE
RchiOBHmChr4g0431951	Putative transcription factor C2H2 family	1.23155	0.170931	1.24555	0.986323	1.52564	0.860699	43.511	5.87359	2.83879	2.37665e-08	4.75374e-07	UP	27.564	22.0997	0.296638	0.491297	0.770604	FALSE	39.0905	22.2998	0.773795	0.0438244	0.170371	FALSE
RchiOBHmChr2g0106321	Putative polysaccharide biosynthesis domain-containing protein	3.2496	0.475673	4.34701	2.90584	3.96157	2.35909	93.4775	13.268	2.82724	8.49999e-16	3.42862e-14	UP	78.3959	53.0569	0.565954	0.0359909	0.159602	FALSE	82.7094	49.7502	0.721802	0.00624357	0.0363131	UP
RchiOBHmChr4g0400101	Putative hydrolase	5.9729	0.876311	3.16929	1.39383	5.36904	2.8035	498.912	70.8088	2.82688	1.42666e-47	2.1402e-45	UP	165.815	73.881	1.16144	5.88578e-08	1.65672e-06	UP	325.432	171.651	0.916909	3.46693e-09	7.89493e-08	UP
RchiOBHmChr1g0351591	Putative gibberellin-44 dioxygenase	2.36949	0.346778	0.307926	0.21227	0.904007	0.390415	238.151	33.7606	2.82037	3.07583e-38	3.42395e-36	UP	19.3871	13.5392	0.491684	0.334585	0.641978	FALSE	65.9221	28.7761	1.16649	0.000180441	0.00171984	UP
RchiOBHmChr2g0166751	Putative transcription factor Homobox-WOX family	0.291531	0.0459509	12.1907	0.840182	30.1039	4.6764	4.68744	0.717367	2.81881	0.0636004	0.241369	FALSE	122.823	8.56023	3.91006	1.92054e-19	1.87127e-17	UP	351.363	55.1107	2.70212	5.80598e-28	5.68828e-26	UP
RchiOBHmChr4g0433271	Putative neprosin	2.9728	0.435848	3.86473	3.41574	2.16719	1.28156	142.063	20.1931	2.81091	5.28773e-23	3.40653e-21	UP	115.686	103.494	0.159079	0.464438	0.750932	FALSE	75.1082	44.8843	0.736493	0.0073693	0.0416629	UP
RchiOBHmChr2g0130341	Putative transcription factor Homobox-WOX family	1.68323	0.25143	0.272697	0.0859882	0.641887	0.578714	27.052	3.91177	2.80993	2.30696e-05	0.000285004	UP	2.74479	0.879622	1.54047	0.332548	1	FALSE	7.50372	6.81087	0.2006	0.80614	0.933954	FALSE
RchiOBHmChr2g0125551	-	0.106253	0	1.08977	0.626612	6.92376	3.21147	1.18597	0	2.80721	0.323611	1	FALSE	7.58377	4.41061	0.7955	0.336767	0.643825	FALSE	55.7887	26.1239	1.11592	0.00461712	0.0282583	UP
RchiOBHmChr5g0076831	Putative cellulose synthase (UDP-forming)	0.348107	0.0516575	1.44341	0.902776	1.6186	1.36152	21.4463	3.06767	2.79788	0.000157374	0.00160393	UP	55.6118	35.2425	0.649988	0.0498067	0.199989	FALSE	72.2807	61.3795	0.23937	0.346642	0.648322	FALSE
RchiOBHmChr1g0379011	-	10.2632	1.51826	2.49775	0.962527	0.740022	0.83462	58.8879	8.45188	2.79468	1.06218e-10	2.80015e-09	UP	8.98276	3.49119	1.38861	0.12251	0.365508	FALSE	3.08548	3.51253	-0.172748	0.87513	1	FALSE
RchiOBHmChr1g0352561	Putative UBX domain-containing protein 2 /7	1.11838	0.163951	1.00854	0.65114	0.944017	0.593042	50.004	7.12138	2.7938	5.46435e-09	1.18556e-07	UP	28.3307	18.4905	0.617347	0.167606	0.440282	FALSE	30.6541	19.4675	0.649445	0.153554	0.405112	FALSE
RchiOBHmChr5g0062181	Putative transcription factor C2C2-CO-like family	0.463065	0.0660251	0.985405	0.60336	6.71148	4.15834	12.8194	1.77191	2.79241	0.0020521	0.0154384	UP	17.1239	10.614	0.681715	0.220771	0.512536	FALSE	134.932	84.4377	0.675823	0.000967214	0.0074674	UP
RchiOBHmChr2g0107581	Putative formamidase	0.445461	0.064536	0.812404	0.461004	1.98763	1.57795	19.3683	2.72123	2.78901	0.000153743	0.00156997	UP	22.1362	12.7036	0.825428	0.129942	0.378588	FALSE	62.7812	50.289	0.346218	0.270761	0.565202	FALSE
RchiOBHmChr2g0133861	hypothetical protein	4.59996	0.679381	1.7084	1.32702	1.33133	1.22795	63.2408	9.06502	2.78879	3.93186e-09	8.66192e-08	UP	14.7515	11.5695	0.37664	0.524948	0.792995	FALSE	13.317	12.3896	0.121167	0.833443	0.945773	FALSE
RchiOBHmChr3g0468391	Putative EF-Hand 1, calcium-binding, P-loop containing nucleoside triphosphate hydrolase	0.357259	0.0529549	0.384635	0.233344	0.334973	0.141899	10.5195	1.50521	2.78258	0.00511024	0.0335741	UP	7.07588	4.36626	0.661019	0.464383	0.750928	FALSE	7.15114	3.06787	1.125	0.247883	1	FALSE
RchiOBHmChr1g0357111	Putative 3-hydroxyisobutyryl-CoA hydrolase	2.86866	0.420616	9.08614	4.41587	3.95958	2.0401	21.0388	3.00016	2.77839	6.94303e-05	0.000769351	UP	41.7793	20.5713	1.00751	0.0119875	0.0711696	FALSE	21.0378	10.9551	0.941338	0.0744003	0.250749	FALSE
RchiOBHmChr2g0098631	Putative peroxidase	1.28874	0.185667	0.659039	0.540478	0.261591	0.187821	35.5441	4.98152	2.77834	4.68662e-07	7.93777e-06	UP	11.3807	9.43985	0.287132	0.661863	0.868025	FALSE	5.2484	3.81312	0.379974	0.723839	1	FALSE
RchiOBHmChr3g0448571	Putative tripeptidyl-peptidase II	0.0703065	0.0107168	1.01243	0.573921	0.985954	0.403399	4.41409	0.647881	2.77794	0.0733752	0.26708	FALSE	39.8956	22.8738	0.809991	0.0321097	0.147388	FALSE	45.0191	18.577	1.3226	0.000776065	0.00619415	UP
RchiOBHmChr5g0073981	Putative cytochrome P450	1.96179	0.296815	4.00181	3.02405	5.17935	6.58463	85.9751	12.6201	2.77675	5.41186e-15	2.03935e-13	UP	109.88	84.1018	0.381642	0.0926952	0.305961	FALSE	164.754	211.451	-0.352916	0.0381632	0.153656	FALSE
RchiOBHmChr2g0165711	Putative transcription factor Homobox-WOX family	0.0838732	0	1.80536	0.478345	3.07121	1.71081	1.21184	0	2.77138	0.33104	1	FALSE	16.4296	4.39781	1.98469	0.00568067	0.0395719	UP	32.2945	18.1629	0.865384	0.0786507	0.261277	FALSE
RchiOBHmChr3g0466621	Putative protein-serine /threonine phosphatase	0.514241	0.0802137	0.577075	0.409185	1.81411	1.12778	30.6662	4.62913	2.77051	2.86297e-06	4.21262e-05	UP	21.5825	15.4795	0.466926	0.333003	0.640713	FALSE	78.5785	49.2954	0.694005	0.00972191	0.0523521	FALSE
RchiOBHmChr3g0448781	hypothetical protein	0.809406	0.130631	0.974789	0.172287	1.48739	0.418312	20.0381	3.13616	2.763	0.000719391	0.00616848	UP	15.1092	2.70396	2.50545	0.00127578	0.0115923	UP	26.7189	7.59129	1.78957	0.000658397	0.00536676	UP
RchiOBHmChr5g0062641	Putative major facilitator superfamily domain-containing protein	0.0298548	0	3.32258	0.476562	7.24959	1.24685	1.20147	0	2.7613	0.334136	1	FALSE	84.1828	12.23	2.78719	6.61586e-15	4.35324e-13	UP	212.708	36.9325	2.53811	3.6305e-31	4.09679e-29	UP
RchiOBHmChr3g0463871	Putative transcription factor Homobox-WOX family	0.0764226	0	0.141783	0.109731	1.47534	0.231643	1.20147	0	2.7613	0.334136	1	FALSE	1.39899	1.09427	0.372709	0.845077	1	FALSE	16.9326	2.68639	2.56039	0.000868489	0.00680886	UP
RchiOBHmChr2g0128711	Putative small GTPase superfamily, P-loop containing nucleoside triphosphate hydrolase	2.67502	0.407987	3.70407	2.50965	2.37964	1.52386	67.6135	9.9796	2.76006	4.11274e-12	1.23512e-10	UP	58.6767	40.261	0.540496	0.0813629	0.279389	FALSE	43.6164	28.2193	0.622459	0.070058	0.240557	FALSE
RchiOBHmChr0c19g0500011	hypothetical protein	2.46521	0.385166	0.0490942	0	0	0.0265069	27.479	4.15596	2.75714	7.00124e-06	9.52332e-05	UP	0	0	0	0	0	FALSE	0	0	0	0	0	FALSE
RchiOBHmChr1g0316001	Putative transcription factor C2H2 family	0.0910401	0	0.0347828	0.527843	0.740406	2.30533	1.1911	0	2.75695	0.381875	1	FALSE	0.28855	4.40436	-3.65702	0.0280597	1	FALSE	7.06853	22.2228	-1.64657	0.00342691	0.0219352	DOWN
RchiOBHmChr4g0436561	Putative nucleotide-binding alpha-beta plait domain-containing protein	0.833171	0.137378	0.138787	0.165949	0.0790589	0.141658	17.5685	2.79998	2.75089	0.000670097	0.00579151	UP	1.83767	2.22208	-0.25646	0.859437	1	FALSE	1.20267	2.18565	-0.954839	0.550443	1	FALSE
RchiOBHmChr1g0340151	Putative xenobiotic-transporting ATPase	0.263249	0.0422991	0.682917	0.384275	1.67799	0.7708	31.7593	4.91833	2.74556	5.58034e-06	7.73075e-05	UP	51.4898	29.3604	0.820816	0.0235209	0.117642	FALSE	146.745	68.0102	1.11153	1.48337e-05	0.00018389	UP
RchiOBHmChr2g0173731	hypothetical protein	5.5096	0.842903	1.88227	1.43715	1.13971	0.56473	467.324	69.2682	2.74463	3.76366e-54	6.97451e-52	UP	100.044	77.3344	0.367516	0.119106	0.358951	FALSE	70.1526	35.092	0.996695	0.000630126	0.0051663	UP
RchiOBHmChr3g0469131	hypothetical protein	9.2843	1.41015	0.151721	0.159107	1.07378	1.20649	186.301	27.4541	2.73997	1.59273e-17	7.27185e-16	UP	1.90688	2.02648	-0.134633	0.926625	1	FALSE	15.5995	17.6971	-0.163776	0.750968	0.910803	FALSE
RchiOBHmChr4g0433121	hypothetical protein	8.65839	1.33731	8.70435	7.34363	7.05395	3.87754	102.471	15.3198	2.73859	9.84641e-16	3.95148e-14	UP	64.4949	55.0837	0.223467	0.430655	0.725302	FALSE	60.4755	33.6178	0.821084	0.0189802	0.0895412	FALSE
RchiOBHmChr2g0109921	hypothetical protein	8.25356	1.27647	3.79542	2.07859	6.58724	3.22014	254.292	38.0942	2.7379	1.07489e-36	1.15178e-34	UP	73.2525	40.5353	0.868025	0.00371746	0.0282213	UP	147.106	72.6677	1.00277	1.03402e-05	0.00013308	UP
RchiOBHmChr2g0147241	hypothetical protein	1.23453	0.187076	0.219345	0.233076	0.50405	0.0955064	24.9787	3.67055	2.73659	2.03586e-05	0.00025481	UP	2.77684	2.99026	-0.132261	0.914494	1	FALSE	7.38849	1.41926	2.29403	0.0361844	1	FALSE
RchiOBHmChr2g0107511	Putative peroxidase	0.462017	0.0702677	0.387707	0.256441	0.769074	0.489569	14.2528	2.09585	2.72961	0.00126642	0.010162	UP	7.49341	5.01674	0.551351	0.494274	0.773024	FALSE	17.195	11.0652	0.624592	0.253746	0.544522	FALSE
RchiOBHmChr1g0369591	hypothetical protein	0.390038	0.0604849	0.22293	0.218321	0.266835	0.198511	14.3972	2.16533	2.7252	0.000831416	0.00699016	UP	5.15957	5.10089	0.0368924	0.966605	0.990347	FALSE	7.15114	5.37876	0.377004	0.656671	0.868095	FALSE
RchiOBHmChr3g0449221	hypothetical protein	5.99089	0.916946	2.21342	1.73941	1.89881	1.13238	129.657	19.2355	2.72283	6.74645e-19	3.34172e-17	UP	30.0503	23.9001	0.337306	0.418554	0.715516	FALSE	29.8069	17.9533	0.738565	0.081761	0.267681	FALSE
RchiOBHmChr3g0450941	Putative RNA-directed DNA polymerase	0.37948	0.0610204	0.207237	0.247663	0.31327	0.160854	12.4017	1.93338	2.7182	0.00233951	0.0172765	UP	4.24073	5.13443	-0.28679	0.752247	0.907822	FALSE	7.43124	3.84942	0.939476	0.289058	0.586018	FALSE
RchiOBHmChr2g0139471	Putative [Myosin heavy-chain] kinase transcription factor WD40-like family	0.666369	0.106871	0.128773	0.025851	0.0504624	0.0247366	30.6095	4.75884	2.71389	5.65226e-06	7.82007e-05	UP	3.69567	0.749127	2.40138	0.125525	1	FALSE	1.68026	0.831886	0.96629	0.589347	1	FALSE
RchiOBHmChr2g0162131	hypothetical protein	1.30766	0.20035	2.01902	12.2044	0.664918	11.8451	12.1542	1.80665	2.71274	0.00245742	0.0179954	UP	11.7779	71.9481	-2.58982	6.16661e-12	3.05115e-10	DOWN	4.48056	80.7096	-4.19265	2.28407e-17	1.16872e-15	DOWN
RchiOBHmChr4g0402441	Putative transcription factor interactor and regulator AUX-IAA family	1.04898	0.160561	0.25905	0.29984	1.33399	1.11422	20.1313	2.98792	2.70822	0.00011289	0.00118625	UP	3.10767	3.64868	-0.214448	0.863162	1	FALSE	18.5977	15.6693	0.270118	0.579248	0.825694	FALSE
RchiOBHmChr1g0357121	Putative 3-hydroxyisobutyryl-CoA hydrolase	6.2842	0.99561	15.2589	7.17829	9.32852	5.05356	185.972	28.5623	2.70538	3.12885e-29	2.60762e-27	UP	283.018	134.819	1.06866	7.92672e-11	3.35799e-09	UP	200.339	109.624	0.868076	1.23747e-06	1.91429e-05	UP
RchiOBHmChr4g0424091	Putative cGMP-dependent kinase, Ion transport domain-containing protein	0.284767	0.0458648	0.0633158	0.074949	0.0635226	0.0266844	26.1074	4.07621	2.70506	5.76444e-05	0.000648329	UP	3.62646	4.34551	-0.29356	0.775847	0.918783	FALSE	4.2106	1.78901	1.20534	0.30298	1	FALSE
RchiOBHmChr2g0130741	-	0.14302	0.0238211	4.59072	2.2391	17.5414	10.9411	4.23855	0.682624	2.70367	0.0828088	0.290472	FALSE	85.2536	42.0793	1.03333	0.0047229	0.0340869	UP	377.204	237.52	0.668537	0.299849	0.597422	FALSE
RchiOBHmChr4g0409791	Putative pectinesterase	1.21427	0.197071	22.1111	13.7562	30.2609	15.1647	55.3254	8.69014	2.70326	2.07665e-07	3.70656e-06	UP	631.991	397.927	0.670364	0.000676651	0.00674335	UP	1001.88	506.885	0.988264	1.86156e-10	4.97933e-09	UP
RchiOBHmChr5g0054991	hypothetical protein	0.383096	0.058558	0.0956663	0.11812	0.343053	0.0906464	9.9779	1.48271	2.70278	0.00592474	0.03801	UP	1.56514	1.95484	-0.300945	0.83852	1	FALSE	6.51087	1.74099	1.75197	0.163672	1	FALSE
RchiOBHmChr1g0321091	Putative P-loop containing nucleoside triphosphate hydrolase, leucine-rich repeat domain, L	0.954419	0.154282	0.792984	0.605406	0.626001	0.383939	99.2844	15.5355	2.69196	6.04988e-17	2.65445e-15	UP	51.6786	39.9329	0.377249	0.214689	0.504989	FALSE	47.3066	29.2513	0.722753	0.0440892	0.171163	FALSE
RchiOBHmChr4g0446271	Putative gibberellin 2-beta-dioxygenase	0.396343	0.0617898	1.24459	1.06062	2.17266	1.70348	14.0823	2.13059	2.68981	0.00214404	0.0160132	UP	27.7505	23.93	0.219913	0.587554	0.829883	FALSE	56.1279	44.4371	0.337707	0.245643	0.534666	FALSE
RchiOBHmChr5g0058801	Putative transcription factor %26 lipid binding Homobox-WOX family	3.68641	0.589123	1.81591	1.00714	1.97362	1.27456	331.955	51.4224	2.68703	3.65576e-47	5.25879e-45	UP	102.445	57.4977	0.832483	0.000434549	0.00465473	UP	128.928	84.1169	0.603963	0.00410277	0.0255579	UP
RchiOBHmChr1g0378221	Putative protein kinase RLK-Pelle-CrRLK1L-1 family	3.64202	0.583691	7.09687	2.59993	7.13602	2.33823	287.341	44.623	2.67975	2.40498e-40	2.82702e-38	UP	350.833	130.085	1.43797	3.40063e-18	3.03339e-16	UP	408.307	135.138	1.60214	1.39282e-20	8.65022e-19	UP
RchiOBHmChr1g0374701	Putative pectinesterase	3.55149	0.566461	4.23311	2.07914	8.04143	4.40577	53.819	8.32515	2.67485	9.12054e-10	2.16359e-08	UP	40.2337	19.9677	1.03236	0.0127781	0.0746559	FALSE	88.5528	48.949	0.874939	0.00072307	0.00581146	UP
RchiOBHmChr2g0091711	Putative RNA-directed RNA polymerase	1.66309	0.266	0.543985	0.210346	0.886022	0.399472	141.265	21.8985	2.67393	1.69878e-21	9.86511e-20	UP	28.9719	11.3586	1.33817	0.0132549	0.0768212	FALSE	54.5879	24.8729	1.10722	0.00125569	0.00936285	UP
RchiOBHmChr2g0105601	Putative transcription factor HSF-type-DNA-binding family	1.4729	0.236889	5.25339	3.57671	22.4739	13.9671	57.3881	8.93829	2.66738	4.55648e-10	1.11533e-08	UP	128.327	88.3796	0.549841	0.0123711	0.072815	FALSE	635.474	398.911	0.671243	3.97279e-09	8.95127e-08	UP
RchiOBHmChr2g0165811	Putative transcription factor Homobox-WOX family	0.856652	0.147047	0	0.0385679	0.102408	0.15311	12.1847	2.02537	2.66498	0.00462906	0.0308895	UP	0	0	0	0	0	FALSE	1.05772	1.58655	-0.527258	0.807682	1	FALSE
RchiOBHmChr1g0384031	Putative laccase	0.167202	0.026189	0.116168	0.127537	3.15237	2.79012	9.73566	1.48271	2.66399	0.0069092	0.0432552	UP	4.24073	4.71765	-0.139789	0.883026	0.961362	FALSE	133.219	119.051	0.167047	0.392692	0.69099	FALSE
RchiOBHmChr1g0348541	hypothetical protein	2.65505	0.416503	25.8616	8.6207	33.5024	16.4428	59.4809	9.07096	2.66376	9.17941e-10	2.17591e-08	UP	362.957	122.372	1.57112	1.80907e-21	2.01005e-19	UP	544.253	269.821	1.01437	1.46148e-14	5.89184e-13	UP
RchiOBHmChr5g0043291	hypothetical protein	0.816909	0.134473	0.492177	0.26441	0.544876	0.294717	30.1195	4.80384	2.66154	3.86712e-06	5.54258e-05	UP	11.3873	6.2034	0.845391	0.239109	0.536002	FALSE	14.582	7.96449	0.886778	0.147589	0.395653	FALSE
RchiOBHmChr2g0170361	Putative Zinc finger, RING /FYVE /PHD-type	1.68148	0.278555	3.58855	2.77049	5.99696	3.32233	89.9972	14.4218	2.65601	7.65871e-13	2.45196e-11	UP	120.454	94.0946	0.366591	0.102421	0.326535	FALSE	232.996	130.387	0.836167	9.05214e-07	1.43906e-05	UP
RchiOBHmChr3g0464431	-	55.564	9.08113	10.1573	2.32702	1.45151	0.615421	1252.32	198.3	2.65332	1.08895e-77	4.03592e-75	UP	143.373	33.2831	2.09522	1.19982e-15	8.61049e-14	UP	23.7156	10.1501	1.24632	0.0166608	0.0808322	FALSE
RchiOBHmChr2g0140051	Putative casparian strip membrane protein	0.992087	0.165539	0	0	0	0.0243324	24.0506	3.88926	2.6527	3.81686e-05	0.000448164	UP	0	0	0	0	0	FALSE	0	0.435248	-1.38746	0.732551	1	FALSE
RchiOBHmChr4g0435661	Putative amino acid transporter, transmembrane domain-containing protein	0.549061	0.0965657	0.261734	0.0608361	0.33806	0.161213	22.2144	3.7718	2.63655	0.00018283	0.00183547	UP	6.62776	1.5571	2.21768	0.0553485	0.215847	FALSE	9.93152	4.77966	1.05358	0.164832	0.422262	FALSE
RchiOBHmChr3g0448061	Putative xenobiotic-transporting ATPase	0.0810083	0.0131429	0.643941	0.211138	1.28968	0.485868	7.71415	1.21601	2.63492	0.0167232	0.0885727	FALSE	38.466	12.819	1.53871	0.00310719	0.0243774	UP	89.2079	33.9584	1.37406	8.69374e-07	1.38598e-05	UP
RchiOBHmChr2g0091701	hypothetical protein	0.410757	0.0723616	0.137379	0.0794295	0.259685	0.0804697	13.9743	2.38405	2.6345	0.00202495	0.0152759	UP	2.92697	1.70665	0.796787	0.553887	1	FALSE	6.41592	2.00664	1.65443	0.109463	1	FALSE
RchiOBHmChr4g0413971	Putative leucine-rich repeat domain, L domain-containing protein	0.413292	0.067669	0.578052	0.324671	0.394341	0.261374	30.6093	4.86406	2.63315	2.31289e-06	3.46801e-05	UP	26.8508	15.26	0.828424	0.0791295	0.274841	FALSE	21.1853	14.2043	0.538197	0.295116	0.592459	FALSE
RchiOBHmChr3g0490771	Putative P-loop containing nucleoside triphosphate hydrolase	0.198123	0.0327147	0.943153	0.503305	1.85121	0.466762	5.73935	0.914576	2.63086	0.0417117	0.177453	FALSE	17.1182	9.2525	0.874685	0.128078	0.375564	FALSE	38.9231	9.9139	1.94973	3.91968e-05	0.000443968	UP
RchiOBHmChr3g0456621	Putative minus-end-directed kinesin ATPase	45.162	7.53008	36.2924	28.2447	25.7742	13.6213	1520.67	245.529	2.62848	6.89041e-85	3.19219e-82	UP	765.445	603.054	0.343463	0.00199162	0.0168336	UP	629.517	336.001	0.906138	5.90818e-15	2.45223e-13	UP
RchiOBHmChr3g0456631	-	30.2458	5.0489	25.1346	19.5235	16.6852	9.25888	343.619	55.5856	2.62731	1.80239e-47	2.66576e-45	UP	178.94	140.797	0.341673	0.0702144	0.254033	FALSE	137.465	77.0817	0.830178	0.000323358	0.00287496	UP
RchiOBHmChr2g0131191	Putative beta-amylase	1.60471	0.262189	0.184852	0	0	0	13.4483	2.13059	2.62553	0.0018842	0.0143619	UP	0.972023	0	2.40116	0.431272	1	FALSE	0	0	0	0	0	FALSE
RchiOBHmChr2g0170711	Putative EamA domain-containing protein	0.496345	0.0850692	3.46174	5.82578	20.7665	20.5883	13.4121	2.21034	2.6186	0.00390917	0.0267544	UP	58.5483	99.7129	-0.761129	0.00199726	0.0168655	DOWN	406.631	407.07	-0.00071775	0.995136	0.998732	FALSE
RchiOBHmChr3g0466221	-	2.12967	0.358763	0	0	0	0	78.2877	12.7948	2.61341	3.30442e-13	1.09348e-11	UP	0	0	0	0	0	FALSE	0	0	0	0	0	FALSE
RchiOBHmChr2g0120991	hypothetical protein	1.83814	0.309826	0.784048	0.268177	0.376863	0.0377422	26.5101	4.33067	2.6129	1.16747e-05	0.000152483	UP	7.07075	2.44952	1.46857	0.147032	0.408103	FALSE	3.93557	0.396639	3.50621	0.0385751	1	FALSE
RchiOBHmChr5g0037931	Putative small GTPase superfamily, P-loop containing nucleoside triphosphate hydrolase	5.36657	0.899026	6.97077	2.52405	5.08749	2.69426	185.385	30.1155	2.61262	2.04764e-26	1.53223e-24	UP	150.965	55.3072	1.45428	7.32578e-11	3.11383e-09	UP	127.543	68.1915	0.919167	8.48979e-05	0.000884934	UP
RchiOBHmChr2g0125111	Putative transcription factor Homobox-WOX family	2.82755	0.486326	0.490591	0.474129	0.312896	0.281872	44.5273	7.44136	2.61259	2.51598e-05	0.000307451	UP	4.84328	4.74295	0.0498194	0.960733	0.988443	FALSE	3.57793	3.25629	0.173988	0.881171	1	FALSE
RchiOBHmChr2g0170631	Putative powdery mildew resistance protein, RPW8	0.400126	0.0660382	0.641185	0.438508	0.43868	0.303693	24.9578	4.00673	2.61179	5.7399e-05	0.000646262	UP	25.1012	17.3624	0.553527	0.238768	0.535617	FALSE	19.8703	13.8897	0.543159	0.307528	0.605592	FALSE
RchiOBHmChr4g0437131	Putative serine aminopeptidase, S33, alpha /Beta hydrolase	0.648182	0.111963	0.159834	0.170467	0.240142	0.112664	28.7679	4.81608	2.61165	2.19048e-05	0.000272538	UP	4.43233	4.79555	-0.114091	0.905138	0.969345	FALSE	7.73346	3.65869	1.0985	0.228917	0.512337	FALSE
RchiOBHmChr2g0120981	hypothetical protein	2.86683	0.48069	3.87757	2.32018	8.45605	5.47823	38.1122	6.21904	2.61003	1.21163e-06	1.90408e-05	UP	32.3229	19.5589	0.759146	0.104599	0.331275	FALSE	81.6296	53.3858	0.621426	0.0154893	0.0763205	FALSE
RchiOBHmChr3g0462641	hypothetical protein	2.40048	0.411459	1.62555	1.33812	3.32194	2.84796	135.638	22.5047	2.60733	2.59659e-21	1.48458e-19	UP	57.5377	47.9191	0.265012	0.350812	0.656363	FALSE	136.217	117.935	0.207556	0.32481	0.625887	FALSE
RchiOBHmChr3g0458271	Putative methionine adenosyltransferase	1.63478	0.271963	1.19623	0.828165	1.68033	1.29434	71.0372	11.4775	2.60077	4.60602e-12	1.38062e-10	UP	32.5683	22.8505	0.489806	0.217454	0.507815	FALSE	52.95	41.2429	0.334696	0.279616	0.575137	FALSE
RchiOBHmChr2g0124071	Putative transcription factor Homobox-WOX family	4.40874	0.763907	0.912593	0.655814	0.24504	0.0639567	69.4384	11.6771	2.59468	6.31092e-07	1.04309e-05	UP	9.00821	6.54655	0.477077	0.606215	0.83956	FALSE	2.80538	0.739502	2.03555	0.234499	1	FALSE
RchiOBHmChr2g0175961	hypothetical protein	1.11844	0.193619	0.76272	0.0522656	0.0795563	0.113416	13.6082	2.27982	2.59309	0.00282307	0.0202678	UP	5.8153	0.403987	4.00618	0.0119559	1	FALSE	0.705148	1.0109	-0.492221	0.834953	1	FALSE
RchiOBHmChr1g0369581	Putative P-loop containing nucleoside triphosphate hydrolase, leucine-rich repeat domain, L	0.227321	0.0421704	0.137096	0.0779815	0.110102	0.0972464	11.8136	2.11736	2.5928	0.00723256	0.0449226	UP	4.46007	2.56722	0.792559	0.456862	1	FALSE	4.1606	3.6973	0.199842	0.858541	1	FALSE
RchiOBHmChr5g0057021	Putative major facilitator superfamily domain-containing protein	0.666767	0.114196	0.523035	0.29211	0.682763	0.325368	31.7953	5.26775	2.59056	2.33773e-06	3.50027e-05	UP	15.6566	8.82122	0.857027	0.173056	0.448569	FALSE	23.616	11.3577	1.08603	0.0311787	0.131922	FALSE
RchiOBHmChr3g0497471	Putative transcription factor NAM family	0.548739	0.0932396	1.74128	0.808085	3.05129	2.07064	24.6171	4.05173	2.58797	0.000112218	0.00118116	UP	49.057	23.0458	1.10142	0.0023727	0.0194523	UP	99.4841	68.1987	0.543041	0.0179652	0.085713	FALSE
RchiOBHmChr3g0488381	-	0.436138	0.0771897	0.0674957	0.0495264	0.140895	0.0464802	13.01	2.22258	2.58708	0.00254007	0.018506	UP	1.26057	0.938469	0.41885	0.831895	1	FALSE	3.03294	1.0109	1.61445	0.297965	1	FALSE
RchiOBHmChr4g0428021	hypothetical protein	9.66724	1.6717	0.910346	0.795667	0.339982	0.163252	440.242	73.7312	2.58563	5.3582e-48	8.15456e-46	UP	25.9777	22.979	0.171934	0.673834	0.873516	FALSE	11.2266	5.44194	1.0896	0.136849	0.377345	FALSE
RchiOBHmChr4g0401651	Putative protein kinase RLK-Pelle-RLCK-Os family	0.623881	0.110878	41.3123	10.8112	55.1843	36.5191	17.4238	2.99719	2.58275	0.000792924	0.00670771	UP	724.209	191.746	1.91586	8.2591e-48	3.26918e-45	UP	1119.86	748.355	0.58245	9.34156e-11	2.62766e-09	UP
RchiOBHmChr5g0029381	Putative alpha,alpha-trehalose-phosphate synthase (UDP-forming)	10.217	1.77122	3.92839	2.54065	3.90006	2.35415	856.436	143.772	2.57708	1.51589e-63	3.8512e-61	UP	206.411	135.089	0.615506	0.000376311	0.00411974	UP	237.194	144.538	0.724453	8.01029e-05	0.000841197	UP
RchiOBHmChr4g0409781	hypothetical protein	3.90783	0.678985	32.4345	24.9186	19.8506	20.6105	96.7066	16.2661	2.57529	6.28201e-16	2.5635e-14	UP	502.958	390.971	0.364581	0.00305046	0.0239992	UP	356.326	373.693	-0.0714424	0.559243	0.813536	FALSE
RchiOBHmChr3g0471191	hypothetical protein	53.2005	9.18178	21.4482	17.5245	28.2965	13.7483	1126.69	188.411	2.57513	5.78558e-75	2.02514e-72	UP	284.325	235.143	0.27748	0.0987427	0.318859	FALSE	434.422	213.219	1.02327	6.80714e-15	2.8161e-13	UP
RchiOBHmChr2g0129821	hypothetical protein	5.10264	0.890945	7.7857	3.07714	28.8166	15.6943	65.8962	11.1354	2.57267	1.51697e-10	3.93325e-09	UP	62.9687	25.1863	1.33627	0.000583135	0.00594469	UP	270.209	148.511	0.875329	0.000157818	0.00152783	UP
RchiOBHmChr5g0072201	Putative transcription factor bHLH family	1.16332	0.203166	0	0	0.0430733	0	26.1129	4.41041	2.57237	1.83976e-05	0.000232017	UP	0	0	0	0	0	FALSE	0.700077	0	1.98927	0.567149	1	FALSE
RchiOBHmChr1g0336991	Putative RNA helicase	0.157525	0.0246231	0.801719	0.292804	0.433209	0.247123	8.71486	1.33348	2.5723	0.0245016	0.118988	FALSE	27.8314	10.3087	1.42018	0.00448626	0.0326863	UP	17.4302	10.0191	0.849625	0.13799	0.379415	FALSE
RchiOBHmChr2g0125951	Putative transcription factor Homobox-WOX family	0.97862	0.170819	0.12446	0.210625	0.174302	0.157732	15.0675	2.54652	2.56778	0.00126142	0.0101271	UP	1.20739	2.05179	-0.711137	0.664403	1	FALSE	1.95022	1.77729	0.21265	0.890485	1	FALSE
RchiOBHmChr5g0050621	Putative C2 domain-containing protein	1.0589	0.182922	0.433156	0.158009	0.940855	0.430725	45.5068	7.62003	2.56751	2.40287e-08	4.80315e-07	UP	11.6423	4.29292	1.43239	0.0633836	0.237213	FALSE	29.3115	13.5549	1.09644	0.0164422	0.079971	FALSE
RchiOBHmChr2g0166631	hypothetical protein	0.52271	0.0913386	0.467674	0.273597	0.823025	0.988613	11.2001	1.8864	2.56702	0.00740968	0.0458026	UP	6.28091	3.72033	0.766162	0.416227	0.713634	FALSE	12.8094	15.5406	-0.283523	0.596261	0.835459	FALSE
RchiOBHmChr2g0128871	Putative transcription factor Homobox-WOX family	12.5826	2.21469	1.60935	0.695707	1.72594	0.947539	318.795	54.3944	2.55835	1.03301e-25	7.51566e-24	UP	25.5653	11.159	1.24101	0.0483997	0.196335	FALSE	31.7549	17.6162	0.835505	0.0560563	0.204967	FALSE
RchiOBHmChr2g0085911	Putative transcription factor bHLH family	2.91472	0.513499	3.22376	2.35767	7.48147	4.41336	132.57	22.6099	2.5582	2.13262e-20	1.17045e-18	UP	91.8629	67.9795	0.432672	0.0825044	0.282062	FALSE	246.785	146.997	0.757492	1.05769e-05	0.000135715	UP
RchiOBHmChr5g0079811	Putative TIR domain, P-loop containing nucleoside triphosphate hydrolase	0.343417	0.0598464	0.28842	0.156709	0.280539	0.122954	34.3991	5.81338	2.55633	1.43393e-06	2.21872e-05	UP	18.1011	9.94903	0.872443	0.107967	0.337652	FALSE	20.3928	9.014	1.20089	0.029235	0.125861	FALSE
RchiOBHmChr4g0443161	Putative hydrolase	1.98206	0.358432	11.772	4.36572	17.0105	7.01902	55.4743	9.69967	2.55202	1.67999e-09	3.88866e-08	UP	206.263	77.352	1.42655	1.05164e-11	5.03617e-10	UP	345.022	143.828	1.26105	3.95043e-16	1.8595e-14	UP
RchiOBHmChr1g0374751	Putative transcription factor Homobox-WOX family	2.28437	0.393035	0.473164	0	0.0969101	0.018335	36.6845	6.13732	2.54883	7.76951e-06	0.000104779	UP	4.76317	0	4.68398	0.00872704	1	FALSE	1.13019	0.217624	1.71209	0.506786	1	FALSE
RchiOBHmChr2g0125541	-	0.288849	0.0490065	1.1638	0.564268	6.89905	2.91243	3.58891	0.590636	2.53826	0.111937	0.356884	FALSE	9.0797	4.43591	1.09129	0.22175	0.513632	FALSE	62.1818	26.5297	1.24136	0.00300289	0.0195831	UP
RchiOBHmChr3g0456641	Putative minus-end-directed kinesin ATPase	25.4448	4.52434	22.258	15.0929	13.1236	7.51177	917.043	157.877	2.5373	4.75524e-69	1.38708e-66	UP	502.343	345.115	0.538872	0.000342174	0.00379689	UP	343.224	198.36	0.789973	3.10632e-07	5.35961e-06	UP
RchiOBHmChr1g0367531	Putative leucine-rich repeat-containing, plant-type, leucine-rich repeat domain, L	0.0277675	0.00507127	0.440656	0.128068	0.552318	0.438696	2.01628	0.358683	2.53711	0.240966	1	FALSE	20.1464	5.92961	1.80971	0.0041543	0.0308263	UP	29.2093	23.4456	0.312068	0.453804	0.740768	FALSE
RchiOBHmChr4g0447111	Putative non-specific serine /threonine protein kinase	0.428486	0.0762198	0	0.0509161	0.0252101	0.0393909	29.2225	5.02355	2.53629	2.04842e-05	0.000256077	UP	0	2.21583	-3.65093	0.112809	1	FALSE	1.25014	1.96803	-0.584086	0.715987	1	FALSE
RchiOBHmChr5g0004531	Putative P-loop containing nucleoside triphosphate hydrolase, leucine-rich repeat domain, L	0.553501	0.0973316	0.531154	0.34782	0.504085	0.297379	25.6956	4.38791	2.53297	8.81932e-05	0.000948566	UP	15.483	10.2544	0.592114	0.297028	0.602982	FALSE	17.025	10.1467	0.733648	0.185531	0.454116	FALSE
RchiOBHmChr4g0425321	Putative protein kinase TKL-CTR1-DRK-2 family	0.243669	0.0410758	0.224352	0.177848	0.428861	0.184771	13.9024	2.28279	2.52871	0.00293142	0.0209505	UP	8.04506	6.4371	0.331913	0.67268	0.872786	FALSE	17.7625	7.71998	1.23798	0.0340463	0.141011	FALSE
RchiOBHmChr4g0391431	Putative protein kinase RLK-Pelle-DLSV family	0.23343	0.0441146	2.76559	1.55829	1.12978	0.538631	9.4312	1.72393	2.52768	0.0139698	0.0766706	FALSE	70.1186	39.9792	0.812349	0.00470579	0.0339828	UP	33.1627	15.9526	1.0829	0.0196122	0.0919565	FALSE
RchiOBHmChr3g0490231	Putative universal stress protein A	2.55735	0.450123	7.0899	6.3991	6.42913	5.77206	57.599	9.8426	2.5273	1.37877e-09	3.2222e-08	UP	100.202	91.5217	0.132517	0.544292	0.805379	FALSE	105.225	95.3859	0.145121	0.491037	0.769447	FALSE
RchiOBHmChr4g0387001	hypothetical protein	1.43111	0.248914	0	0	0.0434596	0.0751797	15.9646	2.69872	2.52642	0.000899817	0.00749522	UP	0	0	0	0	0	FALSE	0.352574	0.614262	-0.721312	0.804829	1	FALSE
RchiOBHmChr4g0385381	hypothetical protein	2.79823	0.50775	3.25825	1.55631	3.9045	2.27694	32.2547	5.66117	2.52519	3.9763e-06	5.67582e-05	UP	23.5112	11.3552	1.02546	0.0635055	0.237529	FALSE	32.5847	19.197	0.770048	0.0673242	0.233821	FALSE
RchiOBHmChr1g0370981	hypothetical protein	14.9163	2.67685	2.87602	0.0680025	0.249811	0	443.82	77.268	2.51494	7.32473e-38	8.06821e-36	UP	53.5518	1.28361	5.34707	3.90394e-11	1.72598e-09	UP	5.39334	0	4.94899	0.00239381	1	FALSE
RchiOBHmChr3g0486811	Putative NPR1 /NH1-interacting protein	2.56446	0.466313	2.86198	2.15243	1.80812	2.5068	53.8762	9.49319	2.51448	1.4764e-09	3.42749e-08	UP	37.6623	28.6601	0.411143	0.291814	0.598248	FALSE	27.5892	38.593	-0.471316	0.201299	0.475402	FALSE
RchiOBHmChr1g0346501	Putative P-loop containing nucleoside triphosphate hydrolase, leucine-rich repeat domain, L	0.485759	0.0904566	0.26376	0.200757	0.325613	0.252462	44.9443	8.09023	2.50422	1.19584e-07	2.20694e-06	UP	15.2797	11.8072	0.328139	0.581344	0.826627	FALSE	21.8582	17.1354	0.326649	0.498296	0.773486	FALSE
RchiOBHmChr2g0170911	hypothetical protein	1.2278	0.22376	0.662121	0.20712	0.253285	0.087066	29.6759	5.24524	2.48504	8.75827e-06	0.000116714	UP	10.024	3.1796	1.62405	0.0531572	0.209676	FALSE	4.43309	1.5445	1.49354	0.238005	1	FALSE
RchiOBHmChr2g0090641	hypothetical protein	0.625814	0.117611	0.741863	0.893584	0.740242	0.375947	20.5538	3.74003	2.47699	0.000273917	0.00263971	UP	15.2433	18.5892	-0.286268	0.559238	0.813516	FALSE	17.6052	9.03744	0.931059	0.100284	0.30633	FALSE
RchiOBHmChr5g0051871	Putative proteasome component Ecm29	4.8773	0.911145	3.86344	2.34537	2.78275	1.76306	695.911	125.894	2.47463	2.96175e-59	6.71251e-57	UP	345.47	212.312	0.700601	3.51417e-06	7.05983e-05	UP	288.229	184.37	0.648053	1.05784e-05	0.000135715	UP
RchiOBHmChr4g0400181	hypothetical protein	0.730032	0.133991	0.476837	0.278962	0.868645	0.370239	55.2791	9.85484	2.47214	4.53112e-09	9.9059e-08	UP	22.6172	13.4021	0.7584	0.126578	0.372688	FALSE	47.7896	20.5648	1.20919	0.000992837	0.00764188	UP
RchiOBHmChr2g0143461	Putative transcription factor C2H2 family	0.819004	0.152945	0.141706	0.056661	0.214135	0.0810469	45.0635	8.15045	2.46947	3.69285e-08	7.19901e-07	UP	4.88704	1.97389	1.30564	0.238927	1	FALSE	8.5513	3.27377	1.31339	0.126098	0.357369	FALSE
RchiOBHmChr2g0165251	hypothetical protein	22.0633	4.08626	2.49694	0.56027	0.134661	0.0703524	158.21	28.4111	2.46888	9.16793e-18	4.24108e-16	UP	11.2145	2.55442	2.20251	0.0201365	0.105222	FALSE	0.700077	0.369751	1.00432	0.722012	1	FALSE
RchiOBHmChr2g0095261	Putative flavonoid 3',5'-hydroxylase	0.727856	0.139468	3.01944	0.154098	0.451873	0.0125588	31.5323	5.84515	2.46828	4.9755e-06	6.9386e-05	UP	81.9342	4.22127	4.3544	7.24792e-18	6.16146e-16	UP	14.1943	0.396639	5.37698	8.00989e-05	0.000841197	UP
RchiOBHmChr3g0468381	hypothetical protein	32.1337	6.04121	2.83216	1.88737	1.28234	0.620461	2304.9	419.643	2.45854	2.90025e-93	1.4276e-90	UP	127.306	85.8736	0.570218	0.00651173	0.0442138	UP	66.7544	32.6172	1.02595	0.000738434	0.00592208	UP
RchiOBHmChr1g0357671	Putative transcription factor WRKY family	1.58272	0.296312	6.00887	4.68501	11.0993	6.38811	48.1626	8.74108	2.45264	3.19709e-08	6.27136e-07	UP	114.679	90.4491	0.346919	0.111921	0.345847	FALSE	245.282	142.622	0.777108	2.39497e-06	3.50131e-05	UP
RchiOBHmChr4g0423771	Putative protein-serine /threonine phosphatase	0.569687	0.106224	6.03845	3.29543	15.4036	10.1972	18.5277	3.3466	2.45195	0.000412805	0.00379032	UP	123.037	67.9562	0.848212	0.000242232	0.00283149	UP	363.27	242.939	0.571695	4.26132e-05	0.000477453	UP
RchiOBHmChr4g0436381	Putative pistil-specific extensin-like protein	2.40364	0.454654	0.803154	0.433357	0.211237	0.196544	89.2973	16.3581	2.45086	3.09879e-13	1.02976e-11	UP	18.6979	10.2163	0.871852	0.122451	0.365421	FALSE	5.6883	5.34359	0.107914	0.901029	0.97122	FALSE
RchiOBHmChr2g0125241	hypothetical protein	1.56454	0.289576	0.703136	0.604488	0.949289	0.871814	12.0408	2.16533	2.44912	0.00497012	0.0327971	UP	3.3911	2.9584	0.235766	0.849686	1	FALSE	5.3158	4.92007	0.156126	0.85962	1	FALSE
RchiOBHmChr5g0004441	hypothetical protein	2.0751	0.388365	0.738542	0.794237	0.594821	0.65345	78.2305	14.208	2.44857	1.19747e-12	3.77239e-11	UP	17.4482	19.0201	-0.120269	0.81097	0.935003	FALSE	16.2898	18.0749	-0.158255	0.747066	0.909789	FALSE
RchiOBHmChr1g0366461	Putative casparian strip membrane protein	1.98464	0.384252	0.407074	0.28284	1.12141	0.400893	84.2115	15.7645	2.44083	5.52483e-12	1.64352e-10	UP	10.8204	7.62375	0.486013	0.47103	0.756209	FALSE	34.4722	12.4493	1.49442	0.0014037	0.0103144	UP
RchiOBHmChr4g0408971	hypothetical protein	14.4382	2.74485	31.5127	30.0212	15.5432	19.3559	373.34	68.7656	2.43787	2.91524e-45	3.89147e-43	UP	510.431	492.156	0.0524625	0.654028	0.864293	FALSE	291.384	366.538	-0.332924	0.0176996	0.0847752	FALSE
RchiOBHmChr3g0470081	Putative transcription factor Homobox-WOX family	0.0579662	0	0.740686	0.452437	3.22463	1.20854	0.92299	0	2.43762	0.435046	1	FALSE	7.3593	4.54736	0.718292	0.396424	0.697404	FALSE	37.203	14.0791	1.3656	0.0033106	0.0213094	UP
RchiOBHmChr4g0395511	Putative transcription factor interactor and regulator AUX-IAA family	9.52234	1.81491	9.11014	5.58183	8.71381	5.09254	393.064	72.6406	2.43615	1.55439e-45	2.09265e-43	UP	235.796	146.192	0.688962	3.00022e-05	0.000472959	UP	261.222	154.085	0.771509	1.14907e-05	0.000145735	UP
RchiOBHmChr1g0317731	Putative transcription factor WD40-like family	34.3029	6.54822	5.08103	1.9855	2.18901	1.8142	2662.68	492.616	2.43359	1.52959e-150	2.19031e-147	UP	247.106	97.6467	1.33829	1.2858e-12	6.94522e-11	UP	123.253	103.226	0.240298	0.244595	0.53326	FALSE
RchiOBHmChr2g0169841	Putative xenobiotic-transporting ATPase	0.160753	0.0306917	0.413417	0.231343	0.24657	0.16073	15.2224	2.81321	2.43349	0.00144788	0.0114289	UP	24.5475	13.9113	0.815266	0.0977921	0.31688	FALSE	16.9649	11.1518	0.639789	0.256019	0.547448	FALSE
RchiOBHmChr3g0461991	hypothetical protein	1.08327	0.204471	0.222846	0.143956	0.60002	0.594812	23.3077	4.26118	2.42931	8.59343e-05	0.000927119	UP	3.0013	1.96109	0.694458	0.617384	1	FALSE	9.37132	9.35455	0.0664121	0.926719	0.980028	FALSE
RchiOBHmChr3g0466801	hypothetical protein	1.94901	0.380736	0.127285	0.238732	0.0255911	0.0472186	57.4342	10.8707	2.42583	2.27705e-09	5.19434e-08	UP	2.36159	4.46321	-0.8763	0.461257	1	FALSE	0.550062	1.02262	-0.822675	0.732831	1	FALSE
RchiOBHmChr5g0075861	Putative coactivator CBP, KIX domain-containing protein	3.98027	0.770669	1.90985	1.03101	4.38477	2.43194	213.606	40.0441	2.42321	2.90806e-28	2.34904e-26	UP	64.2193	35.1618	0.861585	0.0143289	0.0814229	FALSE	170.702	95.6886	0.816551	3.16907e-05	0.000367452	UP
RchiOBHmChr2g0115841	Putative TauD /TfdA-like domain-containing protein	2.40762	0.466431	11.4162	8.51754	18.2571	12.1422	77.0705	14.4595	2.41594	4.51557e-12	1.3548e-10	UP	229.065	172.899	0.409629	0.0147375	0.0832246	FALSE	424.161	284.947	0.569681	4.82436e-06	6.68193e-05	UP
RchiOBHmChr2g0093721	hypothetical protein	1.41263	0.272992	0	0	0	0	34.5177	6.46126	2.41545	3.37604e-06	4.91022e-05	UP	0	0	0	0	0	FALSE	0	0	0	0	0	FALSE
RchiOBHmChr2g0130491	hypothetical protein	1.23908	0.249429	0.724077	0.162574	0.503719	0.172555	13.8764	2.70799	2.41308	0.00341146	0.0238818	UP	5.07864	1.15311	2.25203	0.0888917	1	FALSE	4.09066	1.41926	1.45185	0.262643	1	FALSE
RchiOBHmChr2g0154221	Putative 7-deoxyloganetin glucosyltransferase	0.140333	0.0286632	9.95399	2.75131	20.9319	5.27256	6.92008	1.36525	2.41257	0.0342226	0.153534	FALSE	307.656	86.1431	1.82424	1.33814e-23	1.70347e-21	UP	749.148	190.556	1.9802	4.84029e-59	1.676e-56	UP
RchiOBHmChr3g0493521	hypothetical protein	4.00544	0.783296	4.26319	3.02089	1.68092	1.00144	108.891	20.6286	2.4056	1.21773e-14	4.45036e-13	UP	72.6095	52.1216	0.466233	0.120549	0.361618	FALSE	33.1927	19.9457	0.753744	0.0886687	0.28299	FALSE
RchiOBHmChr2g0175901	Putative transcription factor SBP family	0.426365	0.0845403	1.96201	1.29307	2.15771	1.2331	18.3832	3.53058	2.4008	0.000470437	0.00425012	UP	52.9952	35.3451	0.605387	0.0957055	0.312195	FALSE	67.5523	38.9687	0.808414	0.00680672	0.0390055	UP
RchiOBHmChr4g0387291	hypothetical protein	0.689549	0.135335	0.694158	0.33448	0.570648	0.483224	38.9732	7.41058	2.39219	4.56769e-07	7.74884e-06	UP	24.5503	11.9883	1.00678	0.0586075	0.224593	FALSE	23.416	20.016	0.224107	0.614754	0.847103	FALSE
RchiOBHmChr5g0011271	Putative protein kinase RLK-Pelle-LRR-XII-1 family	0.0520266	0.00925576	1.00368	0.311515	2.69735	0.531567	3.06819	0.53339	2.39176	0.16168	0.448671	FALSE	37.0596	11.6429	1.6933	0.000254974	0.00294809	UP	115.306	22.9308	2.3906	4.42164e-13	1.58984e-11	UP
RchiOBHmChr2g0130481	hypothetical protein	12.4106	2.40944	0.636177	0.0619294	0.398506	0.124271	83.6805	15.7705	2.39133	2.64977e-11	7.44655e-10	UP	2.70332	0.267241	2.93322	0.145418	1	FALSE	1.95529	0.614262	1.69534	0.358634	1	FALSE
RchiOBHmChr3g0469251	hypothetical protein	2.09699	0.413775	4.29522	4.8466	6.34552	6.38617	59.5383	11.4041	2.38773	3.4335e-09	7.63881e-08	UP	76.4752	87.3798	-0.190127	0.432709	0.726747	FALSE	130.786	132.949	-0.0250547	0.897955	0.970249	FALSE
RchiOBHmChr3g0461401	Putative methylglyoxal synthase-like domain-containing protein	0.459649	0.0933811	0.33108	0.204166	0.39788	0.36564	41.2318	8.09023	2.38555	7.48413e-07	1.22162e-05	UP	18.5804	11.6034	0.648485	0.255253	0.55749	FALSE	25.8612	23.9543	0.147767	0.763363	0.915527	FALSE
RchiOBHmChr4g0428421	hypothetical protein	0.408865	0.0798071	0.737107	0.476616	2.0436	0.798059	11.2668	2.13059	2.38343	0.00891969	0.0534825	FALSE	12.7331	8.33309	0.596595	0.352689	0.657772	FALSE	40.886	16.128	1.33024	0.000801728	0.00636673	UP
RchiOBHmChr4g0398731	hypothetical protein	1.31772	0.264173	0.508664	0.21429	0.955843	0.443272	12.9891	2.52402	2.38209	0.00445543	0.029851	UP	3.14631	1.34246	1.2584	0.379309	1	FALSE	6.84097	3.19655	1.14293	0.213407	1	FALSE
RchiOBHmChr4g0428311	Putative heparan-alpha-glucosaminide N-acetyltransferase	0.283688	0.056949	4.10996	1.31872	2.00975	0.81077	14.3507	2.77847	2.37933	0.00317231	0.0224528	UP	130.006	42.2204	1.62053	1.89275e-11	8.76584e-10	UP	73.5552	30.0046	1.26328	3.9058e-05	0.000442722	UP
RchiOBHmChr1g0365971	hypothetical protein	5.12507	1.05274	1.59278	0.373223	0.705503	0.493459	55.5468	11.0302	2.36496	1.31551e-08	2.73007e-07	UP	10.781	2.56722	2.04007	0.0373288	0.16372	FALSE	5.54843	3.92089	0.487562	0.615363	1	FALSE
RchiOBHmChr2g0128051	Putative transcription factor Homobox-WOX family	0.794973	0.162071	1.03974	0.631739	2.97129	3.15959	17.1199	3.39062	2.36488	0.00620561	0.0395419	UP	14.0665	8.63813	0.734887	0.285186	0.590777	FALSE	46.6044	49.9939	-0.0794073	0.805549	0.933862	FALSE
RchiOBHmChr1g0364701	hypothetical protein	0.465288	0.0932979	0.196987	0.103636	0.357079	0.14679	38.2828	7.42084	2.3591	3.19131e-06	4.66307e-05	UP	10.153	5.40793	0.925204	0.204025	0.491262	FALSE	21.3132	8.85267	1.26187	0.0224358	0.102293	FALSE
RchiOBHmChr1g0381651	hypothetical protein	3.46749	0.716239	3.75893	2.50146	13	8.83807	62.3895	12.4556	2.35381	4.53069e-09	9.9059e-08	UP	42.3506	28.5126	0.586747	0.119286	0.35927	FALSE	169.522	116.333	0.551098	0.00244356	0.0165105	UP
RchiOBHmChr2g0125221	hypothetical protein	1.01058	0.205453	0.26565	0.058818	0.140861	0.0870195	16.5526	3.27613	2.35234	0.00360572	0.0250201	UP	2.72877	0.612381	2.07868	0.22663	1	FALSE	1.68026	1.04951	0.606743	0.723095	1	FALSE
RchiOBHmChr3g0464401	hypothetical protein	2.18604	0.443688	1.24348	0.338988	1.27659	0.791116	37.0758	7.30535	2.34708	2.54682e-06	3.78456e-05	UP	13.1949	3.64868	1.90336	0.0324939	0.148629	FALSE	15.7224	9.83416	0.686828	0.24786	0.537284	FALSE
RchiOBHmChr1g0352051	hypothetical protein	1.30076	0.262276	0.360189	0.201495	0.524829	0.350346	48.6725	9.51866	2.34349	4.1143e-08	7.98599e-07	UP	8.43258	4.78929	0.788233	0.334865	0.642175	FALSE	14.2447	9.60137	0.568485	0.33644	0.638501	FALSE
RchiOBHmChr2g0110671	Putative transcription factor C2C2-Dof family	1.79721	0.370215	0.894903	0.798783	0.275037	0.183315	86.0678	17.1553	2.33959	5.67549e-12	1.68675e-10	UP	26.8711	24.2419	0.148635	0.718555	0.894438	FALSE	9.54633	6.43171	0.554406	0.440845	0.730369	FALSE
RchiOBHmChr2g0086891	Putative demethylmenaquinone methyltransferase	0.29122	0.0617349	6.24971	3.68308	6.46852	2.76406	9.42618	1.93338	2.33929	0.01586	0.0849288	FALSE	126.341	75.3756	0.746087	0.000850807	0.00821398	UP	151.489	65.3402	1.22802	5.7972e-09	1.27644e-07	UP
RchiOBHmChr2g0159131	Putative oxidoreductase	7.3274	1.49179	37.2431	26.761	56.5643	42.6196	252.112	49.7722	2.33614	1.9458e-25	1.38371e-23	UP	803.567	584.463	0.460231	0.000156542	0.00197017	UP	1413.22	1075.3	0.395618	6.3402e-05	0.000683126	UP
RchiOBHmChr2g0120891	Putative photosystem I	0.56106	0.11257	1.24777	1.73299	2.03293	1.60183	13.7062	2.66398	2.33428	0.00365988	0.0253289	UP	19.0782	26.8526	-0.502592	0.271497	0.576386	FALSE	35.9648	28.6509	0.305185	0.420065	0.713485	FALSE
RchiOBHmChr2g0085301	Putative cellulose synthase (UDP-forming) chromatin regulator PHD family	3.84177	0.789839	1.45184	0.998014	0.500316	0.31161	343.412	68.4092	2.33263	1.79575e-38	2.01322e-36	UP	81.347	56.599	0.523213	0.0435613	0.182283	FALSE	32.4369	20.4161	0.659923	0.104533	0.315722	FALSE
RchiOBHmChr1g0317741	Putative transcription factor WD40-like family	30.558	6.27955	4.92551	1.31738	2.31967	1.27747	525.377	104.6	2.33083	9.07478e-54	1.6525e-51	UP	53.0756	14.3676	1.91678	4.84038e-06	9.3036e-05	UP	28.9216	16.0894	0.841504	0.0506459	0.189768	FALSE
RchiOBHmChr2g0170211	Putative transcription factor Homobox-WOX family	1.35126	0.264217	0.201374	0.179116	0.644015	0.709317	21.3328	4.0547	2.32985	0.000419142	0.00383953	UP	1.99211	1.78455	0.182667	0.905465	1	FALSE	7.38377	8.19153	-0.111128	0.892003	0.96864	FALSE
RchiOBHmChr4g0442051	Putative Acid phosphatase	37.3248	7.7046	162.812	149.117	372.119	297.842	1494.92	298.877	2.32599	2.23807e-71	6.91234e-69	UP	4086.45	3787.23	0.109912	0.232069	0.527295	FALSE	10813.9	8742.15	0.306758	3.17183e-05	0.000367604	UP
RchiOBHmChr4g0425551	Putative aminoacyltransferase, E1 ubiquitin-activating enzyme	0.614806	0.122483	16.7332	10.0105	17.9578	13.6578	21.4306	4.14669	2.32398	0.000288417	0.0027659	UP	365.515	221.212	0.728411	5.87398e-06	0.000110308	UP	454.316	348.947	0.380262	0.00157183	0.0113648	UP
RchiOBHmChr2g0157801	Putative transcription factor Homobox-WOX family	1.14311	0.238618	0.148689	0	0.244443	0.258532	17.5994	3.56532	2.32098	0.00111402	0.00908728	UP	1.43103	0	2.94064	0.310434	1	FALSE	2.73798	2.91343	-0.0211738	0.986505	1	FALSE
RchiOBHmChr5g0001461	Putative NTF2-like domain-containing protein	0.558519	0.117692	0.556609	0.391768	0.617808	0.357697	14.2476	2.9052	2.31747	0.00267314	0.0193457	UP	8.89753	6.3464	0.493432	0.508413	0.783008	FALSE	11.4567	6.69966	0.743767	0.278899	0.574363	FALSE
RchiOBHmChr2g0130461	hypothetical protein	9.27545	1.89914	0.441112	0.0653657	0.13782	0.0518099	90.4263	17.9735	2.31069	8.36579e-13	2.67561e-11	UP	2.69161	0.403987	2.89723	0.119436	1	FALSE	0.975108	0.369751	1.5115	0.557972	1	FALSE
RchiOBHmChr5g0015621	Putative amino acid /polyamine transporter I, cationic amino acid transporter	1.69347	0.350592	1.22949	1.1085	2.94658	3.95719	91.715	18.409	2.31051	2.63189e-13	8.81111e-12	UP	41.7552	38.0253	0.145573	0.691454	0.881872	FALSE	115.859	157.09	-0.431328	0.0238892	0.10737	FALSE
RchiOBHmChr1g0323951	Putative protein kinase RLK-Pelle-CrRLK1L-1 family	0.367098	0.0772122	0.228477	0.192772	0.242698	0.213494	24.6071	5.00105	2.30824	0.000109413	0.00115356	UP	9.59849	8.16905	0.254689	0.716631	0.89346	FALSE	11.8093	10.4778	0.1932	0.751568	0.910994	FALSE
RchiOBHmChr2g0135181	Putative protein kinase RLK-Pelle-RLCK-IXb family	0.378161	0.0788751	0.0923081	0.065275	0.101222	0.0646437	31.5983	6.40104	2.30084	0.00200898	0.0151772	UP	4.85499	3.48663	0.467055	0.65852	0.866632	FALSE	6.15575	3.97466	0.625531	0.495321	1	FALSE
RchiOBHmChr2g0100881	hypothetical protein	0.204266	0.042803	20.14	22.9343	39.4942	27.7459	3.06819	0.625378	2.30028	0.158384	0.443084	FALSE	189.512	218.561	-0.208828	0.216158	0.506234	FALSE	430.463	305.313	0.498307	0.000191135	0.0018088	UP
RchiOBHmChr3g0496251	Putative protein kinase RLK-Pelle-LRR-VI-1 family	4.87627	1.0253	9.38541	7.51418	12.6952	10.7531	449.725	91.581	2.29994	2.80096e-48	4.30432e-46	UP	542.317	439.391	0.302431	0.013026	0.0757026	FALSE	849.354	726.452	0.225772	0.0231627	0.104831	FALSE
RchiOBHmChr5g0004521	Putative P-loop containing nucleoside triphosphate hydrolase	1.01519	0.215594	0.764173	0.419298	0.638648	0.280675	26.9586	5.55595	2.29789	0.000130105	0.00135137	UP	12.755	7.06198	0.897741	0.196338	0.481446	FALSE	12.3093	5.45711	1.23941	0.108863	0.324719	FALSE
RchiOBHmChr3g0472721	Putative cytochrome P450	0.499684	0.107403	6.15896	2.31114	3.41719	1.07043	23.3698	4.86109	2.28484	0.000221263	0.00217419	UP	180.656	68.5436	1.40789	6.09571e-11	2.62624e-09	UP	115.992	36.7231	1.6471	2.1485e-09	5.02849e-08	UP
RchiOBHmChr3g0453761	hypothetical protein	0.303499	0.0632094	34.0928	15.8955	32.3124	16.309	2.93414	0.590636	2.2806	0.173887	0.469365	FALSE	206.385	97.3294	1.08494	9.25077e-07	2.09803e-05	UP	226.44	115.311	0.984734	9.14966e-08	1.70306e-06	UP
RchiOBHmChr4g0421181	Putative casparian strip membrane protein	3.54858	0.772233	73.3956	47.2101	59.891	87.5813	68.9688	14.5383	2.26586	1.96431e-09	4.51362e-08	UP	894.384	582.218	0.621374	8.2619e-08	2.26269e-06	UP	844.987	1248.01	-0.563357	2.45506e-08	5.07355e-07	DOWN
RchiOBHmChr3g0485571	Putative pyridoxal phosphatase	13.1395	2.83705	2.50517	1.33457	3.87095	2.0093	345.615	72.3014	2.26217	1.10696e-39	1.27739e-37	UP	41.2845	22.3049	0.88061	0.030969	0.143233	FALSE	73.8483	38.7415	0.914509	0.00126244	0.00940486	UP
RchiOBHmChr2g0169751	hypothetical protein	0.166897	0.0360598	4.94888	3.87741	3.49887	5.23005	9.06528	1.89864	2.26153	0.0164545	0.0874289	FALSE	168.493	133.518	0.340262	0.0843346	0.286618	FALSE	137.94	208.27	-0.599159	0.000347732	0.00306259	DOWN
RchiOBHmChr2g0124171	Putative transcription factor Homobox-WOX family	0.891134	0.192681	0.709568	0.0413342	0.139247	0.103313	13.7164	2.87046	2.25756	0.0052879	0.0345683	UP	6.84051	0.403987	4.24126	0.00653769	1	FALSE	1.55017	1.16303	0.455952	0.80911	1	FALSE
RchiOBHmChr1g0378151	Putative ferric-chelate reductase (NADH)	0.258002	0.0562558	0.0868233	0	0.0338837	0.01863	15.1549	3.1944	2.25485	0.00372525	0.025691	UP	3.18778	0	4.09684	0.047431	1	FALSE	1.4527	0.804998	0.844999	0.667982	1	FALSE
RchiOBHmChr2g0090431	Putative indole-3-pyruvate monooxygenase	11.1956	2.41947	4.56981	2.6264	2.65275	1.19893	575.416	120.469	2.25431	1.70389e-53	3.04986e-51	UP	147.191	85.6202	0.793289	0.000288336	0.00327406	UP	98.9213	45.173	1.11359	1.99113e-05	0.000240812	UP
RchiOBHmChr1g0364731	Putative transcription factor Homobox-WOX family	0.990315	0.20552	0.166828	0.106175	0.362178	0.177538	16.1453	3.25462	2.25393	0.00234305	0.0172986	UP	1.70356	1.09427	0.673415	0.700364	1	FALSE	4.28308	2.12015	1.07279	0.357429	1	FALSE
RchiOBHmChr2g0175061	hypothetical protein	0.180687	0.0312082	6.03554	1.1674	24.1373	4.74562	1.583	0.266695	2.25152	0.327043	1	FALSE	33.031	6.50418	2.27075	0.000146659	0.00186324	UP	153.235	30.4279	2.29566	5.15563e-16	2.39117e-14	UP
RchiOBHmChr1g0340051	Putative flavonol 3-O-glucosyltransferase	1.42801	0.312933	14.1406	10.3537	21.2564	13.6263	53.6593	11.3673	2.24945	4.86264e-08	9.37502e-07	UP	332.792	246.457	0.438884	0.00899045	0.0570529	FALSE	579.157	374.963	0.629676	5.78615e-07	9.54055e-06	UP
RchiOBHmChr2g0153891	Putative transcription factor TIFY family	1.57222	0.348485	0.110418	0.0288492	0.600245	0.232717	29.882	6.42552	2.24627	6.18701e-05	0.000691659	UP	1.31376	0.34514	1.87079	0.437282	1	FALSE	8.27119	3.24688	1.26828	0.145859	0.392387	FALSE
RchiOBHmChr2g0130441	hypothetical protein	0.0743802	0	1.96779	1.10433	8.52592	4.99435	0.788936	0	2.23899	0.541295	1	FALSE	12.9458	7.36276	0.818743	0.206664	0.494982	FALSE	65.022	38.4526	0.764554	0.00875644	0.0480957	UP
RchiOBHmChr2g0106291	Putative protein kinase RLK-Pelle-LRR-III family	1.15976	0.253073	0.923742	0.58486	0.701139	0.579511	75.3993	15.9544	2.23724	5.41e-11	1.46419e-09	UP	37.6536	24.1259	0.63529	0.0876483	0.294521	FALSE	33.0848	27.6317	0.24254	0.519851	0.789348	FALSE
RchiOBHmChr4g0385871	Putative calcium-transporting ATPase	0.292843	0.0651531	0.308377	0.161596	0.343391	0.191481	22.849	4.91833	2.23601	0.000581014	0.00513283	UP	15.0983	8.00045	0.946248	0.129117	0.377399	FALSE	19.4554	10.9669	0.809896	0.126997	0.359096	FALSE
RchiOBHmChr2g0103951	Putative 3-oxolaurate decarboxylase	0.214078	0.049666	1.51808	0.130472	9.10936	2.73575	6.0949	1.36525	2.22951	0.0653787	0.246367	FALSE	27.1013	2.35882	3.55252	1.01984e-06	2.29243e-05	UP	188.094	57.0997	1.70498	2.19077e-15	9.46602e-14	UP
RchiOBHmChr1g0318071	putative RNA helicase SDE3, P-loop containing nucleoside triphosphate hydrolase	3.65969	0.803632	4.11341	2.89125	3.67558	2.31808	209.369	44.5525	2.22936	5.46497e-23	3.51353e-21	UP	147.478	104.917	0.49509	0.0113578	0.0681981	FALSE	152.559	97.2335	0.638008	0.00143634	0.0105267	UP
RchiOBHmChr2g0127061	hypothetical protein	5.57139	1.20777	3.48147	1.08996	0.722125	0.324569	72.1402	15.1706	2.22711	2.46126e-10	6.2179e-09	UP	28.1846	8.92442	1.68525	0.00942329	0.0592211	FALSE	6.76595	3.08303	1.05383	0.280721	1	FALSE
RchiOBHmChr1g0371511	Putative transcription factor bHLH family	8.54005	1.88074	7.97799	2.94542	5.0535	2.12945	305.439	65.141	2.22489	4.57595e-31	4.06074e-29	UP	178.77	66.8028	1.41531	5.40694e-11	2.34545e-09	UP	131.096	55.7914	1.2321	3.77617e-08	7.48629e-07	UP
RchiOBHmChr2g0131511	Putative aminoacyltransferase, E1 ubiquitin-activating enzyme	3.2371	0.705933	5.58612	4.54921	7.79041	4.99827	103.803	21.9435	2.22222	5.78556e-13	1.86936e-11	UP	112.306	92.4611	0.287754	0.199803	0.485853	FALSE	181.333	117.481	0.62492	0.00046168	0.00392397	UP
RchiOBHmChr2g0138231	Putative mitochondrial carrier protein	0.312722	0.065504	7.15235	3.27728	18.7171	9.97779	9.88009	2.0161	2.21976	0.0171215	0.0901973	FALSE	141.676	65.6713	1.1105	7.62754e-07	1.76464e-05	UP	429.243	231.155	0.893468	4.29209e-09	9.64365e-08	UP
RchiOBHmChr3g0462421	hypothetical protein	48.3722	10.7269	5.59196	1.53578	0.63943	0.16323	561.606	120.721	2.2188	8.05873e-47	1.14875e-44	UP	40.646	11.304	1.88437	0.000109969	0.00145474	UP	5.39334	1.39237	1.88846	0.111658	1	FALSE
RchiOBHmChr1g0373741	-	5.11526	1.13945	0.648241	0	0.589983	0.307238	69.1293	14.9254	2.2154	4.56972e-10	1.1177e-08	UP	5.47357	0	4.88156	0.00318464	1	FALSE	5.79339	3.0327	1.00334	0.349237	1	FALSE
RchiOBHmChr0c31g0501341	hypothetical protein	0.688832	0.158538	4.1474	1.5248	5.14515	2.37788	9.19409	2.04787	2.21261	0.0286714	0.133595	FALSE	34.7637	12.912	1.46283	0.0014532	0.012899	UP	49.8997	23.2911	1.12191	0.00282674	0.0186558	UP
RchiOBHmChr2g0107081	Putative GH3 family protein	2.71091	0.611368	3.93415	4.10927	3.74222	4.28065	68.3195	14.9102	2.21102	4.73291e-10	1.15492e-08	UP	62.1267	65.6346	-0.0679897	0.798373	0.929866	FALSE	68.3651	79.0053	-0.213133	0.411929	0.707168	FALSE
RchiOBHmChr2g0143331	Putative Late embryogenesis abundant protein, LEA-14	6.70449	1.51273	12.6072	9.64538	14.7805	10.3336	174.045	38.0486	2.20995	7.52045e-18	3.4892e-16	UP	205.07	158.752	0.374553	0.0832205	0.283969	FALSE	278.461	196.663	0.498497	0.00188131	0.0132388	UP
RchiOBHmChr4g0444761	Putative ATP synthase, F0 complex, subunit D	13.0121	2.87945	8.11824	5.2874	15.6723	7.45206	279.394	59.9517	2.2061	1.14539e-28	9.44584e-27	UP	109.201	72.0024	0.597706	0.00798209	0.051942	FALSE	244.113	117.268	1.04387	9.66382e-10	2.37158e-08	UP
RchiOBHmChr1g0360921	Putative oxidoreductase	0.036542	0.00624523	0.0611332	0.11606	0.0345052	0.415095	1.58813	0.266695	2.20401	0.385264	1	FALSE	1.67152	3.2049	-0.924495	0.490864	1	FALSE	1.10012	13.3069	-3.39729	0.00109957	0.00836508	DOWN
RchiOBHmChr2g0162741	hypothetical protein	0.175159	0.0367582	4.7746	2.89544	11.836	5.86909	1.5985	0.323941	2.20389	0.343013	1	FALSE	27.4248	16.8217	0.722734	0.109053	0.339975	FALSE	78.7514	39.4109	1.02374	0.000335794	0.00297283	UP
RchiOBHmChr4g0439541	Putative expansin /Lol pI	5.14527	1.14832	3.2217	1.45556	2.84943	1.54562	189.933	41.1066	2.20159	2.86724e-23	1.874e-21	UP	74.4531	34.0607	1.11051	0.000656508	0.00657104	UP	76.3312	41.7955	0.882925	0.0017222	0.0123006	UP
RchiOBHmChr5g0067751	hypothetical protein	11.0286	2.48461	7.59978	5.21167	7.98083	4.62738	635.723	138.731	2.19656	4.29523e-57	8.90214e-55	UP	274.377	190.422	0.526391	0.000666964	0.00665992	UP	333.698	195.33	0.781037	3.84488e-08	7.60462e-07	UP
RchiOBHmChr1g0340821	hypothetical protein	5.24382	1.18626	8.3221	4.24064	21.9037	10.2903	77.044	16.8842	2.19417	2.72267e-09	6.14017e-08	UP	76.5468	39.5204	0.936477	0.00563982	0.0393266	UP	233.157	110.618	1.06941	3.4164e-08	6.86458e-07	UP
RchiOBHmChr5g0036301	Putative transcription factor interactor and regulator Znf-B family	0.470614	0.105735	4.51143	4.0675	4.22812	4.16699	12.6647	2.75597	2.19355	0.00621827	0.0395906	UP	76.0185	69.3569	0.138413	0.584766	0.828399	FALSE	82.4572	82.0847	0.00144798	0.995051	0.998688	FALSE
RchiOBHmChr1g0370071	Putative cytochrome P450	4.38459	0.997292	6.622	7.29179	25.784	12.2569	268.05	59.1255	2.19101	3.72936e-26	2.75143e-24	UP	253.741	282.844	-0.154418	0.318302	0.62515	FALSE	1144.08	549.209	1.05913	2.60898e-30	2.85486e-28	UP
RchiOBHmChr5g0060821	Putative transcription factor C2H2 family	0.301766	0.0684388	0.410026	0.0869966	0.690737	0.418978	12.9483	2.83572	2.18984	0.00764701	0.0469781	UP	11.0346	2.37162	2.13361	0.0155548	0.0868144	FALSE	21.5433	13.1794	0.722675	0.147416	0.39538	FALSE
RchiOBHmChr2g0095971	Putative transcription factor C2H2 family	0.719431	0.16404	0.499476	0.373593	0.741021	0.237485	17.1817	3.78504	2.18845	0.00180824	0.01385	UP	7.47739	5.66892	0.378643	0.627722	0.850676	FALSE	12.8394	4.15368	1.65172	0.0238138	0.107088	FALSE
RchiOBHmChr3g0462401	hypothetical protein	47.1307	10.6969	4.8991	1.53415	1.78843	0.595719	554.943	122.061	2.18654	4.81513e-09	1.04976e-07	UP	36.1547	11.439	1.69709	0.00133904	0.0120718	UP	15.3096	5.14941	1.57273	0.0174189	0.0837225	FALSE
RchiOBHmChr3g0468841	-	0.0740785	0	8.4261	2.37081	39.1682	12.2683	0.804437	0	2.17986	0.512378	1	FALSE	57.5849	16.4197	1.79281	1.2901e-06	2.82472e-05	UP	310.272	98.044	1.67554	1.93796e-21	1.28235e-19	UP
RchiOBHmChr1g0376531	Putative LysM domain-containing protein	1.49185	0.35288	51.5304	21.248	94.7524	51.6083	27.7834	6.34083	2.17687	0.000360172	0.00335001	UP	601.428	251.066	1.25736	5.68616e-16	4.19963e-14	UP	1280.2	704.241	0.859699	5.72565e-19	3.23052e-17	UP
RchiOBHmChr3g0461441	Putative major facilitator superfamily domain-containing protein	0.978664	0.227046	0.520697	0.331744	1.18816	0.516123	40.68	9.12227	2.17287	2.43026e-06	3.62584e-05	UP	13.5558	8.73707	0.628601	0.298372	0.604288	FALSE	35.8152	15.6962	1.21254	0.00319108	0.0206505	UP
RchiOBHmChr2g0175111	hypothetical protein	0.0962977	0	3.23734	0.540683	8.97502	2.31247	0.794066	0	2.1707	0.555298	1	FALSE	16.807	2.84071	2.62916	0.000842834	0.00815565	UP	53.9729	14.0499	1.9231	3.71038e-07	6.3114e-06	UP
RchiOBHmChr5g0029061	Putative cyanohydrin beta-glucosyltransferase	0.0235379	0	4.00106	2.18041	7.82979	5.59544	0.794066	0	2.1707	0.555298	1	FALSE	85.0858	46.9034	0.845568	0.00520407	0.0368048	UP	192.877	139.166	0.46587	0.0297977	0.127635	FALSE
RchiOBHmChr1g0335261	hypothetical protein	0.489457	0.114623	3.12738	1.65456	9.07242	4.70494	11.7778	2.67325	2.17032	0.0126415	0.0708117	FALSE	47.2105	25.3347	0.906592	0.0327723	0.149508	FALSE	158.53	83.0908	0.929341	9.25032e-05	0.00095593	UP
RchiOBHmChr2g0140071	hypothetical protein	25.2808	5.7923	253.871	96.1418	315.842	169.898	577.614	128.299	2.16992	1.09261e-55	2.12473e-53	UP	3635.72	1393.8	1.38358	2.02261e-45	7.31984e-43	UP	5236.5	2845.32	0.878897	3.10857e-33	3.91558e-31	UP
RchiOBHmChr2g0093031	Putative transcription factor HRT family	5.38533	1.23103	2.82714	1.61741	3.45083	1.72452	307.192	68.077	2.1693	3.95745e-27	3.05568e-25	UP	101.1	58.5183	0.795732	0.00262507	0.0211382	UP	142.942	72.1147	0.994542	1.387e-05	0.000172961	UP
RchiOBHmChr4g0398561	Putative transcription factor C2H2 family	0.361184	0.0829229	0.143394	0.133818	0.0293754	0.0786904	19.8424	4.41041	2.16602	0.000956021	0.00791941	UP	4.94022	4.66505	0.121779	0.896109	0.966148	FALSE	1.17767	3.16966	-1.31447	0.355223	1	FALSE
RchiOBHmChr4g0401911	hypothetical protein	2.95007	0.681731	0.3422	0.40507	0.216523	0.333215	21.3533	4.75983	2.16278	0.00367083	0.0253824	UP	1.54912	1.84339	-0.18591	0.910945	1	FALSE	1.13019	1.76212	-0.706194	0.693138	1	FALSE
RchiOBHmChr5g0045341	hypothetical protein	1.14387	0.267592	0.378712	0.0824419	0.0236228	0	23.4215	5.31176	2.15828	0.00166416	0.0128789	UP	4.8593	1.07521	2.2292	0.110936	1	FALSE	0	0	0	0	0	FALSE
RchiOBHmChr4g0389961	Putative sieve element occlusion	0.0513695	0.011805	0.399313	0.138685	3.89304	2.26638	2.79484	0.625378	2.15763	0.195991	0.50479	FALSE	13.6133	4.7748	1.52642	0.0348442	0.156115	FALSE	153.717	90.413	0.760171	0.000155813	0.00151015	UP
RchiOBHmChr2g0103391	Putative transcription factor B3-Domain family	1.75541	0.399556	0.135858	0.0954072	0.008804	0.0491956	75.1045	16.6083	2.15366	6.32281e-09	1.36057e-07	UP	3.64249	2.58627	0.475791	0.684984	1	FALSE	0.275031	1.5445	-2.05678	0.373467	1	FALSE
RchiOBHmChr2g0157531	hypothetical protein	0.0372372	0.00871093	1.10161	0.0607394	0.300479	0.0869296	1.44895	0.323941	2.15051	0.360508	1	FALSE	26.7502	1.492	4.05821	1.16982e-06	2.59957e-05	UP	8.45382	2.46877	1.72218	0.0667214	0.232331	FALSE
RchiOBHmChr1g0366931	Putative Heat shock protein 70 family	0.982916	0.227148	0.986156	0.771341	1.27722	0.802594	59.5377	13.3384	2.15024	7.37846e-09	1.57376e-07	UP	37.405	29.5682	0.341985	0.41929	0.716135	FALSE	56.1181	35.6407	0.639696	0.0389834	0.156088	FALSE
RchiOBHmChr1g0345701	Putative DNA-directed RNA polymerase RPB5 subunit, eukaryote /virus	1.11764	0.252666	1.20929	0.316272	0.661287	0.156643	15.9232	3.49881	2.14536	0.00391602	0.0267955	UP	10.8176	2.85351	1.9097	0.0317342	0.146008	FALSE	6.82357	1.63688	1.95952	0.0683944	1	FALSE
RchiOBHmChr5g0004841	Putative NAD(P)H dehydrogenase (quinone)	8.73611	2.03812	4.42709	2.76282	4.37497	2.30323	217.71	49.2193	2.14508	2.75456e-26	2.04662e-24	UP	69.1619	43.6387	0.677726	0.019804	0.103849	FALSE	79.0489	42.0518	0.910479	0.00136823	0.0100889	UP
RchiOBHmChr3g0458461	Putative F-box domain, RNA ligase /cyclic nucleotide phosphodiesterase	0.0931214	0.0227234	1.11535	0.330566	1.09763	1.03982	4.40372	1.04131	2.14215	0.119211	0.372504	FALSE	33.1191	9.93623	1.76458	0.000316535	0.00354814	UP	37.748	36.0831	0.0836847	0.806511	0.934032	FALSE
RchiOBHmChr4g0396701	hypothetical protein	1.8129	0.439447	1.20946	1.1894	1.64954	1.21998	15.4491	3.61033	2.13825	0.00463551	0.030926	UP	6.4573	6.42429	0.0266482	0.973505	0.992322	FALSE	10.2066	7.61243	0.452788	0.5176	0.787823	FALSE
RchiOBHmChr5g0066851	hypothetical protein	2.18985	0.541333	1.9421	1.64931	1.09837	0.387647	15.681	3.7493	2.13559	0.00486708	0.0322388	UP	8.72854	7.49326	0.235775	0.749906	0.907139	FALSE	5.71584	2.03352	1.4866	0.166221	1	FALSE
RchiOBHmChr3g0478781	Putative oxidoreductase	0.391458	0.0930592	11.44	2.60338	19.4823	4.77701	20.6107	4.73436	2.13414	0.000776175	0.00658369	UP	377.2	86.9573	2.10737	1.42411e-33	3.05737e-31	UP	744.136	184.245	2.01487	8.50143e-64	3.65916e-61	UP
RchiOBHmChr3g0458721	Putative transcription factor MYB-HB-like family	5.28394	1.25544	1.66473	0.99525	1.02215	0.525274	251.646	57.8565	2.13238	5.24248e-24	3.50645e-22	UP	49.6588	30.0203	0.729215	0.0324699	0.148557	FALSE	35.2926	18.3231	0.95198	0.0200844	0.0938052	FALSE
RchiOBHmChr1g0326211	Putative dynamin central domain, dynamin, GTPase domain, GTPase effector domain, Dynamin superfamily	4.14166	0.982949	5.88537	4.02893	5.36092	2.81541	291.155	66.9109	2.12543	2.80011e-29	2.34606e-27	UP	259.009	179.466	0.533553	0.00127554	0.0115923	UP	273.052	144.91	0.908197	6.19656e-08	1.18212e-06	UP
RchiOBHmChr1g0376901	Putative transcription factor Homobox-WOX family	0.792953	0.197129	76.3849	25.0654	61.3871	35.8855	11.5046	2.76524	2.12181	0.0193463	0.0988912	FALSE	694.152	230.594	1.5948	6.07614e-22	7.06086e-20	UP	646.435	381.351	0.768561	5.53221e-06	7.56697e-05	UP
RchiOBHmChr4g0398581	Putative phosphate-transporting ATPase	0.758535	0.189529	1.61483	2.51679	3.84307	4.1504	21.2087	5.10231	2.12073	0.00382798	0.0262889	UP	28.2329	44.52	-0.646686	0.0618669	0.23326	FALSE	77.802	84.8566	-0.131766	0.600126	0.83781	FALSE
RchiOBHmChr2g0122371	hypothetical protein	1.73304	0.412177	0.496338	0.163361	1.28249	0.512121	47.3585	10.8942	2.12071	1.34627e-06	2.09336e-05	UP	8.48064	2.83446	1.54226	0.107408	0.336521	FALSE	25.451	10.2368	1.37377	0.00939249	0.0509557	FALSE
RchiOBHmChr2g0160221	Putative protein kinase RLK-Pelle-DLSV family	4.36358	1.03317	1.4726	1.39846	2.82732	2.63239	62.4146	14.3255	2.1186	3.93957e-08	7.661e-07	UP	13.1929	12.6931	0.0346377	0.952571	0.985569	FALSE	29.3065	27.5919	0.0587573	0.885469	0.965744	FALSE
RchiOBHmChr3g0450981	Putative transcription factor interactor and regulator CCHC(Zn) family	1.18511	0.281461	2.14993	1.04832	2.79208	1.31569	36.462	8.40688	2.11794	8.91114e-06	0.000118651	UP	41.417	20.4385	1.04955	0.0124686	0.0732701	FALSE	62.3137	29.6537	1.07642	0.000488138	0.00412388	UP
RchiOBHmChr1g0331391	Putative protein kinase RLK-Pelle-WAK family	1.78628	0.432478	3.18791	1.66057	1.40255	0.68954	122.294	28.6483	2.1151	7.41437e-14	2.57809e-12	UP	136.652	72.0444	0.931176	0.000111229	0.00146688	UP	69.65	34.5653	1.01823	0.00136375	0.0100617	UP
RchiOBHmChr4g0437821	Putative rossmann-like alpha /beta /alpha sandwich protein	11.5466	2.77717	21.0532	19.9352	25.3159	15.6542	329.114	76.6923	2.10567	3.33438e-35	3.39945e-33	UP	375.937	360.385	0.0606213	0.647867	0.860956	FALSE	523.238	326.86	0.676069	7.94591e-08	1.4933e-06	UP
RchiOBHmChr2g0133211	Putative major intrinsic protein	24.9864	6.0158	14.1459	11.3256	4.22236	4.03804	1108.98	258.61	2.10045	2.37063e-68	6.66804e-66	UP	393.457	318.741	0.304677	0.0264922	0.128126	FALSE	135.985	131.304	0.0497335	0.792246	0.928013	FALSE
RchiOBHmChr5g0023931	Putative cation efflux protein	1.11977	0.273795	6.98993	3.61549	9.39909	4.77144	40.7264	9.65467	2.09851	3.95512e-06	5.65346e-05	UP	159.42	83.4368	0.937863	4.84592e-06	9.30717e-05	UP	248.072	127.19	0.966158	7.48465e-09	1.63094e-07	UP
RchiOBHmChr3g0458891	hypothetical protein	4.79245	1.14046	0.884772	0.230929	1.83262	1.64223	104.756	24.1906	2.09622	3.52604e-13	1.16193e-11	UP	12.1239	3.19865	1.89621	0.0178252	0.0958944	FALSE	29.0941	26.291	0.178575	0.654012	0.8663	FALSE
RchiOBHmChr2g0121571	-	0.093961	0.0236796	4.2582	1.59726	28.1031	6.78764	1.46445	0.358683	2.09501	0.341597	1	FALSE	41.7035	15.8119	1.40201	0.000478199	0.00505813	UP	318.536	77.7215	2.02045	6.78888e-33	8.41188e-31	UP
RchiOBHmChr3g0462411	hypothetical protein	70.9223	17.1676	10.3817	2.46125	1.23449	0.101358	766.202	179.808	2.09416	1.59943e-50	2.65194e-48	UP	70.2209	16.8615	2.08034	1.41734e-07	3.73238e-06	UP	9.68149	0.804998	3.44777	0.00298489	0.0194858	UP
RchiOBHmChr3g0459001	Putative germin	1.64776	0.410778	2.78214	2.16292	4.06893	4.56568	49.8895	12.0602	2.08876	1.777e-05	0.000224462	UP	52.7715	41.5699	0.338727	0.280636	0.585759	FALSE	89.4051	101.303	-0.177457	0.410391	0.706178	FALSE
RchiOBHmChr4g0389791	Putative sieve element occlusion	0.919704	0.22156	2.3198	1.80108	0.75336	0.203185	57.5009	13.4334	2.08714	3.36623e-08	6.57857e-07	UP	90.8624	71.4394	0.350215	0.174975	0.45158	FALSE	34.165	9.30884	1.84411	8.23219e-05	0.000859856	UP
RchiOBHmChr3g0459051	hypothetical protein	3.5934	0.87151	5.15559	4.94981	15.8923	13.5175	125.232	29.4084	2.08603	1.13324e-14	4.1512e-13	UP	112.519	109.373	0.0384158	0.854612	0.951894	FALSE	401.866	345.155	0.218839	0.0732628	0.248239	FALSE
RchiOBHmChr4g0441851	Putative polygalacturonase	2.95968	0.718316	1.97538	1.01608	0.898199	0.389755	123.521	29.0732	2.08497	4.68012e-15	1.77636e-13	UP	51.6443	26.9015	0.927033	0.0070021	0.0467785	UP	27.2338	11.9182	1.23098	0.0129265	0.0662226	FALSE
RchiOBHmChr5g0025031	Putative protein kinase RLK-Pelle-DLSV family	0.869655	0.216033	0.393309	0.338509	0.656662	0.359204	63.4311	15.2801	2.0794	6.61809e-08	1.25672e-06	UP	17.983	15.6833	0.173693	0.730538	0.898844	FALSE	34.7324	19.1853	0.875173	0.0351647	0.144483	FALSE
RchiOBHmChr4g0444861	Putative germin, rmlC-like cupin domain-containing protein	21.7711	5.33497	208.896	217.715	288.004	316.176	652.285	154.727	2.0787	7.62451e-41	8.99607e-39	UP	3921.1	4134.91	-0.0764934	0.40174	0.702318	FALSE	6258.15	6939.59	-0.149388	0.0619199	0.220721	FALSE
RchiOBHmChr3g0466361	Putative pyridoxal phosphatase	5.88858	1.44041	82.0969	58.2358	133.189	98.9687	225.976	53.5652	2.07772	8.08027e-24	5.38166e-22	UP	1973.93	1417.2	0.476903	0.000368632	0.00404442	UP	3707.15	2782.09	0.413283	8.73008e-05	0.000906616	UP
RchiOBHmChr5g0024331	Putative protein kinase RLK-Pelle-DLSV family	0.72946	0.178258	1.15581	0.874951	1.86188	2.00448	44.6976	10.5947	2.07507	1.23145e-06	1.92911e-05	UP	44.3944	34.0178	0.384754	0.270041	0.574535	FALSE	82.7347	89.9897	-0.127964	0.590648	0.831692	FALSE
RchiOBHmChr4g0399661	hypothetical protein	1.53074	0.375419	4.6495	3.16192	7.61381	8.18848	24.6997	5.85838	2.07398	0.00038415	0.00355075	UP	46.9846	32.3285	0.534897	0.1038	0.32956	FALSE	89.0224	96.7548	-0.128499	0.566164	0.818355	FALSE
RchiOBHmChr3g0462961	Putative anthocyanidin synthase	25.5271	6.30816	5.4014	2.58905	16.0445	8.423	857.452	205.48	2.0658	8.99905e-39	1.01612e-36	UP	113.681	55.1718	1.05281	5.16577e-05	0.000761102	UP	391.229	207.363	0.922895	9.09821e-11	2.56956e-09	UP
RchiOBHmChr4g0444751	Putative transcription factor WD40-like family	28.4083	7.00547	14.8093	8.80382	18.8019	9.96128	956.072	228.305	2.06553	5.80057e-43	7.2514e-41	UP	312.287	187.707	0.742656	0.000199691	0.00240779	UP	458.991	245.636	0.904942	5.27531e-10	1.34284e-08	UP
RchiOBHmChr3g0471741	Putative protein kinase RLK-Pelle-LRR-III family	2.3402	0.581569	0.483867	0.277689	0.4533	0.395176	148.581	35.736	2.06456	2.60135e-16	1.09706e-14	UP	19.237	11.1528	0.822339	0.162777	0.432382	FALSE	20.8831	18.3768	0.197715	0.665314	0.872394	FALSE
RchiOBHmChr3g0456711	Putative transcription factor C2C2-GATA family	1.86076	0.450676	0.577014	0.375289	0.376384	0.39177	51.8131	12.1826	2.06407	2.9398e-07	5.13089e-06	UP	10.0786	6.63269	0.609892	0.381038	0.683618	FALSE	7.61352	7.99138	-0.0381145	0.958497	0.989178	FALSE
RchiOBHmChr4g0434401	Putative protein kinase RLK-Pelle-LRR-III family	0.81626	0.200133	0.280272	0.133006	0.526042	0.298502	47.523	11.2906	2.06368	6.08775e-07	1.00832e-05	UP	10.2288	4.91324	1.10381	0.172571	0.447998	FALSE	22.2129	12.7347	0.784678	0.121923	0.34946	FALSE
RchiOBHmChr3g0457291	Putative transcription factor bHLH family	1.79202	0.438708	11.8517	9.64364	22.7575	24.5831	47.925	11.3703	2.05958	8.57165e-07	1.38407e-05	UP	198.732	163.569	0.283919	0.0966617	0.314343	FALSE	441.618	481.804	-0.12554	0.344191	0.646151	FALSE
RchiOBHmChr4g0428671	Putative GH3 family protein	1.90824	0.483548	44.7611	15.7371	21.368	8.72162	99.8621	24.4914	2.05655	1.27316e-10	3.33126e-09	UP	1467.19	521.898	1.49482	1.25938e-26	1.96937e-24	UP	810.817	334.41	1.27599	3.91534e-22	2.72639e-20	UP
RchiOBHmChr1g0382431	Putative transcription factor Homobox-WOX family	1.53454	0.381245	77.6472	62.0751	200.833	148.585	52.8185	12.7131	2.05144	1.33034e-07	2.4352e-06	UP	1675	1355.09	0.305285	0.00224245	0.0185404	UP	5016.01	3747.62	0.420359	2.19126e-09	5.12382e-08	UP
RchiOBHmChr0c31g0501431	-	6.0234	1.51776	23.6959	15.5372	40.7656	30.9951	38.6432	9.43298	2.05127	2.84558e-05	0.000343728	UP	95.3076	63.234	0.599954	0.03549	0.15812	FALSE	190.018	145.907	0.383595	0.0262142	0.115483	FALSE
RchiOBHmChr4g0401921	hypothetical protein	3.99007	1.0061	0.320194	0	0	0	32.2028	7.86125	2.05072	3.32349e-05	0.000395244	UP	1.61833	0	3.13674	0.18048	1	FALSE	0	0	0	0	0	FALSE
RchiOBHmChr3g0463791	Putative peptide-transporting ATPase	0.664405	0.16846	0.329129	0.127824	1.4463	1.14255	33.4657	8.20769	2.04294	4.18191e-05	0.000486854	UP	10.3715	4.07827	1.3066	0.112869	0.34729	FALSE	52.7971	42.1441	0.32559	0.304873	0.603016	FALSE
RchiOBHmChr3g0468341	Putative leucine-rich repeat domain, L domain-containing protein	0.402272	0.100753	0.571906	0.314121	0.464018	0.187958	31.2543	7.59455	2.03734	7.84951e-05	0.000856797	UP	27.8905	15.521	0.840348	0.0770783	0.270409	FALSE	26.2286	10.7106	1.32651	0.00850108	0.0469072	UP
RchiOBHmChr5g0024471	hypothetical protein	0.423842	0.105034	0.104575	0.096044	0.389272	0.324307	14.0572	3.38135	2.03653	0.00767773	0.0471392	UP	2.17941	2.02648	0.0686833	0.963547	1	FALSE	9.38146	7.88958	0.238878	0.729648	0.901937	FALSE
RchiOBHmChr5g0067521	hypothetical protein	3.79341	0.963438	2.23379	1.35035	2.24987	1.1551	209.492	51.479	2.03051	1.78966e-18	8.6808e-17	UP	77.2992	47.336	0.692515	0.0134681	0.0776485	FALSE	90.1381	46.7305	0.953791	0.000199999	0.00188212	UP
RchiOBHmChr1g0371681	-	0.475828	0.124076	89.296	32.4521	79.7203	130.804	3.99631	1.00656	2.02414	0.15121	0.431951	FALSE	470.892	173.059	1.44548	0.000411725	0.00443274	UP	487.384	807.309	-0.727664	0.208719	0.485308	FALSE
RchiOBHmChr3g0494821	Putative EamA domain-containing protein	0.779127	0.198382	50.1069	23.1987	168.498	94.4759	27.7626	6.85468	2.0213	0.000165782	0.00168363	UP	1118.5	524.104	1.09315	1.85798e-22	2.23072e-20	UP	4355.44	2466.07	0.821305	5.42788e-30	5.83832e-28	UP
RchiOBHmChr4g0428811	Putative xylogalacturonan beta-1,3-xylosyltransferase	0.682459	0.172406	0.341105	0.834109	0.251199	1.23436	29.6349	7.27061	2.01866	0.000209026	0.00207074	UP	9.29245	23.0254	-1.32788	0.0162879	0.0896611	FALSE	7.95123	39.2985	-2.23518	2.18822e-05	0.000262638	DOWN
RchiOBHmChr4g0442401	Putative transcription repressor PLATZ family	0.745843	0.191645	2.91142	2.76396	3.54168	3.4703	22.6478	5.62643	2.01849	0.000650275	0.00564809	UP	55.3086	53.1505	0.0524607	0.859432	0.953323	FALSE	77.8759	77.138	0.00358257	0.988747	0.997473	FALSE
RchiOBHmChr1g0374801	Putative ATPase, AAA-type, core, AAA-type ATPase domain-containing protein	2.27482	0.58004	3.96009	2.48415	2.14445	1.24504	86.3988	21.3612	2.01733	4.61182e-11	1.25572e-09	UP	94.225	59.8148	0.658012	0.0151123	0.0849001	FALSE	59.0735	34.6744	0.751093	0.0157418	0.077293	FALSE
RchiOBHmChr5g0041291	hypothetical protein	0.236805	0.0584539	4.36187	0.98256	4.2153	1.45306	8.64751	2.07334	2.01588	0.0319898	0.145801	FALSE	99.8026	22.7644	2.11961	3.80414e-12	1.94687e-10	UP	111.699	38.9028	1.5091	3.9733e-09	8.95127e-08	UP
RchiOBHmChr4g0423901	Putative START-like domain, Bet v I type allergen	5.82367	1.49177	1.96009	1.41705	4.16838	2.39728	111.367	27.6477	2.01534	6.68974e-14	2.33903e-12	UP	23.4894	17.2086	0.443757	0.333843	0.641307	FALSE	57.8208	33.5838	0.783809	0.0110855	0.0582795	FALSE
RchiOBHmChr2g0106611	Putative small GTPase superfamily, ARF /SAR type, P-loop containing nucleoside triphosphate hydrolase	12.1693	3.09587	22.0362	16.7345	24.5076	12.583	263.481	64.9865	2.01114	3.79997e-25	2.67809e-23	UP	298.892	229.838	0.375522	0.0140741	0.0802654	FALSE	384.827	199.505	0.952992	3.70156e-12	1.20728e-10	UP
RchiOBHmChr2g0166531	Putative Calmodulin-binding domain, plant	7.20924	1.85737	9.0944	6.37012	12.0599	8.84259	419.016	104.607	2.00764	7.13182e-30	6.07226e-28	UP	331.215	234.898	0.49802	0.00252032	0.0203919	UP	508.784	376.685	0.437861	0.000960331	0.00742106	UP
RchiOBHmChr3g0454021	hypothetical protein	0.994337	0.251511	0.480668	0.519904	2.36309	2.31845	20.9048	5.14299	2.00753	0.00177751	0.0136383	UP	6.32319	6.93972	-0.138792	0.862201	0.954347	FALSE	36.055	35.712	0.0127861	0.9713	0.99309	FALSE
RchiOBHmChr2g0107091	Putative GH3 family protein	2.65527	0.692954	4.58387	5.06694	3.49467	4.03152	76.905	19.4066	2.00403	2.36134e-06	3.53393e-05	UP	83.2858	93.1351	-0.150379	0.546309	0.80652	FALSE	73.5356	85.5938	-0.201499	0.424757	0.717061	FALSE
RchiOBHmChr2g0137051	Putative NPH3 domain-containing protein	0.553905	0.142096	0.222703	0.460421	0.728154	0.426757	25.1432	6.23957	2.00381	0.000627544	0.00548517	UP	6.33409	13.2654	-1.07612	0.112935	0.347376	FALSE	24.0008	14.2137	0.740864	0.112829	0.332864	FALSE
RchiOBHmChr4g0390201	hypothetical protein	0.42452	0.107985	0.0667008	0.0157611	0.021315	0.00729972	17.1766	4.22644	2.00212	0.00363316	0.0251771	UP	1.68754	0.403987	2.22215	0.289514	1	FALSE	0.627605	0.217624	0.924331	0.761546	1	FALSE
RchiOBHmChr5g0034541	Putative CBS domain-containing protein	2.39204	0.619324	1.17718	0.939077	0.596249	0.318028	90.7817	22.7714	2.00028	3.88426e-11	1.06963e-09	UP	27.9961	22.6017	0.33065	0.45037	0.740859	FALSE	16.4123	8.85267	0.877335	0.139099	0.38133	FALSE
RchiOBHmChr4g0403391	Putative transcription factor Homobox-WOX family	12.1662	3.16408	0.128064	0.0480183	0.0425003	0	138.81	34.9971	1.9987	3.21135e-15	1.23676e-13	UP	0.918836	0.34514	1.37749	0.600278	1	FALSE	0	0	0	0	0	FALSE
RchiOBHmChr5g0041731	hypothetical protein	0.687088	0.177238	0.86444	0.703894	1.08438	1.07693	18.3833	4.59736	1.99407	0.00194837	0.0147618	UP	14.4907	11.9084	0.302808	0.599632	0.835988	FALSE	21.023	21.0901	-0.00529045	0.990372	0.997698	FALSE
RchiOBHmChr2g0146131	-	0.566162	0.146128	3.11211	1.60698	10.7952	6.15239	13.8504	3.47334	1.98648	0.00962758	0.0567548	FALSE	47.7897	24.9447	0.94563	0.0113157	0.0679934	FALSE	192.026	110.406	0.817245	0.000325224	0.00288952	UP
RchiOBHmChr3g0488331	Putative retrotransposon gag domain, aspartic peptidase domain-containing protein	0.473292	0.125464	0.0439522	0.00854638	0	0.0111167	23.1224	5.94938	1.98412	0.00143572	0.0113471	UP	1.3458	0.267241	1.89651	0.405714	1	FALSE	0	0	0	0	0	FALSE
RchiOBHmChr4g0398061	Putative F-box domain-containing protein	0.843158	0.221111	0.287962	0.070886	0.52978	0.479831	25.0869	6.3663	1.98256	0.000492558	0.00442712	UP	5.36719	1.34246	2.01064	0.100659	1	FALSE	11.4842	10.4661	0.184952	0.782669	0.92386	FALSE
RchiOBHmChr2g0120611	Putative P-loop containing nucleoside triphosphate hydrolase, leucine-rich repeat domain, L	1.15469	0.303881	0.737872	0.661974	0.440315	0.28225	86.6047	22.0937	1.97993	1.96782e-09	4.51837e-08	UP	34.6187	31.4986	0.123903	0.744584	0.905088	FALSE	23.9559	15.496	0.631563	0.175724	0.439344	FALSE
RchiOBHmChr3g0460071	Putative SKP1 /BTB /POZ domain, NPH3 domain-containing protein	0.29719	0.0753933	0.212181	0.140356	0.0962003	0.0471126	16.9446	4.16919	1.97833	0.0043717	0.0293775	UP	7.58377	5.0611	0.587957	0.49218	0.771316	FALSE	3.98812	1.96803	1.07175	0.360776	1	FALSE
RchiOBHmChr5g0075341	Putative Late embryogenesis abundant protein, LEA-14	3.41825	0.896654	2.66329	1.66517	4.29878	2.74875	108.71	27.6507	1.97495	5.36794e-13	1.74336e-11	UP	53.0733	33.5737	0.672861	0.0346306	0.155466	FALSE	99.2163	64.0392	0.642764	0.00785048	0.0438243	UP
RchiOBHmChr4g0444251	Putative transcription factor MYC /MYB	4.9479	1.30291	0.517691	0.0557513	0.135248	0.0566354	216.487	55.2484	1.9731	8.24525e-21	4.58113e-19	UP	14.1904	1.55085	3.13087	0.000566045	0.00579847	UP	4.30555	1.8159	1.27848	0.287565	1	FALSE
RchiOBHmChr2g0121971	Putative transcription factor Homobox-WOX family	1.71065	0.46025	0.187952	0.142275	0.484616	0.402446	24.2772	6.33056	1.97291	0.00105017	0.00861548	UP	1.67152	1.28361	0.357194	0.824369	1	FALSE	4.9933	4.19229	0.222391	0.813124	1	FALSE
RchiOBHmChr2g0123341	Putative transcription factor Homobox-WOX family	0.952012	0.256906	4.62272	3.86232	4.90863	4.09621	24.5453	6.39807	1.96857	0.00422877	0.028551	UP	74.7292	63.1214	0.247958	0.750749	0.907312	FALSE	91.9818	77.4618	0.247834	0.728844	0.901481	FALSE
RchiOBHmChr3g0483711	Putative small auxin-up RNA	1.88783	0.513112	18.246	16.2561	19.0476	28.7574	25.0663	6.59726	1.96533	0.000576281	0.00509388	UP	151.833	136.845	0.150102	0.416866	0.71418	FALSE	183.398	279.634	-0.606025	0.000776075	0.00619415	DOWN
RchiOBHmChr1g0355411	Putative peptidase A22B, signal peptide peptidase	0.522134	0.143985	0.217953	0.116733	0.36864	0.47505	24.6227	6.56252	1.95534	0.000764258	0.00649179	UP	6.43616	3.49944	0.817048	0.388316	0.689894	FALSE	12.5691	16.3994	-0.422181	0.449386	0.737558	FALSE
RchiOBHmChr4g0413341	Putative rapid ALkalinization Factor	11.6913	3.13271	11.4077	9.73142	21.8249	11.6139	205.49	53.3425	1.95251	7.72166e-20	4.116e-18	UP	125.534	108.493	0.198138	0.372726	0.676438	FALSE	278.034	149.498	0.883474	1.64659e-07	2.93518e-06	UP
RchiOBHmChr5g0076621	Putative oligopeptide transporter, OPT superfamily	0.327228	0.0848412	0.102914	0.0812286	0.012833	0.042918	15.0469	3.78801	1.93937	0.00755558	0.0465356	UP	2.96413	2.37162	0.263512	0.833859	1	FALSE	0.425046	1.44615	-1.97443	0.388174	1	FALSE
RchiOBHmChr2g0123031	hypothetical protein	0.0544279	0	1.31631	0.0978146	4.69364	0.919425	0.660012	0	1.93782	0.587761	1	FALSE	9.98682	0.749127	3.87488	0.00235776	0.0193549	UP	41.3187	8.16695	2.34046	5.83291e-07	9.60512e-06	UP
RchiOBHmChr5g0007551	Putative carboxypeptidase D	0.0202005	0	1.08483	0.137257	0.164814	0.0528185	0.660012	0	1.93782	0.587761	1	FALSE	22.2143	2.84071	3.04515	2.83092e-05	0.000449065	UP	3.91057	1.26713	1.52115	0.251159	1	FALSE
RchiOBHmChr1g0352551	Putative S-adenosyl-L-methionine-dependent methyltransferase	3.40119	0.911656	1.80876	1.32457	1.82652	1.39053	170.59	44.2755	1.93636	4.53029e-14	1.60177e-12	UP	56.825	42.1266	0.416791	0.194744	0.479037	FALSE	66.5221	51.0844	0.404318	0.145283	0.391224	FALSE
RchiOBHmChr2g0119391	Putative oxidoreductase	1.95131	0.530729	15.9914	7.3358	20.688	14.6789	83.7832	22.1123	1.93629	2.88138e-08	5.69104e-07	UP	430.538	199.865	1.10722	9.63729e-16	6.97527e-14	UP	644.93	462.102	0.480366	5.76154e-06	7.8214e-05	UP
RchiOBHmChr4g0428471	Putative protein S-acyltransferase	10.3094	2.79051	4.14995	2.7565	4.03502	2.31406	735.036	192.717	1.93337	2.82901e-46	3.90887e-44	UP	185.352	124.64	0.579589	0.00362546	0.0276721	UP	208.776	120.95	0.77884	1.06552e-05	0.00013644	UP
RchiOBHmChr4g0446771	Putative alkane 1-monooxygenase	1.32971	0.350505	2.80033	2.2836	2.58779	1.52682	70.7172	18.1042	1.9327	7.97961e-08	1.49632e-06	UP	93.2929	77.0589	0.268932	0.256107	0.558401	FALSE	99.8928	59.4924	0.754682	0.00297558	0.0194501	UP
RchiOBHmChr1g0329051	Putative transcription factor Homobox-WOX family	1.72866	0.469546	0.772415	0.044857	0.190554	0.0854426	32.2286	8.48663	1.93077	5.58485e-05	0.000630834	UP	9.0148	0.534482	3.83492	0.00424682	0.0313749	UP	2.58289	1.16303	1.30588	0.403315	1	FALSE
RchiOBHmChr4g0436671	hypothetical protein	0.296855	0.0803696	0.623545	0.466508	1.38941	0.871127	16.8417	4.42265	1.93072	0.00414524	0.0280894	UP	22.1808	16.8043	0.421698	0.395463	0.696389	FALSE	57.236	36.2458	0.652782	0.0318775	0.134116	FALSE
RchiOBHmChr2g0105761	Putative triacylglycerol lipase	0.630195	0.170921	0.150111	0.12025	0.399464	0.204299	27.6447	7.27061	1.92984	0.000255267	0.0024736	UP	4.13436	3.36269	0.237868	0.835576	1	FALSE	12.7094	6.58039	0.899866	0.188591	0.4585	FALSE
RchiOBHmChr3g0470401	hypothetical protein	0.354628	0.0941662	0.155858	0.0753751	0.0849207	0.0695024	14.1394	3.64804	1.9243	0.00805283	0.0491263	UP	3.89899	1.90224	1.12209	0.372261	1	FALSE	2.45788	2.03352	0.235514	0.85749	1	FALSE
RchiOBHmChr3g0453401	Putative C2 domain, von Willebrand factor, type A, copine, protein BONZAI	0.425148	0.115163	0.728853	0.445698	0.641659	0.457847	24.9268	6.54101	1.91621	0.000736796	0.0062962	UP	26.7938	16.588	0.70219	0.129741	0.378349	FALSE	27.3689	19.7003	0.492826	0.271236	0.565605	FALSE
RchiOBHmChr4g0421171	Putative casparian strip membrane protein	2.1039	0.576664	159.999	102.715	217.62	202.366	94.3546	25.0787	1.91615	4.62639e-11	1.25859e-09	UP	4498.72	2923.04	0.621432	3.19561e-07	7.94449e-06	UP	7082.96	6651.35	0.0906281	0.318259	0.617932	FALSE
RchiOBHmChr1g0356711	Putative transcription factor C2H2 family	1.33987	0.369956	5.66704	4.58601	13.2833	9.72357	77.4257	20.7133	1.91366	1.96021e-09	4.50747e-08	UP	205.083	167.987	0.286755	0.114381	0.350124	FALSE	556.57	411.337	0.439978	0.000179221	0.00171078	UP
RchiOBHmChr4g0439811	Putative amino acid transporter, transmembrane domain-containing protein	0.223513	0.0633257	0.741289	0.484676	2.08629	0.718636	7.04387	1.92114	1.91248	0.0679209	0.25331	FALSE	14.5962	9.64825	0.613575	0.312502	0.618163	FALSE	47.5392	16.5375	1.55422	0.000154165	0.00149705	UP
RchiOBHmChr2g0130451	hypothetical protein	6.74086	1.81481	0	0	0.0682717	0	47.853	12.4943	1.91234	4.08849e-06	5.82014e-05	UP	0	0	0	0	0	FALSE	0	0	0	0	0	FALSE
RchiOBHmChr5g0004711	Putative (3S,6E)-nerolidol synthase	19.0383	5.25854	0.738372	0.481585	0.357464	0.327956	945.514	253.179	1.90421	1.13457e-55	2.19278e-53	UP	22.9706	15.1403	0.630792	0.217626	0.508001	FALSE	12.8818	11.9474	0.0885267	0.88008	0.962958	FALSE
RchiOBHmChr1g0358041	hypothetical protein	0.673319	0.192367	0.0382344	0	0.0125697	0.0279871	20.2085	5.57845	1.90304	0.00228131	0.0168943	UP	0.715517	0	1.93922	0.607249	1	FALSE	0.275031	0.614262	-0.721531	0.809873	1	FALSE
RchiOBHmChr2g0125601	hypothetical protein	0.863695	0.243553	3.80486	1.58032	8.17692	4.99898	27.8143	7.57934	1.89646	0.00187982	0.0143424	UP	76.8987	32.3026	1.27564	5.88226e-05	0.000847641	UP	191.358	118.102	0.703705	6.29292e-05	0.00067861	UP
RchiOBHmChr4g0445521	hypothetical protein	0.423459	0.120665	2.82746	1.09761	5.45189	2.66574	17.5477	4.82634	1.89383	0.00445954	0.0298722	UP	73.3355	28.8245	1.34355	8.02084e-06	0.000146181	UP	163.74	80.8794	1.00961	4.03429e-07	6.82562e-06	UP
RchiOBHmChr5g0061301	Putative TIR domain, P-loop containing nucleoside triphosphate hydrolase	2.34789	0.654453	0.930526	0.543702	0.970025	0.584476	288.614	77.8971	1.89289	2.3015e-25	1.63298e-23	UP	71.6611	42.439	0.738225	0.0173408	0.0939748	FALSE	86.4269	52.6218	0.709474	0.00606757	0.0354285	UP
RchiOBHmChr5g0000601	Putative oligopeptide transporter, OPT superfamily	3.8708	1.08106	2.6926	1.92247	12.1626	9.00861	256.596	69.4373	1.89283	1.77399e-22	1.11549e-20	UP	111.835	80.8358	0.473411	0.0408806	0.174436	FALSE	585.245	437.67	0.421757	0.000194618	0.00183901	UP
RchiOBHmChr2g0121041	hypothetical protein	5.16194	1.43629	3.08575	1.79197	3.70811	3.66759	85.8873	23.1708	1.88994	8.67748e-10	2.06159e-08	UP	32.164	18.9218	0.744414	0.0765088	0.26912	FALSE	44.7592	44.6876	0.00545769	0.985918	0.996643	FALSE
RchiOBHmChr3g0487641	Putative endopeptidase, NLPC /P60 domain, LRAT-like domain-containing protein	20.497	5.72322	17.917	12.5569	14.1753	7.84133	656.294	177.584	1.88497	2.89946e-47	4.18999e-45	UP	359.391	254.976	0.495962	0.000799344	0.00779137	UP	329.416	183.963	0.847291	7.58367e-09	1.6511e-07	UP
RchiOBHmChr3g0468051	Putative UPF0014 family protein	0.190693	0.0561755	0.677593	2.72289	2.68224	8.37769	5.84753	1.66669	1.879	0.0931545	0.315494	FALSE	12.9713	52.8659	-2.05577	1.4588e-06	3.1586e-05	DOWN	59.6312	187.948	-1.64118	4.3578e-15	1.8451e-13	DOWN
RchiOBHmChr2g0093311	Beta-galactosidase	1.76962	0.50013	16.4207	20.1579	79.9713	73.4454	113.361	31.0516	1.87112	3.26894e-12	9.89255e-11	UP	659.279	819.35	-0.315972	0.00463039	0.0335627	DOWN	3718.56	3448.37	0.109244	0.125229	0.35601	FALSE
RchiOBHmChr3g0461931	Putative leucine-rich repeat-containing, plant-type, leucine-rich repeat domain, L	0.487447	0.137963	0.497704	0.277747	0.675566	0.458819	39.4733	10.8144	1.87086	2.18219e-05	0.000271614	UP	25.2133	14.2354	0.847825	0.0807123	0.277941	FALSE	39.6558	27.1909	0.557746	0.121547	0.348781	FALSE
RchiOBHmChr4g0409021	Putative pirin, rmlC-like jelly roll	3.70711	1.04207	17.5361	14.8667	34.3672	21.5888	147.473	40.1748	1.86876	5.05942e-14	1.77887e-12	UP	437.316	375.393	0.219386	0.102696	0.327096	FALSE	992.568	629.651	0.658489	1.4317e-11	4.40793e-10	UP
RchiOBHmChr2g0152591	Putative protein kinase RLK-Pelle-WAK family	0.0210662	0.00482801	0.063918	0.237205	0.282517	0.90084	1.19634	0.266695	1.8651	0.45503	1	FALSE	2.26464	8.50963	-1.90361	0.0404627	0.173184	FALSE	11.569	37.3162	-1.72034	0.000136344	0.00134729	DOWN
RchiOBHmChr4g0446861	putative RNA helicase SDE3, P-loop containing nucleoside triphosphate hydrolase	1.99355	0.569486	0.982337	0.712163	1.62755	0.78669	121.777	33.7116	1.86465	1.88454e-12	5.84338e-11	UP	37.5938	27.627	0.429301	0.245428	0.544482	FALSE	72.2355	35.2407	1.03208	0.000701009	0.00566396	UP
RchiOBHmChr5g0044071	Putative oxidoreductase	0.607139	0.172056	0.353766	0.565802	1.13452	1.72139	28.0626	7.71201	1.85586	0.000550642	0.00489333	UP	10.2382	16.5883	-0.715768	0.200276	0.486442	FALSE	38.0933	58.3046	-0.602385	0.060298	0.216345	FALSE
RchiOBHmChr4g0418011	hypothetical protein	2.21009	0.624688	0.201654	0	0.0240357	0	44.6869	12.2551	1.85521	5.87506e-05	0.000659594	UP	2.55319	0	3.79793	0.0579296	1	FALSE	0	0	0	0	0	FALSE
RchiOBHmChr5g0068821	Putative transcription factor C2H2 family	15.3032	4.37974	6.22243	4.94126	4.22901	2.83273	627.322	173.957	1.85213	6.69828e-46	9.17461e-44	UP	159.786	128.561	0.307017	0.121974	0.364556	FALSE	125.76	85.1076	0.551157	0.0140351	0.0708043	FALSE
RchiOBHmChr4g0418961	hypothetical protein	0.91297	0.256	13.8498	12.5567	76.3162	82.7117	60.6928	16.5236	1.85175	7.50057e-06	0.000101499	UP	577.927	530.356	0.124758	0.331538	0.639476	FALSE	3688.12	4037.19	-0.130792	0.105516	0.317857	FALSE
RchiOBHmChr2g0094271	Putative brevis radix (BRX) domain-containing protein	0.439238	0.127822	0.717401	0.28704	1.56586	1.16562	17.8056	5.01329	1.85059	0.00407104	0.0276819	UP	18.1797	7.34827	1.33923	0.0287006	0.135927	FALSE	45.9615	34.5903	0.391988	0.257883	0.549658	FALSE
RchiOBHmChr2g0140431	-	3.41383	0.987256	4.16594	2.62304	2.8057	2.96356	34.8584	9.78437	1.84833	0.000160218	0.00163133	UP	26.6291	16.9508	0.634133	0.199862	0.485903	FALSE	20.7907	22.1805	-0.108679	0.809905	0.935587	FALSE
RchiOBHmChr2g0088191	Putative equilibrative nucleoside transporter	8.06949	2.30974	14.9189	8.76168	7.99082	3.99172	265.294	73.5307	1.84783	5.29545e-18	2.47144e-16	UP	307.167	182.498	0.758901	0.000467513	0.00495545	UP	190.51	96.084	0.997733	9.77143e-06	0.000126339	UP
RchiOBHmChr2g0119541	Putative oxidoreductase	0.576378	0.171876	3.90887	5.54542	2.22402	5.25784	17.7232	5.11455	1.84561	0.00839497	0.0508744	FALSE	75.3086	108.048	-0.51863	0.0558202	0.217052	FALSE	49.6148	118.421	-1.25556	2.69725e-06	3.88039e-05	DOWN
RchiOBHmChr1g0367081	hypothetical protein	16.5508	4.79566	67.6972	50.4265	62.1527	63.6018	443.409	124.444	1.84205	1.94801e-33	1.88246e-31	UP	1136.22	856.634	0.407515	9.74199e-05	0.00130648	UP	1208.11	1248.28	-0.0465064	0.601001	0.83829	FALSE
RchiOBHmChr4g0444361	Putative PMR5 domain, PC-Esterase	1.31014	0.380792	1.89382	1.14953	2.46726	1.46764	72.2742	20.3516	1.84031	2.20909e-08	4.44523e-07	UP	65.4916	40.1774	0.721242	0.0187707	0.0995847	FALSE	98.7517	59.3543	0.725151	0.00232877	0.0158322	UP
RchiOBHmChr2g0118741	Putative protein kinase RLK-Pelle-SD-2b family	1.13498	0.326279	1.05422	0.694633	1.12747	0.55225	81.1799	22.5987	1.83241	4.43969e-07	7.55611e-06	UP	47.276	31.5344	0.599844	0.0884383	0.296233	FALSE	58.551	28.9565	1.03513	0.00159842	0.0115471	UP
RchiOBHmChr2g0153201	Putative X8 domain-containing protein	1.32625	0.386236	0.558821	0.247345	0.175897	0.0809804	57.181	16.1414	1.82928	5.12268e-07	8.60692e-06	UP	15.0998	6.75663	1.21317	0.0670457	0.246119	FALSE	5.48574	2.5554	1.09678	0.288188	1	FALSE
RchiOBHmChr5g0009301	hypothetical protein	2.44198	0.701619	21.0785	26.3749	123.724	122.227	64.0088	17.8193	1.8279	4.42262e-07	7.53397e-06	UP	346.474	438.473	-0.337477	0.0133211	0.0770879	FALSE	2354.4	2349.12	0.0026359	0.974346	0.993648	FALSE
RchiOBHmChr2g0161961	Putative chloroplast protein import component Tic20	0.607415	0.172893	4.21504	2.0308	13.1107	6.95298	17.5839	4.85182	1.82772	0.0053786	0.0350957	UP	76.5701	37.3341	1.03759	0.00037892	0.00413968	UP	275.504	147.595	0.901351	2.3509e-08	4.8788e-07	UP
RchiOBHmChr4g0430711	hypothetical protein	0.990592	0.287705	0.585619	0.433812	0.356909	0.465286	24.318	6.85468	1.82222	0.00121141	0.00978794	UP	9.02139	6.76318	0.409846	0.566797	0.818019	FALSE	6.36338	8.37285	-0.381841	0.602886	0.83918	FALSE
RchiOBHmChr2g0091651	hypothetical protein	3.06496	0.885323	1.49994	0.863119	3.03944	1.64674	76.9985	21.5961	1.81796	2.43655e-08	4.86122e-07	UP	23.6453	13.7535	0.808242	0.101936	0.325521	FALSE	55.4057	30.3452	0.852314	0.0104482	0.0555997	FALSE
RchiOBHmChr4g0440311	Putative polyvinyl alcohol dehydrogenase (cytochrome)	0.0560765	0.0175493	4.32111	0.159013	14.1837	1.89745	2.26376	0.682624	1.81545	0.300958	0.638156	FALSE	109.025	4.04473	4.77441	5.14601e-21	5.61913e-19	UP	414.499	56.0008	2.89584	5.94325e-62	2.20923e-59	UP
RchiOBHmChr5g0001691	hypothetical protein	0.413624	0.124204	1.0729	0.705697	2.73435	1.38606	15.7276	4.55965	1.81503	0.00967631	0.05701	FALSE	25.5734	17.019	0.617637	0.19806	0.483704	FALSE	75.3709	38.6022	0.964046	0.000881219	0.00688762	UP
RchiOBHmChr2g0175801	hypothetical protein	3.60156	1.03853	3.06686	1.17651	5.23994	2.43277	38.231	10.7029	1.81083	9.13431e-05	0.000978104	UP	20.4095	7.9163	1.37643	0.0152019	0.0853097	FALSE	40.3584	18.9045	1.11026	0.00379281	0.023896	UP
RchiOBHmChr1g0318501	Putative vacuolar protein sorting-associated protein	0.662833	0.195668	27.3984	22.6458	109.143	88.1165	33.4765	9.57294	1.8093	0.000193691	0.00193464	UP	867.938	725.739	0.258912	0.0415187	0.176032	FALSE	4004.14	3265.05	0.294076	4.29661e-05	0.000480768	UP
RchiOBHmChr3g0473821	hypothetical protein	0.492616	0.139922	5.05091	3.42376	44.3491	30.3898	9.85924	2.72123	1.8089	0.0524779	0.209958	FALSE	63.5343	43.6217	0.538067	0.0623588	0.234424	FALSE	646.151	447.124	0.532859	1.83981e-06	2.75503e-05	UP
RchiOBHmChr2g0127241	hypothetical protein	1.30567	0.392565	2.97184	1.68855	5.01055	2.19031	36.7049	10.696	1.80173	0.000112389	0.00118217	UP	52.3563	30.1209	0.788282	0.0180155	0.0966102	FALSE	102.222	45.1288	1.18026	1.93036e-06	2.88209e-05	UP
RchiOBHmChr2g0137231	Putative gibberellin 3-beta-dioxygenase	3.60809	1.07392	2.94182	2.02349	1.05091	0.632207	125.722	36.2376	1.79503	1.13469e-12	3.58537e-11	UP	64.1952	44.6804	0.530926	0.0756718	0.267088	FALSE	26.5388	16.1374	0.717653	0.118329	0.343399	FALSE
RchiOBHmChr3g0473841	Putative carbonic anhydrase	1.22674	0.35855	1.24174	0.647078	1.0291	0.597528	31.1299	8.83604	1.79418	0.00030893	0.00293759	UP	19.7383	10.4247	0.906459	0.0962034	0.313375	FALSE	18.9601	11.119	0.775855	0.142105	0.386443	FALSE
RchiOBHmChr4g0428501	Putative potassium transporter	0.484461	0.142508	0.177888	0.195321	0.0506471	0.0401629	26.8041	7.64253	1.79374	0.00056094	0.00497643	UP	6.16875	6.84733	-0.129661	0.871261	0.957846	FALSE	2.0379	1.62516	0.361239	0.826449	1	FALSE
RchiOBHmChr2g0111831	hypothetical protein	0.725213	0.218115	26.2354	5.90245	11.4306	7.81766	30.6559	8.9373	1.79335	0.000225107	0.00220229	UP	695.064	158.201	2.1357	6.2784e-56	3.24593e-53	UP	350.672	242.181	0.535644	4.75433e-05	0.000526853	UP
RchiOBHmChr2g0105181	hypothetical protein	4.69382	1.40581	1.46284	1.01087	1.3901	0.489676	204.066	59.2234	1.78729	1.89194e-19	9.72295e-18	UP	39.8549	27.8525	0.523707	0.141728	0.398842	FALSE	43.8465	15.6061	1.46724	0.000181476	0.00172905	UP
RchiOBHmChr1g0372771	Putative C2 domain-containing protein	1.10647	0.332926	2.07034	0.966044	2.44914	1.26218	42.6241	12.4209	1.78665	2.44307e-05	0.000299354	UP	50.0239	23.6249	1.07393	0.00204497	0.0171939	UP	68.5347	35.6499	0.944348	0.00196775	0.0137704	UP
RchiOBHmChr1g0326481	Putative methyltransferase	0.651267	0.192356	0.949453	0.513538	0.533162	0.517412	18.3165	5.25748	1.7865	0.00559067	0.0362244	UP	16.7553	9.16011	0.871683	0.126032	0.371786	FALSE	10.8914	10.6803	0.0264516	0.967673	0.992175	FALSE
RchiOBHmChr3g0470561	hypothetical protein	0.0939188	0.0290145	7.43398	1.8743	23.2718	8.6027	1.1911	0.358683	1.78435	0.506097	1	FALSE	59.3628	15.1275	2.02597	1.4963e-06	3.22877e-05	UP	215.289	80.2892	1.4505	1.07516e-10	2.98974e-09	UP
RchiOBHmChr1g0336981	Putative hexosyltransferase	3.37095	1.00979	15.0916	10.6912	15.3786	9.3399	245.763	71.3286	1.7821	3.42843e-19	1.71711e-17	UP	689.468	494.356	0.482096	0.000615818	0.00621783	UP	813.785	498.908	0.71125	1.00196e-07	1.85001e-06	UP
RchiOBHmChr5g0083871	hypothetical protein	1.39241	0.418921	0.137453	0.178959	0.398899	0.314289	93.5815	27.2798	1.77942	3.43234e-10	8.541e-09	UP	5.78985	7.63	-0.385224	0.6191	0.845556	FALSE	19.4529	15.4809	0.315112	0.515428	0.785748	FALSE
RchiOBHmChr5g0075651	Putative transcription factor C2H2 family	0.894906	0.272905	0.600535	0.888227	0.397852	0.43473	48.6986	14.3553	1.76912	1.34997e-05	0.000173868	UP	20.467	30.636	-0.57387	0.159043	0.426624	FALSE	15.7148	17.3296	-0.131816	0.794065	0.928939	FALSE
RchiOBHmChr1g0371121	-	3.74624	1.14063	0.0909024	0.170442	0.161591	0.0260357	42.5878	12.578	1.76885	0.000716027	0.00614297	UP	0.646308	1.22476	-0.94826	0.657355	1	FALSE	1.33275	0.217624	1.98815	0.417506	1	FALSE
RchiOBHmChr2g0169231	Putative proton-exporting ATPase	0.661267	0.199905	0.290037	0.255578	0.6783	0.585513	52.7208	15.4343	1.76854	2.17042e-06	3.27309e-05	UP	14.4789	12.9268	0.138703	0.801151	0.931075	FALSE	39.2032	34.1831	0.199397	0.561544	0.8155	FALSE
RchiOBHmChr3g0467181	Putative Ion channel regulatory protein, UNC-93	0.160706	0.0489715	5.82818	3.09376	2.95139	1.18251	7.43567	2.20008	1.76852	0.0699529	0.258165	FALSE	168.985	90.7726	0.897907	4.19985e-06	8.23489e-05	UP	99.0594	40.101	1.2869	5.80212e-07	9.56064e-06	UP
RchiOBHmChr5g0067131	hypothetical protein	3.31914	0.989559	0.961875	1.41273	0.652802	1.03484	23.7507	6.86792	1.76424	0.00288999	0.0207058	UP	4.30994	6.41804	-0.593624	0.490535	0.770315	FALSE	3.37537	5.43253	-0.762634	0.470922	1	FALSE
RchiOBHmChr3g0472371	hypothetical protein	1.28762	0.38737	1.26119	0.8782	1.50389	0.722481	82.7688	24.1651	1.76138	2.54632e-08	5.07058e-07	UP	50.845	35.8484	0.507388	0.107261	0.336128	FALSE	70.1855	34.0521	1.05391	0.000877851	0.00686979	UP
RchiOBHmChr2g0124771	-	4.84162	1.47494	56.2062	33.2698	242.591	124.542	27.6141	8.17196	1.76092	0.00390401	0.0267249	UP	201.277	120.457	0.749608	0.00441102	0.0322774	UP	1005.47	521.174	0.948848	0.0619657	0.220793	FALSE
RchiOBHmChr2g0093301	Putative beta-galactosidase	2.38121	0.722877	47.28	40.0165	150.621	112.379	210.827	62.0591	1.7594	2.47834e-18	1.19199e-16	UP	2624.74	2247.86	0.224177	0.00884164	0.0564195	FALSE	9681.2	7294.63	0.408371	3.60368e-08	7.18943e-07	UP
RchiOBHmChr3g0448961	Putative triacylglycerol lipase	3.56261	1.08336	0.278865	0.215876	0.0557436	0.0666008	130.56	38.5028	1.7564	1.35482e-12	4.24686e-11	UP	6.3924	5.01674	0.311225	0.716967	0.893713	FALSE	1.4777	1.78901	-0.335729	0.827302	1	FALSE
RchiOBHmChr3g0467231	hypothetical protein	10.5341	3.199	16.0992	13.4574	13.0756	6.20477	213.952	62.9929	1.7554	9.51553e-19	4.66928e-17	UP	204.878	173.404	0.234724	0.174556	0.451152	FALSE	192.693	92.304	1.07303	5.46987e-09	1.21176e-07	UP
RchiOBHmChr4g0388371	Putative transcription factor interactor and regulator CCHC(Zn) family	0.811241	0.251669	0.116753	0.135115	0.101704	0.0469721	31.305	9.4012	1.75037	0.00045366	0.00411626	UP	2.82572	3.30354	-0.159339	0.89511	1	FALSE	2.83038	1.32688	1.07223	0.505823	1	FALSE
RchiOBHmChr5g0026431	hypothetical protein	0.605652	0.187607	1.16274	0.602328	1.38107	0.918732	22.5343	6.74749	1.74942	0.00323752	0.0228272	UP	27.1319	14.2229	0.934304	0.0372029	0.163366	FALSE	37.3229	25.0648	0.581986	0.10845	0.323799	FALSE
RchiOBHmChr4g0446401	Putative SKP1 /BTB /POZ domain, NPH3 domain-containing protein	0.693563	0.211411	0.243773	0.134691	0.771398	0.456785	34.7862	10.281	1.74593	0.000176412	0.00177954	UP	7.66387	4.28012	0.876587	0.313393	0.618991	FALSE	28.1067	16.8312	0.704418	0.123668	0.353135	FALSE
RchiOBHmChr3g0460441	Putative protein kinase RLK-Pelle-LRR-VII-1 family	0.285369	0.0881598	0.076957	0.0656877	0.199713	0.172713	26.0671	7.804	1.74346	0.00207098	0.0155635	UP	4.39517	3.79823	0.21854	0.827654	0.942605	FALSE	13.2243	11.5542	0.192257	0.73671	0.904642	FALSE
RchiOBHmChr4g0441051	Putative heavy metal-associated domain, HMA	1.74845	0.541316	2.08595	1.68954	1.09747	0.795654	100.935	30.2985	1.74139	2.98175e-10	7.47289e-09	UP	75.4375	61.7918	0.283808	0.333277	0.640713	FALSE	45.9869	33.6237	0.482109	0.180254	0.446432	FALSE
RchiOBHmChr1g0345591	Putative DNA-directed RNA polymerase	2.99347	0.917049	1.99839	1.27646	1.18181	0.666856	204.799	60.8805	1.73721	5.45244e-16	2.2424e-14	UP	85.7037	55.395	0.634532	0.0135047	0.0777888	FALSE	58.6829	33.4514	0.794383	0.0198397	0.0927652	FALSE
RchiOBHmChr2g0124641	Putative transcription factor Homobox-WOX family	1.83549	0.568532	0.141783	0.421188	0.361419	0.217915	28.9334	8.70535	1.73621	0.00153157	0.0119903	UP	1.39899	4.20847	-1.58904	0.273851	1	FALSE	4.14827	2.51679	0.791353	0.51366	1	FALSE
RchiOBHmChr5g0004791	Putative transcription factor bHLH family	12.2373	3.80663	0.594391	0.470755	0.348115	0.610759	299.106	90.1307	1.73607	1.90947e-19	9.79709e-18	UP	9.09572	7.29767	0.301287	0.666363	0.870209	FALSE	6.16589	10.9165	-0.809976	0.245981	0.534725	FALSE
RchiOBHmChr1g0366571	Putative transcription factor Homobox-WOX family	12.2908	3.81606	2.17048	0.925909	0.644194	0.136147	174.457	52.512	1.73193	1.58737e-12	4.93165e-11	UP	19.2945	8.33278	1.25173	0.0508891	0.202987	FALSE	6.65362	1.41926	2.18358	0.0535839	1	FALSE
RchiOBHmChr3g0476521	Putative transcription factor C2H2 family	2.8265	0.884344	3.43272	1.64042	4.78864	3.06429	41.3865	12.5384	1.72918	2.81872e-05	0.000340745	UP	31.4673	15.233	1.03187	0.0173238	0.0939551	FALSE	50.8798	32.8794	0.623134	0.0493712	0.186462	FALSE
RchiOBHmChr1g0318111	putative RNA helicase SDE3, P-loop containing nucleoside triphosphate hydrolase	3.38685	1.06544	3.53662	3.02442	3.62246	2.9358	208.538	63.5809	1.72415	8.59524e-17	3.7297e-15	UP	136.437	118.166	0.202817	0.305578	0.611662	FALSE	161.811	132.539	0.272661	0.141901	0.386138	FALSE
RchiOBHmChr2g0094831	Putative ankyrin repeat-containing domain, PGG domain-containing protein	1.13524	0.35486	0.835239	0.542752	0.65649	0.58216	59.6048	18.0655	1.71868	1.45381e-06	2.24507e-05	UP	27.4693	18.1027	0.591306	0.216982	0.507326	FALSE	25.0136	22.3809	0.179134	0.688387	0.885244	FALSE
RchiOBHmChr2g0161031	Putative protein kinase RLK-Pelle-DLSV family	1.37486	0.430598	2.7526	1.79725	4.10951	2.23988	112.805	34.2489	1.71695	1.78088e-11	5.10027e-10	UP	141.476	93.522	0.604798	0.00825219	0.0534389	FALSE	244.583	134.648	0.865934	4.88741e-07	8.17598e-06	UP
RchiOBHmChr5g0011661	hypothetical protein	0.803207	0.255822	1.78582	1.67569	3.07377	5.49135	12.2158	3.76253	1.71488	0.0228097	0.1127	FALSE	16.9715	16.1379	0.0571786	0.915838	0.973022	FALSE	33.9073	61.1233	-0.83336	0.00608405	0.0355165	DOWN
RchiOBHmChr2g0175871	hypothetical protein	0.0390145	0	1.21476	0.909924	2.10996	0.314771	0.525957	0	1.7105	0.673726	1	FALSE	10.1639	7.7079	0.407289	0.552146	0.810069	FALSE	20.4203	3.08303	2.64468	0.000166764	0.00160522	UP
RchiOBHmChr3g0467411	hypothetical protein	0.0560371	0	6.29619	2.8143	11.82	5.317	0.525957	0	1.7105	0.673726	1	FALSE	36.7218	16.588	1.1706	0.00599526	0.0412824	UP	79.7635	36.2339	1.13016	0.000111544	0.00112465	UP
RchiOBHmChr4g0439931	hypothetical protein	1.13227	0.362348	17.3654	4.37266	17.0244	4.20953	57.6193	17.8624	1.70437	2.07241e-06	3.13877e-05	UP	553.622	141.109	1.97899	4.60561e-38	1.14386e-35	UP	628.539	156.932	2.01243	5.5132e-51	1.40765e-48	UP
RchiOBHmChr2g0151731	Putative 1,3-beta-glucan synthase	3.65004	1.15897	1.87625	0.979287	1.84885	1.08323	561.539	172.714	1.70344	2.10504e-34	2.07885e-32	UP	180.91	95.5332	0.918905	1.64221e-06	3.50482e-05	UP	206.455	122.164	0.751366	2.15241e-05	0.000258463	UP
RchiOBHmChr2g0146841	hypothetical protein	0.294227	0.0945213	1.14702	0.160964	1.26368	0.612013	7.15194	2.23482	1.69703	0.113321	0.359912	FALSE	17.4985	2.48932	2.77147	0.00039927	0.00432993	UP	22.2984	10.9014	1.04067	0.0426401	0.167051	FALSE
RchiOBHmChr5g0079821	Putative toll-like receptor, P-loop containing nucleoside triphosphate hydrolase	0.258847	0.0817527	0.302091	0.376429	0.767836	0.660056	25.9374	7.95621	1.6935	0.00132636	0.0105864	UP	18.9828	23.9175	-0.328334	0.454739	0.743471	FALSE	55.8532	48.4856	0.197737	0.491632	0.769716	FALSE
RchiOBHmChr2g0169831	hypothetical protein	5.50282	1.73244	0.911932	0.751949	1.46357	0.739013	140.563	42.9672	1.69205	3.5585e-11	9.86827e-10	UP	14.6196	12.2112	0.237179	0.690343	0.881312	FALSE	27.1316	13.8497	0.92797	0.0500623	0.188335	FALSE
RchiOBHmChr4g0398921	hypothetical protein	3.12091	0.996626	6.47428	4.82944	2.70194	1.52221	19.827	6.13732	1.6865	0.00397115	0.0271255	UP	25.7767	19.4833	0.3963	0.382046	0.684353	FALSE	12.4467	7.09034	0.770442	0.309398	0.607935	FALSE
RchiOBHmChr5g0012651	hypothetical protein	1.71382	0.557573	0.0713565	0.0879994	0.0183985	0.0144109	35.1317	11.0679	1.68407	0.000157037	0.00160101	UP	0.918836	1.14686	-0.348318	0.863547	1	FALSE	0.275031	0.217624	0.136275	0.972916	1	FALSE
RchiOBHmChr4g0431711	Putative xenobiotic-transporting ATPase	14.4789	4.65706	2.56399	1.15821	1.32191	0.733233	1899.92	591.936	1.68407	4.96497e-64	1.28206e-61	UP	210.797	96.4023	1.11669	5.86515e-09	1.91471e-07	UP	125.916	70.5059	0.835283	0.000202002	0.00189743	UP
RchiOBHmChr3g0454011	Putative Agenet-like domain-containing protein	3.11952	1.01007	0.175709	0.158944	1.61818	1.19063	86.9967	27.2616	1.68243	2.36775e-08	4.73897e-07	UP	3.06539	2.80091	0.136363	0.912667	1	FALSE	32.7547	24.3485	0.408275	0.302715	0.600277	FALSE
RchiOBHmChr5g0033741	hypothetical protein	10.5676	3.41296	231.808	202.409	873.733	579.199	200.704	62.6938	1.68221	7.20853e-13	2.31253e-11	UP	2756.5	2435.89	0.17816	0.0519884	0.206333	FALSE	12029.9	8054.75	0.578222	5.88495e-12	1.88774e-10	UP
RchiOBHmChr1g0379391	Putative Late embryogenesis abundant protein, LEA-14	44.7556	14.462	259.3	229.781	278.066	290.77	1066.52	334.175	1.67381	5.81071e-52	9.94862e-50	UP	3872.4	3472.13	0.15788	0.0945371	0.30938	FALSE	4807.57	5077.41	-0.0788023	0.332191	0.634028	FALSE
RchiOBHmChr1g0331561	Putative alcohol dehydrogenase	11.8353	3.84681	1.43194	0.720528	1.57386	0.787276	422.297	132.975	1.66708	3.14739e-29	2.61615e-27	UP	32.0138	16.3017	0.992567	0.0215414	0.110333	FALSE	40.7233	20.6032	0.939724	0.0184216	0.0874777	FALSE
RchiOBHmChr5g0012201	Putative protein kinase RLK-Pelle-DLSV family	1.23721	0.405795	4.72003	2.62796	3.13665	1.87188	104.714	33.2761	1.66668	1.97928e-09	4.5414e-08	UP	250.111	140.997	0.825106	1.19721e-06	2.64881e-05	UP	192.523	115.999	0.73186	3.59101e-05	0.000411655	UP
RchiOBHmChr4g0386431	Putative phosphoric monoester hydrolase	0.112876	0.0384353	0.0565959	0.352354	0.0793563	0.162722	8.13203	2.67325	1.66583	0.0810913	0.28588	FALSE	2.55319	16.0873	-2.64811	0.000713038	0.00704838	DOWN	4.1432	8.59278	-1.09778	0.204845	0.480333	FALSE
RchiOBHmChr2g0086141	Putative serine aminopeptidase, S33, alpha /Beta hydrolase	8.14149	2.64811	7.54027	6.26744	9.62326	5.87501	344.232	108.452	1.66451	1.25512e-23	8.30673e-22	UP	199.692	168.044	0.247724	0.144911	0.40403	FALSE	295.238	182.029	0.6963	1.72041e-06	2.58389e-05	UP
RchiOBHmChr2g0119351	Putative isoflavone 3'-hydroxylase	2.09408	0.682355	9.17903	4.33714	13.1579	7.91768	42.0417	13.3027	1.65632	0.000126807	0.00132103	UP	115.601	55.2477	1.08473	5.00236e-05	0.00074108	UP	191.906	116.62	0.723688	0.000159651	0.00154381	UP
RchiOBHmChr4g0398421	Putative RNA ligase /cyclic nucleotide phosphodiesterase	0.113002	0.0381196	1.69478	0.141855	0.784094	0.480982	2.00078	0.647881	1.65612	0.381422	1	FALSE	18.8072	1.60345	3.35488	0.00015058	0.00190446	UP	10.0439	6.255	0.577594	0.46346	0.748352	FALSE
RchiOBHmChr2g0140131	Putative transcription factor %26 lipid binding Homobox-WOX family	10.6441	3.48742	18.7795	5.98896	7.21854	3.81327	937.255	297.528	1.65579	5.68819e-47	8.14522e-45	UP	1036.35	334.43	1.63012	3.08273e-47	1.18326e-44	UP	461.397	246.071	0.90796	1.74783e-12	5.89853e-11	UP
RchiOBHmChr3g0464841	Putative dynein ATPase	0.479952	0.169392	25.4086	11.0628	62.5278	45.3822	4.10974	1.39999	1.65469	0.21496	0.531418	FALSE	136.048	59.9282	1.18237	1.43727e-07	3.777e-06	UP	387.578	284.079	0.445725	0.000498377	0.00419916	UP
RchiOBHmChr5g0061891	Putative laccase	1.05776	0.355604	9.28241	4.16312	1.73135	0.799004	48.0851	15.649	1.64851	4.35935e-05	0.000505271	UP	264.404	119.977	1.13528	1.24624e-10	5.16709e-09	UP	57.0783	26.6208	1.07775	0.00118276	0.00889252	UP
RchiOBHmChr2g0130471	hypothetical protein	6.21869	2.05784	0	0	0	0	71.5213	22.9266	1.64749	3.55013e-07	6.12149e-06	UP	0	0	0	0	0	FALSE	0	0	0	0	0	FALSE
RchiOBHmChr1g0362201	Putative shugoshin	2.24123	0.741597	2.95418	2.43478	2.43579	1.63744	88.2708	28.3201	1.64629	2.18125e-08	4.39642e-07	UP	72.8983	60.822	0.263333	0.302215	0.608495	FALSE	69.6399	47.298	0.540905	0.0620737	0.221061	FALSE
RchiOBHmChr3g0476801	Putative protein kinase RLK-Pelle-DLSV family	1.5192	0.506929	3.98893	2.56218	6.39711	4.83143	101.316	32.7408	1.6397	2.55205e-09	5.77981e-08	UP	166.654	108.337	0.618958	0.000895074	0.00858248	UP	309.411	236.052	0.386649	0.00552162	0.0327168	UP
RchiOBHmChr1g0317141	Putative isoflavone-7-O-beta-glucoside 6''-O-malonyltransferase	11.3531	3.77786	38.104	12.5531	38.0912	12.8034	493.497	159.085	1.63713	3.90478e-21	2.22044e-19	UP	1038.15	346.125	1.58908	4.90638e-39	1.32227e-36	UP	1201.4	407.759	1.56529	1.44652e-34	1.92441e-32	UP
RchiOBHmChr4g0445461	hypothetical protein	1.83215	0.614822	8.7958	5.5764	8.10007	4.18434	73.8171	23.9845	1.6302	1.12084e-06	1.77793e-05	UP	222.24	142.547	0.639478	0.000231214	0.00271551	UP	237.051	123.646	0.936431	1.8795e-07	3.3269e-06	UP
RchiOBHmChr4g0428361	Putative NAD(P)H oxidase (H(2)O(2)-forming)	2.58223	0.872446	8.4224	4.59089	7.65804	4.45351	245.66	80.2961	1.62051	5.74809e-12	1.7051e-10	UP	502.112	277.052	0.859221	2.81132e-10	1.11106e-08	UP	528.829	310.503	0.773511	4.49061e-10	1.15355e-08	UP
RchiOBHmChr1g0344271	Putative transcription factor C2H2 family	2.2637	0.763525	0.498811	0.816338	0.716939	1.28179	86.851	28.3661	1.61948	1.8746e-07	3.36306e-06	UP	11.9907	19.8455	-0.713447	0.162908	0.432598	FALSE	19.9554	36.008	-0.847422	0.0370152	0.150238	FALSE
RchiOBHmChr1g0358131	-	3.9007	1.28904	1.33123	2.10671	2.44582	1.83171	53.8349	17.3124	1.61712	0.000170997	0.00173212	UP	11.5652	18.4919	-0.645104	0.286593	0.592191	FALSE	24.5632	18.6048	0.366757	0.467127	0.751104	FALSE
RchiOBHmChr3g0475571	hypothetical protein	4.88876	1.64194	0.178452	1.55615	0.0998056	0.810968	152.966	49.8252	1.61156	1.11176e-12	3.52351e-11	UP	3.50407	30.8552	-3.10713	8.60339e-07	1.95822e-05	DOWN	2.27779	18.5885	-2.86141	0.000366464	0.00321301	DOWN
RchiOBHmChr5g0081481	hypothetical protein	0.250478	0.0820538	6.72114	12.6751	51.857	52.8167	8.37416	2.66398	1.60916	0.0771766	0.276629	FALSE	140.869	268.89	-0.936074	2.42823e-08	7.25406e-07	DOWN	1258.77	1294.83	-0.0409736	0.638837	0.858741	FALSE
RchiOBHmChr1g0355281	hypothetical protein	4.46266	1.51672	5.31458	3.17232	5.06606	3.495	516.668	170.163	1.60349	9.34798e-28	7.36223e-26	UP	385.572	232.926	0.73085	2.39676e-06	4.92835e-05	UP	425.62	296.527	0.523376	0.000271179	0.00246303	UP
RchiOBHmChr1g0366971	hypothetical protein	0.151329	0.0497118	2.52085	0.593716	1.3919	1.06753	4.63558	1.48271	1.5993	0.202757	0.513791	FALSE	48.4857	11.5235	2.09146	2.13866e-06	4.45183e-05	UP	30.9896	24.0061	0.371233	0.35884	0.658947	FALSE
RchiOBHmChr4g0402961	Putative xyloglucan:xyloglucosyl transferase	7.78239	2.66468	110.557	79.7203	67.4496	69.3784	201.994	67.0234	1.59798	5.77005e-16	2.36685e-14	UP	1797.44	1312.63	0.451323	2.92016e-05	0.000461487	UP	1270.19	1319.15	-0.0532109	0.534878	0.799014	FALSE
RchiOBHmChr3g0480381	Putative C2 domain, phosphoribosyltransferase	0.900408	0.307821	1.22059	0.969134	0.870204	0.31969	68.2165	22.5874	1.59767	5.64292e-07	9.40079e-06	UP	57.8799	46.5656	0.310339	0.330769	0.638963	FALSE	47.7769	17.7474	1.42334	0.000377188	0.0032956	UP
RchiOBHmChr1g0344521	Putative Heat shock protein 70 family	6.84327	2.34131	6.7059	3.93856	3.05993	2.51604	381.026	126.254	1.59458	0.0063969	0.0405075	UP	234.304	139.241	0.756603	4.5474e-05	0.000680444	UP	123.748	102.829	0.25757	0.24393	0.532408	FALSE
RchiOBHmChr5g0038881	Putative transcription factor C2H2 family	26.9756	9.2048	214.444	154.277	270.198	264.794	431.183	142.59	1.5944	3.28576e-24	2.23085e-22	UP	2147.44	1563.14	0.458331	2.03958e-05	0.000339033	UP	3132.01	3100.06	0.014248	0.874203	0.96054	FALSE
RchiOBHmChr1g0344091	Putative P-loop containing nucleoside triphosphate hydrolase, leucine-rich repeat domain, L	1.05792	0.358753	2.09834	1.51176	1.50943	1.2496	79.1071	26.0227	1.58731	3.01834e-07	5.25923e-06	UP	98.3121	71.7309	0.445728	0.0622396	0.234143	FALSE	81.947	68.4866	0.259956	0.320274	0.620412	FALSE
RchiOBHmChr2g0100891	Putative theobromine synthase	54.1325	18.7081	1081.35	1043.27	1755.51	1331.84	1815.63	608.212	1.57782	1.31456e-65	3.48004e-63	UP	22724.8	22191.2	0.0342461	0.65314	0.863693	FALSE	42713.4	32726.1	0.384243	8.29125e-10	2.0567e-08	UP
RchiOBHmChr4g0396751	Putative protein kinase RLK-Pelle-LRR-XI-1 family	2.92087	1.00502	2.6801	1.63026	2.94074	2.16831	313.008	104.437	1.57757	6.86801e-19	3.39659e-17	UP	180.022	110.853	0.707406	0.000480614	0.00507779	UP	228.803	170.325	0.432922	0.00704689	0.0402087	UP
RchiOBHmChr1g0384471	Putative nucleotidyltransferase, Ribonuclease H	0.61576	0.214092	0.0342597	0.0377413	0.100166	0.0661229	55.5465	18.6952	1.57604	1.62322e-05	0.000206528	UP	1.93892	2.16323	-0.182121	0.899105	1	FALSE	6.55361	4.3713	0.570842	0.533308	0.797865	FALSE
RchiOBHmChr4g0415801	Putative Zf-FLZ domain-containing protein	0.601103	0.208532	6.87628	4.53862	10.8377	6.14738	39.0768	13.129	1.57402	0.000171454	0.00173564	UP	280.106	187.079	0.57939	0.000181989	0.00222614	UP	511.235	292.843	0.80326	5.29258e-11	1.52892e-09	UP
RchiOBHmChr1g0379591	hypothetical protein	0.356685	0.123962	16.0318	14.9014	19.4117	30.8151	26.4173	8.90256	1.57264	0.00196244	0.0148577	UP	744.699	700.461	0.0880815	0.405397	0.705449	FALSE	1043.82	1673.73	-0.683243	5.67057e-15	2.36527e-13	DOWN
RchiOBHmChr5g0012981	Putative glucan endo-1,3-beta-D-glucosidase	1.44865	0.510469	0.377589	0.283387	0.389469	0.220897	58.3725	19.895	1.57262	5.33127e-05	0.000605666	UP	9.55043	7.24507	0.409984	0.555751	0.811892	FALSE	11.3766	6.51834	0.818753	0.236018	0.521763	FALSE
RchiOBHmChr2g0132811	Putative cupredoxin	2.73259	0.951605	3.37482	2.57866	3.11489	1.27853	133.138	44.9082	1.57025	3.59262e-11	9.94536e-10	UP	103.088	79.7103	0.372451	0.0982192	0.317748	FALSE	110.118	45.668	1.25373	5.62664e-07	9.3201e-06	UP
RchiOBHmChr5g0023101	hypothetical protein	13.5501	4.71889	2.19241	1.54264	0.306554	0.419247	230.922	77.952	1.56663	3.74163e-16	1.55916e-14	UP	23.4042	16.6531	0.519578	0.274503	0.579653	FALSE	3.79063	5.23007	-0.464348	0.629085	1	FALSE
RchiOBHmChr5g0052261	hypothetical protein	0.772349	0.273642	0.209225	0.170279	0.114237	0.168863	60.3423	20.6981	1.5564	5.30891e-06	7.37418e-05	UP	10.2382	8.47182	0.219769	0.76369	0.913213	FALSE	6.46592	9.66687	-0.614552	0.396074	0.693322	FALSE
RchiOBHmChr1g0330201	Putative ubiquitinyl hydrolase 1	0.792401	0.279408	0.423897	0.536393	0.82868	0.489443	24.3079	8.30265	1.55447	0.00331049	0.0232583	UP	8.13972	10.4247	-0.360254	0.579863	0.825734	FALSE	18.4201	11.0195	0.675187	0.260183	0.552656	FALSE
RchiOBHmChr2g0125421	Putative membrane transport protein	0.7358	0.257889	0.630382	0.437498	0.198638	0.140434	43.7946	14.8784	1.55055	7.99808e-05	0.000870641	UP	23.5332	16.5021	0.517278	0.264888	0.56863	FALSE	8.56615	6.1217	0.487496	0.51786	0.787981	FALSE
RchiOBHmChr2g0119531	-	2.32466	0.804976	12.6243	20.0767	8.7516	21.6887	22.9261	7.71201	1.54983	0.00499803	0.0329262	UP	78.0978	125.703	-0.692195	0.0020727	0.0173752	DOWN	62.6891	156.827	-1.31904	9.96696e-08	1.84433e-06	DOWN
RchiOBHmChr1g0340411	Putative leucine-rich repeat-containing, plant-type, leucine-rich repeat domain, L	0.460014	0.16098	0.569422	0.458245	0.803119	0.700041	44.1768	14.9959	1.54059	0.000112375	0.00118217	UP	34.2668	27.9113	0.29659	0.425796	0.721674	FALSE	55.996	49.2333	0.206605	0.502209	0.776113	FALSE
RchiOBHmChr4g0441061	Putative bilirubin oxidase	2.50065	0.889009	7.19855	4.28925	7.61315	7.33891	148.643	51.2192	1.53871	5.70534e-12	1.69402e-10	UP	268.222	161.659	0.731559	9.28798e-06	0.000166993	UP	328.475	319.731	0.0412397	0.755007	0.912334	FALSE
RchiOBHmChr5g0013251	Chlorophyll a-b binding protein AB10	6.19453	2.21689	421.788	454.24	264.743	420.186	189.669	65.732	1.52826	4.55414e-11	1.24323e-09	UP	8098.08	8822.06	-0.123339	0.178595	0.457167	FALSE	5884.13	9431.9	-0.68095	1.13275e-18	6.30671e-17	DOWN
RchiOBHmChr2g0125911	hypothetical protein	0.115632	0.0420079	1.31864	0.620509	5.06463	2.38996	3.87776	1.36525	1.52382	0.272888	0.605876	FALSE	27.7811	13.2253	1.10481	0.0343472	0.154523	FALSE	123.617	58.9146	1.07745	0.000287483	0.00259897	UP
RchiOBHmChr5g0070101	hypothetical protein	2.31753	0.852216	0.490002	0.240152	0.706924	0.485106	30.3671	10.7982	1.52169	0.00201661	0.0152202	UP	4.0331	2.00743	0.952927	0.459533	1	FALSE	6.7435	4.66614	0.525139	0.565077	0.818128	FALSE
RchiOBHmChr1g0376041	-	0.138535	0.0513523	5.49872	1.88264	24.9943	16.2382	2.81558	1.00656	1.51999	0.32876	0.667371	FALSE	69.9762	24.2481	1.52647	1.99933e-05	0.000333217	UP	368.466	241.527	0.611333	0.265148	0.558512	FALSE
RchiOBHmChr1g0382891	Putative Late embryogenesis abundant protein, LEA-14	0.296937	0.105683	1.61885	1.04101	17.326	9.44808	8.75569	3.02266	1.51892	0.0809571	0.285659	FALSE	29.881	19.4543	0.613043	0.144136	0.402714	FALSE	370.507	204.014	0.866105	2.48842e-09	5.78655e-08	UP
RchiOBHmChr4g0430421	Putative microtubule-associated protein, MAP65 /Ase1 /PRC1	0.281418	0.100125	0.0964466	0.0561682	0.042188	0.0155928	25.0765	8.66133	1.51728	0.00321009	0.0226591	UP	5.38321	3.1796	0.727036	0.459042	0.746927	FALSE	2.72784	1.02262	1.2986	0.39631	1	FALSE
RchiOBHmChr2g0116561	Putative 2-isopropylmalate synthase	0.365292	0.130677	31.3505	7.87395	10.056	9.56956	14.2683	4.94381	1.51574	0.0251598	0.121202	FALSE	767.435	195.085	1.97587	8.3972e-48	3.27271e-45	UP	284.959	273.885	0.0589092	0.734968	0.903904	FALSE
RchiOBHmChr5g0081461	Putative plant disease resistance response protein	5.39891	1.95671	39.7813	30.5235	42.5665	22.4804	123.902	43.5194	1.51477	2.72149e-10	6.85882e-09	UP	572.157	444.351	0.366194	0.0019952	0.0168537	UP	708.676	378.02	0.908122	3.50965e-15	1.49601e-13	UP
RchiOBHmChr1g0350591	hypothetical protein	13.0839	4.73238	1.50228	0.9406	1.88936	1.27343	326.747	114.524	1.51083	1.32958e-21	7.78546e-20	UP	23.5055	14.8941	0.661746	0.150511	0.413458	FALSE	34.2447	23.3109	0.552346	0.1581	0.412977	FALSE
RchiOBHmChr0c32g0501591	-	3.95243	1.45397	49.2128	52.8654	59.596	74.1246	77.0696	27.426	1.5081	1.67804e-06	2.57118e-05	UP	600.604	653.107	-0.121819	0.27115	0.575847	FALSE	842.081	1057.77	-0.329567	0.000302206	0.0027117	DOWN
RchiOBHmChr5g0009371	hypothetical protein	0.531814	0.194845	0.78383	0.644748	0.488988	0.776179	27.8404	9.88662	1.50765	0.00192602	0.0146312	UP	25.7052	21.3818	0.275838	0.519973	0.789149	FALSE	18.5825	29.8047	-0.685538	0.119722	0.345451	FALSE
RchiOBHmChr2g0120601	hypothetical protein	1.57565	0.563953	1.16759	0.835146	0.628797	0.409975	52.0556	18.0787	1.50569	4.9374e-05	0.000563832	UP	24.1678	17.5219	0.468202	0.3247	0.632112	FALSE	15.0872	9.94058	0.561429	0.371034	0.670437	FALSE
RchiOBHmChr5g0002571	Putative phytepsin	4.22333	1.52891	4.14739	2.22931	7.55472	7.62599	205.061	71.9781	1.50342	3.99364e-14	1.41521e-12	UP	126.145	68.7229	0.871054	0.000318759	0.00357148	UP	266.123	271.318	-0.0280469	0.84127	0.948762	FALSE
RchiOBHmChr2g0115041	Putative transcription factor AP2-EREBP family	6.23651	2.28538	4.6093	3.81868	5.93174	3.62579	259.375	92.1061	1.49818	1.07e-17	4.93532e-16	UP	120.173	100.61	0.25517	0.311249	0.61705	FALSE	178.956	110.462	0.693221	0.000111973	0.00112808	UP
RchiOBHmChr5g0023161	Putative transcription factor C2H2 family	6.33374	2.29942	3.88974	2.57258	4.5426	2.44296	340.943	120.155	1.49802	2.17167e-17	9.85794e-16	UP	131.272	87.8526	0.573642	0.00686152	0.0460574	UP	177.46	96.4111	0.875365	4.4104e-06	6.16602e-05	UP
RchiOBHmChr2g0108571	Putative phytosulfokine	21.2834	7.80382	20.7229	11.5907	51.2923	29.9981	291.99	103.626	1.49798	2.94963e-15	1.14436e-13	UP	177.958	100.803	0.819997	2.61071e-05	0.00041912	UP	510.169	301.279	0.762844	1.61551e-09	3.8415e-08	UP
RchiOBHmChr1g0357441	hypothetical protein	0.0428618	0.0147136	2.12558	3.4169	1.83476	3.41281	1.59337	0.53339	1.49755	0.465321	1	FALSE	49.4271	80.3514	-0.703367	0.013212	0.0766254	FALSE	49.3869	92.8138	-0.917867	0.000507884	0.00426788	DOWN
RchiOBHmChr1g0357131	hypothetical protein	4.30163	1.56907	12.3964	3.73458	18.7483	10.9156	52.6433	18.6121	1.491	0.000131548	0.00136501	UP	94.9764	28.9615	1.69441	9.64044e-09	3.05277e-07	UP	166.276	97.8226	0.747648	0.000465075	0.00395017	UP
RchiOBHmChr2g0086751	-	76.5627	28.1685	166.112	134.807	242.754	159.32	1332.37	474.624	1.49014	2.65606e-25	1.8761e-23	UP	1810.38	1485.94	0.286997	0.0140074	0.0799388	FALSE	3061.89	2030.28	0.590781	1.00326e-07	1.85105e-06	UP
RchiOBHmChr2g0085761	Putative transcription factor WD40-like family	0.620664	0.228283	0.879868	0.810201	1.07085	0.985884	28.7737	10.2463	1.48553	0.0019265	0.0146313	UP	25.5559	23.806	0.102436	0.803762	0.93187	FALSE	35.9978	33.4939	0.0936443	0.791974	0.927937	FALSE
RchiOBHmChr4g0387471	Putative TIR domain, winged helix-turn-helix DNA-binding domain-containing protein	1.51385	0.562365	0.749325	0.436776	0.764072	0.521998	206.113	74.1369	1.48494	8.18759e-14	2.83133e-12	UP	63.9439	37.7253	0.766515	0.0145444	0.0823361	FALSE	75.5485	52.0732	0.55098	0.0480143	0.18267	FALSE
RchiOBHmChr3g0487071	Putative tetratricopeptide-like helical domain-containing protein	0.718004	0.264472	0.374586	0.202643	0.187541	0.140421	34.3684	12.2839	1.47964	0.000979292	0.00809941	UP	11.2423	6.1636	0.823627	0.246107	0.545321	FALSE	6.52354	4.93179	0.404227	0.632212	0.855242	FALSE
RchiOBHmChr4g0424331	Putative transcription factor MYB-HB-like family	1.07686	0.397459	0.154741	0.0655903	0.0312063	0.0390275	40.7622	14.5799	1.47707	0.000493554	0.00443481	UP	3.66363	1.5699	1.18037	0.361813	1	FALSE	0.850093	1.08812	-0.553048	0.817693	1	FALSE
RchiOBHmChr1g0374711	Putative pectinesterase	1.35318	0.491961	3.34294	0.750988	6.84645	1.46275	30.6456	10.8052	1.47687	0.00205929	0.0154867	UP	47.4605	10.8034	2.10957	6.08267e-07	1.4281e-05	UP	112.494	24.2832	2.20299	2.57547e-15	1.10903e-13	UP
RchiOBHmChr2g0132871	Putative protein kinase RLK-Pelle-RLCK-XI family	3.76032	1.3971	1.41752	1.01518	1.19233	0.806974	233.805	84.2115	1.4718	5.45593e-13	1.77011e-11	UP	55.2438	40.0554	0.457408	0.141858	0.398945	FALSE	53.8657	36.7805	0.569171	0.0740855	0.250055	FALSE
RchiOBHmChr4g0389901	Putative thioredoxin-like, sieve element occlusion	192.462	71.6477	30.1876	17.6971	53.3868	27.6363	12069.9	4351.84	1.47176	2.34849e-08	4.70341e-07	UP	1187.1	704.377	0.754726	3.51242e-12	1.80854e-10	UP	2431.82	1270.85	0.938584	9.71602e-31	1.07245e-28	UP
RchiOBHmChr2g0112491	Putative peroxidase	1.7075	0.639093	3.72081	2.76726	5.08327	3.22729	65.7565	23.8137	1.47051	8.2521e-06	0.000110342	UP	89.7651	67.6204	0.408695	0.103326	0.328508	FALSE	142.005	91.0332	0.644992	0.000950978	0.00735778	UP
RchiOBHmChr2g0165571	Putative alpha /Beta hydrolase	7.88001	2.94534	6.90827	5.45665	7.9493	7.25062	383.97	139.043	1.47051	4.36848e-22	2.67744e-20	UP	210.957	168.519	0.327659	0.0605831	0.230051	FALSE	281.065	258.957	0.112469	0.417492	0.711532	FALSE
RchiOBHmChr2g0096621	Putative protein kinase RLK-Pelle-L-LEC family	3.63991	1.36171	2.29961	1.72388	1.76291	1.18338	243.839	88.294	1.46964	2.78941e-13	9.31865e-12	UP	96.4852	73.1768	0.406421	0.10838	0.338526	FALSE	85.7452	58.0589	0.58151	0.0247174	0.110094	FALSE
RchiOBHmChr2g0139881	Putative P-loop containing nucleoside triphosphate hydrolase, leucine-rich repeat domain, L	0.457529	0.172423	0.544009	0.491733	1.47574	1.09325	30.0887	10.9881	1.46945	0.00214593	0.0160221	UP	22.3833	20.4914	0.126416	0.771931	0.91729	FALSE	70.4356	52.6825	0.408139	0.197727	0.470661	FALSE
RchiOBHmChr1g0327301	Putative TIR domain, P-loop containing nucleoside triphosphate hydrolase	0.36153	0.132282	0.166741	0.1566	0.169054	0.124233	68.3251	24.2733	1.4682	1.07926e-05	0.000141963	UP	19.7558	18.791	0.0784408	0.867812	0.956493	FALSE	23.246	17.2138	0.464659	0.335083	0.637079	FALSE
RchiOBHmChr1g0345691	Putative P-loop containing nucleoside triphosphate hydrolase, leucine-rich repeat domain, L	3.3707	1.25774	4.10615	1.38163	2.55308	1.36127	282.296	102.123	1.46609	6.635e-19	3.29169e-17	UP	215.496	73.4309	1.54597	2.24385e-15	1.54887e-13	UP	155.203	83.5368	0.897742	1.14511e-05	0.000145306	UP
RchiOBHmChr1g0320661	Putative P-loop containing nucleoside triphosphate hydrolase, leucine-rich repeat domain, L	0.451539	0.167341	0.292379	0.188991	0.290157	0.150663	32.744	11.776	1.46538	0.00113249	0.00921166	UP	13.2993	8.70522	0.625372	0.312078	0.617695	FALSE	15.31	8.01482	0.937347	0.149137	0.398295	FALSE
RchiOBHmChr2g0143431	Putative hydrolase	2.57553	0.963123	2.54997	1.80537	2.66543	1.61446	265.347	96.1191	1.46527	6.58502e-17	2.88122e-15	UP	164.578	118.003	0.480409	0.0131864	0.0764942	FALSE	199.216	121.885	0.703661	4.37992e-05	0.000489007	UP
RchiOBHmChr5g0055111	Putative xenobiotic-transporting ATPase	11.8205	4.42234	3.10586	1.8423	3.33608	2.21107	1450.26	525.709	1.46475	4.38302e-29	3.63364e-27	UP	238.882	143.418	0.745446	6.48262e-05	0.000921572	UP	297.211	198.88	0.581434	4.69354e-05	0.000521489	UP
RchiOBHmChr3g0495211	Putative dihydrofolate reductase	3.56771	1.33096	0.0248171	0.137851	0.151482	0.10292	144.39	52.2469	1.46248	3.2817e-10	8.17375e-09	UP	0.630287	3.53099	-2.43168	0.128492	1	FALSE	4.43816	3.05615	0.456909	0.66621	1	FALSE
RchiOBHmChr3g0476541	Putative thioredoxin-like protein	12.5089	4.71064	195.789	110.186	145.173	105.432	343.733	125.227	1.46138	8.31139e-15	3.07678e-13	UP	3368.97	1918.8	0.812801	1.36012e-18	1.2484e-16	UP	2892.22	2121.49	0.447059	2.03955e-08	4.26637e-07	UP
RchiOBHmChr2g0100151	Putative 3-epi-6-deoxocathasterone 23-monooxygenase	8.54579	3.21129	7.30247	3.84944	12.11	7.35278	501.213	182.568	1.46137	4.50739e-24	3.04061e-22	UP	268.222	143.025	0.912684	1.53599e-07	4.02807e-06	UP	515.039	315.844	0.705154	6.22671e-09	1.36626e-07	UP
RchiOBHmChr1g0362211	Putative pectate lyase	7.64249	2.87537	4.6825	3.54358	5.32893	3.07118	413.795	150.846	1.45846	2.97799e-19	1.49865e-17	UP	158.906	121.767	0.378661	0.0442058	0.184249	FALSE	209.478	121.886	0.783031	9.12389e-06	0.000119309	UP
RchiOBHmChr2g0124881	Putative transcription factor Homobox-WOX family	4.9864	1.87424	2.35793	2.51545	1.08429	1.43665	72.5884	26.4605	1.45818	0.000220268	0.00216847	UP	21.5102	23.238	-0.120276	0.812067	0.935775	FALSE	11.4817	15.3301	-0.372378	0.537851	0.800687	FALSE
RchiOBHmChr2g0092361	Putative inositol oxygenase	0.79896	0.299092	15.8095	18.6279	12.7624	23.4922	30.3931	11.0361	1.45501	0.0019048	0.014491	UP	376.71	449.182	-0.253781	0.0477564	0.194567	FALSE	352.192	654.595	-0.891843	1.23265e-13	4.62281e-12	DOWN
RchiOBHmChr5g0031681	Putative RNA-directed DNA polymerase	6.86278	2.59916	2.07209	1.64407	2.31389	1.21211	158.953	58.3191	1.44776	1.0387e-10	2.74744e-09	UP	30.064	24.119	0.34471	0.412331	0.710486	FALSE	38.8608	20.5565	0.922169	0.0169225	0.0818661	FALSE
RchiOBHmChr2g0136381	Putative glyoxalase /Bleomycin resistance protein /Dihydroxybiphenyl dioxygenase	38.5244	14.5915	31.004	17.828	70.8575	36.4069	1151.67	422.554	1.44766	1.38005e-26	1.03761e-24	UP	580.601	337.907	0.783806	7.12368e-06	0.000131342	UP	1536.75	797.655	0.94639	6.83443e-17	3.3741e-15	UP
RchiOBHmChr2g0157731	Putative triacylglycerol lipase	1.45894	0.556516	0	0.0183975	0	0	50.5034	18.684	1.44694	0.000165068	0.00167692	UP	0	0	0	0	0	FALSE	0	0	0	0	0	FALSE
RchiOBHmChr5g0022851	Putative non-specific serine /threonine protein kinase	0.711061	0.272688	2.39475	3.46566	7.73055	7.78365	59.5222	22.1348	1.44285	4.39773e-05	0.000508783	UP	125.582	183.923	-0.548923	0.00457672	0.0332144	DOWN	469.441	477.346	-0.0232303	0.85853	0.954999	FALSE
RchiOBHmChr2g0119481	Putative oxidoreductase	1.08648	0.417762	3.59216	4.68666	2.28887	5.16939	48.595	18.0728	1.43868	0.000216833	0.00213867	UP	100.496	132.749	-0.403837	0.0538055	0.211753	FALSE	74.173	169.191	-1.19081	1.93703e-09	4.55039e-08	DOWN
RchiOBHmChr2g0144171	Putative transcription factor Homobox-WOX family	2.61397	0.991263	0.939876	0.643744	1.56921	0.802746	41.2626	15.1798	1.43127	0.000411179	0.00377759	UP	9.28074	6.44335	0.522638	0.515689	0.786795	FALSE	17.9675	9.27964	0.98245	0.0877556	0.281105	FALSE
RchiOBHmChr5g0037701	Putative Late embryogenesis abundant protein, LEA-14	4.62557	1.77145	2.6105	2.05253	3.03596	2.3334	127.754	47.4435	1.43086	7.78509e-09	1.65824e-07	UP	45.2046	35.9916	0.325334	0.331635	0.639515	FALSE	60.8639	47.229	0.375174	0.194953	0.466782	FALSE
RchiOBHmChr2g0160611	Putative xyloglucan:xyloglucosyl transferase	14.2403	5.47382	39.5113	22.9487	99.4357	52.0446	678.202	252.55	1.42625	7.66566e-31	6.70809e-29	UP	1179.09	693.126	0.765563	6.20521e-14	3.77876e-12	UP	3435.54	1816.3	0.918045	4.87442e-24	3.88677e-22	UP
RchiOBHmChr2g0142961	Putative beta-galactosidase	8.45272	3.24873	24.398	58.768	17.3091	32.563	726.55	270.689	1.42353	2.48909e-33	2.39798e-31	UP	1314.41	3204.97	-1.28616	6.33258e-45	2.16788e-42	DOWN	1079.89	2051.42	-0.925046	2.50604e-28	2.49391e-26	DOWN
RchiOBHmChr1g0371271	Putative protein kinase RLK-Pelle-LRR-III family	0.468111	0.182006	0.121949	0.101513	0.173624	0.0459274	33.3166	12.5476	1.42008	0.00173554	0.0133679	UP	5.44812	4.5937	0.217669	0.808844	0.933973	FALSE	8.9662	2.39155	1.98167	0.0351606	0.144483	FALSE
RchiOBHmChr4g0413991	Putative TIR domain, winged helix-turn-helix DNA-binding domain-containing protein	0.63955	0.244694	0.355497	0.258003	0.557652	0.314311	26.9278	10.007	1.41719	0.0062228	0.0396114	UP	9.36166	6.89368	0.408561	0.580976	0.826382	FALSE	17.0475	9.708	0.793948	0.214431	0.493303	FALSE
RchiOBHmChr5g0023091	hypothetical protein	40.5984	15.7615	10.1578	3.74201	1.82721	0.361407	850.704	320.202	1.41074	1.5487e-28	1.26724e-26	UP	133.392	49.7725	1.41789	2.09214e-09	7.27059e-08	UP	27.7842	5.55777	2.28081	6.26694e-05	0.000676096	UP
RchiOBHmChr1g0359011	Putative PMR5 domain, PC-Esterase	1.61616	0.620938	0.596206	0.354174	0.385468	0.360873	58.3777	21.7463	1.40961	3.37155e-05	0.000400354	UP	13.5077	8.13918	0.713639	0.287564	0.593229	FALSE	10.0964	9.55932	0.055585	0.930944	0.981206	FALSE
RchiOBHmChr4g0387351	Putative homocysteine S-methyltransferase	4.85496	1.89864	4.08767	3.79915	2.61873	1.22108	141.841	53.7095	1.40628	4.93926e-10	1.20341e-08	UP	74.8	70.4074	0.0772165	0.760014	0.911396	FALSE	55.5804	26.1377	1.098	0.00243695	0.0164747	UP
RchiOBHmChr4g0388231	Putative post-transcriptional gene silencing PAZ-Argonaute family	7.64957	2.98669	2.25225	1.48632	2.47035	0.960303	591.062	223.546	1.40521	1.27302e-25	9.19817e-24	UP	109.044	72.9033	0.565762	0.0198933	0.104231	FALSE	138.593	54.3464	1.37401	2.66679e-09	6.1786e-08	UP
RchiOBHmChr3g0458781	Putative proton-dependent oligopeptide transporter family, major facilitator superfamily	0.282958	0.113329	34.9518	15.4424	25.0034	17.5268	15.0106	5.81041	1.39965	0.0338729	0.15229	FALSE	1160.78	519.045	1.16202	4.18447e-26	6.46372e-24	UP	961.55	680.699	0.500008	4.67829e-07	7.85736e-06	UP
RchiOBHmChr3g0447751	Putative carboxypeptidase C	0.661317	0.260205	0.7287	0.597701	1.47812	1.15064	32.4448	12.3759	1.39896	0.00207642	0.0156007	UP	22.4336	18.573	0.280711	0.560573	0.814151	FALSE	52.6659	41.3635	0.357797	0.285773	0.582352	FALSE
RchiOBHmChr1g0382341	Putative ATPase, AAA-type, core, AAA-type ATPase domain-containing protein	16.5413	6.48282	49.0565	24.3923	43.1232	29.4289	733.182	278.418	1.39794	2.64452e-33	2.53223e-31	UP	1362.25	685.505	0.989531	9.37056e-22	1.07902e-19	UP	1386.5	955.769	0.534201	2.24843e-09	5.24867e-08	UP
RchiOBHmChr5g0017911	Putative RNA-directed DNA polymerase	0.382315	0.149136	0.152228	0.0479817	0.201747	0.035504	30.8108	11.6493	1.39553	0.00260165	0.0188891	UP	7.69161	2.44952	1.60393	0.105241	0.33238	FALSE	11.7919	2.09327	2.59031	0.00511345	0.0307159	UP
RchiOBHmChr5g0066941	Putative hexosyltransferase	0.776142	0.301434	2.18369	2.59193	4.51379	5.65764	32.7337	12.3441	1.39499	0.00201274	0.0151983	UP	57.7233	69.3266	-0.268194	0.332357	0.640128	FALSE	138.172	174.914	-0.338248	0.0614057	0.219293	FALSE
RchiOBHmChr3g0475171	hypothetical protein	2.28948	0.882932	4.81699	9.31194	5.19697	10.2551	88.6213	33.1858	1.39391	1.96596e-05	0.000246649	UP	116.805	228.511	-0.967171	2.75255e-08	8.14606e-07	DOWN	145.931	290.903	-1.00103	1.19102e-10	3.2938e-09	DOWN
RchiOBHmChr4g0440831	Putative E3 ubiquitin-protein ligase MARCH	0.929504	0.362717	2.97998	2.76886	7.61643	7.70865	32.5945	12.3441	1.3936	0.00177428	0.013623	UP	65.5025	61.6164	0.0751687	0.796823	0.928515	FALSE	193.793	198.18	-0.03922	0.816747	0.938815	FALSE
RchiOBHmChr1g0376341	Putative pentatricopeptide	0.922413	0.363398	0.898463	0.577577	0.944368	0.478986	113.033	43.1823	1.39111	1.37553e-07	2.51062e-06	UP	69.0196	44.9098	0.619022	0.0254803	0.124661	FALSE	83.9921	43.0098	0.980818	0.00034327	0.00303068	UP
RchiOBHmChr4g0416501	Putative primary-amine oxidase	0.0463705	0.0190827	0.242792	0.0426934	0.861041	0.331258	2.39268	0.949319	1.39001	0.398016	0.728697	FALSE	7.81401	1.38056	2.53032	0.0304049	0.141512	FALSE	32.0622	12.4493	1.39767	0.00245081	0.0165418	UP
RchiOBHmChr1g0379641	Putative transcription factor interactor and regulator CCHC(Zn) family	1.58538	0.628923	1.07458	0.581465	0.77654	0.604905	115.023	44.1991	1.38908	3.26854e-08	6.39956e-07	UP	48.8068	26.7375	0.861277	0.0191052	0.100874	FALSE	40.8356	32.1728	0.321762	0.360366	0.660318	FALSE
RchiOBHmChr1g0356701	Putative protein kinase RLK-Pelle-SD-2b family	0.296451	0.11724	0.260999	0.157038	0.279182	0.105609	31.1923	11.9477	1.38886	0.00197616	0.0149507	UP	17.1968	10.477	0.742486	0.203538	0.490554	FALSE	21.3132	8.12006	1.46486	0.0176863	0.0847499	FALSE
RchiOBHmChr4g0445311	Putative 7-deoxyloganetin glucosyltransferase	1.07647	0.423051	7.02591	5.70113	13.2367	6.07489	55.7791	21.2202	1.38656	0.000221564	0.00217599	UP	228.287	187.293	0.293616	0.113716	0.349151	FALSE	497.845	230.748	1.11466	7.42349e-15	3.06107e-13	UP
RchiOBHmChr5g0006321	Putative F-box domain, leucine-rich repeat domain, L domain-containing protein	0.0829877	0.0301091	1.03766	1.13762	1.19005	2.99622	2.24814	0.800085	1.38613	0.476707	0.784787	FALSE	17.6616	19.6038	-0.16351	0.741466	0.904099	FALSE	23.4156	59.6829	-1.39168	0.000198428	0.00186873	DOWN
RchiOBHmChr3g0453331	Putative C2 domain, von Willebrand factor, type A, copine, protein BONZAI	5.08672	2.01188	0.114997	0.0665501	0.0323406	0.0581374	228.582	87.6229	1.38382	1.53067e-11	4.3997e-10	UP	3.23666	1.89599	0.749969	0.544292	1	FALSE	1.05265	1.92	-0.969313	0.575139	1	FALSE
RchiOBHmChr1g0368271	Putative O-fucosylpeptide 3-beta-N-acetylglucosaminyltransferase	1.31966	0.524724	0.0415152	0.0619123	0.03119	0.0307527	68.3043	26.3235	1.38369	3.01065e-05	0.000361588	UP	1.3458	2.03274	-0.599499	0.690575	1	FALSE	1.17767	1.16303	0.175129	0.928851	1	FALSE
RchiOBHmChr1g0350821	hypothetical protein	3.92554	1.57718	0.775357	0.252248	2.23471	1.40796	83.134	32.3341	1.37882	1.83559e-06	2.80303e-05	UP	10.2754	3.38799	1.54729	0.0594942	0.227085	FALSE	34.3425	21.8354	0.658808	0.0894473	0.284469	FALSE
RchiOBHmChr3g0448691	hypothetical protein	2.31567	0.928229	1.11375	0.412848	1.59353	1.12517	86.8103	33.7023	1.37772	1.24167e-06	1.94223e-05	UP	26.1782	9.81229	1.41935	0.00533828	0.0375965	UP	43.3185	30.8707	0.511855	0.143814	0.38907	FALSE
RchiOBHmChr5g0064901	Putative glucan endo-1,3-beta-D-glucosidase	0.796433	0.314327	0.655396	0.347836	0.615318	0.421148	32.0587	12.2594	1.37507	0.00397504	0.0271462	UP	16.5454	8.90081	0.914012	0.131442	0.381248	FALSE	18.0052	12.4399	0.532205	0.307154	0.605466	FALSE
RchiOBHmChr1g0360781	Putative small auxin-up RNA	12.5684	5.01028	14.165	11.7513	16.2513	10.0543	261.578	101.042	1.37234	3.3719e-16	1.40882e-14	UP	184.785	155.134	0.25631	0.155793	0.421567	FALSE	245.394	153.322	0.679878	2.27006e-05	0.000271687	UP
RchiOBHmChr2g0119621	Putative FAD-dependent urate hydroxylase	0.155824	0.0631371	1.78887	1.27413	7.68585	10.5389	6.6571	2.61601	1.37128	0.155004	0.438054	FALSE	47.9466	34.5792	0.475977	0.160845	0.428869	FALSE	238.452	330.346	-0.47829	0.000906554	0.0070638	DOWN
RchiOBHmChr2g0156611	Putative chlorophyll A-B binding protein	1.54641	0.624102	2.24237	9.03158	1.38744	2.77919	53.443	20.8973	1.36812	0.000112861	0.00118625	UP	48.5265	197.72	-2.02544	1.75284e-18	1.60306e-16	DOWN	34.765	70.308	-1.01432	0.000678041	0.00550911	DOWN
RchiOBHmChr4g0431941	Putative response regulator and transcription factor RR-B-type family	0.633473	0.25478	0.558376	0.372529	0.651401	0.310787	35.1732	13.7094	1.36633	0.00144658	0.0114215	UP	19.42	13.0951	0.581904	0.261297	0.564703	FALSE	26.2087	12.6366	1.05005	0.0268505	0.117735	FALSE
RchiOBHmChr2g0108691	Putative transcription factor bZIP family	15.5418	6.2139	19.395	18.511	14.7601	9.77549	380.033	147.218	1.36605	1.14239e-17	5.26151e-16	UP	297.082	286.937	0.0496283	0.724544	0.896366	FALSE	261.79	175.128	0.574299	0.000232524	0.00215057	UP
RchiOBHmChr3g0481381	Putative casein Kinase 2 substrate	1.35042	0.540767	1.07224	0.623368	0.569245	0.439205	34.7703	13.5151	1.36551	0.00383128	0.0263013	UP	17.3003	10.1637	0.791118	0.158785	0.426338	FALSE	10.6541	8.26874	0.431946	0.539214	0.801659	FALSE
RchiOBHmChr5g0070531	Putative ubiquitinyl hydrolase 1	5.31318	2.13043	1.80885	1.05778	2.50377	1.50513	253.107	98.2795	1.36415	2.17552e-12	6.71258e-11	UP	54.0133	31.9643	0.753086	0.0184082	0.098114	FALSE	86.6301	52.5763	0.718764	0.00756497	0.0425784	UP
RchiOBHmChr5g0043321	Putative oxidoreductase	333.222	133.731	30.3309	12.2576	15.2318	4.67597	15548.3	6051.79	1.36128	1.12905e-47	1.70184e-45	UP	886.631	362.692	1.29494	1.78456e-20	1.89951e-18	UP	515.86	159.824	1.70271	2.66076e-34	3.44903e-32	UP
RchiOBHmChr4g0425771	hypothetical protein	1.53428	0.627297	0.25015	0.312464	0.242343	0.231728	42.5931	16.8773	1.35791	0.000982704	0.0081255	UP	4.3471	5.49863	-0.360193	0.691339	0.881769	FALSE	4.89075	4.71416	0.0863861	0.925068	1	FALSE
RchiOBHmChr5g0008871	Putative transcription factor SBP family	34.1436	13.7697	32.4822	10.3765	47.7693	29.0998	762.606	297.869	1.35647	3.83212e-25	2.69472e-23	UP	454.594	146.943	1.62628	4.1168e-25	5.85904e-23	UP	773.947	476.111	0.698798	1.87636e-10	5.01361e-09	UP
RchiOBHmChr5g0014891	Putative all-trans-nonaprenyl-diphosphate synthase (geranyl-diphosphate specific)	0.531802	0.213673	21.5331	11.3374	11.8789	5.04109	7.08012	2.75597	1.35389	0.148727	0.427996	FALSE	179.544	95.6785	0.898669	6.26068e-06	0.000116963	UP	114.607	49.1711	1.19312	2.23128e-06	3.28672e-05	UP
RchiOBHmChr3g0482171	Putative insulysin	7.64877	3.0917	3.3337	2.06768	3.1298	2.03974	620.941	243.219	1.353	6.35915e-28	5.05889e-26	UP	169.678	106.475	0.671996	0.000785238	0.00767159	UP	184.392	121.325	0.610119	0.000519105	0.00435349	UP
RchiOBHmChr5g0015541	hypothetical protein	7.00659	2.85561	4.39557	3.04535	4.60155	2.41118	469.42	185.272	1.34753	2.46554e-18	1.18764e-16	UP	184.5	129.472	0.506546	0.00617537	0.0422356	UP	223.707	118.355	0.92405	3.92143e-08	7.73787e-07	UP
RchiOBHmChr5g0037761	Putative thiazole biosynthetic enzyme Thi4 family, FAD /NAD(P)-binding domain-containing protein	68.0164	27.7939	9.11524	6.87943	33.0022	16.7125	3153.43	1248.62	1.33742	2.15862e-56	4.27691e-54	UP	264.746	202.223	0.394207	0.0157896	0.0876997	FALSE	1109.85	567.625	0.968474	1.27331e-21	8.53643e-20	UP
RchiOBHmChr4g0443631	Putative polygalacturonase	1.0209	0.417954	0.0117629	0.00858174	0.493266	0.342996	49.7868	19.7547	1.33547	0.000213164	0.00210775	UP	0.357758	0.267241	-0.0263027	0.994288	1	FALSE	17.4175	12.2374	0.504554	0.359699	0.659635	FALSE
RchiOBHmChr5g0037221	Putative polygalacturonate 4-alpha-galacturonosyltransferase	0.700695	0.28553	0.437586	0.254702	0.0886175	0.0975195	34.4196	13.5929	1.32977	0.00369712	0.0255249	UP	13.4749	7.93535	0.763195	0.215316	0.505694	FALSE	3.15795	3.51828	-0.221269	0.842043	1	FALSE
RchiOBHmChr2g0120111	Putative 43kDa postsynaptic protein	0.291959	0.119881	0.228286	0.214155	0.310497	0.259487	31.713	12.6211	1.31766	0.00290839	0.0208234	UP	15.5479	14.7574	0.0773781	0.879809	0.960474	FALSE	24.4885	20.6691	0.246493	0.589941	0.831449	FALSE
RchiOBHmChr2g0165301	Putative protein kinase RLK-Pelle-CrRLK1L-1 family	1.56644	0.652507	2.95989	2.76916	3.57112	3.85115	109.841	44.3473	1.3168	2.33328e-06	3.49526e-05	UP	130.096	123.087	0.0877397	0.699362	0.885331	FALSE	181.837	197.914	-0.111653	0.524552	0.792914	FALSE
RchiOBHmChr5g0024971	Putative protein kinase RLK-Pelle-DLSV family	4.806	1.99287	8.47096	3.12587	13.4567	4.98313	457.637	183.905	1.31392	2.38424e-21	1.36565e-19	UP	505.517	188.886	1.41961	1.36759e-23	1.73226e-21	UP	929.98	347.695	1.42538	4.0463e-41	7.10266e-39	UP
RchiOBHmChr5g0065461	Putative transcription factor GRAS family	0.549224	0.225619	0.889529	0.915813	0.785236	0.983051	31.8935	12.7008	1.30913	0.00518472	0.0340138	UP	32.3795	33.7758	-0.0674289	0.855708	0.952368	FALSE	33.0974	41.8877	-0.360154	0.31011	0.608591	FALSE
RchiOBHmChr1g0355211	Putative transcription factor bHLH family	0.837184	0.34887	0.156414	0.0928577	0.277853	0.0979184	58.2224	23.505	1.30904	0.00010009	0.00106166	UP	6.81506	4.08452	0.758089	0.389658	0.690536	FALSE	14.0294	4.98556	1.52082	0.0269448	0.117977	FALSE
RchiOBHmChr3g0458281	-	7.3809	3.14916	1.02304	0.252821	0.100727	0	55.3763	22.8561	1.29873	0.000935954	0.00777158	UP	4.80181	1.20571	1.9356	0.129752	1	FALSE	0.550062	0	1.73507	0.66898	1	FALSE
RchiOBHmChr1g0362441	Putative potassium channel, voltage-dependent, ERG	8.30758	3.48035	10.1688	8.87508	7.82199	4.45593	500.602	203.43	1.29799	7.46681e-17	3.25348e-15	UP	384.035	339.226	0.180744	0.215833	0.506157	FALSE	342.034	196.749	0.794949	2.5004e-08	5.13425e-07	UP
RchiOBHmChr5g0007741	hypothetical protein	4.30691	1.8118	1.39268	0.793434	1.80115	1.00059	140.331	57.1706	1.29758	5.42668e-09	1.1782e-07	UP	28.4297	16.3716	0.803004	0.0684944	0.249593	FALSE	42.5536	23.8925	0.82594	0.0262151	0.115483	FALSE
RchiOBHmChr2g0112441	Putative lanthionine synthetase C, six-hairpin glycosidase	5.16821	2.17273	23.8779	19.0705	35.9846	34.8943	220.506	89.8766	1.29711	5.86849e-12	1.73918e-10	UP	638.574	515.785	0.312482	0.0287382	0.136028	FALSE	1114.39	1091.01	0.0328134	0.731877	0.902918	FALSE
RchiOBHmChr4g0427651	Putative O-methyltransferase COMT-type, S-adenosyl-L-methionine-dependent methyltransferase	5.42778	2.27722	0.122462	0	0.0157808	0.0341303	166.821	67.8622	1.29491	1.2915e-10	3.37645e-09	UP	2.35499	0	3.66907	0.0840417	1	FALSE	0.352574	0.766389	-0.978872	0.725028	1	FALSE
RchiOBHmChr4g0403681	-	0.520995	0.226963	25.1786	16.1902	16.2703	13.213	7.19343	3.03193	1.29399	0.16759	0.458337	FALSE	217.8	141.664	0.625836	0.000502487	0.00526448	UP	162.976	133.586	0.298275	0.130583	0.366098	FALSE
RchiOBHmChr1g0381691	Putative glucan endo-1,3-beta-D-glucosidase	1.00841	0.426226	2.3407	1.43327	1.24922	0.777598	45.5428	18.6135	1.29341	0.00152192	0.0119325	UP	66.2939	41.0735	0.693751	0.0160159	0.0885487	FALSE	40.9708	25.7386	0.675342	0.0639803	0.225807	FALSE
RchiOBHmChr4g0416841	Putative carboxylesterase, 2-hydroxyisoflavanone dehydratase	15.0488	6.37369	5.53827	6.35655	3.22404	6.82661	466.752	191.442	1.288	2.59375e-18	1.2456e-16	UP	107.647	124.967	-0.208425	0.31354	0.619185	FALSE	72.538	155.144	-1.10231	5.83624e-08	1.11844e-06	DOWN
RchiOBHmChr4g0388891	hypothetical protein	2.33892	0.992415	2.72243	3.1197	3.46539	2.3921	112.897	46.4217	1.2872	9.05145e-07	1.45781e-05	UP	82.4051	95.4846	-0.204832	0.415273	0.712987	FALSE	121.434	84.6003	0.538648	0.0173733	0.0835511	FALSE
RchiOBHmChr5g0058551	Putative transcription factor interactor and regulator CCHC(Zn) family	1.43	0.598038	1.66349	0.576224	2.41829	0.709935	56.4701	22.9144	1.2849	0.000221585	0.00217599	UP	41.205	14.4375	1.52611	0.000169776	0.00209904	UP	69.3826	20.594	1.70422	5.67437e-07	9.38685e-06	UP
RchiOBHmChr2g0138021	Putative vacuolar protein sorting-associated protein Ist1	2.06869	0.884033	42.8932	36.857	71.3031	63.1916	92.5186	38.2874	1.28311	2.5177e-06	3.75012e-05	UP	1201.37	1044.51	0.203007	0.041732	0.176641	FALSE	2312.4	2069.68	0.159473	0.0314097	0.132655	FALSE
RchiOBHmChr2g0174751	Putative beta-glucosidase	0.0433993	0.0189064	9.37922	1.50563	2.45822	0.574821	2.25338	0.949319	1.28232	0.415139	0.743006	FALSE	304.645	49.5325	2.60916	2.52322e-39	6.8732e-37	UP	92.4514	21.8496	2.05655	1.72245e-10	4.64162e-09	UP
RchiOBHmChr1g0376711	Putative multi antimicrobial extrusion protein	0.161624	0.0711413	0.402167	0.627938	0.319651	0.880808	7.049	2.99719	1.28109	0.172333	0.466689	FALSE	10.9749	17.3499	-0.665268	0.220683	0.512521	FALSE	10.1189	28.1126	-1.43765	0.00427522	0.0264651	DOWN
RchiOBHmChr3g0465361	Putative transcription factor bHLH family	1.42567	0.609913	0.346726	0.204709	0.50995	0.271917	96.6291	39.9879	1.27981	4.20544e-06	5.97044e-05	UP	14.7143	8.79592	0.735805	0.20963	0.498499	FALSE	25.0636	13.4954	0.896414	0.0530607	0.196457	FALSE
RchiOBHmChr3g0467961	hypothetical protein	0.621871	0.258428	3.45386	1.8298	3.01141	1.90969	15.5676	6.28952	1.27918	0.045746	0.189549	FALSE	54.2516	29.0516	0.920486	0.00731219	0.0484173	UP	54.7328	35.0301	0.661993	0.0324905	0.136085	FALSE
RchiOBHmChr1g0374691	Putative pectinesterase	0.594043	0.247681	20.2951	8.98301	71.987	32.1711	23.3438	9.44918	1.27441	0.0164645	0.0874673	FALSE	500.534	224.18	1.16373	5.66583e-18	4.93239e-16	UP	2055.05	927.622	1.14896	3.11363e-33	3.91558e-31	UP
RchiOBHmChr4g0395401	hypothetical protein	1.33591	0.573936	1.25868	0.935389	1.92427	1.31226	57.5729	23.9067	1.27206	0.000647895	0.00563052	UP	33.9455	25.5673	0.386345	0.333374	0.640713	FALSE	60.1834	41.4161	0.545919	0.0747351	0.251408	FALSE
RchiOBHmChr2g0111001	Putative protein kinase RLK-Pelle-RLCK-VI family	12.6656	5.40946	0.655259	0.339615	0.421914	0.546233	663.389	274.844	1.26684	2.46754e-22	1.53323e-20	UP	21.536	11.298	0.908699	0.0812308	0.279064	FALSE	16.0449	20.9708	-0.378765	0.420738	0.71419	FALSE
RchiOBHmChr1g0344541	Putative RNA-directed DNA polymerase	0.0935113	0.0408981	0.511911	0.290826	0.787191	0.440267	14.3714	6.0771	1.26605	0.0506456	0.204734	FALSE	49.2653	28.3153	0.805984	0.0159723	0.0883851	FALSE	87.7353	49.513	0.8457	0.00109417	0.008328	UP
RchiOBHmChr2g0139801	Putative P-loop containing nucleoside triphosphate hydrolase, leucine-rich repeat domain, L	1.15652	0.49875	1.12575	0.686092	1.15508	0.469354	107.7	44.9929	1.26594	2.78414e-07	4.87272e-06	UP	65.7023	40.5762	0.688448	0.038705	0.167753	FALSE	78.0491	32.0207	1.27804	1.1777e-05	0.000148769	UP
RchiOBHmChr4g0420901	Putative cation /H+ exchanger, cation /H+ exchanger, CPA1 family, na+ /H+ exchanger NHX -type	1.7832	0.764699	2.52259	1.91758	3.61684	2.41412	109.639	45.5742	1.26463	2.47149e-07	4.36186e-06	UP	97.2295	74.7766	0.373562	0.135774	0.388894	FALSE	161.369	108.73	0.576331	0.00205055	0.0142395	UP
RchiOBHmChr5g0035051	hypothetical protein	29.676	12.7467	81.872	68.0041	75.463	93.6733	492.419	205.085	1.26269	4.89507e-17	2.16218e-15	UP	851.591	715.83	0.25234	0.0401037	0.172057	FALSE	908.808	1139.29	-0.325815	0.00244812	0.0165369	DOWN
RchiOBHmChr2g0136231	hypothetical protein	3.28568	1.42385	0.422579	0.31308	0.299096	0.258433	196.187	82.3314	1.26142	4.09442e-10	1.0085e-08	UP	15.7919	11.8513	0.41685	0.467209	0.753057	FALSE	12.9594	11.3097	0.1948	0.733774	0.903904	FALSE
RchiOBHmChr5g0059911	-	5.4285	2.3106	16.8513	14.8383	11.1949	13.4284	43.1297	17.815	1.25863	0.00270767	0.0195642	UP	83.7988	74.726	0.151739	0.544465	0.805392	FALSE	64.4317	78.1124	-0.292121	0.240359	0.527652	FALSE
RchiOBHmChr2g0153791	Putative hexosyltransferase	15.841	6.85189	2.66502	2.9497	3.04209	2.38053	582.248	243.959	1.25619	5.46864e-20	2.94998e-18	UP	61.4061	68.7909	-0.161148	0.536072	0.800066	FALSE	81.1266	64.1139	0.340527	0.159238	0.414869	FALSE
RchiOBHmChr1g0315691	Putative alcohol dehydrogenase	1.63776	0.714235	0.315588	0.338496	0.374844	0.146935	58.6397	24.7435	1.25421	0.000532909	0.00475049	UP	7.05985	7.66811	-0.127357	0.867142	0.95624	FALSE	9.74636	3.84367	1.43911	0.0946262	0.295997	FALSE
RchiOBHmChr4g0443461	Putative PLAC8 motif-containing protein	7.85045	3.38239	48.1226	17.0147	34.1462	13.9747	135.535	56.6021	1.25201	5.83516e-08	1.11477e-06	UP	520.598	186.526	1.4731	1.91986e-15	1.33983e-13	UP	427.841	176.729	1.27927	1.62541e-18	8.99023e-17	UP
RchiOBHmChr1g0314461	Putative TIR domain, P-loop containing nucleoside triphosphate hydrolase	1.08939	0.474934	2.23403	1.01332	1.70131	1.0048	111.037	46.8396	1.25068	2.18118e-06	3.28569e-05	UP	142.704	65.5627	1.11405	3.00247e-06	6.08005e-05	UP	125.821	75.0468	0.737734	0.00061101	0.00503078	UP
RchiOBHmChr2g0118211	Putative transcription factor AP2-EREBP family	1.78995	0.783425	11.4875	8.51053	20.7448	15.1289	48.0695	20.3619	1.24939	0.000705583	0.00605832	UP	193.353	144.877	0.422293	0.0181096	0.0969241	FALSE	404.14	297.674	0.44158	0.000881201	0.00688762	UP
RchiOBHmChr5g0006301	hypothetical protein	37.5919	16.3447	57.6117	42.4449	46.9184	28.3075	1063.63	448.087	1.24785	3.73082e-31	3.32011e-29	UP	1021.3	761.657	0.42184	5.65431e-05	0.000819923	UP	963.326	586.864	0.716032	9.23264e-14	3.48839e-12	UP
RchiOBHmChr3g0483301	Putative trans-zeatin O-beta-D-glucosyltransferase	3.20229	1.39397	0.0608264	0.0627771	0	0.0565117	111.826	47.1318	1.24553	9.2531e-07	1.48801e-05	UP	1.32978	1.38056	-0.0495789	0.978778	1	FALSE	0	1.44615	-2.93265	0.260269	1	FALSE
RchiOBHmChr2g0104701	Putative transcription factor MYB-HB-like family	2.4433	1.05476	8.9509	8.17425	9.47843	10.9205	104.003	43.5459	1.24533	1.96092e-06	2.98574e-05	UP	238.872	220.794	0.111916	0.48861	0.769009	FALSE	292.939	340.778	-0.214023	0.12957	0.364108	FALSE
RchiOBHmChr5g0077241	hypothetical protein	0.067532	0.0275203	0.0750479	0.0487285	1.31314	0.201432	1.34077	0.53339	1.24453	0.583675	1	FALSE	0.934858	0.612381	0.585391	0.799428	1	FALSE	18.8854	2.92515	2.73431	0.000201839	0.00189661	UP
RchiOBHmChr4g0441231	Putative DnaJ domain-containing protein	0.475646	0.208387	6.97572	3.84847	8.00656	8.61036	13.6958	5.81338	1.2422	0.0612985	0.234897	FALSE	125.684	70.1635	0.839754	0.000112027	0.00147478	UP	167.036	181.386	-0.11952	0.509913	0.781676	FALSE
RchiOBHmChr1g0348581	Putative transcription factor SBP family	0.695544	0.296966	0.479353	0.269863	0.900116	0.370593	33.5951	13.9443	1.24185	0.0054971	0.0356915	UP	14.5161	8.26769	0.834809	0.171491	0.446263	FALSE	31.5821	13.1373	1.2514	0.00467077	0.0285108	UP
RchiOBHmChr2g0163921	Putative proline dehydrogenase	14.4521	6.31571	76.4176	32.7741	47.9997	18.0866	778.917	329.612	1.24103	2.42256e-19	1.22501e-17	UP	2580.55	1120.01	1.20558	1.49939e-38	3.95666e-36	UP	1876.58	714.315	1.39112	2.79831e-55	8.52203e-53	UP
RchiOBHmChr4g0389891	hypothetical protein	1.41837	0.627687	1.51952	1.003	2.03318	0.926887	32.2701	13.8209	1.23982	0.00543066	0.0353695	UP	21.6744	14.4566	0.598592	0.21574	0.50611	FALSE	33.5573	15.4457	1.12404	0.00811593	0.0450673	UP
RchiOBHmChr3g0477681	Putative tropinone reductase I	1.27377	0.555589	0.0336168	0.082998	0	0.0594788	41.4331	17.5566	1.23267	0.00274932	0.0198185	UP	0.683474	1.70665	-1.33712	0.500705	1	FALSE	0	1.41926	-2.9137	0.235936	1	FALSE
RchiOBHmChr2g0121361	hypothetical protein	7.30903	3.21407	2.94545	1.90609	2.62404	1.53682	108.963	46.4842	1.23138	0.000521126	0.00465731	UP	27.5231	18.0191	0.625149	0.252683	0.553889	FALSE	28.4093	16.8289	0.736027	0.113685	0.334342	FALSE
RchiOBHmChr3g0454091	Putative alpha-L-fucosidase	2.70744	1.19716	19.9877	23.5082	85.0094	94.3075	92.0708	39.4555	1.22709	3.3052e-06	4.81831e-05	UP	426.193	507.13	-0.249362	0.0507023	0.20253	FALSE	2098.61	2351.08	-0.164328	0.0616407	0.220007	FALSE
RchiOBHmChr1g0379021	Putative transcription factor Homobox-WOX family	0.0517863	0.0213397	1.89644	0.609052	3.96134	1.93458	0.814808	0.323941	1.2229	0.681821	1	FALSE	18.7502	6.09821	1.63248	0.00917181	0.0579569	FALSE	45.4343	22.3843	1.04785	0.00511836	0.0307381	UP
RchiOBHmChr1g0382731	hypothetical protein	4.03535	1.80726	5.30332	2.47951	2.27859	1.73583	116.023	50.307	1.22222	3.92282e-06	5.61475e-05	UP	95.4701	45.2313	1.07162	8.39404e-05	0.00114544	UP	47.5066	36.5595	0.38135	0.237579	0.524177	FALSE
RchiOBHmChr1g0354251	Putative C2 domain-containing protein	0.0652008	0.0294806	1.57497	0	0.0470287	1.28152	0.814808	0.358683	1.2218	0.679071	1	FALSE	12.3506	0	6.06569	0.12119	0.363026	FALSE	0.425046	11.7723	-4.9704	0.00149562	0.0108916	DOWN
RchiOBHmChr5g0062491	hypothetical protein	7.6051	3.35986	2.52863	0.718373	1.69551	1.27882	172.364	73.8705	1.22083	6.78642e-08	1.28713e-06	UP	35.9085	10.355	1.74949	0.000469224	0.00496942	UP	27.8639	21.2386	0.369764	0.375165	0.674182	FALSE
RchiOBHmChr3g0462391	-	105.662	46.7522	6.05987	0.359357	1.01698	0	1550.4	665.33	1.21989	1.26384e-17	5.8039e-16	UP	55.7081	3.3354	4.07739	1.16877e-12	6.38112e-11	UP	10.8392	0	5.96276	3.35408e-05	0.000387306	UP
RchiOBHmChr3g0463461	hypothetical protein	0.605559	0.277813	3.71378	1.27134	1.91543	1.35688	8.90536	3.94651	1.21972	0.139754	0.411811	FALSE	34.205	11.8385	1.57208	0.000783496	0.00766048	UP	20.4106	14.6046	0.483251	0.325549	0.626487	FALSE
RchiOBHmChr2g0094631	Putative 12-oxophytodienoate reductase	2.88885	1.2824	0.0926349	0.201985	0.605236	1.17512	96.6654	41.6198	1.21908	8.00643e-06	0.000107376	UP	1.94405	4.28012	-1.10668	0.371347	1	FALSE	14.6918	28.8335	-0.977543	0.0386581	0.155204	FALSE
RchiOBHmChr1g0345711	Putative DNA-directed RNA polymerase	3.24361	1.44331	3.61251	0.970206	2.07016	1.38382	92.2969	39.8201	1.21571	5.95096e-06	8.19734e-05	UP	64.3899	17.5139	1.86756	8.04695e-08	2.20859e-06	UP	42.7108	28.831	0.571639	0.109168	0.325445	FALSE
RchiOBHmChr4g0429341	Putative WW domain-containing protein	2.77046	1.24405	2.02749	1.24639	1.89528	0.831978	106.05	46.1355	1.21067	1.27349e-06	1.99001e-05	UP	48.641	30.2158	0.698542	0.0413287	0.17555	FALSE	52.5945	23.3553	1.13696	0.00187287	0.0131941	UP
RchiOBHmChr5g0051621	Putative transcription factor C2H2 family	1.76019	0.79155	1.51032	1.001	0.992403	0.511834	73.1777	31.8884	1.20821	0.000345046	0.00322934	UP	39.293	26.3542	0.575285	0.105665	0.333228	FALSE	29.9018	15.5535	0.984867	0.0273162	0.119155	FALSE
RchiOBHmChr2g0123301	hypothetical protein	0.148557	0.0672453	23.7461	11.0934	26.4484	15.8432	3.44972	1.50521	1.20406	0.368027	0.701686	FALSE	344.561	162.847	1.08282	7.17422e-13	3.9769e-11	UP	444.292	268.785	0.727476	3.33021e-08	6.71809e-07	UP
RchiOBHmChr2g0148021	hypothetical protein	0.373272	0.166082	13.5725	5.47373	79.8131	43.7346	2.26889	0.984062	1.20386	0.46578	0.778335	FALSE	51.8322	21.1689	1.30179	0.000344352	0.00381604	UP	352.827	195.175	0.857848	0.0148583	0.0739142	FALSE
RchiOBHmChr2g0085071	Putative P-loop containing nucleoside triphosphate hydrolase, leucine-rich repeat domain, L	2.31716	1.04331	1.32089	0.672773	0.912122	0.41389	80.8556	35.2711	1.20317	7.89025e-05	0.000860389	UP	28.9106	14.9214	0.937118	0.0431134	0.180794	FALSE	23.1185	10.5796	1.17165	0.0240029	0.107728	FALSE
RchiOBHmChr1g0316451	Polyketide synthase 4	9.64938	4.31767	1.13385	1.10823	0.244528	1.26889	382.292	165.901	1.2026	7.27042e-15	2.70413e-13	UP	28.1703	27.84	0.0177108	0.964584	0.989643	FALSE	7.03846	36.8507	-2.34777	3.65156e-06	5.13922e-05	DOWN
RchiOBHmChr4g0386991	Putative pentatricopeptide	2.61312	1.1627	0.126327	0	0.175859	0.0977645	41.5517	17.9388	1.19811	0.00192864	0.014644	UP	1.26057	0	2.78224	0.311723	1	FALSE	2.02776	1.13614	0.943496	0.570197	1	FALSE
RchiOBHmChr1g0363361	Putative major intrinsic protein	187.801	84.5091	2532.04	1926.75	2461.1	1535.29	7470.49	3256.75	1.198	1.07516e-35	1.11417e-33	UP	63113.2	48576.4	0.377725	0.000593314	0.0060194	UP	71016.7	44744.4	0.666481	5.56601e-15	2.32549e-13	UP
RchiOBHmChr1g0365061	Putative Heat shock protein 70 family	2.53639	1.13982	2.6275	1.4682	3.19053	1.80248	107.834	46.9835	1.19791	1.23836e-06	1.93851e-05	UP	70.0194	39.5522	0.844452	0.00574917	0.0399571	UP	98.4213	56.2078	0.786852	0.00149031	0.0108623	UP
RchiOBHmChr3g0461611	Putative intramolecular oxidoreductase	10.4828	4.71796	13.5738	15.9448	21.6692	18.536	210.614	91.8199	1.19786	2.85175e-10	7.15847e-09	UP	170.867	203.097	-0.252545	0.156153	0.422271	FALSE	315.734	272.865	0.203816	0.173871	0.436162	FALSE
RchiOBHmChr1g0360511	Putative calcium-transporting ATPase	2.11297	0.955107	2.53192	1.55144	1.88699	1.15768	222.774	97.5304	1.19767	2.15601e-11	6.12452e-10	UP	167.15	103.739	0.679943	0.0010505	0.00983093	UP	144.313	89.3731	0.70357	0.000437495	0.00373377	UP
RchiOBHmChr1g0358691	hypothetical protein	3.61035	1.63994	3.21378	2.08918	1.79437	1.11121	79.8392	35.1155	1.1963	2.30292e-05	0.000284728	UP	44.4949	29.2939	0.590591	0.0841665	0.286238	FALSE	28.789	17.9977	0.679392	0.10978	0.326586	FALSE
RchiOBHmChr1g0313231	hypothetical protein	0.053247	0.0182004	0	0.0704094	1.21258	2.95798	0.794066	0.266695	1.19615	0.695362	1	FALSE	0	0.671228	-1.88352	0.594252	1	FALSE	13.1819	32.498	-1.32039	0.00283875	0.0187203	DOWN
RchiOBHmChr2g0097571	hypothetical protein	9.5063	4.28917	6.29215	6.26933	6.15399	1.22309	97.9397	42.8508	1.1961	0.288833	0.624682	FALSE	40.6326	40.8665	-0.00471925	0.997236	0.999011	FALSE	46.1021	9.22587	2.38211	1.28426e-06	1.97579e-05	UP
RchiOBHmChr3g0456701	Putative RNA-directed DNA polymerase	20.8403	9.39718	10.3689	4.83122	2.028	1.4901	4702.1	2053.7	1.19521	3.13391e-35	3.20544e-33	UP	1465.08	690.998	1.08585	2.7284e-22	3.21481e-20	UP	331.886	246.116	0.441705	0.00405278	0.0253069	UP
RchiOBHmChr3g0482081	Putative receptor protein-tyrosine kinase RLK-Pelle-LRR-XI-1 family	1.72577	0.775479	0.39057	0.243761	0.136432	0.0796035	165.877	72.2726	1.19474	2.39113e-09	5.43884e-08	UP	23.5149	14.8478	0.683176	0.158809	0.426357	FALSE	9.51119	5.61155	0.74179	0.327391	0.628404	FALSE
RchiOBHmChr4g0434241	hypothetical protein	5.94652	2.69276	68.679	38.8049	95.3044	55.9887	99.7121	43.7451	1.19416	4.2966e-06	6.08614e-05	UP	721.185	412.476	0.80448	1.62062e-11	7.58873e-10	UP	1158.76	687.441	0.753018	3.131e-16	1.48206e-14	UP
RchiOBHmChr5g0039251	Putative P-loop containing nucleoside triphosphate hydrolase, leucine-rich repeat domain, L	1.9177	0.870674	1.12896	0.539596	0.85986	0.570298	185.936	81.7599	1.19227	7.48907e-10	1.79141e-08	UP	68.6009	33.1489	1.06179	0.000513332	0.00535595	UP	60.499	40.507	0.580491	0.0468397	0.179323	FALSE
RchiOBHmChr5g0006611	hypothetical protein	0.127117	0.0594519	0.993421	0.291191	0.444754	0.132	4.53264	2.04787	1.19167	0.312544	0.65085	FALSE	22.2071	6.58009	1.78888	0.00345813	0.0265469	UP	11.5067	3.44703	1.80583	0.027652	0.120448	FALSE
RchiOBHmChr1g0372111	Putative GATA-type transcription activator	0.809788	0.367576	11.3443	8.32846	6.18908	3.26261	15.5728	6.84244	1.18813	0.0516706	0.207572	FALSE	136.699	101.515	0.437909	0.0308076	0.142713	FALSE	86.3123	45.9665	0.900608	0.000445099	0.00379453	UP
RchiOBHmChr4g0431001	Putative hexosyltransferase	0.0486661	0.0216652	2.46867	1.36658	3.82563	2.55967	2.12446	0.914576	1.18669	0.478168	0.786138	FALSE	67.6104	37.8939	0.834293	0.00473904	0.034184	UP	121.315	81.9691	0.57165	0.00786914	0.04388	UP
RchiOBHmChr5g0076291	Putative oligopeptide transporter, OPT superfamily	0.663889	0.302362	0.271165	0.113149	0.0741887	0.0267848	40.4532	17.8286	1.18529	0.00272707	0.0196863	UP	10.3563	4.35801	1.30865	0.109137	0.340083	FALSE	3.28297	1.18992	1.62773	0.285845	1	FALSE
RchiOBHmChr3g0490791	-	0.381583	0.173858	4.25088	2.80529	6.54869	3.07139	4.76975	2.10809	1.18491	0.286892	0.622646	FALSE	33.2263	22.2125	0.579188	0.143694	0.402099	FALSE	59.3283	28.0904	1.06677	0.00204838	0.0142354	UP
RchiOBHmChr5g0060881	Putative transcription factor C2H2 family	0.875957	0.396137	0.80418	0.715222	1.51018	1.17009	52.3185	22.9276	1.18045	0.000689563	0.00593857	UP	30.0734	27.0777	0.159821	0.68317	0.877712	FALSE	65.4499	51.2025	0.352917	0.2031	0.477991	FALSE
RchiOBHmChr2g0152221	Putative leucine-rich repeat domain, L domain-containing protein	1.15553	0.526386	0.368492	0.238517	0.230383	0.159398	61.2607	27.0571	1.17824	0.000268116	0.00258935	UP	12.2237	8.01325	0.601034	0.373024	0.676476	FALSE	8.87887	6.19892	0.51727	0.484625	0.764613	FALSE
RchiOBHmChr5g0070781	Putative thioredoxin-like protein	5.04454	2.32277	13.2311	9.84154	8.60407	6.48297	142.352	63.439	1.17126	5.02502e-07	8.46088e-06	UP	233.81	175.977	0.411031	0.031733	0.146008	FALSE	176.13	133.996	0.399433	0.0286628	0.123869	FALSE
RchiOBHmChr1g0368091	Ribulose bisphosphate carboxylase /oxygenase activase	1.18599	0.542566	9.81676	11.4094	8.40042	10.6279	59.5176	26.4214	1.16929	0.00042763	0.00390595	UP	308.813	363.126	-0.232722	0.114422	0.350164	FALSE	306.038	391.051	-0.355317	0.0154454	0.0761636	FALSE
RchiOBHmChr3g0469311	hypothetical protein	0.312907	0.143197	0.557958	0.387866	1.53638	0.569675	7.88968	3.50808	1.16687	0.180704	0.480804	FALSE	8.81148	6.19516	0.514157	0.508768	0.78336	FALSE	28.1614	10.5491	1.38435	0.00467972	0.0285527	UP
RchiOBHmChr3g0450571	Putative histone H5	4.72873	2.16931	6.14222	3.16759	4.66962	1.86853	109.674	48.7623	1.1666	4.75461e-06	6.66004e-05	UP	89.2324	46.5656	0.945415	0.000288722	0.0032755	UP	78.5564	31.7118	1.33746	5.60017e-06	7.64751e-05	UP
RchiOBHmChr1g0370371	Putative ATP-dependent Clp protease ATP-binding subunit ClpA	18.78	8.64405	40.1157	30.8174	25.78	23.3342	1728.66	770.907	1.16655	1.17654e-34	1.18417e-32	UP	2313.39	1798.31	0.364229	0.000121383	0.0015753	UP	1721.39	1573.63	0.12867	0.121698	0.349059	FALSE
RchiOBHmChr2g0093961	Putative leucine-rich repeat domain, L domain-containing protein	11.207	5.15878	3.45379	2.94946	3.63807	3.39995	380.807	169.811	1.16654	2.49463e-15	9.70546e-14	UP	73.4724	63.553	0.211382	0.436055	0.729451	FALSE	89.6529	84.5815	0.0917574	0.684496	0.883656	FALSE
RchiOBHmChr3g0454261	Putative heavy metal-associated domain, HMA	9.81101	4.52413	2.757	1.05044	2.02704	1.08248	635.378	283.823	1.16367	2.64769e-09	5.98781e-08	UP	111.907	43.1696	1.37433	3.80224e-07	9.29751e-06	UP	95.3238	51.3886	0.908084	0.000381963	0.00332388	UP
RchiOBHmChr5g0069951	hypothetical protein	7.80074	3.58007	0.433258	0.25033	0.066618	0.144079	56.8462	25.3166	1.16275	0.000914763	0.00760966	UP	1.97609	1.15311	0.864489	0.599261	1	FALSE	0.352574	0.766389	-0.978872	0.725028	1	FALSE
RchiOBHmChr5g0004801	Putative (3S,6E)-nerolidol synthase	0.320611	0.145137	0.7579	0.156047	0.301159	0.11872	14.0876	6.18529	1.16056	0.0858665	0.297811	FALSE	20.8451	4.34551	2.20981	0.000895847	0.00858664	UP	9.58873	3.82253	1.299	0.108975	0.324945	FALSE
RchiOBHmChr1g0317061	Putative Galactose-binding domain-containing protein	1.93097	0.900271	3.83577	3.03165	1.25172	0.872781	83.5774	37.7134	1.16002	7.73298e-05	0.000845164	UP	104.064	83.2896	0.314822	0.169114	0.442601	FALSE	39.3482	27.6739	0.528219	0.140496	0.383694	FALSE
RchiOBHmChr3g0462881	hypothetical protein	1.75332	0.816232	2.67424	1.74893	2.75542	2.82417	73.0271	32.9399	1.15965	8.04369e-05	0.000875304	UP	69.7411	46.1954	0.584	0.036064	0.159778	FALSE	83.1239	86.0734	-0.0493749	0.848596	0.951471	FALSE
RchiOBHmChr2g0108721	hypothetical protein	0.0942362	0.0434046	1.92992	0.646852	1.88033	1.13755	2.12446	0.949319	1.15852	0.470341	0.781457	FALSE	27.309	9.24426	1.5889	0.00218952	0.01818	UP	30.8095	18.8178	0.710545	0.0817416	0.267675	FALSE
RchiOBHmChr3g0463371	Putative leucine-rich repeat domain, L domain-containing protein	1.37471	0.628387	0.181526	0.0906658	0.0913769	0.0345099	43.645	19.3887	1.15761	0.00456294	0.030487	UP	3.61044	1.82434	1.04927	0.4002	1	FALSE	2.10023	0.804998	1.29078	0.473067	1	FALSE
RchiOBHmChr2g0158011	1-aminocyclopropane-1-carboxylate oxidase	157.755	73.1014	140.94	167.242	231.736	293.012	7235.5	3248.57	1.15534	5.95173e-28	4.75881e-26	UP	4050.63	4863.97	-0.263761	0.0187834	0.0996313	FALSE	7711	9847.93	-0.353036	0.000212363	0.00198297	DOWN
RchiOBHmChr2g0085061	Putative P-loop containing nucleoside triphosphate hydrolase	1.13477	0.526619	0.75443	0.464428	0.41705	0.285207	34.9514	15.7195	1.15493	0.00810966	0.0494347	UP	14.5693	9.07566	0.709994	0.243931	0.542336	FALSE	9.33399	6.45515	0.486314	0.510805	0.782114	FALSE
RchiOBHmChr4g0402981	Putative xyloglucan:xyloglucosyl transferase	3.40943	1.58798	55.6749	41.7766	23.3086	22.6642	78.7513	35.5407	1.15464	4.81602e-05	0.000552107	UP	805.967	612.06	0.400329	0.00125018	0.0114005	UP	390.543	383.658	0.0221982	0.863877	0.956318	FALSE
RchiOBHmChr4g0434621	hypothetical protein	4.21465	1.95599	3.64821	3.45717	4.38344	3.59853	107.004	48.1115	1.15334	3.2192e-06	4.69947e-05	UP	57.9798	55.656	0.0534061	0.849807	0.950636	FALSE	80.6538	66.8929	0.268904	0.276825	0.571722	FALSE
RchiOBHmChr5g0057441	Putative carboxypeptidase C	2.78715	1.28545	52.0202	61.4793	227.284	240.371	127.738	57.159	1.15323	8.91192e-07	1.43681e-05	UP	1494.17	1786.93	-0.258452	0.00677364	0.0455889	DOWN	7559.07	8073.43	-0.095112	0.182706	0.449864	FALSE
RchiOBHmChr2g0160821	-	1.93819	0.910661	0.0312	0.047727	0.0215068	0.0144144	68.0251	30.9371	1.15221	0.000273357	0.00263512	UP	0.683474	1.06896	-0.727869	0.771095	1	FALSE	0.550062	0.369751	0.772209	0.808262	1	FALSE
RchiOBHmChr2g0099661	Putative histone H5	12.647	5.8609	24.2627	13.7339	18.0576	9.77835	499.466	224.421	1.15197	2.41274e-17	1.09365e-15	UP	600.413	344.011	0.80081	3.59231e-10	1.38304e-08	UP	517.441	282.856	0.875221	4.46105e-12	1.44197e-10	UP
RchiOBHmChr4g0429011	Putative light regulated Lir1	1.79482	0.820579	5.32406	10.8199	7.21865	8.60916	25.9581	11.5377	1.14191	0.025228	0.121467	FALSE	48.2847	99.2894	-1.04135	0.000112065	0.00147478	DOWN	75.7282	91.227	-0.274331	0.260225	0.552656	FALSE
RchiOBHmChr3g0483201	Putative protein O-GlcNAc transferase	30.514	14.2902	85.6711	74.8897	101.979	101.204	1766.01	801.235	1.14052	2.0171e-19	1.03157e-17	UP	3106.88	2747.69	0.177766	0.174851	0.451348	FALSE	4282.81	4292.38	-0.00306999	0.974656	0.993723	FALSE
RchiOBHmChr4g0431961	Putative protein kinase RLK-Pelle-LRR-I-1 family	9.73023	4.56	6.22375	4.19493	4.62068	2.20937	767.785	348.624	1.14042	3.65235e-22	2.25166e-20	UP	307.805	209.937	0.551803	0.00106479	0.00994997	UP	264.623	127.82	1.03863	3.74576e-10	9.67126e-09	UP
RchiOBHmChr4g0415651	Putative diamine N-acetyltransferase transcription regulator GNAT family	7.7728	3.66978	17.1422	16.8632	14.7446	11.8621	156.136	71.4001	1.13432	2.993e-08	5.88567e-07	UP	215.652	214.793	0.00163985	0.991815	0.997509	FALSE	214.876	174.603	0.292671	0.0727958	0.247353	FALSE
RchiOBHmChr1g0370521	Putative major facilitator, sugar transporter, major facilitator superfamily	1.25817	0.600917	0.0298549	0.0737461	0.0623612	0.108819	42.3094	19.5731	1.13392	0.00570009	0.0368197	UP	0.630287	1.5699	-1.31375	0.517554	1	FALSE	1.52517	2.68064	-0.731422	0.621729	1	FALSE
RchiOBHmChr2g0105481	Putative transcription factor AP2-EREBP family	12.9661	6.09318	6.13178	5.59388	1.20909	0.569658	190.149	86.6084	1.13266	1.09411e-09	2.57992e-08	UP	56.2894	52.0599	0.0989744	0.746852	0.905812	FALSE	12.834	6.10998	1.10125	0.150636	0.400929	FALSE
RchiOBHmChr3g0449081	Putative ammonium transporter, ammonium /urea transporter	24.5331	11.5756	84.3814	83.6847	188.675	169.7	1152.54	527.12	1.12871	1.38737e-15	5.52545e-14	UP	2484.63	2492.1	-0.00411661	0.987983	0.996378	FALSE	6432.9	5842.56	0.139182	0.257257	0.549027	FALSE
RchiOBHmChr2g0155021	Putative leucine-rich repeat-containing, plant-type, leucine-rich repeat domain, L	0.117915	0.0556576	3.57516	5.61688	7.53896	14.1618	8.93636	4.08647	1.1164	0.165583	0.454981	FALSE	170.053	270.486	-0.673717	7.27456e-05	0.00101479	DOWN	414.947	787.554	-0.931041	1.15924e-16	5.64587e-15	DOWN
RchiOBHmChr5g0014141	hypothetical protein	1.07666	0.518698	0.605429	0.579363	0.577751	0.567561	55.7683	26.0006	1.11439	0.000817695	0.00689129	UP	19.6553	19.0457	0.0435518	0.927234	0.977086	FALSE	21.7379	21.5111	0.0491431	0.922795	0.978753	FALSE
RchiOBHmChr5g0057621	Putative AMP-dependent synthetase /ligase, AMP-binding enzyme domain-containing protein	4.30659	2.0537	2.94569	1.2235	2.62691	1.59266	200.008	92.4833	1.11351	3.66157e-09	8.09726e-08	UP	85.8109	36.0215	1.26287	1.34341e-05	0.000233099	UP	88.5427	54.2318	0.700493	0.00440875	0.0271078	UP
RchiOBHmChr1g0324511	Putative START-like domain-containing protein	0.228173	0.10613	0.0656867	0.672282	0	0.0819264	5.96598	2.69872	1.11334	0.272462	0.605657	FALSE	1.07327	11.1675	-3.48068	0.00203838	0.0171556	DOWN	0	1.57139	-3.03762	0.199484	1	FALSE
RchiOBHmChr2g0152631	Putative transcription factor Homobox-WOX family	0.122728	0.0588069	0.451195	0.0390434	0.817759	0.211253	3.3208	1.53995	1.11221	0.382283	0.714683	FALSE	7.63695	0.671228	3.52814	0.00899781	0.0570853	FALSE	16.0398	4.18056	1.97736	0.00400976	0.025063	UP
RchiOBHmChr4g0386981	Putative homocysteine S-methyltransferase	2.6756	1.28231	0.584959	0.480219	0.282766	0.419106	75.3687	34.9795	1.11159	0.000147557	0.00151269	UP	10.3074	8.58127	0.238973	0.716271	0.89346	FALSE	5.77818	8.63253	-0.540024	0.518545	0.788335	FALSE
RchiOBHmChr2g0100651	Putative ATPase, AAA-type, core, AAA-type ATPase domain-containing protein	2.90848	1.37911	7.99633	4.67846	9.23267	5.57892	115.518	53.1536	1.10868	6.93617e-05	0.000768861	UP	199.338	117.983	0.763157	4.10714e-05	0.000622658	UP	266.391	162.663	0.703882	1.46605e-05	0.000182011	UP
RchiOBHmChr4g0426121	Putative Agenet-like domain-containing protein	0.777605	0.365852	20.2064	8.74876	7.42143	6.03399	28.1552	12.8438	1.10745	0.0251506	0.121187	FALSE	458.458	200.875	1.1936	1.44863e-16	1.12917e-14	UP	194.973	160.104	0.2803	0.0836761	0.271836	FALSE
RchiOBHmChr2g0155141	Putative chlorophyll A-B binding protein	1.32903	0.633728	32.3534	54.0011	36.6211	52.6908	40.5872	18.7584	1.10597	0.00374653	0.0258038	UP	619.084	1045.63	-0.755515	1.25366e-12	6.78612e-11	DOWN	811.068	1178.86	-0.541813	8.10435e-08	1.51856e-06	DOWN
RchiOBHmChr2g0165151	Putative cytochrome P450	4.33475	2.09261	23.511	16.6052	29.2798	15.8634	174.189	81.382	1.1016	6.66033e-07	1.0951e-05	UP	592.052	423.105	0.483931	5.69342e-05	0.000824179	UP	853.7	467.119	0.870886	2.2046e-17	1.13494e-15	UP
RchiOBHmChr2g0138931	Putative photosystem I PsaH, reaction centre subunit VI, single alpha-helix	0.720494	0.348776	3.33985	5.47959	4.0081	5.09158	17.7078	8.29041	1.10003	0.0607312	0.233575	FALSE	51.3872	85.2919	-0.734122	0.00682913	0.0459014	DOWN	71.4354	91.6039	-0.357607	0.153286	0.40466	FALSE
RchiOBHmChr5g0001361	Putative sodium /sulfate symporter	0.432343	0.211953	1.80738	1.30872	5.11578	3.34629	20.5129	9.72217	1.09848	0.0458299	0.189746	FALSE	53.7414	39.3793	0.456932	0.138077	0.39245	FALSE	176.188	116.382	0.590511	0.00174559	0.0124396	UP
RchiOBHmChr1g0382041	Putative winged helix-turn-helix DNA-binding domain, toll-like receptor	4.8729	2.34541	3.15808	2.0487	2.68454	1.86982	512.46	239.074	1.09755	7.55289e-17	3.28644e-15	UP	208.084	136.74	0.600761	0.00137725	0.0123635	UP	204.856	144.089	0.503744	0.00436344	0.026888	UP
RchiOBHmChr4g0443451	Putative PLAC8 motif-containing protein	7.27533	3.52202	48.1318	18.0649	36.7484	16.2743	142.522	66.8189	1.09725	3.86639e-07	6.64138e-06	UP	590.607	224.485	1.38847	3.35906e-20	3.44514e-18	UP	522.231	233.459	1.16405	3.42792e-18	1.85541e-16	UP
RchiOBHmChr2g0105501	Putative transcription factor AP2-EREBP family	7.4596	3.60165	6.46807	5.62922	6.74153	8.44246	102.656	48.0165	1.09673	1.45732e-05	0.000186701	UP	55.7766	49.1123	0.180629	0.532493	0.797779	FALSE	67.2972	85.1397	-0.347563	0.1486	0.397389	FALSE
RchiOBHmChr2g0162141	Putative isoleucine--tRNA ligase	2.19546	1.06276	1.81156	0.713712	1.53228	0.877313	47.7448	22.424	1.09466	0.00359862	0.0249763	UP	24.7186	9.86488	1.30562	0.0123202	0.0726506	FALSE	24.2258	14.0136	0.762101	0.12147	0.34863	FALSE
RchiOBHmChr4g0440011	Putative transcription factor TCP family	7.63266	3.69599	10.608	9.40533	7.05196	5.65868	396.402	186.007	1.09455	1.15448e-12	3.64061e-11	UP	345.171	309.537	0.160433	0.379769	0.682389	FALSE	265.643	215.299	0.305928	0.0824994	0.269354	FALSE
RchiOBHmChr5g0059731	Putative FAS1 domain-containing protein	76.7578	37.1486	49.387	32.8471	11.9179	9.59573	2280.52	1069.49	1.09227	2.21262e-32	2.05012e-30	UP	919.054	618.52	0.573795	3.86198e-06	7.68543e-05	UP	256.713	208.883	0.290535	0.0918029	0.289954	FALSE
RchiOBHmChr5g0007461	hypothetical protein	2.51454	1.22326	0.933013	1.07839	0.362523	0.227775	80.1802	37.7981	1.0901	0.000139919	0.00144236	UP	18.6336	21.8418	-0.227427	0.655505	0.865206	FALSE	8.39114	5.3167	0.705902	0.365073	0.664647	FALSE
RchiOBHmChr4g0386001	hypothetical protein	34.2189	16.5936	18.1004	13.4246	20.042	11.1449	1670.51	785.095	1.08971	1.69457e-27	1.32139e-25	UP	553.69	415.625	0.41707	0.00174319	0.0150769	UP	710.061	398.56	0.841138	1.18152e-11	3.678e-10	UP
RchiOBHmChr4g0441281	hypothetical protein	4.88236	2.37572	6.48297	8.41365	4.1993	7.18946	122.092	57.5445	1.08933	2.42727e-06	3.62399e-05	UP	101.479	133.392	-0.395348	0.0680662	0.248425	FALSE	76.171	131.651	-0.785884	0.000248884	0.00227936	DOWN
RchiOBHmChr2g0139491	Putative major intrinsic protein	283.683	137.705	124.408	102.822	78.5802	39.8697	15148.6	7123.46	1.08852	5.23227e-23	3.38464e-21	UP	4163.65	3482.04	0.258103	0.00375224	0.0284093	UP	3044.59	1560.16	0.965566	1.26642e-27	1.22649e-25	UP
RchiOBHmChr1g0314741	Putative TIR domain, winged helix-turn-helix DNA-binding domain-containing protein	0.738994	0.358303	1.62956	1.04741	1.39614	0.913751	75.7145	35.5579	1.0877	0.000186468	0.00186842	UP	104.598	68.0819	0.613304	0.00893389	0.0568506	FALSE	103.745	68.6061	0.588589	0.0182759	0.086976	FALSE
RchiOBHmChr2g0169241	Putative phosphotransferase with a phosphate group as acceptor	8.30045	4.02864	7.2827	7.87171	3.54326	4.60717	850.159	399.95	1.08743	6.45638e-23	4.13405e-21	UP	467.588	511.616	-0.13165	0.284891	0.590457	FALSE	263.368	345.911	-0.398696	0.00313157	0.020307	DOWN
RchiOBHmChr1g0346421	Putative transcription factor AP2-EREBP family	1.30083	0.637488	2.53306	3.72076	2.23233	1.77461	41.8095	19.8315	1.08659	0.00374521	0.0258004	UP	50.99	75.7298	-0.565377	0.0397812	0.171013	FALSE	52.0401	41.7974	0.298033	0.335239	0.637169	FALSE
RchiOBHmChr4g0388221	Putative ribonuclease H-like domain, protein argonaute, Mid	10.9363	5.33792	3.25502	2.43589	3.33291	1.27133	569.483	269.243	1.08166	1.69648e-15	6.6889e-14	UP	106.219	80.4656	0.401539	0.0786338	0.273862	FALSE	125.953	48.5536	1.35663	4.27376e-08	8.37426e-07	UP
RchiOBHmChr1g0347901	Putative protein kinase AGC-RSK-2 family	4.04302	1.97446	1.69387	1.06569	1.49998	0.718608	305.595	144.637	1.08142	3.31113e-09	7.38743e-08	UP	80.2101	51.1064	0.657032	0.0240052	0.119451	FALSE	82.3072	39.7956	1.06546	0.000201613	0.00189519	UP
RchiOBHmChr1g0365331	Putative 2-acylglycerol O-acyltransferase	1.28198	0.631964	0.451852	0.536765	1.68504	2.22255	41.2629	19.667	1.08128	0.00621722	0.0395906	UP	9.11175	10.9591	-0.274195	0.661855	0.868025	FALSE	39.3478	52.4041	-0.406139	0.197136	0.469652	FALSE
RchiOBHmChr5g0007431	Putative non-specific protein-tyrosine kinase RLK-Pelle-LRR-V family	1.27902	0.623268	0.715752	0.472884	0.424192	0.196404	107.629	50.8566	1.0812	5.68333e-05	0.000640809	UP	37.7819	25.2665	0.566176	0.131868	0.382045	FALSE	25.9463	12.1382	1.07389	0.0337313	0.140027	FALSE
RchiOBHmChr1g0381731	hypothetical protein	1.37268	0.678352	7.16366	2.63525	9.74945	2.73999	12.8914	6.14758	1.07843	0.129798	0.39327	FALSE	42.0758	15.6768	1.42064	0.000388345	0.00422955	UP	66.2794	18.8121	1.83056	5.98043e-08	1.14434e-06	UP
RchiOBHmChr2g0159641	Putative small GTPase superfamily, P-loop containing nucleoside triphosphate hydrolase	2.49036	1.20846	90.1025	56.1397	80.9063	64.024	73.4505	34.5636	1.07675	0.000177196	0.00178574	UP	1666.51	1050.6	0.665164	1.08052e-09	3.91785e-08	UP	1732.36	1384.49	0.322266	0.000383334	0.00333088	UP
RchiOBHmChr3g0454371	Putative SKP1 /BTB /POZ domain, NPH3 domain-containing protein	8.37157	4.09738	2.83306	1.50332	0.815854	0.830257	410.968	195.109	1.074	6.39206e-13	2.0611e-11	UP	87.1344	46.82	0.901501	0.000840592	0.00813707	UP	29.0564	29.8713	-0.0404096	0.914853	0.975933	FALSE
RchiOBHmChr4g0430851	Putative geraniol 8-hydroxylase	12.4836	6.12987	102.985	101.883	103.143	146.771	588.825	280.281	1.07356	3.16338e-17	1.41557e-15	UP	3043.56	3046.4	-0.000808337	0.993121	0.997935	FALSE	3528.4	5071.45	-0.52381	9.38601e-09	2.01915e-07	DOWN
RchiOBHmChr4g0425641	Putative triacylglycerol lipase	0.423215	0.211429	1.6844	0.569263	3.37236	0.969681	15.3974	7.43308	1.06926	0.0867328	0.299835	FALSE	38.2867	13.0951	1.5541	0.000392909	0.00427192	UP	88.7746	25.7923	1.7755	2.28587e-08	4.75164e-07	UP
RchiOBHmChr5g0038131	hypothetical protein	2.03435	1.0021	35.1228	12.7173	62.8329	30.9449	32.43	15.4783	1.06733	0.0122425	0.0688829	FALSE	351.001	128.646	1.44334	3.30194e-19	3.16849e-17	UP	726.946	361.627	1.00557	2.35169e-19	1.36339e-17	UP
RchiOBHmChr1g0373401	Putative histone-lysine N-methyltransferase	1.51433	0.742567	0.444803	0.545253	0.643029	0.449728	82.5679	39.2685	1.06628	0.00049683	0.00446043	UP	15.193	18.8817	-0.325129	0.537834	0.80142	FALSE	25.4336	17.9919	0.484043	0.291161	0.588013	FALSE
RchiOBHmChr5g0010991	hypothetical protein	9.04527	4.4735	1.14111	0.620228	0.920572	0.417663	556.255	266.671	1.06339	2.34704e-16	9.92468e-15	UP	43.9652	24.2055	0.856981	0.0222936	0.113088	FALSE	41.0208	18.8353	1.08133	0.00859444	0.0473735	UP
RchiOBHmChr2g0163151	Putative allene-oxide cyclase	33.4007	16.5273	2.64082	2.05345	4.57224	3.50321	966.609	463.769	1.05765	4.91859e-21	2.78688e-19	UP	47.8969	37.642	0.357852	0.287888	0.593482	FALSE	95.9666	74.3084	0.357978	0.145352	0.391273	FALSE
[truncated: 4,449 more rows]
