# Supplementary material for: Identification of Candidate Adaxial–Abaxial-Related Genes Regulating Petal Expansion During Flower Opening in Rosa chinensis “Old Blush”
Source: Front Plant Sci. 2019 Sep 10;10:1098. doi: 10.3389/fpls.2019.01098 (PMC6747050; doi:10.3389/fpls.2019.01098)
Supplement: Supplementary file 1 [file DataSheet_1.zip › Supplementary Information/Supplemental Table S3.xlsx]

## Sheet: Supplemental Table S3
Table S3 Annotation of 799 DEGs in a Venn analysis.
Gene_id	Blast2GO_annotation	Gene_description	Biological_process	Biological_process_description	Cellular_component	Cellular_component_description	Molecular_function	Molecular_function_description
RchiOBHmChr5g0038101	(-)-germacrene D synthase	Putative lyase	GO:0008152//GO:0008150	metabolic process//biological_process	--	--	GO:0000287//GO:0010333//GO:0016829//GO:0003674//GO:0005488//GO:0046872//GO:0043167//GO:0043169//GO:0003824//GO:0016835//GO:0016838	magnesium ion binding//terpene synthase activity//lyase activity//molecular_function//binding//metal ion binding//ion binding//cation binding//catalytic activity//carbon-oxygen lyase activity//carbon-oxygen lyase activity, acting on phosphates
RchiOBHmChr4g0405731	(+)-neomenthol dehydrogenase	Putative oxidoreductase	GO:0008152//GO:0008150	metabolic process//biological_process	--	--	GO:0016491//GO:0003674//GO:0003824	oxidoreductase activity//molecular_function//catalytic activity
RchiOBHmChr4g0403711	(R)-mandelonitrile lyase 2-like	Putative (R)-mandelonitrile lyase	GO:0055114//GO:0008152//GO:0008150	oxidation-reduction process//metabolic process//biological_process	--	--	GO:0016614//GO:0050660//GO:0016491//GO:0003674//GO:0003824//GO:0000166//GO:0005488//GO:0036094//GO:0043167//GO:0043168//GO:0048037//GO:0050662//GO:0097159//GO:1901265//GO:1901363	oxidoreductase activity, acting on CH-OH group of donors//flavin adenine dinucleotide binding//oxidoreductase activity//molecular_function//catalytic activity//nucleotide binding//binding//small molecule binding//ion binding//anion binding//cofactor binding//coenzyme binding//organic cyclic compound binding//nucleoside phosphate binding//heterocyclic compound binding
RchiOBHmChr1g0374711	21 kDa	Putative pectinesterase	--	--	--	--	GO:0004857//GO:0003674//GO:0030234//GO:0098772	enzyme inhibitor activity//molecular_function//enzyme regulator activity//molecular function regulator
RchiOBHmChr2g0173571	28 kDa chloroplastic-like	Putative nucleotide-binding alpha-beta plait domain-containing protein	--	--	--	--	GO:0003676//GO:0000166//GO:0003674//GO:0005488//GO:0097159//GO:1901363//GO:0036094//GO:1901265	nucleic acid binding//nucleotide binding//molecular_function//binding//organic cyclic compound binding//heterocyclic compound binding//small molecule binding//nucleoside phosphate binding
RchiOBHmChr2g0159131	2-alkenal reductase (NADP(+)-dependent)-like	Putative oxidoreductase	GO:0055114//GO:0008152//GO:0008150	oxidation-reduction process//metabolic process//biological_process	--	--	--	--
RchiOBHmChr3g0475471	2-Cys peroxiredoxin chloroplastic-like	Putative peroxiredoxin	GO:0055114//GO:0008152//GO:0008150	oxidation-reduction process//metabolic process//biological_process	--	--	GO:0051920//GO:0016209//GO:0016491//GO:0003674//GO:0003824//GO:0016684	peroxiredoxin activity//antioxidant activity//oxidoreductase activity//molecular_function//catalytic activity//oxidoreductase activity, acting on peroxide as acceptor
RchiOBHmChr4g0388811	2-methyl-6-phytyl-1,4-hydroquinone chloroplastic-like	Putative 2-methyl-6-phytyl-1,4-hydroquinone methyltransferase	GO:0008152//GO:0008150	metabolic process//biological_process	--	--	GO:0008168//GO:0003674//GO:0003824//GO:0016740//GO:0016741	methyltransferase activity//molecular_function//catalytic activity//transferase activity//transferase activity, transferring one-carbon groups
RchiOBHmChr2g0100151	3-epi-6-deoxocathasterone 23-monooxygenase	Putative 3-epi-6-deoxocathasterone 23-monooxygenase	GO:0055114//GO:0008152//GO:0008150	oxidation-reduction process//metabolic process//biological_process	--	--	GO:0005506//GO:0016705//GO:0020037//GO:0003674//GO:0005488//GO:0046872//GO:0043167//GO:0043169//GO:0046914//GO:0003824//GO:0016491//GO:0046906//GO:0048037//GO:0097159//GO:1901363	iron ion binding//oxidoreductase activity, acting on paired donors, with incorporation or reduction of molecular oxygen//heme binding//molecular_function//binding//metal ion binding//ion binding//cation binding//transition metal ion binding//catalytic activity//oxidoreductase activity//tetrapyrrole binding//cofactor binding//organic cyclic compound binding//heterocyclic compound binding
RchiOBHmChr1g0357121	3-hydroxyisobutyryl- hydrolase 1-like	Putative 3-hydroxyisobutyryl-CoA hydrolase	--	--	--	--	GO:0016836//GO:0003674//GO:0003824//GO:0016829//GO:0016835	hydro-lyase activity//molecular_function//catalytic activity//lyase activity//carbon-oxygen lyase activity
RchiOBHmChr5g0062381	3-ketoacyl- synthase 12	Putative very-long-chain 3-oxoacyl-CoA synthase	GO:0006633//GO:0008152//GO:0006082//GO:0006629//GO:0006631//GO:0008150//GO:0008610//GO:0009058//GO:0009987//GO:0016053//GO:0019752//GO:0032787//GO:0043436//GO:0044237//GO:0044238//GO:0044249//GO:0044255//GO:0044281//GO:0044283//GO:0046394//GO:0071704//GO:0072330//GO:1901576	fatty acid biosynthetic process//metabolic process//organic acid metabolic process//lipid metabolic process//fatty acid metabolic process//biological_process//lipid biosynthetic process//biosynthetic process//cellular process//organic acid biosynthetic process//carboxylic acid metabolic process//monocarboxylic acid metabolic process//oxoacid metabolic process//cellular metabolic process//primary …	GO:0016020//GO:0005575	membrane//cellular_component	GO:0016747//GO:0003824//GO:0003674//GO:0016740//GO:0016746	transferase activity, transferring acyl groups other than amino-acyl groups//catalytic activity//molecular_function//transferase activity//transferase activity, transferring acyl groups
RchiOBHmChr4g0435241	3-ketoacyl- synthase 6	Putative oxidoreductase, Very-long-chain 3-oxoacyl-CoA synthase	GO:0008152//GO:0006633//GO:0008150//GO:0006082//GO:0006629//GO:0006631//GO:0008610//GO:0009058//GO:0009987//GO:0016053//GO:0019752//GO:0032787//GO:0043436//GO:0044237//GO:0044238//GO:0044249//GO:0044255//GO:0044281//GO:0044283//GO:0046394//GO:0071704//GO:0072330//GO:1901576	metabolic process//fatty acid biosynthetic process//biological_process//organic acid metabolic process//lipid metabolic process//fatty acid metabolic process//lipid biosynthetic process//biosynthetic process//cellular process//organic acid biosynthetic process//carboxylic acid metabolic process//monocarboxylic acid metabolic process//oxoacid metabolic process//cellular metabolic process//primary …	GO:0016020//GO:0005575	membrane//cellular_component	GO:0003824//GO:0016747//GO:0003674//GO:0016740//GO:0016746	catalytic activity//transferase activity, transferring acyl groups other than amino-acyl groups//molecular_function//transferase activity//transferase activity, transferring acyl groups
RchiOBHmChr4g0402711	4-coumarate-- ligase 2-like	Putative acid--thiol ligase	GO:0008152//GO:0008150	metabolic process//biological_process	--	--	GO:0003824//GO:0003674	catalytic activity//molecular_function
RchiOBHmChr5g0057621	4-coumarate-- ligase-like 7	Putative AMP-dependent synthetase /ligase, AMP-binding enzyme domain-containing protein	GO:0008152//GO:0008150	metabolic process//biological_process	--	--	GO:0003824//GO:0003674	catalytic activity//molecular_function
RchiOBHmChr4g0435111	50S ribosomal chloroplastic	Putative ribosomal protein L15	--	--	--	--	--	--
RchiOBHmChr2g0172281	50S ribosomal chloroplastic-like	Putative ribosomal protein L7 /L12	GO:0006412//GO:0008152//GO:0006518//GO:0006807//GO:0008150//GO:0009058//GO:0009059//GO:0009987//GO:0010467//GO:0019538//GO:0034641//GO:0034645//GO:0043043//GO:0043170//GO:0043603//GO:0043604//GO:0044237//GO:0044238//GO:0044249//GO:0044260//GO:0044267//GO:0044271//GO:0071704//GO:1901564//GO:1901566//GO:1901576	translation//metabolic process//peptide metabolic process//nitrogen compound metabolic process//biological_process//biosynthetic process//macromolecule biosynthetic process//cellular process//gene expression//protein metabolic process//cellular nitrogen compound metabolic process//cellular macromolecule biosynthetic process//peptide biosynthetic process//macromolecule metabolic process//cellular …	GO:0005622//GO:0005840//GO:0005575//GO:0005623//GO:0044464//GO:0005737//GO:0032991//GO:0043226//GO:0043228//GO:0043229//GO:0043232//GO:0044424//GO:0044444//GO:1990904	intracellular//ribosome//cellular_component//cell//cell part//cytoplasm//protein-containing complex//organelle//non-membrane-bounded organelle//intracellular organelle//intracellular non-membrane-bounded organelle//intracellular part//cytoplasmic part//ribonucleoprotein complex	GO:0003735//GO:0003674//GO:0005198	structural constituent of ribosome//molecular_function//structural molecule activity
RchiOBHmChr3g0496511	5-methyltetrahydropteroyltriglutamate--homocysteine methyltransferase	Putative 5-methyltetrahydropteroyltriglutamate--homocysteine S-methyltransferase	GO:0009086//GO:0008652//GO:0000096//GO:0000097//GO:0006790//GO:0008152//GO:0006082//GO:0006520//GO:0006555//GO:0006807//GO:0008150//GO:0009058//GO:0009066//GO:0009067//GO:0009987//GO:0016053//GO:0019752//GO:0043436//GO:0044237//GO:0044238//GO:0044249//GO:0044272//GO:0044281//GO:0044283//GO:0046394//GO:0071704//GO:1901564//GO:1901566//GO:1901576//GO:1901605//GO:1901607	methionine biosynthetic process//cellular amino acid biosynthetic process//sulfur amino acid metabolic process//sulfur amino acid biosynthetic process//sulfur compound metabolic process//metabolic process//organic acid metabolic process//cellular amino acid metabolic process//methionine metabolic process//nitrogen compound metabolic process//biological_process//biosynthetic process//aspartate fam…	--	--	GO:0003871//GO:0008270//GO:0003674//GO:0003824//GO:0008168//GO:0008172//GO:0016740//GO:0016741//GO:0042085//GO:0005488//GO:0046872//GO:0043167//GO:0043169//GO:0046914	5-methyltetrahydropteroyltriglutamate-homocysteine S-methyltransferase activity//zinc ion binding//molecular_function//catalytic activity//methyltransferase activity//S-methyltransferase activity//transferase activity//transferase activity, transferring one-carbon groups//5-methyltetrahydropteroyltri-L-glutamate-dependent methyltransferase activity//binding//metal ion binding//ion binding//cation…
RchiOBHmChr3g0448731	60S ribosomal	Putative ribosomal protein L34Ae	--	--	--	--	--	--
RchiOBHmChr3g0471681	60S ribosomal L24-like	60S ribosomal protein L24	--	--	--	--	--	--
RchiOBHmChr2g0100821	AAA-ATPase At5g17760-like	Putative ATPase, AAA-type, core, AAA-type ATPase domain-containing protein	--	--	--	--	GO:0005524//GO:0000166//GO:0003674//GO:0005488//GO:0008144//GO:0017076//GO:0030554//GO:0032553//GO:0032555//GO:0032559//GO:0035639//GO:0036094//GO:0043167//GO:0043168//GO:0097159//GO:0097367//GO:1901265//GO:1901363	ATP binding//nucleotide binding//molecular_function//binding//drug binding//purine nucleotide binding//adenyl nucleotide binding//ribonucleotide binding//purine ribonucleotide binding//adenyl ribonucleotide binding//purine ribonucleoside triphosphate binding//small molecule binding//ion binding//anion binding//organic cyclic compound binding//carbohydrate derivative binding//nucleoside phosphate …
RchiOBHmChr4g0427161	ABC transporter B family member 11-like	Putative xenobiotic-transporting ATPase	GO:0006810//GO:0055085//GO:0008150//GO:0051179//GO:0051234	transport//transmembrane transport//biological_process//localization//establishment of localization	GO:0016021//GO:0005575//GO:0016020//GO:0031224//GO:0044425	integral component of membrane//cellular_component//membrane//intrinsic component of membrane//membrane part	GO:0005524//GO:0042626//GO:0016887//GO:0000166//GO:0003674//GO:0005488//GO:0008144//GO:0017076//GO:0030554//GO:0032553//GO:0032555//GO:0032559//GO:0035639//GO:0036094//GO:0043167//GO:0043168//GO:0097159//GO:0097367//GO:1901265//GO:1901363//GO:0042623//GO:0003824//GO:0017111//GO:0005215//GO:0022857//GO:0015399//GO:0015405//GO:0016462//GO:0016787//GO:0016817//GO:0016818//GO:0022804//GO:0043492	ATP binding//ATPase activity, coupled to transmembrane movement of substances//ATPase activity//nucleotide binding//molecular_function//binding//drug binding//purine nucleotide binding//adenyl nucleotide binding//ribonucleotide binding//purine ribonucleotide binding//adenyl ribonucleotide binding//purine ribonucleoside triphosphate binding//small molecule binding//ion binding//anion binding//orga…
RchiOBHmChr4g0431711	ABC transporter C family member 15	Putative xenobiotic-transporting ATPase	GO:0006810//GO:0055085//GO:0008150//GO:0051179//GO:0051234	transport//transmembrane transport//biological_process//localization//establishment of localization	GO:0016021//GO:0005575//GO:0016020//GO:0031224//GO:0044425	integral component of membrane//cellular_component//membrane//intrinsic component of membrane//membrane part	GO:0005524//GO:0016887//GO:0042626//GO:0000166//GO:0003674//GO:0005488//GO:0008144//GO:0017076//GO:0030554//GO:0032553//GO:0032555//GO:0032559//GO:0035639//GO:0036094//GO:0043167//GO:0043168//GO:0097159//GO:0097367//GO:1901265//GO:1901363//GO:0003824//GO:0017111//GO:0016462//GO:0016787//GO:0016817//GO:0016818//GO:0042623//GO:0005215//GO:0022857//GO:0015399//GO:0015405//GO:0022804//GO:0043492	ATP binding//ATPase activity//ATPase activity, coupled to transmembrane movement of substances//nucleotide binding//molecular_function//binding//drug binding//purine nucleotide binding//adenyl nucleotide binding//ribonucleotide binding//purine ribonucleotide binding//adenyl ribonucleotide binding//purine ribonucleoside triphosphate binding//small molecule binding//ion binding//anion binding//orga…
RchiOBHmChr3g0456491	ABC transporter G family member 11	Putative sulfate-transporting ATPase	--	--	GO:0016020//GO:0005575	membrane//cellular_component	GO:0005524//GO:0016887//GO:0000166//GO:0003674//GO:0005488//GO:0008144//GO:0017076//GO:0030554//GO:0032553//GO:0032555//GO:0032559//GO:0035639//GO:0036094//GO:0043167//GO:0043168//GO:0097159//GO:0097367//GO:1901265//GO:1901363//GO:0003824//GO:0017111//GO:0016462//GO:0016787//GO:0016817//GO:0016818	ATP binding//ATPase activity//nucleotide binding//molecular_function//binding//drug binding//purine nucleotide binding//adenyl nucleotide binding//ribonucleotide binding//purine ribonucleotide binding//adenyl ribonucleotide binding//purine ribonucleoside triphosphate binding//small molecule binding//ion binding//anion binding//organic cyclic compound binding//carbohydrate derivative binding//nucl…
RchiOBHmChr2g0153111	ABC transporter G family member 11-like	Putative xenobiotic-transporting ATPase	--	--	GO:0016020//GO:0005575	membrane//cellular_component	GO:0005524//GO:0016887//GO:0000166//GO:0003674//GO:0005488//GO:0008144//GO:0017076//GO:0030554//GO:0032553//GO:0032555//GO:0032559//GO:0035639//GO:0036094//GO:0043167//GO:0043168//GO:0097159//GO:0097367//GO:1901265//GO:1901363//GO:0003824//GO:0017111//GO:0016462//GO:0016787//GO:0016817//GO:0016818	ATP binding//ATPase activity//nucleotide binding//molecular_function//binding//drug binding//purine nucleotide binding//adenyl nucleotide binding//ribonucleotide binding//purine ribonucleotide binding//adenyl ribonucleotide binding//purine ribonucleoside triphosphate binding//small molecule binding//ion binding//anion binding//organic cyclic compound binding//carbohydrate derivative binding//nucl…
RchiOBHmChr2g0089741	ABC transporter G family member 32	Putative sulfate-transporting ATPase	--	--	GO:0016020//GO:0005575	membrane//cellular_component	GO:0005524//GO:0016887//GO:0000166//GO:0003674//GO:0005488//GO:0008144//GO:0017076//GO:0030554//GO:0032553//GO:0032555//GO:0032559//GO:0035639//GO:0036094//GO:0043167//GO:0043168//GO:0097159//GO:0097367//GO:1901265//GO:1901363//GO:0003824//GO:0017111//GO:0016462//GO:0016787//GO:0016817//GO:0016818	ATP binding//ATPase activity//nucleotide binding//molecular_function//binding//drug binding//purine nucleotide binding//adenyl nucleotide binding//ribonucleotide binding//purine ribonucleotide binding//adenyl ribonucleotide binding//purine ribonucleoside triphosphate binding//small molecule binding//ion binding//anion binding//organic cyclic compound binding//carbohydrate derivative binding//nucl…
RchiOBHmChr1g0365031	ABC transporter G family member 6-like	Putative polar-amino-acid-transporting ATPase	--	--	GO:0016020//GO:0005575	membrane//cellular_component	GO:0005524//GO:0016887//GO:0000166//GO:0003674//GO:0005488//GO:0008144//GO:0017076//GO:0030554//GO:0032553//GO:0032555//GO:0032559//GO:0035639//GO:0036094//GO:0043167//GO:0043168//GO:0097159//GO:0097367//GO:1901265//GO:1901363//GO:0003824//GO:0017111//GO:0016462//GO:0016787//GO:0016817//GO:0016818	ATP binding//ATPase activity//nucleotide binding//molecular_function//binding//drug binding//purine nucleotide binding//adenyl nucleotide binding//ribonucleotide binding//purine ribonucleotide binding//adenyl ribonucleotide binding//purine ribonucleoside triphosphate binding//small molecule binding//ion binding//anion binding//organic cyclic compound binding//carbohydrate derivative binding//nucl…
RchiOBHmChr2g0155821	acetyl- cytosolic 1	Putative acetyl-CoA C-acetyltransferase	GO:0008152//GO:0008150	metabolic process//biological_process	--	--	GO:0003824//GO:0016747//GO:0003674//GO:0016740//GO:0016746	catalytic activity//transferase activity, transferring acyl groups other than amino-acyl groups//molecular_function//transferase activity//transferase activity, transferring acyl groups
RchiOBHmChr2g0176771	acetyl-coenzyme A chloroplastic glyoxysomal	Putative acetate--CoA ligase	GO:0008152//GO:0008150	metabolic process//biological_process	--	--	GO:0003824//GO:0003674	catalytic activity//molecular_function
RchiOBHmChr1g0354101	actin-depolymerizing factor 1	Putative ADF /Cofilin, ADF-H /Gelsolin-like domain-containing protein	--	--	GO:0005622//GO:0005575//GO:0005623//GO:0044464	intracellular//cellular_component//cell//cell part	GO:0003779//GO:0005515//GO:0003674//GO:0005488//GO:0008092	actin binding//protein binding//molecular_function//binding//cytoskeletal protein binding
RchiOBHmChr4g0389461	acylamino-acid-releasing enzyme-like isoform X2	Putative acylaminoacyl-peptidase transcription factor WD40-like family	GO:0006508//GO:0008152//GO:0006807//GO:0008150//GO:0019538//GO:0043170//GO:0044238//GO:0071704//GO:1901564	proteolysis//metabolic process//nitrogen compound metabolic process//biological_process//protein metabolic process//macromolecule metabolic process//primary metabolic process//organic substance metabolic process//organonitrogen compound metabolic process	--	--	GO:0008236//GO:0003674//GO:0003824//GO:0008233//GO:0070011//GO:0016787//GO:0017171//GO:0140096	serine-type peptidase activity//molecular_function//catalytic activity//peptidase activity//peptidase activity, acting on L-amino acid peptides//hydrolase activity//serine hydrolase activity//catalytic activity, acting on a protein
RchiOBHmChr2g0115091	acyl-coenzyme A oxidase peroxisomal	Putative acyl-CoA oxidase	GO:0055114//GO:0008152//GO:0006635//GO:0008150//GO:0006082//GO:0006629//GO:0006631//GO:0009056//GO:0009062//GO:0009987//GO:0016042//GO:0016054//GO:0019395//GO:0019752//GO:0030258//GO:0032787//GO:0034440//GO:0043436//GO:0044237//GO:0044238//GO:0044242//GO:0044248//GO:0044255//GO:0044281//GO:0044282//GO:0046395//GO:0071704//GO:0072329//GO:1901575	oxidation-reduction process//metabolic process//fatty acid beta-oxidation//biological_process//organic acid metabolic process//lipid metabolic process//fatty acid metabolic process//catabolic process//fatty acid catabolic process//cellular process//lipid catabolic process//organic acid catabolic process//fatty acid oxidation//carboxylic acid metabolic process//lipid modification//monocarboxylic a…	GO:0005777//GO:0005622//GO:0005575//GO:0005623//GO:0005737//GO:0043231//GO:0042579//GO:0043226//GO:0043227//GO:0043229//GO:0044424//GO:0044444//GO:0044464	peroxisome//intracellular//cellular_component//cell//cytoplasm//intracellular membrane-bounded organelle//microbody//organelle//membrane-bounded organelle//intracellular organelle//intracellular part//cytoplasmic part//cell part	GO:0016627//GO:0003995//GO:0003997//GO:0003674//GO:0003824//GO:0016491//GO:0016634	oxidoreductase activity, acting on the CH-CH group of donors//acyl-CoA dehydrogenase activity//acyl-CoA oxidase activity//molecular_function//catalytic activity//oxidoreductase activity//oxidoreductase activity, acting on the CH-CH group of donors, oxygen as acceptor
RchiOBHmChr3g0470251	Acylphosphatase family isoform 1	Putative acylphosphatase	--	--	--	--	--	--
RchiOBHmChr2g0136841	Agmatine deiminase	Putative Galactose-binding domain-containing protein	--	--	--	--	--	--
RchiOBHmChr2g0100081	aldehyde dehydrogenase family 3 member F1	Putative aldehyde dehydrogenase (NAD(+))	GO:0008152//GO:0055114//GO:0008150	metabolic process//oxidation-reduction process//biological_process	--	--	GO:0016491//GO:0003674//GO:0003824	oxidoreductase activity//molecular_function//catalytic activity
RchiOBHmChr3g0457581	alkaline neutral invertase mitochondrial	Putative beta-fructofuranosidase	--	--	--	--	GO:0033926//GO:0003824//GO:0003674//GO:0004553//GO:0016787//GO:0016798//GO:0140096//GO:0140103	glycopeptide alpha-N-acetylgalactosaminidase activity//catalytic activity//molecular_function//hydrolase activity, hydrolyzing O-glycosyl compounds//hydrolase activity//hydrolase activity, acting on glycosyl bonds//catalytic activity, acting on a protein//catalytic activity, acting on a glycoprotein
RchiOBHmChr2g0173611	alpha beta hydrolase domain-containing 17B	Putative serine aminopeptidase, S33, alpha /Beta hydrolase	--	--	--	--	--	--
RchiOBHmChr5g0029381	alpha,alpha-trehalose-phosphate synthase [UDP-forming] 1	Putative alpha,alpha-trehalose-phosphate synthase (UDP-forming)	GO:0005992//GO:0008152//GO:0005975//GO:0005984//GO:0005991//GO:0008150//GO:0009058//GO:0009311//GO:0009312//GO:0009987//GO:0016051//GO:0034637//GO:0044237//GO:0044238//GO:0044249//GO:0044262//GO:0046351//GO:0071704//GO:1901576	trehalose biosynthetic process//metabolic process//carbohydrate metabolic process//disaccharide metabolic process//trehalose metabolic process//biological_process//biosynthetic process//oligosaccharide metabolic process//oligosaccharide biosynthetic process//cellular process//carbohydrate biosynthetic process//cellular carbohydrate biosynthetic process//cellular metabolic process//primary metabol…	--	--	GO:0003824//GO:0003674	catalytic activity//molecular_function
RchiOBHmChr2g0165911	Alpha-amylase isozyme 2A	Putative glycosidase	GO:0005975//GO:0008152//GO:0008150//GO:0044238//GO:0071704	carbohydrate metabolic process//metabolic process//biological_process//primary metabolic process//organic substance metabolic process	--	--	GO:0004556//GO:0005509//GO:0003824//GO:0003674//GO:0004553//GO:0016160//GO:0016787//GO:0016798//GO:0005488//GO:0046872//GO:0043167//GO:0043169	alpha-amylase activity//calcium ion binding//catalytic activity//molecular_function//hydrolase activity, hydrolyzing O-glycosyl compounds//amylase activity//hydrolase activity//hydrolase activity, acting on glycosyl bonds//binding//metal ion binding//ion binding//cation binding
RchiOBHmChr5g0048471	aluminum-activated malate transporter 2-like	Putative aluminum-activated malate transporter	GO:0015743//GO:0006810//GO:0006811//GO:0006820//GO:0006835//GO:0008150//GO:0015711//GO:0015740//GO:0015849//GO:0046942//GO:0051179//GO:0051234//GO:0071702	malate transport//transport//ion transport//anion transport//dicarboxylic acid transport//biological_process//organic anion transport//C4-dicarboxylate transport//organic acid transport//carboxylic acid transport//localization//establishment of localization//organic substance transport	--	--	--	--
RchiOBHmChr4g0396081	ammonium transporter 1 member 1-like	Putative ammonium transporter, ammonium /urea transporter	GO:0015696//GO:0006810//GO:0006811//GO:0006812//GO:0008150//GO:0051179//GO:0051234//GO:0071705	ammonium transport//transport//ion transport//cation transport//biological_process//localization//establishment of localization//nitrogen compound transport	GO:0016020//GO:0005575	membrane//cellular_component	GO:0008519//GO:0003674//GO:0005215//GO:0022857//GO:0008324//GO:0015075	ammonium transmembrane transporter activity//molecular_function//transporter activity//transmembrane transporter activity//cation transmembrane transporter activity//ion transmembrane transporter activity
RchiOBHmChr5g0045551	ankyrin repeat-containing At3g12360-like isoform X1	Putative ankyrin repeat-containing domain, PGG domain-containing protein	--	--	--	--	--	--
RchiOBHmChr3g0467901	ankyrin repeat-containing At5g02620-like	Putative ankyrin repeat-containing domain, PGG domain-containing protein	--	--	--	--	--	--
RchiOBHmChr5g0009591	anthocyanidin 3-O-glucoside 2 -O-glucosyltransferase-like	Putative anthocyanidin 3-O-glucoside 2''-O-glucosyltransferase	GO:0008152//GO:0008150	metabolic process//biological_process	--	--	GO:0016758//GO:0003674//GO:0003824//GO:0016740//GO:0016757	transferase activity, transferring hexosyl groups//molecular_function//catalytic activity//transferase activity//transferase activity, transferring glycosyl groups
RchiOBHmChr2g0102291	anthocyanidin 3-O-glucosyltransferase 5-like	Putative anthocyanidin 3-O-glucosyltransferase	GO:0008152//GO:0008150	metabolic process//biological_process	--	--	GO:0016758//GO:0003674//GO:0003824//GO:0016740//GO:0016757	transferase activity, transferring hexosyl groups//molecular_function//catalytic activity//transferase activity//transferase activity, transferring glycosyl groups
RchiOBHmChr5g0049051	anthocyanidin 3-O-glucosyltransferase 5-like	Putative anthocyanidin 3-O-glucosyltransferase	GO:0008152//GO:0008150	metabolic process//biological_process	--	--	GO:0016758//GO:0003674//GO:0003824//GO:0016740//GO:0016757	transferase activity, transferring hexosyl groups//molecular_function//catalytic activity//transferase activity//transferase activity, transferring glycosyl groups
RchiOBHmChr5g0059051	aquaporin PIP2-2	Putative major intrinsic protein	GO:0006810//GO:0008150//GO:0051179//GO:0051234	transport//biological_process//localization//establishment of localization	GO:0016020//GO:0005575	membrane//cellular_component	GO:0005215//GO:0003674	transporter activity//molecular_function
RchiOBHmChr2g0139491	aquaporin TIP2-1	Putative major intrinsic protein	GO:0006810//GO:0008150//GO:0051179//GO:0051234	transport//biological_process//localization//establishment of localization	GO:0016020//GO:0005575	membrane//cellular_component	GO:0005215//GO:0003674	transporter activity//molecular_function
RchiOBHmChr2g0157971	argonaute 16	Putative post-transcriptional gene silencing PAZ-Argonaute family	--	--	--	--	GO:0005515//GO:0003676//GO:0003674//GO:0005488//GO:0097159//GO:1901363	protein binding//nucleic acid binding//molecular_function//binding//organic cyclic compound binding//heterocyclic compound binding
RchiOBHmChr5g0056091	argonaute family	Putative post-transcriptional gene silencing PAZ-Argonaute family	--	--	--	--	GO:0005515//GO:0003676//GO:0003674//GO:0005488//GO:0097159//GO:1901363	protein binding//nucleic acid binding//molecular_function//binding//organic cyclic compound binding//heterocyclic compound binding
RchiOBHmChr2g0158031	armadillo repeat-containing 3	hypothetical protein	--	--	--	--	GO:0005488//GO:0003674	binding//molecular_function
RchiOBHmChr5g0070221	asparagine synthetase [glutamine-hydrolyzing]-like	Putative asparagine synthase (glutamine-hydrolyzing)	GO:0006529//GO:0008152//GO:0006082//GO:0006520//GO:0006528//GO:0006807//GO:0008150//GO:0008652//GO:0009058//GO:0009066//GO:0009067//GO:0009987//GO:0016053//GO:0019752//GO:0032787//GO:0034641//GO:0043436//GO:0043603//GO:0043604//GO:0044237//GO:0044238//GO:0044249//GO:0044271//GO:0044281//GO:0044283//GO:0046394//GO:0071704//GO:0072330//GO:1901564//GO:1901566//GO:1901576//GO:1901605//GO:1901607	asparagine biosynthetic process//metabolic process//organic acid metabolic process//cellular amino acid metabolic process//asparagine metabolic process//nitrogen compound metabolic process//biological_process//cellular amino acid biosynthetic process//biosynthetic process//aspartate family amino acid metabolic process//aspartate family amino acid biosynthetic process//cellular process//organic ac…	--	--	GO:0004066//GO:0003674//GO:0003824//GO:0016874//GO:0016879//GO:0016884	asparagine synthase (glutamine-hydrolyzing) activity//molecular_function//catalytic activity//ligase activity//ligase activity, forming carbon-nitrogen bonds//carbon-nitrogen ligase activity, with glutamine as amido-N-donor
RchiOBHmChr3g0491651	aspartic ase PCS1-like	Putative nepenthesin	--	--	--	--	--	--
RchiOBHmChr5g0004561	At4g21310p	hypothetical protein	--	--	--	--	--	--
RchiOBHmChr2g0148211	ATPase plasma membrane-type	Putative proton-exporting ATPase	--	--	--	--	GO:0000166//GO:0046872//GO:0003674//GO:0005488//GO:0036094//GO:0097159//GO:1901265//GO:1901363//GO:0043167//GO:0043169	nucleotide binding//metal ion binding//molecular_function//binding//small molecule binding//organic cyclic compound binding//nucleoside phosphate binding//heterocyclic compound binding//ion binding//cation binding
RchiOBHmChr2g0149111	auxin-binding ABP19a-like	Putative germin, rmlC-like jelly roll	--	--	--	--	GO:0045735//GO:0003674	nutrient reservoir activity//molecular_function
RchiOBHmChr2g0124531	auxin-induced 15A-like	Putative small auxin-up RNA	GO:0009733//GO:0008150//GO:0009719//GO:0009725//GO:0010033//GO:0042221//GO:0050896	response to auxin//biological_process//response to endogenous stimulus//response to hormone//response to organic substance//response to chemical//response to stimulus	--	--	--	--
RchiOBHmChr2g0137301	auxin-responsive IAA1	Putative transcription factor interactor and regulator AUX-IAA family	GO:0006355//GO:0008152//GO:0006139//GO:0006351//GO:0006725//GO:0006807//GO:0008150//GO:0009058//GO:0009059//GO:0009889//GO:0009987//GO:0010467//GO:0010468//GO:0010556//GO:0016070//GO:0018130//GO:0019219//GO:0019222//GO:0019438//GO:0031323//GO:0031326//GO:0032774//GO:0034641//GO:0034645//GO:0034654//GO:0043170//GO:0044237//GO:0044238//GO:0044249//GO:0044260//GO:0044271//GO:0046483//GO:0050789//GO:…	regulation of transcription, DNA-templated//metabolic process//nucleobase-containing compound metabolic process//transcription, DNA-templated//cellular aromatic compound metabolic process//nitrogen compound metabolic process//biological_process//biosynthetic process//macromolecule biosynthetic process//regulation of biosynthetic process//cellular process//gene expression//regulation of gene expre…	GO:0005634//GO:0005622//GO:0005575//GO:0005623//GO:0043231//GO:0043226//GO:0043227//GO:0043229//GO:0044424//GO:0044464	nucleus//intracellular//cellular_component//cell//intracellular membrane-bounded organelle//organelle//membrane-bounded organelle//intracellular organelle//intracellular part//cell part	--	--
RchiOBHmChr4g0395511	auxin-responsive IAA13	Putative transcription factor interactor and regulator AUX-IAA family	GO:0006355//GO:0008152//GO:0006139//GO:0006351//GO:0006725//GO:0006807//GO:0008150//GO:0009058//GO:0009059//GO:0009889//GO:0009987//GO:0010467//GO:0010468//GO:0010556//GO:0016070//GO:0018130//GO:0019219//GO:0019222//GO:0019438//GO:0031323//GO:0031326//GO:0032774//GO:0034641//GO:0034645//GO:0034654//GO:0043170//GO:0044237//GO:0044238//GO:0044249//GO:0044260//GO:0044271//GO:0046483//GO:0050789//GO:…	regulation of transcription, DNA-templated//metabolic process//nucleobase-containing compound metabolic process//transcription, DNA-templated//cellular aromatic compound metabolic process//nitrogen compound metabolic process//biological_process//biosynthetic process//macromolecule biosynthetic process//regulation of biosynthetic process//cellular process//gene expression//regulation of gene expre…	GO:0005634//GO:0005622//GO:0005575//GO:0005623//GO:0043231//GO:0043226//GO:0043227//GO:0043229//GO:0044424//GO:0044464	nucleus//intracellular//cellular_component//cell//intracellular membrane-bounded organelle//organelle//membrane-bounded organelle//intracellular organelle//intracellular part//cell part	--	--
RchiOBHmChr4g0389621	auxin-responsive IAA14-like	Putative transcription factor interactor and regulator AUX-IAA family	GO:0006355//GO:0008152//GO:0006139//GO:0006351//GO:0006725//GO:0006807//GO:0008150//GO:0009058//GO:0009059//GO:0009889//GO:0009987//GO:0010467//GO:0010468//GO:0010556//GO:0016070//GO:0018130//GO:0019219//GO:0019222//GO:0019438//GO:0031323//GO:0031326//GO:0032774//GO:0034641//GO:0034645//GO:0034654//GO:0043170//GO:0044237//GO:0044238//GO:0044249//GO:0044260//GO:0044271//GO:0046483//GO:0050789//GO:…	regulation of transcription, DNA-templated//metabolic process//nucleobase-containing compound metabolic process//transcription, DNA-templated//cellular aromatic compound metabolic process//nitrogen compound metabolic process//biological_process//biosynthetic process//macromolecule biosynthetic process//regulation of biosynthetic process//cellular process//gene expression//regulation of gene expre…	GO:0005634//GO:0005622//GO:0005575//GO:0005623//GO:0043231//GO:0043226//GO:0043227//GO:0043229//GO:0044424//GO:0044464	nucleus//intracellular//cellular_component//cell//intracellular membrane-bounded organelle//organelle//membrane-bounded organelle//intracellular organelle//intracellular part//cell part	--	--
RchiOBHmChr2g0140681	auxin-responsive IAA26-like	Putative transcription factor interactor and regulator AUX-IAA family	GO:0006355//GO:0008152//GO:0006139//GO:0006351//GO:0006725//GO:0006807//GO:0008150//GO:0009058//GO:0009059//GO:0009889//GO:0009987//GO:0010467//GO:0010468//GO:0010556//GO:0016070//GO:0018130//GO:0019219//GO:0019222//GO:0019438//GO:0031323//GO:0031326//GO:0032774//GO:0034641//GO:0034645//GO:0034654//GO:0043170//GO:0044237//GO:0044238//GO:0044249//GO:0044260//GO:0044271//GO:0046483//GO:0050789//GO:…	regulation of transcription, DNA-templated//metabolic process//nucleobase-containing compound metabolic process//transcription, DNA-templated//cellular aromatic compound metabolic process//nitrogen compound metabolic process//biological_process//biosynthetic process//macromolecule biosynthetic process//regulation of biosynthetic process//cellular process//gene expression//regulation of gene expre…	GO:0005634//GO:0005622//GO:0005575//GO:0005623//GO:0043231//GO:0043226//GO:0043227//GO:0043229//GO:0044424//GO:0044464	nucleus//intracellular//cellular_component//cell//intracellular membrane-bounded organelle//organelle//membrane-bounded organelle//intracellular organelle//intracellular part//cell part	--	--
RchiOBHmChr5g0012871	AWPM-19-like family	hypothetical protein	--	--	--	--	--	--
RchiOBHmChr1g0349391	axial regulator YABBY 1-like	Putative transcription factor C2C2-YABBY family	GO:0007275//GO:0008150//GO:0032501//GO:0032502//GO:0048856	multicellular organism development//biological_process//multicellular organismal process//developmental process//anatomical structure development	--	--	--	--
RchiOBHmChr2g0088171	axial regulator YABBY 5	Putative transcription factor C2C2-YABBY family	GO:0007275//GO:0008150//GO:0032501//GO:0032502//GO:0048856	multicellular organism development//biological_process//multicellular organismal process//developmental process//anatomical structure development	--	--	--	--
RchiOBHmChr1g0377941	BAHD acyltransferase DCR	Putative quinate O-hydroxycinnamoyltransferase	--	--	--	--	GO:0016747//GO:0003674//GO:0003824//GO:0016740//GO:0016746	transferase activity, transferring acyl groups other than amino-acyl groups//molecular_function//catalytic activity//transferase activity//transferase activity, transferring acyl groups
RchiOBHmChr1g0374511	beta- soluble isoenzyme I-like	Acid beta-fructofuranosidase 1, vacuolar	--	--	--	--	GO:0004564//GO:0004575//GO:0003674//GO:0003824//GO:0004553//GO:0016787//GO:0016798//GO:0015926//GO:0090599	beta-fructofuranosidase activity//sucrose alpha-glucosidase activity//molecular_function//catalytic activity//hydrolase activity, hydrolyzing O-glycosyl compounds//hydrolase activity//hydrolase activity, acting on glycosyl bonds//glucosidase activity//alpha-glucosidase activity
RchiOBHmChr2g0142961	beta-galactosidase 1	Putative beta-galactosidase	--	--	--	--	GO:0030246//GO:0003674//GO:0005488	carbohydrate binding//molecular_function//binding
RchiOBHmChr2g0122791	beta-galactosidase 10	Putative beta-galactosidase	--	--	--	--	GO:0030246//GO:0003674//GO:0005488	carbohydrate binding//molecular_function//binding
RchiOBHmChr5g0071491	beta-glucosidase 12-like	Putative glycosidase	GO:0005975//GO:0008152//GO:0008150//GO:0044238//GO:0071704	carbohydrate metabolic process//metabolic process//biological_process//primary metabolic process//organic substance metabolic process	--	--	GO:0004553//GO:0003674//GO:0003824//GO:0016787//GO:0016798	hydrolase activity, hydrolyzing O-glycosyl compounds//molecular_function//catalytic activity//hydrolase activity//hydrolase activity, acting on glycosyl bonds
RchiOBHmChr1g0365681	beta-hexosaminidase 1	Putative beta-N-acetylhexosaminidase	GO:0005975//GO:0008152//GO:0008150//GO:0044238//GO:0071704	carbohydrate metabolic process//metabolic process//biological_process//primary metabolic process//organic substance metabolic process	--	--	GO:0004553//GO:0003674//GO:0003824//GO:0016787//GO:0016798	hydrolase activity, hydrolyzing O-glycosyl compounds//molecular_function//catalytic activity//hydrolase activity//hydrolase activity, acting on glycosyl bonds
RchiOBHmChr2g0118061	bifunctional 3-dehydroquinate dehydratase shikimate chloroplastic-like	Putative shikimate dehydrogenase, 3-dehydroquinate dehydratase	GO:0055114//GO:0008152//GO:0008150	oxidation-reduction process//metabolic process//biological_process	--	--	GO:0004764//GO:0003855//GO:0003674//GO:0003824//GO:0016491//GO:0016614//GO:0016616//GO:0016829//GO:0016835//GO:0016836	shikimate 3-dehydrogenase (NADP+) activity//3-dehydroquinate dehydratase activity//molecular_function//catalytic activity//oxidoreductase activity//oxidoreductase activity, acting on CH-OH group of donors//oxidoreductase activity, acting on the CH-OH group of donors, NAD or NADP as acceptor//lyase activity//carbon-oxygen lyase activity//hydro-lyase activity
RchiOBHmChr4g0423291	bifunctional epoxide hydrolase 2-like	Putative soluble epoxide hydrolase	--	--	--	--	--	--
RchiOBHmChr4g0397731	biotin carboxylase chloroplastic	Putative ligase	--	--	--	--	GO:0005524//GO:0000166//GO:0003674//GO:0005488//GO:0008144//GO:0017076//GO:0030554//GO:0032553//GO:0032555//GO:0032559//GO:0035639//GO:0036094//GO:0043167//GO:0043168//GO:0097159//GO:0097367//GO:1901265//GO:1901363	ATP binding//nucleotide binding//molecular_function//binding//drug binding//purine nucleotide binding//adenyl nucleotide binding//ribonucleotide binding//purine ribonucleotide binding//adenyl ribonucleotide binding//purine ribonucleoside triphosphate binding//small molecule binding//ion binding//anion binding//organic cyclic compound binding//carbohydrate derivative binding//nucleoside phosphate …
RchiOBHmChr4g0408131	biotin synthase	Putative biotin synthase	--	--	--	--	GO:0003824//GO:0051536//GO:0003674//GO:0005488//GO:0048037//GO:0051540	catalytic activity//iron-sulfur cluster binding//molecular_function//binding//cofactor binding//metal cluster binding
RchiOBHmChr2g0109141	branched-chain-amino-acid aminotransferase chloroplastic-like	Putative branched-chain-amino-acid transaminase	GO:0008152//GO:0008150	metabolic process//biological_process	--	--	GO:0003824//GO:0003674	catalytic activity//molecular_function
RchiOBHmChr2g0107741	BTB POZ and TAZ domain-containing 4	Putative histone acetyltransferase	GO:0006355//GO:0008152//GO:0006139//GO:0006351//GO:0006725//GO:0006807//GO:0008150//GO:0009058//GO:0009059//GO:0009889//GO:0009987//GO:0010467//GO:0010468//GO:0010556//GO:0016070//GO:0018130//GO:0019219//GO:0019222//GO:0019438//GO:0031323//GO:0031326//GO:0032774//GO:0034641//GO:0034645//GO:0034654//GO:0043170//GO:0044237//GO:0044238//GO:0044249//GO:0044260//GO:0044271//GO:0046483//GO:0050789//GO:…	regulation of transcription, DNA-templated//metabolic process//nucleobase-containing compound metabolic process//transcription, DNA-templated//cellular aromatic compound metabolic process//nitrogen compound metabolic process//biological_process//biosynthetic process//macromolecule biosynthetic process//regulation of biosynthetic process//cellular process//gene expression//regulation of gene expre…	GO:0005634//GO:0005622//GO:0005575//GO:0005623//GO:0043231//GO:0043226//GO:0043227//GO:0043229//GO:0044424//GO:0044464	nucleus//intracellular//cellular_component//cell//intracellular membrane-bounded organelle//organelle//membrane-bounded organelle//intracellular organelle//intracellular part//cell part	GO:0003712//GO:0004402//GO:0008270//GO:0005515//GO:0000988//GO:0000989//GO:0003674//GO:0140110//GO:0003824//GO:0008080//GO:0016407//GO:0016410//GO:0016740//GO:0016746//GO:0016747//GO:0034212//GO:0061733//GO:0005488//GO:0046872//GO:0043167//GO:0043169//GO:0046914	transcription cofactor activity//histone acetyltransferase activity//zinc ion binding//protein binding//transcription factor activity, protein binding//transcription factor activity, transcription factor binding//molecular_function//transcription regulator activity//catalytic activity//N-acetyltransferase activity//acetyltransferase activity//N-acyltransferase activity//transferase activity//tran…
RchiOBHmChr2g0103001	BTB POZ domain-containing At3g50780	Putative chromatin remodeling %26 transcription regulator BTB-POZ family	--	--	--	--	--	--
RchiOBHmChr3g0459681	calcium-binding CML42-like	Putative EF-hand domain pair protein	--	--	--	--	GO:0005509//GO:0003674//GO:0005488//GO:0046872//GO:0043167//GO:0043169	calcium ion binding//molecular_function//binding//metal ion binding//ion binding//cation binding
RchiOBHmChr1g0360511	calcium-transporting endoplasmic reticulum-type	Putative calcium-transporting ATPase	--	--	--	--	GO:0000166//GO:0046872//GO:0003674//GO:0005488//GO:0036094//GO:0097159//GO:1901265//GO:1901363//GO:0043167//GO:0043169	nucleotide binding//metal ion binding//molecular_function//binding//small molecule binding//organic cyclic compound binding//nucleoside phosphate binding//heterocyclic compound binding//ion binding//cation binding
RchiOBHmChr2g0151731	callose synthase 7-like	Putative 1,3-beta-glucan synthase	GO:0006075//GO:0000271//GO:0008152//GO:0005975//GO:0005976//GO:0006073//GO:0006074//GO:0008150//GO:0009058//GO:0009059//GO:0009250//GO:0009987//GO:0016051//GO:0033692//GO:0034637//GO:0034645//GO:0043170//GO:0044042//GO:0044237//GO:0044238//GO:0044249//GO:0044260//GO:0044262//GO:0044264//GO:0051273//GO:0051274//GO:0071704//GO:1901576	(1->3)-beta-D-glucan biosynthetic process//polysaccharide biosynthetic process//metabolic process//carbohydrate metabolic process//polysaccharide metabolic process//cellular glucan metabolic process//(1->3)-beta-D-glucan metabolic process//biological_process//biosynthetic process//macromolecule biosynthetic process//glucan biosynthetic process//cellular process//carbohydrate biosynthetic process/…	GO:0000148//GO:0016020//GO:0005886//GO:0005575//GO:0005623//GO:0032991//GO:0044425//GO:0044459//GO:0044464//GO:0071944//GO:0098796//GO:0098797//GO:1902494//GO:1990234	1,3-beta-D-glucan synthase complex//membrane//plasma membrane//cellular_component//cell//protein-containing complex//membrane part//plasma membrane part//cell part//cell periphery//membrane protein complex//plasma membrane protein complex//catalytic complex//transferase complex	GO:0003843//GO:0003674//GO:0003824//GO:0008194//GO:0016740//GO:0016757//GO:0016758//GO:0035251//GO:0046527	1,3-beta-D-glucan synthase activity//molecular_function//catalytic activity//UDP-glycosyltransferase activity//transferase activity//transferase activity, transferring glycosyl groups//transferase activity, transferring hexosyl groups//UDP-glucosyltransferase activity//glucosyltransferase activity
RchiOBHmChr5g0028271	callose synthase 8	Putative 1,3-beta-glucan synthase	GO:0006075//GO:0000271//GO:0008152//GO:0005975//GO:0005976//GO:0006073//GO:0006074//GO:0008150//GO:0009058//GO:0009059//GO:0009250//GO:0009987//GO:0016051//GO:0033692//GO:0034637//GO:0034645//GO:0043170//GO:0044042//GO:0044237//GO:0044238//GO:0044249//GO:0044260//GO:0044262//GO:0044264//GO:0051273//GO:0051274//GO:0071704//GO:1901576	(1->3)-beta-D-glucan biosynthetic process//polysaccharide biosynthetic process//metabolic process//carbohydrate metabolic process//polysaccharide metabolic process//cellular glucan metabolic process//(1->3)-beta-D-glucan metabolic process//biological_process//biosynthetic process//macromolecule biosynthetic process//glucan biosynthetic process//cellular process//carbohydrate biosynthetic process/…	GO:0000148//GO:0016020//GO:0005886//GO:0005575//GO:0005623//GO:0032991//GO:0044425//GO:0044459//GO:0044464//GO:0071944//GO:0098796//GO:0098797//GO:1902494//GO:1990234	1,3-beta-D-glucan synthase complex//membrane//plasma membrane//cellular_component//cell//protein-containing complex//membrane part//plasma membrane part//cell part//cell periphery//membrane protein complex//plasma membrane protein complex//catalytic complex//transferase complex	GO:0003843//GO:0003674//GO:0003824//GO:0008194//GO:0016740//GO:0016757//GO:0016758//GO:0035251//GO:0046527	1,3-beta-D-glucan synthase activity//molecular_function//catalytic activity//UDP-glycosyltransferase activity//transferase activity//transferase activity, transferring glycosyl groups//transferase activity, transferring hexosyl groups//UDP-glucosyltransferase activity//glucosyltransferase activity
RchiOBHmChr4g0421181	CASP 1D1	Putative casparian strip membrane protein	--	--	--	--	--	--
RchiOBHmChr2g0106231	CBS domain-containing chloroplastic	Putative CBS domain-containing protein	--	--	--	--	--	--
RchiOBHmChr2g0104961	CDPK-related kinase 5	Putative protein kinase CAMK-CDPK family	GO:0006468//GO:0008152//GO:0006464//GO:0006793//GO:0006796//GO:0006807//GO:0008150//GO:0009987//GO:0016310//GO:0019538//GO:0036211//GO:0043170//GO:0043412//GO:0044237//GO:0044238//GO:0044260//GO:0044267//GO:0071704//GO:1901564	protein phosphorylation//metabolic process//cellular protein modification process//phosphorus metabolic process//phosphate-containing compound metabolic process//nitrogen compound metabolic process//biological_process//cellular process//phosphorylation//protein metabolic process//protein modification process//macromolecule metabolic process//macromolecule modification//cellular metabolic process/…	--	--	GO:0004672//GO:0005524//GO:0003674//GO:0003824//GO:0016301//GO:0016740//GO:0016772//GO:0016773//GO:0140096//GO:0000166//GO:0005488//GO:0008144//GO:0017076//GO:0030554//GO:0032553//GO:0032555//GO:0032559//GO:0035639//GO:0036094//GO:0043167//GO:0043168//GO:0097159//GO:0097367//GO:1901265//GO:1901363	protein kinase activity//ATP binding//molecular_function//catalytic activity//kinase activity//transferase activity//transferase activity, transferring phosphorus-containing groups//phosphotransferase activity, alcohol group as acceptor//catalytic activity, acting on a protein//nucleotide binding//binding//drug binding//purine nucleotide binding//adenyl nucleotide binding//ribonucleotide binding/…
RchiOBHmChr1g0379521	cell division cycle ATPase	Putative adenosinetriphosphatase	--	--	--	--	GO:0005524//GO:0000166//GO:0003674//GO:0005488//GO:0008144//GO:0017076//GO:0030554//GO:0032553//GO:0032555//GO:0032559//GO:0035639//GO:0036094//GO:0043167//GO:0043168//GO:0097159//GO:0097367//GO:1901265//GO:1901363	ATP binding//nucleotide binding//molecular_function//binding//drug binding//purine nucleotide binding//adenyl nucleotide binding//ribonucleotide binding//purine ribonucleotide binding//adenyl ribonucleotide binding//purine ribonucleoside triphosphate binding//small molecule binding//ion binding//anion binding//organic cyclic compound binding//carbohydrate derivative binding//nucleoside phosphate …
RchiOBHmChr2g0100731	cell division cycle ATPase	Putative ATPase, AAA-type, core, AAA-type ATPase domain-containing protein	--	--	--	--	GO:0005524//GO:0000166//GO:0003674//GO:0005488//GO:0008144//GO:0017076//GO:0030554//GO:0032553//GO:0032555//GO:0032559//GO:0035639//GO:0036094//GO:0043167//GO:0043168//GO:0097159//GO:0097367//GO:1901265//GO:1901363	ATP binding//nucleotide binding//molecular_function//binding//drug binding//purine nucleotide binding//adenyl nucleotide binding//ribonucleotide binding//purine ribonucleotide binding//adenyl ribonucleotide binding//purine ribonucleoside triphosphate binding//small molecule binding//ion binding//anion binding//organic cyclic compound binding//carbohydrate derivative binding//nucleoside phosphate …
RchiOBHmChr1g0365111	chalcone isomerase	Chalcone--flavonone isomerase	--	--	--	--	GO:0016872//GO:0003674//GO:0003824//GO:0016853	intramolecular lyase activity//molecular_function//catalytic activity//isomerase activity
RchiOBHmChr4g0424411	chitinase 2	Putative glycoside hydrolase, family 19, Lysozyme-like domain-containing protein	GO:0006032//GO:0016998//GO:0008152//GO:0006022//GO:0006026//GO:0006030//GO:0006040//GO:0006807//GO:0008150//GO:0009056//GO:0009057//GO:0009987//GO:0017144//GO:0042737//GO:0043170//GO:0044237//GO:0044248//GO:0046348//GO:0071704//GO:1901071//GO:1901072//GO:1901135//GO:1901136//GO:1901564//GO:1901565//GO:1901575//GO:0044036//GO:0044260//GO:0071554	chitin catabolic process//cell wall macromolecule catabolic process//metabolic process//aminoglycan metabolic process//aminoglycan catabolic process//chitin metabolic process//amino sugar metabolic process//nitrogen compound metabolic process//biological_process//catabolic process//macromolecule catabolic process//cellular process//drug metabolic process//drug catabolic process//macromolecule met…	--	--	GO:0004568//GO:0003674//GO:0003824//GO:0004553//GO:0016787//GO:0016798	chitinase activity//molecular_function//catalytic activity//hydrolase activity, hydrolyzing O-glycosyl compounds//hydrolase activity//hydrolase activity, acting on glycosyl bonds
RchiOBHmChr2g0155141	chlorophyll a-b binding chloroplastic	Putative chlorophyll A-B binding protein	--	--	--	--	--	--
RchiOBHmChr2g0156601	chlorophyll a-b binding chloroplastic	Putative chlorophyll A-B binding protein	--	--	--	--	--	--
RchiOBHmChr2g0156611	chlorophyll a-b binding chloroplastic	Putative chlorophyll A-B binding protein	--	--	--	--	--	--
RchiOBHmChr1g0363491	chorismate chloroplastic-like	Putative chorismate synthase	GO:0009073//GO:0008152//GO:0006082//GO:0006520//GO:0006725//GO:0006807//GO:0008150//GO:0008652//GO:0009058//GO:0009072//GO:0009987//GO:0016053//GO:0019438//GO:0019752//GO:0043436//GO:0044237//GO:0044238//GO:0044249//GO:0044281//GO:0044283//GO:0046394//GO:0071704//GO:1901360//GO:1901362//GO:1901564//GO:1901566//GO:1901576	aromatic amino acid family biosynthetic process//metabolic process//organic acid metabolic process//cellular amino acid metabolic process//cellular aromatic compound metabolic process//nitrogen compound metabolic process//biological_process//cellular amino acid biosynthetic process//biosynthetic process//aromatic amino acid family metabolic process//cellular process//organic acid biosynthetic pro…	--	--	GO:0004107//GO:0003674//GO:0003824//GO:0016829//GO:0016835//GO:0016838	chorismate synthase activity//molecular_function//catalytic activity//lyase activity//carbon-oxygen lyase activity//carbon-oxygen lyase activity, acting on phosphates
RchiOBHmChr2g0133081	cinnamoyl- reductase 1-like	Putative cinnamoyl-CoA reductase	--	--	--	--	GO:0003824//GO:0050662//GO:0003674//GO:0005488//GO:0048037	catalytic activity//coenzyme binding//molecular_function//binding//cofactor binding
RchiOBHmChr2g0112101	clathrin assembly At4g40080	Putative ANTH domain-containing protein	--	--	--	--	GO:0005543//GO:0003674//GO:0005488//GO:0008289//GO:0043167//GO:0043168	phospholipid binding//molecular_function//binding//lipid binding//ion binding//anion binding
RchiOBHmChr5g0044221	CMP-N-acetylneuraminate-beta-galactosamide-alpha-2,3-sialyltransferase 2-like	Putative beta-galactoside alpha-2,3-sialyltransferase	GO:0006486//GO:0008152//GO:0006464//GO:0006807//GO:0008150//GO:0009058//GO:0009059//GO:0009100//GO:0009101//GO:0009987//GO:0019538//GO:0034645//GO:0036211//GO:0043170//GO:0043412//GO:0043413//GO:0044237//GO:0044238//GO:0044249//GO:0044260//GO:0044267//GO:0070085//GO:0071704//GO:1901135//GO:1901137//GO:1901564//GO:1901566//GO:1901576	protein glycosylation//metabolic process//cellular protein modification process//nitrogen compound metabolic process//biological_process//biosynthetic process//macromolecule biosynthetic process//glycoprotein metabolic process//glycoprotein biosynthetic process//cellular process//protein metabolic process//cellular macromolecule biosynthetic process//protein modification process//macromolecule me…	--	--	GO:0008373//GO:0003674//GO:0003824//GO:0016740//GO:0016757	sialyltransferase activity//molecular_function//catalytic activity//transferase activity//transferase activity, transferring glycosyl groups
RchiOBHmChr1g0358601	common plant regulatory factor 1-like	Putative transcription factor bZIP family	--	--	--	--	--	--
RchiOBHmChr4g0432831	copper amine oxidase 1-like	Putative primary-amine oxidase	GO:0009308//GO:0055114//GO:0008152//GO:0006807//GO:0008150//GO:0071704//GO:1901564	amine metabolic process//oxidation-reduction process//metabolic process//nitrogen compound metabolic process//biological_process//organic substance metabolic process//organonitrogen compound metabolic process	--	--	GO:0005507//GO:0008131//GO:0048038//GO:0003674//GO:0005488//GO:0046872//GO:0043167//GO:0043169//GO:0046914//GO:0003824//GO:0016491//GO:0016638//GO:0016641//GO:0048037	copper ion binding//primary amine oxidase activity//quinone binding//molecular_function//binding//metal ion binding//ion binding//cation binding//transition metal ion binding//catalytic activity//oxidoreductase activity//oxidoreductase activity, acting on the CH-NH2 group of donors//oxidoreductase activity, acting on the CH-NH2 group of donors, oxygen as acceptor//cofactor binding
RchiOBHmChr1g0383061	copper transport ATX1	Putative heavy metal-associated domain, HMA	GO:0030001//GO:0006810//GO:0006811//GO:0006812//GO:0008150//GO:0051179//GO:0051234	metal ion transport//transport//ion transport//cation transport//biological_process//localization//establishment of localization	--	--	GO:0046872//GO:0003674//GO:0005488//GO:0043167//GO:0043169	metal ion binding//molecular_function//binding//ion binding//cation binding
RchiOBHmChr4g0412431	crocetin chloroplastic-like	Putative anthocyanidin 3-O-glucoside 5-O-glucosyltransferase	GO:0008152//GO:0008150	metabolic process//biological_process	--	--	GO:0016758//GO:0003674//GO:0003824//GO:0016740//GO:0016757	transferase activity, transferring hexosyl groups//molecular_function//catalytic activity//transferase activity//transferase activity, transferring glycosyl groups
RchiOBHmChr2g0158571	CSC1 At3g21620	Putative calcium-dependent channel, 7TM region phosphate	--	--	GO:0016020//GO:0005575	membrane//cellular_component	--	--
RchiOBHmChr5g0015001	CSC1 ERD4	Putative calcium-dependent channel, 7TM region phosphate	--	--	GO:0016020//GO:0005575	membrane//cellular_component	--	--
RchiOBHmChr1g0359311	cyclic nucleotide-gated ion channel 1-like	Putative potassium channel, voltage-dependent, EAG /ELK /ERG	GO:0006811//GO:0055085//GO:0006810//GO:0008150//GO:0051179//GO:0051234	ion transport//transmembrane transport//transport//biological_process//localization//establishment of localization	GO:0016020//GO:0005575	membrane//cellular_component	GO:0005216//GO:0003674//GO:0005215//GO:0022857//GO:0015075//GO:0015267//GO:0015318//GO:0022803//GO:0022838	ion channel activity//molecular_function//transporter activity//transmembrane transporter activity//ion transmembrane transporter activity//channel activity//inorganic molecular entity transmembrane transporter activity//passive transmembrane transporter activity//substrate-specific channel activity
RchiOBHmChr2g0166581	cyclic nucleotide-gated ion channel 2	Putative potassium channel, voltage-dependent, EAG /ELK /ERG	GO:0006811//GO:0055085//GO:0006810//GO:0008150//GO:0051179//GO:0051234	ion transport//transmembrane transport//transport//biological_process//localization//establishment of localization	GO:0016020//GO:0005575	membrane//cellular_component	GO:0005216//GO:0003674//GO:0005215//GO:0022857//GO:0015075//GO:0015267//GO:0015318//GO:0022803//GO:0022838	ion channel activity//molecular_function//transporter activity//transmembrane transporter activity//ion transmembrane transporter activity//channel activity//inorganic molecular entity transmembrane transporter activity//passive transmembrane transporter activity//substrate-specific channel activity
RchiOBHmChr1g0373481	cyclin-U4-1-like	Putative cyclin	GO:0000079//GO:0008152//GO:0001932//GO:0051726//GO:0006464//GO:0006468//GO:0006793//GO:0006796//GO:0006807//GO:0007049//GO:0008150//GO:0009987//GO:0016310//GO:0019220//GO:0019222//GO:0019538//GO:0031323//GO:0031399//GO:0032268//GO:0036211//GO:0042325//GO:0043170//GO:0043412//GO:0043549//GO:0044237//GO:0044238//GO:0044260//GO:0044267//GO:0045859//GO:0050789//GO:0050790//GO:0050794//GO:0051171//GO:…	regulation of cyclin-dependent protein serine/threonine kinase activity//metabolic process//regulation of protein phosphorylation//regulation of cell cycle//cellular protein modification process//protein phosphorylation//phosphorus metabolic process//phosphate-containing compound metabolic process//nitrogen compound metabolic process//cell cycle//biological_process//cellular process//phosphorylat…	--	--	GO:0019901//GO:0005515//GO:0003674//GO:0005488//GO:0019899//GO:0019900	protein kinase binding//protein binding//molecular_function//binding//enzyme binding//kinase binding
RchiOBHmChr1g0317111	cycloartenol-C-24-methyltransferase	Putative sterol 24-C-methyltransferase	GO:0008152//GO:0006694//GO:0008150//GO:0006629//GO:0008202//GO:0008610//GO:0009058//GO:0044238//GO:0071704//GO:1901360//GO:1901362//GO:1901576	metabolic process//steroid biosynthetic process//biological_process//lipid metabolic process//steroid metabolic process//lipid biosynthetic process//biosynthetic process//primary metabolic process//organic substance metabolic process//organic cyclic compound metabolic process//organic cyclic compound biosynthetic process//organic substance biosynthetic process	--	--	GO:0008168//GO:0003674//GO:0003824//GO:0016740//GO:0016741	methyltransferase activity//molecular_function//catalytic activity//transferase activity//transferase activity, transferring one-carbon groups
RchiOBHmChr4g0394921	Cyclopropane-fatty-acyl-phospholipid synthase isoform 1	Putative cyclopropane-fatty-acyl-phospholipid synthase	GO:0055114//GO:0008152//GO:0008150	oxidation-reduction process//metabolic process//biological_process	--	--	GO:0016491//GO:0003674//GO:0003824	oxidoreductase activity//molecular_function//catalytic activity
RchiOBHmChr2g0106431	cysteine ase COT44-like	Putative actinidain	GO:0006508//GO:0008152//GO:0006807//GO:0008150//GO:0019538//GO:0043170//GO:0044238//GO:0071704//GO:1901564	proteolysis//metabolic process//nitrogen compound metabolic process//biological_process//protein metabolic process//macromolecule metabolic process//primary metabolic process//organic substance metabolic process//organonitrogen compound metabolic process	--	--	GO:0008234//GO:0003674//GO:0003824//GO:0008233//GO:0070011//GO:0016787//GO:0140096	cysteine-type peptidase activity//molecular_function//catalytic activity//peptidase activity//peptidase activity, acting on L-amino acid peptides//hydrolase activity//catalytic activity, acting on a protein
RchiOBHmChr3g0494971	cysteine ase inhibitor	Putative Cystatin domain-containing protein	--	--	--	--	--	--
RchiOBHmChr2g0124931	cysteine-rich and transmembrane domain-containing A	Putative cysteine-rich transmembrane CYSTM domain-containing protein	--	--	--	--	--	--
RchiOBHmChr2g0172611	cysteine-rich receptor kinase 42	Putative protein kinase RLK-Pelle-DLSV family	GO:0006468//GO:0008152//GO:0006464//GO:0006793//GO:0006796//GO:0006807//GO:0008150//GO:0009987//GO:0016310//GO:0019538//GO:0036211//GO:0043170//GO:0043412//GO:0044237//GO:0044238//GO:0044260//GO:0044267//GO:0071704//GO:1901564	protein phosphorylation//metabolic process//cellular protein modification process//phosphorus metabolic process//phosphate-containing compound metabolic process//nitrogen compound metabolic process//biological_process//cellular process//phosphorylation//protein metabolic process//protein modification process//macromolecule metabolic process//macromolecule modification//cellular metabolic process/…	--	--	GO:0004672//GO:0003674//GO:0003824//GO:0016301//GO:0016740//GO:0016772//GO:0016773//GO:0140096	protein kinase activity//molecular_function//catalytic activity//kinase activity//transferase activity//transferase activity, transferring phosphorus-containing groups//phosphotransferase activity, alcohol group as acceptor//catalytic activity, acting on a protein
RchiOBHmChr3g0491141	cysteine-rich repeat secretory 60	Putative Gnk2-like domain-containing protein	--	--	--	--	--	--
RchiOBHmChr2g0093131	cytidine deaminase 1-like	Putative cytidine deaminase	GO:0009972//GO:0008152//GO:0006139//GO:0006213//GO:0006216//GO:0006725//GO:0006807//GO:0008150//GO:0009056//GO:0009116//GO:0009119//GO:0009164//GO:0009987//GO:0019439//GO:0034641//GO:0034655//GO:0034656//GO:0042454//GO:0044237//GO:0044238//GO:0044248//GO:0044270//GO:0044281//GO:0044282//GO:0046087//GO:0046131//GO:0046133//GO:0046135//GO:0046483//GO:0046700//GO:0055086//GO:0071704//GO:0072527//GO:…	cytidine deamination//metabolic process//nucleobase-containing compound metabolic process//pyrimidine nucleoside metabolic process//cytidine catabolic process//cellular aromatic compound metabolic process//nitrogen compound metabolic process//biological_process//catabolic process//nucleoside metabolic process//ribonucleoside metabolic process//nucleoside catabolic process//cellular process//aroma…	--	--	GO:0004126//GO:0008270//GO:0003824//GO:0003674//GO:0016787//GO:0016810//GO:0016814//GO:0019239//GO:0005488//GO:0046872//GO:0043167//GO:0043169//GO:0046914	cytidine deaminase activity//zinc ion binding//catalytic activity//molecular_function//hydrolase activity//hydrolase activity, acting on carbon-nitrogen (but not peptide) bonds//hydrolase activity, acting on carbon-nitrogen (but not peptide) bonds, in cyclic amidines//deaminase activity//binding//metal ion binding//ion binding//cation binding//transition metal ion binding
RchiOBHmChr1g0351081	cytochrome P450 704C1-like	Putative abieta-7,13-dien-18-ol hydroxylase	GO:0055114//GO:0008152//GO:0008150	oxidation-reduction process//metabolic process//biological_process	--	--	GO:0005506//GO:0016705//GO:0020037//GO:0003674//GO:0005488//GO:0046872//GO:0043167//GO:0043169//GO:0046914//GO:0003824//GO:0016491//GO:0046906//GO:0048037//GO:0097159//GO:1901363	iron ion binding//oxidoreductase activity, acting on paired donors, with incorporation or reduction of molecular oxygen//heme binding//molecular_function//binding//metal ion binding//ion binding//cation binding//transition metal ion binding//catalytic activity//oxidoreductase activity//tetrapyrrole binding//cofactor binding//organic cyclic compound binding//heterocyclic compound binding
RchiOBHmChr1g0372871	cytochrome P450 714A1-like	Putative cytochrome P450	GO:0055114//GO:0008152//GO:0008150	oxidation-reduction process//metabolic process//biological_process	--	--	GO:0005506//GO:0016705//GO:0020037//GO:0003674//GO:0005488//GO:0046872//GO:0043167//GO:0043169//GO:0046914//GO:0003824//GO:0016491//GO:0046906//GO:0048037//GO:0097159//GO:1901363	iron ion binding//oxidoreductase activity, acting on paired donors, with incorporation or reduction of molecular oxygen//heme binding//molecular_function//binding//metal ion binding//ion binding//cation binding//transition metal ion binding//catalytic activity//oxidoreductase activity//tetrapyrrole binding//cofactor binding//organic cyclic compound binding//heterocyclic compound binding
RchiOBHmChr3g0459711	cytochrome P450 714A1-like	Putative cytochrome P450	GO:0055114//GO:0008152//GO:0008150	oxidation-reduction process//metabolic process//biological_process	--	--	GO:0005506//GO:0016705//GO:0020037//GO:0003674//GO:0005488//GO:0046872//GO:0043167//GO:0043169//GO:0046914//GO:0003824//GO:0016491//GO:0046906//GO:0048037//GO:0097159//GO:1901363	iron ion binding//oxidoreductase activity, acting on paired donors, with incorporation or reduction of molecular oxygen//heme binding//molecular_function//binding//metal ion binding//ion binding//cation binding//transition metal ion binding//catalytic activity//oxidoreductase activity//tetrapyrrole binding//cofactor binding//organic cyclic compound binding//heterocyclic compound binding
RchiOBHmChr1g0345031	cytochrome P450 714C2-like	Putative cytochrome P450	GO:0055114//GO:0008152//GO:0008150	oxidation-reduction process//metabolic process//biological_process	--	--	GO:0005506//GO:0016705//GO:0020037//GO:0003674//GO:0005488//GO:0046872//GO:0043167//GO:0043169//GO:0046914//GO:0003824//GO:0016491//GO:0046906//GO:0048037//GO:0097159//GO:1901363	iron ion binding//oxidoreductase activity, acting on paired donors, with incorporation or reduction of molecular oxygen//heme binding//molecular_function//binding//metal ion binding//ion binding//cation binding//transition metal ion binding//catalytic activity//oxidoreductase activity//tetrapyrrole binding//cofactor binding//organic cyclic compound binding//heterocyclic compound binding
RchiOBHmChr1g0345051	cytochrome P450 714C2-like	Putative cytochrome P450	GO:0055114//GO:0008152//GO:0008150	oxidation-reduction process//metabolic process//biological_process	--	--	GO:0005506//GO:0016705//GO:0020037//GO:0003674//GO:0005488//GO:0046872//GO:0043167//GO:0043169//GO:0046914//GO:0003824//GO:0016491//GO:0046906//GO:0048037//GO:0097159//GO:1901363	iron ion binding//oxidoreductase activity, acting on paired donors, with incorporation or reduction of molecular oxygen//heme binding//molecular_function//binding//metal ion binding//ion binding//cation binding//transition metal ion binding//catalytic activity//oxidoreductase activity//tetrapyrrole binding//cofactor binding//organic cyclic compound binding//heterocyclic compound binding
RchiOBHmChr4g0432681	cytochrome P450 71B34-like	Putative 4-hydroxyphenylacetaldehyde oxime monooxygenase	GO:0055114//GO:0008152//GO:0008150	oxidation-reduction process//metabolic process//biological_process	--	--	GO:0005506//GO:0016705//GO:0020037//GO:0003674//GO:0005488//GO:0046872//GO:0043167//GO:0043169//GO:0046914//GO:0003824//GO:0016491//GO:0046906//GO:0048037//GO:0097159//GO:1901363	iron ion binding//oxidoreductase activity, acting on paired donors, with incorporation or reduction of molecular oxygen//heme binding//molecular_function//binding//metal ion binding//ion binding//cation binding//transition metal ion binding//catalytic activity//oxidoreductase activity//tetrapyrrole binding//cofactor binding//organic cyclic compound binding//heterocyclic compound binding
RchiOBHmChr2g0119391	cytochrome P450 81E8-like	Putative oxidoreductase	GO:0055114//GO:0008152//GO:0008150	oxidation-reduction process//metabolic process//biological_process	--	--	GO:0005506//GO:0016705//GO:0020037//GO:0003674//GO:0005488//GO:0046872//GO:0043167//GO:0043169//GO:0046914//GO:0003824//GO:0016491//GO:0046906//GO:0048037//GO:0097159//GO:1901363	iron ion binding//oxidoreductase activity, acting on paired donors, with incorporation or reduction of molecular oxygen//heme binding//molecular_function//binding//metal ion binding//ion binding//cation binding//transition metal ion binding//catalytic activity//oxidoreductase activity//tetrapyrrole binding//cofactor binding//organic cyclic compound binding//heterocyclic compound binding
RchiOBHmChr2g0099981	cytochrome P450 84A1-like	Putative cytochrome P450	GO:0055114//GO:0008152//GO:0008150	oxidation-reduction process//metabolic process//biological_process	--	--	GO:0005506//GO:0016705//GO:0020037//GO:0003674//GO:0005488//GO:0046872//GO:0043167//GO:0043169//GO:0046914//GO:0003824//GO:0016491//GO:0046906//GO:0048037//GO:0097159//GO:1901363	iron ion binding//oxidoreductase activity, acting on paired donors, with incorporation or reduction of molecular oxygen//heme binding//molecular_function//binding//metal ion binding//ion binding//cation binding//transition metal ion binding//catalytic activity//oxidoreductase activity//tetrapyrrole binding//cofactor binding//organic cyclic compound binding//heterocyclic compound binding
RchiOBHmChr2g0165151	cytochrome P450 85A	Putative cytochrome P450	GO:0055114//GO:0008152//GO:0008150	oxidation-reduction process//metabolic process//biological_process	--	--	GO:0005506//GO:0016705//GO:0020037//GO:0003674//GO:0005488//GO:0046872//GO:0043167//GO:0043169//GO:0046914//GO:0003824//GO:0016491//GO:0046906//GO:0048037//GO:0097159//GO:1901363	iron ion binding//oxidoreductase activity, acting on paired donors, with incorporation or reduction of molecular oxygen//heme binding//molecular_function//binding//metal ion binding//ion binding//cation binding//transition metal ion binding//catalytic activity//oxidoreductase activity//tetrapyrrole binding//cofactor binding//organic cyclic compound binding//heterocyclic compound binding
RchiOBHmChr3g0472721	cytochrome P450 94C1-like	Putative cytochrome P450	GO:0055114//GO:0008152//GO:0008150	oxidation-reduction process//metabolic process//biological_process	--	--	GO:0005506//GO:0016705//GO:0020037//GO:0003674//GO:0005488//GO:0046872//GO:0043167//GO:0043169//GO:0046914//GO:0003824//GO:0016491//GO:0046906//GO:0048037//GO:0097159//GO:1901363	iron ion binding//oxidoreductase activity, acting on paired donors, with incorporation or reduction of molecular oxygen//heme binding//molecular_function//binding//metal ion binding//ion binding//cation binding//transition metal ion binding//catalytic activity//oxidoreductase activity//tetrapyrrole binding//cofactor binding//organic cyclic compound binding//heterocyclic compound binding
RchiOBHmChr4g0420621	cytochrome P450 CYP749A22-like	Putative cytochrome P450	GO:0055114//GO:0008152//GO:0008150	oxidation-reduction process//metabolic process//biological_process	--	--	GO:0005506//GO:0016705//GO:0020037//GO:0003674//GO:0005488//GO:0046872//GO:0043167//GO:0043169//GO:0046914//GO:0003824//GO:0016491//GO:0046906//GO:0048037//GO:0097159//GO:1901363	iron ion binding//oxidoreductase activity, acting on paired donors, with incorporation or reduction of molecular oxygen//heme binding//molecular_function//binding//metal ion binding//ion binding//cation binding//transition metal ion binding//catalytic activity//oxidoreductase activity//tetrapyrrole binding//cofactor binding//organic cyclic compound binding//heterocyclic compound binding
RchiOBHmChr4g0420631	cytochrome P450 CYP749A22-like	Putative cytochrome P450, EF-Hand 1, calcium-binding protein	GO:0055114//GO:0008152//GO:0008150	oxidation-reduction process//metabolic process//biological_process	--	--	GO:0005506//GO:0016705//GO:0020037//GO:0003674//GO:0005488//GO:0046872//GO:0043167//GO:0043169//GO:0046914//GO:0003824//GO:0016491//GO:0046906//GO:0048037//GO:0097159//GO:1901363	iron ion binding//oxidoreductase activity, acting on paired donors, with incorporation or reduction of molecular oxygen//heme binding//molecular_function//binding//metal ion binding//ion binding//cation binding//transition metal ion binding//catalytic activity//oxidoreductase activity//tetrapyrrole binding//cofactor binding//organic cyclic compound binding//heterocyclic compound binding
RchiOBHmChr1g0319331	cytokinin dehydrogenase 6-like	Putative cytokinin dehydrogenase	GO:0009690//GO:0055114//GO:0008152//GO:0006725//GO:0006807//GO:0008150//GO:0009308//GO:0009987//GO:0010817//GO:0034754//GO:0042445//GO:0044237//GO:0046483//GO:0065007//GO:0065008//GO:0071704//GO:1901564	cytokinin metabolic process//oxidation-reduction process//metabolic process//cellular aromatic compound metabolic process//nitrogen compound metabolic process//biological_process//amine metabolic process//cellular process//regulation of hormone levels//cellular hormone metabolic process//hormone metabolic process//cellular metabolic process//heterocycle metabolic process//biological regulation//r…	--	--	GO:0019139//GO:0050660//GO:0003824//GO:0016614//GO:0016491//GO:0003674//GO:0016645//GO:0000166//GO:0005488//GO:0036094//GO:0043167//GO:0043168//GO:0048037//GO:0050662//GO:0097159//GO:1901265//GO:1901363	cytokinin dehydrogenase activity//flavin adenine dinucleotide binding//catalytic activity//oxidoreductase activity, acting on CH-OH group of donors//oxidoreductase activity//molecular_function//oxidoreductase activity, acting on the CH-NH group of donors//nucleotide binding//binding//small molecule binding//ion binding//anion binding//cofactor binding//coenzyme binding//organic cyclic compound bi…
RchiOBHmChr1g0352791	cytosolic sulfotransferase 15-like	Putative P-loop containing nucleoside triphosphate hydrolase	--	--	--	--	GO:0008146//GO:0003674//GO:0003824//GO:0016740//GO:0016782	sulfotransferase activity//molecular_function//catalytic activity//transferase activity//transferase activity, transferring sulfur-containing groups
RchiOBHmChr1g0368711	DA1-related 2 isoform X1	Putative transcription factor interactor and regulator LIM family	--	--	--	--	GO:0008270//GO:0003674//GO:0005488//GO:0046872//GO:0043167//GO:0043169//GO:0046914	zinc ion binding//molecular_function//binding//metal ion binding//ion binding//cation binding//transition metal ion binding
RchiOBHmChr1g0359291	DEAD-box ATP-dependent RNA helicase 31-like	Putative RNA helicase	--	--	--	--	GO:0003676//GO:0005524//GO:0003674//GO:0005488//GO:0097159//GO:1901363//GO:0000166//GO:0008144//GO:0017076//GO:0030554//GO:0032553//GO:0032555//GO:0032559//GO:0035639//GO:0036094//GO:0043167//GO:0043168//GO:0097367//GO:1901265	nucleic acid binding//ATP binding//molecular_function//binding//organic cyclic compound binding//heterocyclic compound binding//nucleotide binding//drug binding//purine nucleotide binding//adenyl nucleotide binding//ribonucleotide binding//purine ribonucleotide binding//adenyl ribonucleotide binding//purine ribonucleoside triphosphate binding//small molecule binding//ion binding//anion binding//c…
RchiOBHmChr1g0357771	desiccation protectant Lea14 homolog	Putative Late embryogenesis abundant protein, LEA-14	--	--	--	--	--	--
RchiOBHmChr2g0164951	developmental SEPALLATA 1-like isoform X1	Putative transcription factor MADS-MIKC family	GO:0006355//GO:0008152//GO:0006139//GO:0006351//GO:0006725//GO:0006807//GO:0008150//GO:0009058//GO:0009059//GO:0009889//GO:0009987//GO:0010467//GO:0010468//GO:0010556//GO:0016070//GO:0018130//GO:0019219//GO:0019222//GO:0019438//GO:0031323//GO:0031326//GO:0032774//GO:0034641//GO:0034645//GO:0034654//GO:0043170//GO:0044237//GO:0044238//GO:0044249//GO:0044260//GO:0044271//GO:0046483//GO:0050789//GO:…	regulation of transcription, DNA-templated//metabolic process//nucleobase-containing compound metabolic process//transcription, DNA-templated//cellular aromatic compound metabolic process//nitrogen compound metabolic process//biological_process//biosynthetic process//macromolecule biosynthetic process//regulation of biosynthetic process//cellular process//gene expression//regulation of gene expre…	GO:0005634//GO:0005622//GO:0005575//GO:0005623//GO:0043231//GO:0043226//GO:0043227//GO:0043229//GO:0044424//GO:0044464	nucleus//intracellular//cellular_component//cell//intracellular membrane-bounded organelle//organelle//membrane-bounded organelle//intracellular organelle//intracellular part//cell part	GO:0003677//GO:0046983//GO:0003700//GO:0003674//GO:0003676//GO:0005488//GO:0097159//GO:1901363//GO:0005515//GO:0140110	DNA binding//protein dimerization activity//DNA binding transcription factor activity//molecular_function//nucleic acid binding//binding//organic cyclic compound binding//heterocyclic compound binding//protein binding//transcription regulator activity
RchiOBHmChr2g0096691	diacylglycerol O-acyltransferase 2-like	Putative diacylglycerol O-acyltransferase	--	--	--	--	GO:0016747//GO:0003674//GO:0003824//GO:0016740//GO:0016746	transferase activity, transferring acyl groups other than amino-acyl groups//molecular_function//catalytic activity//transferase activity//transferase activity, transferring acyl groups
RchiOBHmChr3g0487941	DJ-1 homolog D-like	Putative lactoylglutathione lyase	--	--	--	--	--	--
RchiOBHmChr2g0085701	DNA (cytosine-5)-methyltransferase CMT3	Putative DNA (cytosine-5-)-methyltransferase	--	--	--	--	--	--
RchiOBHmChr4g0431211	DNA-binding storekeeper -related	Putative TRAM /LAG1 /CLN8 domain-containing protein	--	--	GO:0016021//GO:0005575//GO:0016020//GO:0031224//GO:0044425	integral component of membrane//cellular_component//membrane//intrinsic component of membrane//membrane part	--	--
RchiOBHmChr1g0326211	dynamin-related 4C-like	Putative dynamin central domain, dynamin, GTPase domain, GTPase effector domain, Dynamin superfamily	--	--	--	--	GO:0005525//GO:0003924//GO:0000166//GO:0001882//GO:0001883//GO:0003674//GO:0005488//GO:0017076//GO:0019001//GO:0032549//GO:0032550//GO:0032553//GO:0032555//GO:0032561//GO:0035639//GO:0036094//GO:0043167//GO:0043168//GO:0097159//GO:0097367//GO:1901265//GO:1901363//GO:0003824//GO:0017111//GO:0016462//GO:0016787//GO:0016817//GO:0016818	GTP binding//GTPase activity//nucleotide binding//nucleoside binding//purine nucleoside binding//molecular_function//binding//purine nucleotide binding//guanyl nucleotide binding//ribonucleoside binding//purine ribonucleoside binding//ribonucleotide binding//purine ribonucleotide binding//guanyl ribonucleotide binding//purine ribonucleoside triphosphate binding//small molecule binding//ion bindin…
RchiOBHmChr1g0327001	dynamin-related 4C-like	Putative dynamin central domain, dynamin, GTPase domain, GTPase effector domain, Dynamin superfamily	--	--	--	--	GO:0005525//GO:0003924//GO:0000166//GO:0001882//GO:0001883//GO:0003674//GO:0005488//GO:0017076//GO:0019001//GO:0032549//GO:0032550//GO:0032553//GO:0032555//GO:0032561//GO:0035639//GO:0036094//GO:0043167//GO:0043168//GO:0097159//GO:0097367//GO:1901265//GO:1901363//GO:0003824//GO:0017111//GO:0016462//GO:0016787//GO:0016817//GO:0016818	GTP binding//GTPase activity//nucleotide binding//nucleoside binding//purine nucleoside binding//molecular_function//binding//purine nucleotide binding//guanyl nucleotide binding//ribonucleoside binding//purine ribonucleoside binding//ribonucleotide binding//purine ribonucleotide binding//guanyl ribonucleotide binding//purine ribonucleoside triphosphate binding//small molecule binding//ion bindin…
RchiOBHmChr1g0327051	dynamin-related 4C-like	Putative dynamin central domain, dynamin, GTPase domain, GTPase effector domain, Dynamin superfamily	--	--	--	--	GO:0005525//GO:0003924//GO:0000166//GO:0001882//GO:0001883//GO:0003674//GO:0005488//GO:0017076//GO:0019001//GO:0032549//GO:0032550//GO:0032553//GO:0032555//GO:0032561//GO:0035639//GO:0036094//GO:0043167//GO:0043168//GO:0097159//GO:0097367//GO:1901265//GO:1901363//GO:0003824//GO:0017111//GO:0016462//GO:0016787//GO:0016817//GO:0016818	GTP binding//GTPase activity//nucleotide binding//nucleoside binding//purine nucleoside binding//molecular_function//binding//purine nucleotide binding//guanyl nucleotide binding//ribonucleoside binding//purine ribonucleoside binding//ribonucleotide binding//purine ribonucleotide binding//guanyl ribonucleotide binding//purine ribonucleoside triphosphate binding//small molecule binding//ion bindin…
RchiOBHmChr1g0327091	dynamin-related 4C-like	Putative dynamin central domain, dynamin, GTPase domain, GTPase effector domain, Dynamin superfamily	--	--	--	--	GO:0003924//GO:0005525//GO:0003674//GO:0003824//GO:0017111//GO:0016462//GO:0016787//GO:0016817//GO:0016818//GO:0000166//GO:0001882//GO:0001883//GO:0005488//GO:0017076//GO:0019001//GO:0032549//GO:0032550//GO:0032553//GO:0032555//GO:0032561//GO:0035639//GO:0036094//GO:0043167//GO:0043168//GO:0097159//GO:0097367//GO:1901265//GO:1901363	GTPase activity//GTP binding//molecular_function//catalytic activity//nucleoside-triphosphatase activity//pyrophosphatase activity//hydrolase activity//hydrolase activity, acting on acid anhydrides//hydrolase activity, acting on acid anhydrides, in phosphorus-containing anhydrides//nucleotide binding//nucleoside binding//purine nucleoside binding//binding//purine nucleotide binding//guanyl nucleo…
RchiOBHmChr1g0327111	dynamin-related 4C-like	Putative dynamin central domain, dynamin, GTPase domain, GTPase effector domain, Dynamin superfamily	--	--	--	--	GO:0005525//GO:0003924//GO:0000166//GO:0001882//GO:0001883//GO:0003674//GO:0005488//GO:0017076//GO:0019001//GO:0032549//GO:0032550//GO:0032553//GO:0032555//GO:0032561//GO:0035639//GO:0036094//GO:0043167//GO:0043168//GO:0097159//GO:0097367//GO:1901265//GO:1901363//GO:0003824//GO:0017111//GO:0016462//GO:0016787//GO:0016817//GO:0016818	GTP binding//GTPase activity//nucleotide binding//nucleoside binding//purine nucleoside binding//molecular_function//binding//purine nucleotide binding//guanyl nucleotide binding//ribonucleoside binding//purine ribonucleoside binding//ribonucleotide binding//purine ribonucleotide binding//guanyl ribonucleotide binding//purine ribonucleoside triphosphate binding//small molecule binding//ion bindin…
RchiOBHmChr5g0001791	E3 ubiquitin- ligase COP1	Putative transcription factor WD40-like family	--	--	--	--	GO:0005515//GO:0003674//GO:0005488	protein binding//molecular_function//binding
RchiOBHmChr2g0173441	E3 ubiquitin- ligase RGLG2	Putative transcription factor C2H2 family	--	--	--	--	--	--
RchiOBHmChr5g0023161	E3 ubiquitin- ligase RGLG2 isoform X1	Putative transcription factor C2H2 family	--	--	--	--	--	--
RchiOBHmChr1g0368011	E3 ubiquitin- ligase RING1-like	Putative aminoacyltransferase, E1 ubiquitin-activating enzyme	--	--	--	--	GO:0005515//GO:0008270//GO:0003674//GO:0005488//GO:0046872//GO:0043167//GO:0043169//GO:0046914	protein binding//zinc ion binding//molecular_function//binding//metal ion binding//ion binding//cation binding//transition metal ion binding
RchiOBHmChr1g0343261	ECERIFERUM 1-like	Putative aldehyde oxygenase (deformylating)	GO:0006633//GO:0055114//GO:0008152//GO:0006082//GO:0006629//GO:0006631//GO:0008150//GO:0008610//GO:0009058//GO:0009987//GO:0016053//GO:0019752//GO:0032787//GO:0043436//GO:0044237//GO:0044238//GO:0044249//GO:0044255//GO:0044281//GO:0044283//GO:0046394//GO:0071704//GO:0072330//GO:1901576	fatty acid biosynthetic process//oxidation-reduction process//metabolic process//organic acid metabolic process//lipid metabolic process//fatty acid metabolic process//biological_process//lipid biosynthetic process//biosynthetic process//cellular process//organic acid biosynthetic process//carboxylic acid metabolic process//monocarboxylic acid metabolic process//oxoacid metabolic process//cellula…	--	--	GO:0005506//GO:0016491//GO:0003674//GO:0005488//GO:0046872//GO:0043167//GO:0043169//GO:0046914//GO:0003824	iron ion binding//oxidoreductase activity//molecular_function//binding//metal ion binding//ion binding//cation binding//transition metal ion binding//catalytic activity
RchiOBHmChr1g0343301	ECERIFERUM 1-like	Putative aldehyde oxygenase (deformylating)	GO:0006633//GO:0055114//GO:0008152//GO:0006082//GO:0006629//GO:0006631//GO:0008150//GO:0008610//GO:0009058//GO:0009987//GO:0016053//GO:0019752//GO:0032787//GO:0043436//GO:0044237//GO:0044238//GO:0044249//GO:0044255//GO:0044281//GO:0044283//GO:0046394//GO:0071704//GO:0072330//GO:1901576	fatty acid biosynthetic process//oxidation-reduction process//metabolic process//organic acid metabolic process//lipid metabolic process//fatty acid metabolic process//biological_process//lipid biosynthetic process//biosynthetic process//cellular process//organic acid biosynthetic process//carboxylic acid metabolic process//monocarboxylic acid metabolic process//oxoacid metabolic process//cellula…	--	--	GO:0005506//GO:0016491//GO:0003674//GO:0005488//GO:0046872//GO:0043167//GO:0043169//GO:0046914//GO:0003824	iron ion binding//oxidoreductase activity//molecular_function//binding//metal ion binding//ion binding//cation binding//transition metal ion binding//catalytic activity
RchiOBHmChr1g0343371	ECERIFERUM 1-like	Putative aldehyde oxygenase (deformylating)	GO:0006633//GO:0055114//GO:0008152//GO:0006082//GO:0006629//GO:0006631//GO:0008150//GO:0008610//GO:0009058//GO:0009987//GO:0016053//GO:0019752//GO:0032787//GO:0043436//GO:0044237//GO:0044238//GO:0044249//GO:0044255//GO:0044281//GO:0044283//GO:0046394//GO:0071704//GO:0072330//GO:1901576	fatty acid biosynthetic process//oxidation-reduction process//metabolic process//organic acid metabolic process//lipid metabolic process//fatty acid metabolic process//biological_process//lipid biosynthetic process//biosynthetic process//cellular process//organic acid biosynthetic process//carboxylic acid metabolic process//monocarboxylic acid metabolic process//oxoacid metabolic process//cellula…	--	--	GO:0005506//GO:0016491//GO:0003674//GO:0005488//GO:0046872//GO:0043167//GO:0043169//GO:0046914//GO:0003824	iron ion binding//oxidoreductase activity//molecular_function//binding//metal ion binding//ion binding//cation binding//transition metal ion binding//catalytic activity
RchiOBHmChr1g0343691	ECERIFERUM 1-like	Putative aldehyde oxygenase (deformylating)	GO:0006633//GO:0055114//GO:0008152//GO:0006082//GO:0006629//GO:0006631//GO:0008150//GO:0008610//GO:0009058//GO:0009987//GO:0016053//GO:0019752//GO:0032787//GO:0043436//GO:0044237//GO:0044238//GO:0044249//GO:0044255//GO:0044281//GO:0044283//GO:0046394//GO:0071704//GO:0072330//GO:1901576	fatty acid biosynthetic process//oxidation-reduction process//metabolic process//organic acid metabolic process//lipid metabolic process//fatty acid metabolic process//biological_process//lipid biosynthetic process//biosynthetic process//cellular process//organic acid biosynthetic process//carboxylic acid metabolic process//monocarboxylic acid metabolic process//oxoacid metabolic process//cellula…	--	--	GO:0005506//GO:0016491//GO:0003674//GO:0005488//GO:0046872//GO:0043167//GO:0043169//GO:0046914//GO:0003824	iron ion binding//oxidoreductase activity//molecular_function//binding//metal ion binding//ion binding//cation binding//transition metal ion binding//catalytic activity
RchiOBHmChr1g0343791	ECERIFERUM 1-like	Putative aldehyde oxygenase (deformylating)	GO:0006633//GO:0055114//GO:0008152//GO:0006082//GO:0006629//GO:0006631//GO:0008150//GO:0008610//GO:0009058//GO:0009987//GO:0016053//GO:0019752//GO:0032787//GO:0043436//GO:0044237//GO:0044238//GO:0044249//GO:0044255//GO:0044281//GO:0044283//GO:0046394//GO:0071704//GO:0072330//GO:1901576	fatty acid biosynthetic process//oxidation-reduction process//metabolic process//organic acid metabolic process//lipid metabolic process//fatty acid metabolic process//biological_process//lipid biosynthetic process//biosynthetic process//cellular process//organic acid biosynthetic process//carboxylic acid metabolic process//monocarboxylic acid metabolic process//oxoacid metabolic process//cellula…	--	--	GO:0005506//GO:0016491//GO:0003674//GO:0005488//GO:0046872//GO:0043167//GO:0043169//GO:0046914//GO:0003824	iron ion binding//oxidoreductase activity//molecular_function//binding//metal ion binding//ion binding//cation binding//transition metal ion binding//catalytic activity
RchiOBHmChr3g0451351	ECERIFERUM 26-like	Putative shikimate O-hydroxycinnamoyltransferase	--	--	--	--	GO:0016747//GO:0003674//GO:0003824//GO:0016740//GO:0016746	transferase activity, transferring acyl groups other than amino-acyl groups//molecular_function//catalytic activity//transferase activity//transferase activity, transferring acyl groups
RchiOBHmChr5g0075591	Embryo defective 1303	hypothetical protein	--	--	--	--	--	--
RchiOBHmChr2g0097671	endochitinase-like	Putative chitinase	GO:0006032//GO:0016998//GO:0008152//GO:0006022//GO:0006026//GO:0006030//GO:0006040//GO:0006807//GO:0008150//GO:0009056//GO:0009057//GO:0009987//GO:0017144//GO:0042737//GO:0043170//GO:0044237//GO:0044248//GO:0046348//GO:0071704//GO:1901071//GO:1901072//GO:1901135//GO:1901136//GO:1901564//GO:1901565//GO:1901575//GO:0044036//GO:0044260//GO:0071554	chitin catabolic process//cell wall macromolecule catabolic process//metabolic process//aminoglycan metabolic process//aminoglycan catabolic process//chitin metabolic process//amino sugar metabolic process//nitrogen compound metabolic process//biological_process//catabolic process//macromolecule catabolic process//cellular process//drug metabolic process//drug catabolic process//macromolecule met…	--	--	GO:0004568//GO:0003674//GO:0003824//GO:0004553//GO:0016787//GO:0016798	chitinase activity//molecular_function//catalytic activity//hydrolase activity, hydrolyzing O-glycosyl compounds//hydrolase activity//hydrolase activity, acting on glycosyl bonds
RchiOBHmChr5g0006751	endonuclease 1	Putative nuclease S(1)	GO:0006308//GO:0008152//GO:0006139//GO:0006259//GO:0006725//GO:0006807//GO:0008150//GO:0009056//GO:0009057//GO:0009987//GO:0019439//GO:0034641//GO:0034655//GO:0043170//GO:0044237//GO:0044238//GO:0044248//GO:0044260//GO:0044265//GO:0044270//GO:0046483//GO:0046700//GO:0071704//GO:0090304//GO:1901360//GO:1901361//GO:1901575	DNA catabolic process//metabolic process//nucleobase-containing compound metabolic process//DNA metabolic process//cellular aromatic compound metabolic process//nitrogen compound metabolic process//biological_process//catabolic process//macromolecule catabolic process//cellular process//aromatic compound catabolic process//cellular nitrogen compound metabolic process//nucleobase-containing compou…	--	--	GO:0016788//GO:0003676//GO:0004519//GO:0003674//GO:0003824//GO:0016787//GO:0005488//GO:0097159//GO:1901363//GO:0004518	hydrolase activity, acting on ester bonds//nucleic acid binding//endonuclease activity//molecular_function//catalytic activity//hydrolase activity//binding//organic cyclic compound binding//heterocyclic compound binding//nuclease activity
RchiOBHmChr5g0023471	ent-kaur-16-ene chloroplastic-like	Putative ent-kaurene synthase	GO:0008152//GO:0008150	metabolic process//biological_process	--	--	GO:0010333//GO:0016829//GO:0000287//GO:0003674//GO:0003824//GO:0016835//GO:0016838//GO:0005488//GO:0046872//GO:0043167//GO:0043169	terpene synthase activity//lyase activity//magnesium ion binding//molecular_function//catalytic activity//carbon-oxygen lyase activity//carbon-oxygen lyase activity, acting on phosphates//binding//metal ion binding//ion binding//cation binding
RchiOBHmChr2g0088191	equilibrative nucleotide transporter 8-like	Putative equilibrative nucleoside transporter	GO:0006810//GO:0008150//GO:0051179//GO:0051234	transport//biological_process//localization//establishment of localization	GO:0016021//GO:0005575//GO:0016020//GO:0031224//GO:0044425	integral component of membrane//cellular_component//membrane//intrinsic component of membrane//membrane part	GO:0005337//GO:0003674//GO:0005215//GO:0022857//GO:0015932//GO:1901505	nucleoside transmembrane transporter activity//molecular_function//transporter activity//transmembrane transporter activity//nucleobase-containing compound transmembrane transporter activity//carbohydrate derivative transmembrane transporter activity
RchiOBHmChr2g0136391	eukaryotic translation initiation factor 1A	Putative translation initiation factor 1A (eIF-1A), RNA-binding domain, S1, IF1 type	GO:0006413//GO:0008152//GO:0006412//GO:0006518//GO:0006807//GO:0008150//GO:0009058//GO:0009059//GO:0009987//GO:0010467//GO:0019538//GO:0034641//GO:0034645//GO:0043043//GO:0043170//GO:0043603//GO:0043604//GO:0044237//GO:0044238//GO:0044249//GO:0044260//GO:0044267//GO:0044271//GO:0071704//GO:1901564//GO:1901566//GO:1901576	translational initiation//metabolic process//translation//peptide metabolic process//nitrogen compound metabolic process//biological_process//biosynthetic process//macromolecule biosynthetic process//cellular process//gene expression//protein metabolic process//cellular nitrogen compound metabolic process//cellular macromolecule biosynthetic process//peptide biosynthetic process//macromolecule me…	--	--	GO:0003723//GO:0003743//GO:0003674//GO:0003676//GO:0005488//GO:0097159//GO:1901363//GO:0008135	RNA binding//translation initiation factor activity//molecular_function//nucleic acid binding//binding//organic cyclic compound binding//heterocyclic compound binding//translation factor activity, RNA binding
RchiOBHmChr4g0439541	expansin 4 family	Putative expansin /Lol pI	--	--	--	--	--	--
RchiOBHmChr1g0372131	expansin A10	Putative expansin /Lol pI	--	--	--	--	--	--
RchiOBHmChr2g0167701	expansin S1 precursor family	Putative expansin /Lol pI	--	--	--	--	--	--
RchiOBHmChr5g0072761	expansin-A4-like precursor	Putative expansin /Lol pI	--	--	--	--	--	--
RchiOBHmChr5g0006291	external alternative NAD(P)H-ubiquinone oxidoreductase mitochondrial	Putative NADH:ubiquinone reductase (non-electrogenic)	GO:0055114//GO:0008152//GO:0008150	oxidation-reduction process//metabolic process//biological_process	--	--	GO:0016491//GO:0003674//GO:0003824	oxidoreductase activity//molecular_function//catalytic activity
RchiOBHmChr2g0155911	fasciclin-like arabinogalactan 2	Putative fasciclin-like arabinogalactan protein	--	--	--	--	--	--
RchiOBHmChr2g0123671	fatty acid amide hydrolase-like	Putative hydrolase	--	--	--	--	--	--
RchiOBHmChr3g0478781	fatty acyl- reductase 2	Putative oxidoreductase	--	--	--	--	GO:0080019//GO:0003674//GO:0003824//GO:0016491//GO:0016620//GO:0016903	fatty-acyl-CoA reductase (alcohol-forming) activity//molecular_function//catalytic activity//oxidoreductase activity//oxidoreductase activity, acting on the aldehyde or oxo group of donors, NAD or NADP as acceptor//oxidoreductase activity, acting on the aldehyde or oxo group of donors
RchiOBHmChr5g0043321	fatty acyl- reductase 3-like	Putative oxidoreductase	--	--	--	--	GO:0080019//GO:0003674//GO:0003824//GO:0016491//GO:0016620//GO:0016903	fatty-acyl-CoA reductase (alcohol-forming) activity//molecular_function//catalytic activity//oxidoreductase activity//oxidoreductase activity, acting on the aldehyde or oxo group of donors, NAD or NADP as acceptor//oxidoreductase activity, acting on the aldehyde or oxo group of donors
RchiOBHmChr4g0430081	F-box only 6	Putative F-box domain, galactose oxidase /kelch, beta-propeller, galactose oxidase, beta-propeller	--	--	--	--	GO:0005515//GO:0003674//GO:0005488	protein binding//molecular_function//binding
RchiOBHmChr2g0099331	ferredoxin--NADP leaf chloroplastic	Putative oxidoreductase	GO:0055114//GO:0008152//GO:0008150	oxidation-reduction process//metabolic process//biological_process	--	--	GO:0016491//GO:0003674//GO:0003824	oxidoreductase activity//molecular_function//catalytic activity
RchiOBHmChr4g0447301	ferredoxin-thioredoxin variable chain	Putative ferredoxin:thioredoxin reductase	GO:0015979//GO:0008152//GO:0008150//GO:0009987//GO:0044237	photosynthesis//metabolic process//biological_process//cellular process//cellular metabolic process	--	--	--	--
RchiOBHmChr2g0099421	flavanone 3-hydroxylase	Naringenin,2-oxoglutarate 3-dioxygenase	GO:0055114//GO:0008152//GO:0008150	oxidation-reduction process//metabolic process//biological_process	--	--	GO:0016491//GO:0003674//GO:0003824	oxidoreductase activity//molecular_function//catalytic activity
RchiOBHmChr2g0095261	flavonoid 3 -monooxygenase-like	Putative flavonoid 3',5'-hydroxylase	GO:0055114//GO:0008152//GO:0008150	oxidation-reduction process//metabolic process//biological_process	--	--	GO:0005506//GO:0016705//GO:0020037//GO:0003674//GO:0005488//GO:0046872//GO:0043167//GO:0043169//GO:0046914//GO:0003824//GO:0016491//GO:0046906//GO:0048037//GO:0097159//GO:1901363	iron ion binding//oxidoreductase activity, acting on paired donors, with incorporation or reduction of molecular oxygen//heme binding//molecular_function//binding//metal ion binding//ion binding//cation binding//transition metal ion binding//catalytic activity//oxidoreductase activity//tetrapyrrole binding//cofactor binding//organic cyclic compound binding//heterocyclic compound binding
RchiOBHmChr4g0393101	flavonoid 3-O-glucosyltransferase-like	Putative flavonol 3-O-glucosyltransferase	GO:0008152//GO:0008150	metabolic process//biological_process	--	--	GO:0016758//GO:0003674//GO:0003824//GO:0016740//GO:0016757	transferase activity, transferring hexosyl groups//molecular_function//catalytic activity//transferase activity//transferase activity, transferring glycosyl groups
RchiOBHmChr2g0100071	floral homeotic DEFICIENS-like isoform X2	Putative transcription factor MADS-MIKC family	GO:0006355//GO:0008152//GO:0006139//GO:0006351//GO:0006725//GO:0006807//GO:0008150//GO:0009058//GO:0009059//GO:0009889//GO:0009987//GO:0010467//GO:0010468//GO:0010556//GO:0016070//GO:0018130//GO:0019219//GO:0019222//GO:0019438//GO:0031323//GO:0031326//GO:0032774//GO:0034641//GO:0034645//GO:0034654//GO:0043170//GO:0044237//GO:0044238//GO:0044249//GO:0044260//GO:0044271//GO:0046483//GO:0050789//GO:…	regulation of transcription, DNA-templated//metabolic process//nucleobase-containing compound metabolic process//transcription, DNA-templated//cellular aromatic compound metabolic process//nitrogen compound metabolic process//biological_process//biosynthetic process//macromolecule biosynthetic process//regulation of biosynthetic process//cellular process//gene expression//regulation of gene expre…	GO:0005634//GO:0005622//GO:0005575//GO:0005623//GO:0043231//GO:0043226//GO:0043227//GO:0043229//GO:0044424//GO:0044464	nucleus//intracellular//cellular_component//cell//intracellular membrane-bounded organelle//organelle//membrane-bounded organelle//intracellular organelle//intracellular part//cell part	GO:0003700//GO:0003677//GO:0046983//GO:0003674//GO:0140110//GO:0003676//GO:0005488//GO:0097159//GO:1901363//GO:0005515	DNA binding transcription factor activity//DNA binding//protein dimerization activity//molecular_function//transcription regulator activity//nucleic acid binding//binding//organic cyclic compound binding//heterocyclic compound binding//protein binding
RchiOBHmChr5g0063581	Forkhead box	hypothetical protein	--	--	--	--	--	--
RchiOBHmChr2g0107731	formin 6	Putative formin, FH2 domain-containing protein	--	--	--	--	--	--
RchiOBHmChr3g0484131	fumarylacetoacetase	Putative fumarylacetoacetase	GO:0008152//GO:0009072//GO:0008150//GO:0006082//GO:0006520//GO:0006725//GO:0006807//GO:0009987//GO:0019752//GO:0043436//GO:0044237//GO:0044238//GO:0044281//GO:0071704//GO:1901360//GO:1901564	metabolic process//aromatic amino acid family metabolic process//biological_process//organic acid metabolic process//cellular amino acid metabolic process//cellular aromatic compound metabolic process//nitrogen compound metabolic process//cellular process//carboxylic acid metabolic process//oxoacid metabolic process//cellular metabolic process//primary metabolic process//small molecule metabolic …	--	--	GO:0003824//GO:0004334//GO:0003674//GO:0016787//GO:0016822//GO:0016823	catalytic activity//fumarylacetoacetase activity//molecular_function//hydrolase activity//hydrolase activity, acting on acid carbon-carbon bonds//hydrolase activity, acting on acid carbon-carbon bonds, in ketonic substances
RchiOBHmChr1g0328471	gag-pol poly	Putative RNA-directed DNA polymerase	GO:0015074//GO:0008152//GO:0006139//GO:0006259//GO:0006725//GO:0006807//GO:0008150//GO:0009987//GO:0034641//GO:0043170//GO:0044237//GO:0044238//GO:0044260//GO:0046483//GO:0071704//GO:0090304//GO:1901360	DNA integration//metabolic process//nucleobase-containing compound metabolic process//DNA metabolic process//cellular aromatic compound metabolic process//nitrogen compound metabolic process//biological_process//cellular process//cellular nitrogen compound metabolic process//macromolecule metabolic process//cellular metabolic process//primary metabolic process//cellular macromolecule metabolic pr…	--	--	GO:0003676//GO:0003674//GO:0005488//GO:0097159//GO:1901363	nucleic acid binding//molecular_function//binding//organic cyclic compound binding//heterocyclic compound binding
RchiOBHmChr5g0019591	GDP-fucose O-fucosyltransferase 1 isoform 1	Putative peptide-O-fucosyltransferase	--	--	--	--	--	--
RchiOBHmChr2g0141171	GDSL esterase lipase APG-like	Putative triacylglycerol lipase	--	--	--	--	GO:0016788//GO:0003674//GO:0003824//GO:0016787	hydrolase activity, acting on ester bonds//molecular_function//catalytic activity//hydrolase activity
RchiOBHmChr3g0472731	GDSL esterase lipase At5g03610-like	Putative acetylajmaline esterase	--	--	--	--	GO:0016788//GO:0003674//GO:0003824//GO:0016787	hydrolase activity, acting on ester bonds//molecular_function//catalytic activity//hydrolase activity
RchiOBHmChr5g0012531	GDSL esterase lipase At5g45670-like	Putative triacylglycerol lipase	--	--	--	--	GO:0016788//GO:0003674//GO:0003824//GO:0016787	hydrolase activity, acting on ester bonds//molecular_function//catalytic activity//hydrolase activity
RchiOBHmChr5g0010151	GDSL esterase lipase At5g45920	Putative SGNH hydrolase-type esterase domain-containing protein	--	--	--	--	--	--
RchiOBHmChr1g0370111	GDSL esterase lipase CPRD49	Putative SGNH hydrolase-type esterase domain-containing protein	--	--	--	--	GO:0016788//GO:0003674//GO:0003824//GO:0016787	hydrolase activity, acting on ester bonds//molecular_function//catalytic activity//hydrolase activity
RchiOBHmChr2g0102671	geranylgeranyl pyrophosphate chloroplastic-like	Putative geranylgeranyl diphosphate synthase	GO:0008299//GO:0008152//GO:0006629//GO:0006720//GO:0008150//GO:0008610//GO:0009058//GO:0009987//GO:0044237//GO:0044238//GO:0044249//GO:0044255//GO:0071704//GO:1901576	isoprenoid biosynthetic process//metabolic process//lipid metabolic process//isoprenoid metabolic process//biological_process//lipid biosynthetic process//biosynthetic process//cellular process//cellular metabolic process//primary metabolic process//cellular biosynthetic process//cellular lipid metabolic process//organic substance metabolic process//organic substance biosynthetic process	--	--	--	--
RchiOBHmChr3g0458991	germin 5-1	Putative germin	--	--	--	--	GO:0045735//GO:0003674	nutrient reservoir activity//molecular_function
RchiOBHmChr4g0438481	glucan endo-1,3-beta-glucosidase At1g69295	Putative X8 domain-containing protein	--	--	--	--	--	--
RchiOBHmChr2g0155241	glucose-1-phosphate adenylyltransferase small subunit chloroplastic	Putative glucose-1-phosphate adenylyltransferase	GO:0009058//GO:0008152//GO:0008150	biosynthetic process//metabolic process//biological_process	--	--	GO:0016779//GO:0003674//GO:0003824//GO:0016740//GO:0016772	nucleotidyltransferase activity//molecular_function//catalytic activity//transferase activity//transferase activity, transferring phosphorus-containing groups
RchiOBHmChr2g0174331	glucose-6-phosphate 1- cytoplasmic isoform 2	Putative glucose-6-phosphate dehydrogenase (NADP(+))	GO:0006006//GO:0055114//GO:0008152//GO:0005975//GO:0005996//GO:0008150//GO:0019318//GO:0044238//GO:0044281//GO:0071704	glucose metabolic process//oxidation-reduction process//metabolic process//carbohydrate metabolic process//monosaccharide metabolic process//biological_process//hexose metabolic process//primary metabolic process//small molecule metabolic process//organic substance metabolic process	--	--	GO:0004345//GO:0050661//GO:0003674//GO:0003824//GO:0016491//GO:0016614//GO:0016616//GO:0000166//GO:0005488//GO:0036094//GO:0048037//GO:0050662//GO:0097159//GO:1901265//GO:1901363	glucose-6-phosphate dehydrogenase activity//NADP binding//molecular_function//catalytic activity//oxidoreductase activity//oxidoreductase activity, acting on CH-OH group of donors//oxidoreductase activity, acting on the CH-OH group of donors, NAD or NADP as acceptor//nucleotide binding//binding//small molecule binding//cofactor binding//coenzyme binding//organic cyclic compound binding//nucleosid…
RchiOBHmChr4g0403911	GLUTAMINE DUMPER 3	hypothetical protein	--	--	--	--	--	--
RchiOBHmChr2g0150111	glutamyl-tRNA reductase-binding chloroplastic	Putative FMN-binding split barrel	GO:0055114//GO:0008152//GO:0008150	oxidation-reduction process//metabolic process//biological_process	--	--	GO:0010181//GO:0016491//GO:0000166//GO:0003674//GO:0005488//GO:0032553//GO:0036094//GO:0043167//GO:0043168//GO:0048037//GO:0050662//GO:0097159//GO:0097367//GO:1901265//GO:1901363//GO:0003824	FMN binding//oxidoreductase activity//nucleotide binding//molecular_function//binding//ribonucleotide binding//small molecule binding//ion binding//anion binding//cofactor binding//coenzyme binding//organic cyclic compound binding//carbohydrate derivative binding//nucleoside phosphate binding//heterocyclic compound binding//catalytic activity
RchiOBHmChr3g0497041	glutamyl-tRNA reductase-binding chloroplastic	Putative FMN-binding split barrel	GO:0055114//GO:0008152//GO:0008150	oxidation-reduction process//metabolic process//biological_process	--	--	GO:0010181//GO:0016491//GO:0000166//GO:0003674//GO:0005488//GO:0032553//GO:0036094//GO:0043167//GO:0043168//GO:0048037//GO:0050662//GO:0097159//GO:0097367//GO:1901265//GO:1901363//GO:0003824	FMN binding//oxidoreductase activity//nucleotide binding//molecular_function//binding//ribonucleotide binding//small molecule binding//ion binding//anion binding//cofactor binding//coenzyme binding//organic cyclic compound binding//carbohydrate derivative binding//nucleoside phosphate binding//heterocyclic compound binding//catalytic activity
RchiOBHmChr3g0476541	Glutaredoxin family	Putative thioredoxin-like protein	GO:0045454//GO:0008150//GO:0009987//GO:0019725//GO:0042592//GO:0050789//GO:0050794//GO:0065007//GO:0065008	cell redox homeostasis//biological_process//cellular process//cellular homeostasis//homeostatic process//regulation of biological process//regulation of cellular process//biological regulation//regulation of biological quality	--	--	GO:0009055//GO:0015035//GO:0003674//GO:0003824//GO:0016491//GO:0015036//GO:0016667	electron transfer activity//protein disulfide oxidoreductase activity//molecular_function//catalytic activity//oxidoreductase activity//disulfide oxidoreductase activity//oxidoreductase activity, acting on a sulfur group of donors
RchiOBHmChr1g0364661	glutathione S-transferase L3	Putative glutathione transferase	--	--	--	--	GO:0005515//GO:0003674//GO:0005488	protein binding//molecular_function//binding
RchiOBHmChr3g0463591	glycerol-3-phosphate 2-O-acyltransferase 6	Putative transferase	GO:0008152//GO:0008150	metabolic process//biological_process	--	--	GO:0016746//GO:0003674//GO:0003824//GO:0016740	transferase activity, transferring acyl groups//molecular_function//catalytic activity//transferase activity
RchiOBHmChr4g0406201	glycine-rich family	hypothetical protein	--	--	--	--	--	--
RchiOBHmChr1g0336981	glycosyltransferase family 64 C5	Putative hexosyltransferase	GO:0006024//GO:0015012//GO:0008152//GO:0006022//GO:0006023//GO:0006807//GO:0008150//GO:0009058//GO:0009059//GO:0030203//GO:0043170//GO:0071704//GO:1901135//GO:1901137//GO:1901564//GO:1901566//GO:1901576//GO:0006029//GO:0009100//GO:0009101//GO:0009987//GO:0019538//GO:0030166//GO:0030201//GO:0034645//GO:0044237//GO:0044238//GO:0044249//GO:0044260	glycosaminoglycan biosynthetic process//heparan sulfate proteoglycan biosynthetic process//metabolic process//aminoglycan metabolic process//aminoglycan biosynthetic process//nitrogen compound metabolic process//biological_process//biosynthetic process//macromolecule biosynthetic process//glycosaminoglycan metabolic process//macromolecule metabolic process//organic substance metabolic process//ca…	GO:0016021//GO:0005575//GO:0016020//GO:0031224//GO:0044425	integral component of membrane//cellular_component//membrane//intrinsic component of membrane//membrane part	--	--
RchiOBHmChr5g0023071	GMP synthase [glutamine-hydrolyzing]	Putative DNA-3-methyladenine glycosylase I	GO:0006284//GO:0006281//GO:0008152//GO:0006139//GO:0006259//GO:0006725//GO:0006807//GO:0006950//GO:0006974//GO:0008150//GO:0009987//GO:0033554//GO:0034641//GO:0043170//GO:0044237//GO:0044238//GO:0044260//GO:0046483//GO:0050896//GO:0051716//GO:0071704//GO:0090304//GO:1901360	base-excision repair//DNA repair//metabolic process//nucleobase-containing compound metabolic process//DNA metabolic process//cellular aromatic compound metabolic process//nitrogen compound metabolic process//response to stress//cellular response to DNA damage stimulus//biological_process//cellular process//cellular response to stress//cellular nitrogen compound metabolic process//macromolecule m…	--	--	GO:0008725//GO:0003824//GO:0003674//GO:0003905//GO:0019104//GO:0016787//GO:0016798//GO:0016799//GO:0043733//GO:0140097	DNA-3-methyladenine glycosylase activity//catalytic activity//molecular_function//alkylbase DNA N-glycosylase activity//DNA N-glycosylase activity//hydrolase activity//hydrolase activity, acting on glycosyl bonds//hydrolase activity, hydrolyzing N-glycosyl compounds//DNA-3-methylbase glycosylase activity//catalytic activity, acting on DNA
RchiOBHmChr2g0108031	GRAS family transcription factor	Putative transcription factor GRAS family	--	--	--	--	--	--
RchiOBHmChr2g0119981	G-type lectin S-receptor-like serine threonine- kinase At1g11410	Putative protein kinase RLK-Pelle-DLSV family	GO:0006468//GO:0048544//GO:0008152//GO:0006464//GO:0006793//GO:0006796//GO:0006807//GO:0008150//GO:0009987//GO:0016310//GO:0019538//GO:0036211//GO:0043170//GO:0043412//GO:0044237//GO:0044238//GO:0044260//GO:0044267//GO:0071704//GO:1901564//GO:0000003//GO:0007154//GO:0008037//GO:0009856//GO:0009875//GO:0022414//GO:0032501//GO:0044706//GO:0051704	protein phosphorylation//recognition of pollen//metabolic process//cellular protein modification process//phosphorus metabolic process//phosphate-containing compound metabolic process//nitrogen compound metabolic process//biological_process//cellular process//phosphorylation//protein metabolic process//protein modification process//macromolecule metabolic process//macromolecule modification//cell…	--	--	GO:0004672//GO:0003674//GO:0003824//GO:0016301//GO:0016740//GO:0016772//GO:0016773//GO:0140096	protein kinase activity//molecular_function//catalytic activity//kinase activity//transferase activity//transferase activity, transferring phosphorus-containing groups//phosphotransferase activity, alcohol group as acceptor//catalytic activity, acting on a protein
RchiOBHmChr2g0120061	G-type lectin S-receptor-like serine threonine- kinase At1g11410	Putative protein kinase RLK-Pelle-DLSV family	GO:0006468//GO:0048544//GO:0008152//GO:0006464//GO:0006793//GO:0006796//GO:0006807//GO:0008150//GO:0009987//GO:0016310//GO:0019538//GO:0036211//GO:0043170//GO:0043412//GO:0044237//GO:0044238//GO:0044260//GO:0044267//GO:0071704//GO:1901564//GO:0000003//GO:0007154//GO:0008037//GO:0009856//GO:0009875//GO:0022414//GO:0032501//GO:0044706//GO:0051704	protein phosphorylation//recognition of pollen//metabolic process//cellular protein modification process//phosphorus metabolic process//phosphate-containing compound metabolic process//nitrogen compound metabolic process//biological_process//cellular process//phosphorylation//protein metabolic process//protein modification process//macromolecule metabolic process//macromolecule modification//cell…	--	--	GO:0004672//GO:0004674//GO:0003674//GO:0003824//GO:0016301//GO:0016740//GO:0016772//GO:0016773//GO:0140096	protein kinase activity//protein serine/threonine kinase activity//molecular_function//catalytic activity//kinase activity//transferase activity//transferase activity, transferring phosphorus-containing groups//phosphotransferase activity, alcohol group as acceptor//catalytic activity, acting on a protein
RchiOBHmChr5g0004871	G-type lectin S-receptor-like serine threonine- kinase At1g11410	Putative protein kinase RLK-Pelle-DLSV family	GO:0006468//GO:0048544//GO:0008152//GO:0006464//GO:0006793//GO:0006796//GO:0006807//GO:0008150//GO:0009987//GO:0016310//GO:0019538//GO:0036211//GO:0043170//GO:0043412//GO:0044237//GO:0044238//GO:0044260//GO:0044267//GO:0071704//GO:1901564//GO:0000003//GO:0007154//GO:0008037//GO:0009856//GO:0009875//GO:0022414//GO:0032501//GO:0044706//GO:0051704	protein phosphorylation//recognition of pollen//metabolic process//cellular protein modification process//phosphorus metabolic process//phosphate-containing compound metabolic process//nitrogen compound metabolic process//biological_process//cellular process//phosphorylation//protein metabolic process//protein modification process//macromolecule metabolic process//macromolecule modification//cell…	--	--	GO:0004674//GO:0004672//GO:0003674//GO:0003824//GO:0016301//GO:0016740//GO:0016772//GO:0016773//GO:0140096	protein serine/threonine kinase activity//protein kinase activity//molecular_function//catalytic activity//kinase activity//transferase activity//transferase activity, transferring phosphorus-containing groups//phosphotransferase activity, alcohol group as acceptor//catalytic activity, acting on a protein
RchiOBHmChr1g0326521	G-type lectin S-receptor-like serine threonine- kinase At4g27290	Putative protein kinase RLK-Pelle-DLSV family	GO:0048544//GO:0006468//GO:0000003//GO:0007154//GO:0008037//GO:0008150//GO:0009856//GO:0009875//GO:0009987//GO:0022414//GO:0032501//GO:0044706//GO:0051704//GO:0008152//GO:0006464//GO:0006793//GO:0006796//GO:0006807//GO:0016310//GO:0019538//GO:0036211//GO:0043170//GO:0043412//GO:0044237//GO:0044238//GO:0044260//GO:0044267//GO:0071704//GO:1901564	recognition of pollen//protein phosphorylation//reproduction//cell communication//cell recognition//biological_process//pollination//pollen-pistil interaction//cellular process//reproductive process//multicellular organismal process//multi-multicellular organism process//multi-organism process//metabolic process//cellular protein modification process//phosphorus metabolic process//phosphate-conta…	--	--	GO:0004672//GO:0003674//GO:0003824//GO:0016301//GO:0016740//GO:0016772//GO:0016773//GO:0140096	protein kinase activity//molecular_function//catalytic activity//kinase activity//transferase activity//transferase activity, transferring phosphorus-containing groups//phosphotransferase activity, alcohol group as acceptor//catalytic activity, acting on a protein
RchiOBHmChr5g0024971	G-type lectin S-receptor-like serine threonine- kinase CES101	Putative protein kinase RLK-Pelle-DLSV family	GO:0006468//GO:0008152//GO:0006464//GO:0006793//GO:0006796//GO:0006807//GO:0008150//GO:0009987//GO:0016310//GO:0019538//GO:0036211//GO:0043170//GO:0043412//GO:0044237//GO:0044238//GO:0044260//GO:0044267//GO:0071704//GO:1901564	protein phosphorylation//metabolic process//cellular protein modification process//phosphorus metabolic process//phosphate-containing compound metabolic process//nitrogen compound metabolic process//biological_process//cellular process//phosphorylation//protein metabolic process//protein modification process//macromolecule metabolic process//macromolecule modification//cellular metabolic process/…	--	--	GO:0004672//GO:0005524//GO:0003674//GO:0003824//GO:0016301//GO:0016740//GO:0016772//GO:0016773//GO:0140096//GO:0000166//GO:0005488//GO:0008144//GO:0017076//GO:0030554//GO:0032553//GO:0032555//GO:0032559//GO:0035639//GO:0036094//GO:0043167//GO:0043168//GO:0097159//GO:0097367//GO:1901265//GO:1901363	protein kinase activity//ATP binding//molecular_function//catalytic activity//kinase activity//transferase activity//transferase activity, transferring phosphorus-containing groups//phosphotransferase activity, alcohol group as acceptor//catalytic activity, acting on a protein//nucleotide binding//binding//drug binding//purine nucleotide binding//adenyl nucleotide binding//ribonucleotide binding/…
RchiOBHmChr3g0476801	G-type lectin S-receptor-like serine threonine- kinase RKS1	Putative protein kinase RLK-Pelle-DLSV family	GO:0006468//GO:0048544//GO:0008152//GO:0006464//GO:0006793//GO:0006796//GO:0006807//GO:0008150//GO:0009987//GO:0016310//GO:0019538//GO:0036211//GO:0043170//GO:0043412//GO:0044237//GO:0044238//GO:0044260//GO:0044267//GO:0071704//GO:1901564//GO:0000003//GO:0007154//GO:0008037//GO:0009856//GO:0009875//GO:0022414//GO:0032501//GO:0044706//GO:0051704	protein phosphorylation//recognition of pollen//metabolic process//cellular protein modification process//phosphorus metabolic process//phosphate-containing compound metabolic process//nitrogen compound metabolic process//biological_process//cellular process//phosphorylation//protein metabolic process//protein modification process//macromolecule metabolic process//macromolecule modification//cell…	--	--	GO:0004672//GO:0004674//GO:0003674//GO:0003824//GO:0016301//GO:0016740//GO:0016772//GO:0016773//GO:0140096	protein kinase activity//protein serine/threonine kinase activity//molecular_function//catalytic activity//kinase activity//transferase activity//transferase activity, transferring phosphorus-containing groups//phosphotransferase activity, alcohol group as acceptor//catalytic activity, acting on a protein
RchiOBHmChr4g0401651	G-type lectin S-receptor-like serine threonine- kinase SD2-5	Putative protein kinase RLK-Pelle-RLCK-Os family	GO:0006468//GO:0008152//GO:0006464//GO:0006793//GO:0006796//GO:0006807//GO:0008150//GO:0009987//GO:0016310//GO:0019538//GO:0036211//GO:0043170//GO:0043412//GO:0044237//GO:0044238//GO:0044260//GO:0044267//GO:0071704//GO:1901564	protein phosphorylation//metabolic process//cellular protein modification process//phosphorus metabolic process//phosphate-containing compound metabolic process//nitrogen compound metabolic process//biological_process//cellular process//phosphorylation//protein metabolic process//protein modification process//macromolecule metabolic process//macromolecule modification//cellular metabolic process/…	--	--	GO:0004672//GO:0005524//GO:0003674//GO:0003824//GO:0016301//GO:0016740//GO:0016772//GO:0016773//GO:0140096//GO:0000166//GO:0005488//GO:0008144//GO:0017076//GO:0030554//GO:0032553//GO:0032555//GO:0032559//GO:0035639//GO:0036094//GO:0043167//GO:0043168//GO:0097159//GO:0097367//GO:1901265//GO:1901363	protein kinase activity//ATP binding//molecular_function//catalytic activity//kinase activity//transferase activity//transferase activity, transferring phosphorus-containing groups//phosphotransferase activity, alcohol group as acceptor//catalytic activity, acting on a protein//nucleotide binding//binding//drug binding//purine nucleotide binding//adenyl nucleotide binding//ribonucleotide binding/…
RchiOBHmChr1g0383931	Guanosine-3 ,5 -bis(diphosphate) 3 -pyrophosphohydrolase	Putative GTP diphosphokinase	GO:0015969//GO:0008152//GO:0006139//GO:0006163//GO:0042278//GO:0006725//GO:0006753//GO:0006793//GO:0006796//GO:0006807//GO:0008150//GO:0009116//GO:0009117//GO:0009119//GO:0009150//GO:0009259//GO:0009987//GO:0019637//GO:0019693//GO:0033865//GO:0033875//GO:0034032//GO:0034035//GO:0034641//GO:0044237//GO:0044238//GO:0044281//GO:0046128//GO:0046483//GO:0055086//GO:0071704//GO:0072521//GO:1901068//GO:…	guanosine tetraphosphate metabolic process//metabolic process//nucleobase-containing compound metabolic process//purine nucleotide metabolic process//purine nucleoside metabolic process//cellular aromatic compound metabolic process//nucleoside phosphate metabolic process//phosphorus metabolic process//phosphate-containing compound metabolic process//nitrogen compound metabolic process//biological…	--	--	--	--
RchiOBHmChr3g0466361	haloacid dehalogenase-like hydrolase	Putative pyridoxal phosphatase	--	--	--	--	--	--
RchiOBHmChr4g0437121	heat shock 83	Putative Heat shock protein Hsp90 family	GO:0006457//GO:0006950//GO:0008150//GO:0009987//GO:0050896	protein folding//response to stress//biological_process//cellular process//response to stimulus	--	--	GO:0005524//GO:0051082//GO:0000166//GO:0003674//GO:0005488//GO:0008144//GO:0017076//GO:0030554//GO:0032553//GO:0032555//GO:0032559//GO:0035639//GO:0036094//GO:0043167//GO:0043168//GO:0097159//GO:0097367//GO:1901265//GO:1901363//GO:0005515	ATP binding//unfolded protein binding//nucleotide binding//molecular_function//binding//drug binding//purine nucleotide binding//adenyl nucleotide binding//ribonucleotide binding//purine ribonucleotide binding//adenyl ribonucleotide binding//purine ribonucleoside triphosphate binding//small molecule binding//ion binding//anion binding//organic cyclic compound binding//carbohydrate derivative bind…
RchiOBHmChr3g0467631	heat shock cognate 70 kDa -like	Putative Heat shock protein 70 family	--	--	--	--	--	--
RchiOBHmChr4g0428311	heparan-alpha-glucosaminide N-acetyltransferase-like	Putative heparan-alpha-glucosaminide N-acetyltransferase	--	--	--	--	--	--
RchiOBHmChr2g0087151	heparanase 3	Putative glycosidase	--	--	GO:0016020//GO:0005575	membrane//cellular_component	GO:0016798//GO:0003674//GO:0003824//GO:0016787	hydrolase activity, acting on glycosyl bonds//molecular_function//catalytic activity//hydrolase activity
RchiOBHmChr2g0099661	histone H1	Putative histone H5	GO:0006334//GO:0051276//GO:0006333//GO:0034728//GO:0031497//GO:0006323//GO:0006325//GO:0006996//GO:0008150//GO:0009987//GO:0022607//GO:0016043//GO:0034622//GO:0043933//GO:0044085//GO:0065003//GO:0065004//GO:0071103//GO:0071824//GO:0071840	nucleosome assembly//chromosome organization//chromatin assembly or disassembly//nucleosome organization//chromatin assembly//DNA packaging//chromatin organization//organelle organization//biological_process//cellular process//cellular component assembly//cellular component organization//cellular protein-containing complex assembly//protein-containing complex subunit organization//cellular compon…	GO:0000786//GO:0005634//GO:0005622//GO:0005575//GO:0000785//GO:0005623//GO:0005694//GO:0032991//GO:0032993//GO:0043226//GO:0043228//GO:0043229//GO:0043232//GO:0044422//GO:0044424//GO:0044427//GO:0044446//GO:0044464//GO:0044815//GO:0043231//GO:0043227	nucleosome//nucleus//intracellular//cellular_component//chromatin//cell//chromosome//protein-containing complex//protein-DNA complex//organelle//non-membrane-bounded organelle//intracellular organelle//intracellular non-membrane-bounded organelle//organelle part//intracellular part//chromosomal part//intracellular organelle part//cell part//DNA packaging complex//intracellular membrane-bounded or…	GO:0003677//GO:0003674//GO:0003676//GO:0005488//GO:0097159//GO:1901363	DNA binding//molecular_function//nucleic acid binding//binding//organic cyclic compound binding//heterocyclic compound binding
RchiOBHmChr3g0453441	histone H2AX	Putative transcription factor Hap3 /NF-YB family	--	--	--	--	GO:0046982//GO:0003677//GO:0005515//GO:0003674//GO:0005488//GO:0046983//GO:0003676//GO:0097159//GO:1901363	protein heterodimerization activity//DNA binding//protein binding//molecular_function//binding//protein dimerization activity//nucleic acid binding//organic cyclic compound binding//heterocyclic compound binding
RchiOBHmChr3g0467051	histone H4	Putative transcription factor Hap3 /NF-YB family	--	--	--	--	GO:0046982//GO:0005515//GO:0003674//GO:0005488//GO:0046983	protein heterodimerization activity//protein binding//molecular_function//binding//protein dimerization activity
RchiOBHmChr3g0450571	histone -like	Putative histone H5	GO:0006334//GO:0051276//GO:0006333//GO:0034728//GO:0031497//GO:0006323//GO:0006325//GO:0006996//GO:0008150//GO:0009987//GO:0022607//GO:0016043//GO:0034622//GO:0043933//GO:0044085//GO:0065003//GO:0065004//GO:0071103//GO:0071824//GO:0071840	nucleosome assembly//chromosome organization//chromatin assembly or disassembly//nucleosome organization//chromatin assembly//DNA packaging//chromatin organization//organelle organization//biological_process//cellular process//cellular component assembly//cellular component organization//cellular protein-containing complex assembly//protein-containing complex subunit organization//cellular compon…	GO:0000786//GO:0005634//GO:0005622//GO:0005575//GO:0000785//GO:0005623//GO:0005694//GO:0032991//GO:0032993//GO:0043226//GO:0043228//GO:0043229//GO:0043232//GO:0044422//GO:0044424//GO:0044427//GO:0044446//GO:0044464//GO:0044815//GO:0043231//GO:0043227	nucleosome//nucleus//intracellular//cellular_component//chromatin//cell//chromosome//protein-containing complex//protein-DNA complex//organelle//non-membrane-bounded organelle//intracellular organelle//intracellular non-membrane-bounded organelle//organelle part//intracellular part//chromosomal part//intracellular organelle part//cell part//DNA packaging complex//intracellular membrane-bounded or…	GO:0003677//GO:0003674//GO:0003676//GO:0005488//GO:0097159//GO:1901363	DNA binding//molecular_function//nucleic acid binding//binding//organic cyclic compound binding//heterocyclic compound binding
RchiOBHmChr1g0360751	homeobox-leucine zipper ATHB-12-like	Putative transcription factor Homobox-WOX family	GO:0006355//GO:0008152//GO:0006139//GO:0006351//GO:0006725//GO:0006807//GO:0008150//GO:0009058//GO:0009059//GO:0009889//GO:0009987//GO:0010467//GO:0010468//GO:0010556//GO:0016070//GO:0018130//GO:0019219//GO:0019222//GO:0019438//GO:0031323//GO:0031326//GO:0032774//GO:0034641//GO:0034645//GO:0034654//GO:0043170//GO:0044237//GO:0044238//GO:0044249//GO:0044260//GO:0044271//GO:0046483//GO:0050789//GO:…	regulation of transcription, DNA-templated//metabolic process//nucleobase-containing compound metabolic process//transcription, DNA-templated//cellular aromatic compound metabolic process//nitrogen compound metabolic process//biological_process//biosynthetic process//macromolecule biosynthetic process//regulation of biosynthetic process//cellular process//gene expression//regulation of gene expre…	--	--	GO:0003700//GO:0043565//GO:0003677//GO:0003674//GO:0140110//GO:0003676//GO:0005488//GO:0097159//GO:1901363	DNA binding transcription factor activity//sequence-specific DNA binding//DNA binding//molecular_function//transcription regulator activity//nucleic acid binding//binding//organic cyclic compound binding//heterocyclic compound binding
RchiOBHmChr1g0382431	homeobox-leucine zipper ATHB-12-like	Putative transcription factor Homobox-WOX family	GO:0006355//GO:0008152//GO:0006139//GO:0006351//GO:0006725//GO:0006807//GO:0008150//GO:0009058//GO:0009059//GO:0009889//GO:0009987//GO:0010467//GO:0010468//GO:0010556//GO:0016070//GO:0018130//GO:0019219//GO:0019222//GO:0019438//GO:0031323//GO:0031326//GO:0032774//GO:0034641//GO:0034645//GO:0034654//GO:0043170//GO:0044237//GO:0044238//GO:0044249//GO:0044260//GO:0044271//GO:0046483//GO:0050789//GO:…	regulation of transcription, DNA-templated//metabolic process//nucleobase-containing compound metabolic process//transcription, DNA-templated//cellular aromatic compound metabolic process//nitrogen compound metabolic process//biological_process//biosynthetic process//macromolecule biosynthetic process//regulation of biosynthetic process//cellular process//gene expression//regulation of gene expre…	--	--	GO:0003677//GO:0003700//GO:0043565//GO:0003674//GO:0003676//GO:0005488//GO:0097159//GO:1901363//GO:0140110	DNA binding//DNA binding transcription factor activity//sequence-specific DNA binding//molecular_function//nucleic acid binding//binding//organic cyclic compound binding//heterocyclic compound binding//transcription regulator activity
RchiOBHmChr2g0140131	homeobox-leucine zipper ATHB-15	Putative transcription factor %26 lipid binding Homobox-WOX family	--	--	--	--	GO:0008289//GO:0003677//GO:0003674//GO:0005488//GO:0003676//GO:0097159//GO:1901363	lipid binding//DNA binding//molecular_function//binding//nucleic acid binding//organic cyclic compound binding//heterocyclic compound binding
RchiOBHmChr2g0168851	homeobox-leucine zipper HAT7-like	Putative transcription factor Homobox-WOX family	GO:0006355//GO:0008152//GO:0006139//GO:0006351//GO:0006725//GO:0006807//GO:0008150//GO:0009058//GO:0009059//GO:0009889//GO:0009987//GO:0010467//GO:0010468//GO:0010556//GO:0016070//GO:0018130//GO:0019219//GO:0019222//GO:0019438//GO:0031323//GO:0031326//GO:0032774//GO:0034641//GO:0034645//GO:0034654//GO:0043170//GO:0044237//GO:0044238//GO:0044249//GO:0044260//GO:0044271//GO:0046483//GO:0050789//GO:…	regulation of transcription, DNA-templated//metabolic process//nucleobase-containing compound metabolic process//transcription, DNA-templated//cellular aromatic compound metabolic process//nitrogen compound metabolic process//biological_process//biosynthetic process//macromolecule biosynthetic process//regulation of biosynthetic process//cellular process//gene expression//regulation of gene expre…	--	--	GO:0003700//GO:0043565//GO:0003677//GO:0003674//GO:0140110//GO:0003676//GO:0005488//GO:0097159//GO:1901363	DNA binding transcription factor activity//sequence-specific DNA binding//DNA binding//molecular_function//transcription regulator activity//nucleic acid binding//binding//organic cyclic compound binding//heterocyclic compound binding
RchiOBHmChr2g0159731	homeobox-leucine zipper HDG2 isoform X1	Putative transcription factor %26 lipid binding Homobox-WOX family	--	--	--	--	GO:0008289//GO:0003677//GO:0003674//GO:0005488//GO:0003676//GO:0097159//GO:1901363	lipid binding//DNA binding//molecular_function//binding//nucleic acid binding//organic cyclic compound binding//heterocyclic compound binding
RchiOBHmChr5g0003831	homeobox-leucine zipper MERISTEM L1-like	Putative transcription factor %26 lipid binding Homobox-WOX family	--	--	--	--	GO:0008289//GO:0003677//GO:0003674//GO:0005488//GO:0003676//GO:0097159//GO:1901363	lipid binding//DNA binding//molecular_function//binding//nucleic acid binding//organic cyclic compound binding//heterocyclic compound binding
RchiOBHmChr5g0058801	homeobox-leucine zipper REVOLUTA	Putative transcription factor %26 lipid binding Homobox-WOX family	--	--	--	--	GO:0003677//GO:0008289//GO:0003674//GO:0003676//GO:0005488//GO:0097159//GO:1901363	DNA binding//lipid binding//molecular_function//nucleic acid binding//binding//organic cyclic compound binding//heterocyclic compound binding
RchiOBHmChr2g0143221	HOTHEAD	Putative glucose-methanol-choline oxidoreductase, FAD /NAD(P)-binding domain-containing protein	GO:0055114//GO:0008152//GO:0008150	oxidation-reduction process//metabolic process//biological_process	--	--	GO:0016491//GO:0016614//GO:0050660//GO:0003674//GO:0003824//GO:0000166//GO:0005488//GO:0036094//GO:0043167//GO:0043168//GO:0048037//GO:0050662//GO:0097159//GO:1901265//GO:1901363	oxidoreductase activity//oxidoreductase activity, acting on CH-OH group of donors//flavin adenine dinucleotide binding//molecular_function//catalytic activity//nucleotide binding//binding//small molecule binding//ion binding//anion binding//cofactor binding//coenzyme binding//organic cyclic compound binding//nucleoside phosphate binding//heterocyclic compound binding
RchiOBHmChr1g0359061	hydroquinone glucosyltransferase-like	Putative hydroquinone glucosyltransferase	--	--	--	--	--	--
RchiOBHmChr2g0109921	Hydroxyproline-rich glyco family	hypothetical protein	--	--	--	--	--	--
RchiOBHmChr4g0418511	hypothetical protein F511_31801	hypothetical protein	--	--	--	--	--	--
RchiOBHmChr2g0109971	hypothetical protein POPTR_0015s05840g	Putative cysteine-rich transmembrane CYSTM domain-containing protein	--	--	--	--	--	--
RchiOBHmChr3g0480971	hypothetical protein PRUPE_ppa021775mg	hypothetical protein	--	--	--	--	--	--
RchiOBHmChr3g0480981	hypothetical protein PRUPE_ppa021775mg	hypothetical protein	--	--	--	--	--	--
RchiOBHmChr5g0083261	importin-5	hypothetical protein	--	--	--	--	--	--
RchiOBHmChr4g0400101	inactive cadmium zinc-transporting ATPase HMA3	Putative hydrolase	GO:0030001//GO:0006810//GO:0006811//GO:0006812//GO:0008150//GO:0051179//GO:0051234	metal ion transport//transport//ion transport//cation transport//biological_process//localization//establishment of localization	--	--	GO:0046872//GO:0000166//GO:0003674//GO:0005488//GO:0043167//GO:0043169//GO:0036094//GO:0097159//GO:1901265//GO:1901363	metal ion binding//nucleotide binding//molecular_function//binding//ion binding//cation binding//small molecule binding//organic cyclic compound binding//nucleoside phosphate binding//heterocyclic compound binding
RchiOBHmChr2g0142801	inactive kinase SELMODRAFT_444075	Putative protein kinase RLK-Pelle-PERK-2 family	GO:0006468//GO:0008152//GO:0006464//GO:0006793//GO:0006796//GO:0006807//GO:0008150//GO:0009987//GO:0016310//GO:0019538//GO:0036211//GO:0043170//GO:0043412//GO:0044237//GO:0044238//GO:0044260//GO:0044267//GO:0071704//GO:1901564	protein phosphorylation//metabolic process//cellular protein modification process//phosphorus metabolic process//phosphate-containing compound metabolic process//nitrogen compound metabolic process//biological_process//cellular process//phosphorylation//protein metabolic process//protein modification process//macromolecule metabolic process//macromolecule modification//cellular metabolic process/…	--	--	GO:0004672//GO:0003674//GO:0003824//GO:0016301//GO:0016740//GO:0016772//GO:0016773//GO:0140096	protein kinase activity//molecular_function//catalytic activity//kinase activity//transferase activity//transferase activity, transferring phosphorus-containing groups//phosphotransferase activity, alcohol group as acceptor//catalytic activity, acting on a protein
RchiOBHmChr2g0090431	indole-3-pyruvate monooxygenase YUCCA2-like	Putative indole-3-pyruvate monooxygenase	GO:0055114//GO:0008152//GO:0008150	oxidation-reduction process//metabolic process//biological_process	--	--	GO:0004499//GO:0050660//GO:0050661//GO:0016491//GO:0003674//GO:0003824//GO:0004497//GO:0016705//GO:0016709//GO:0000166//GO:0005488//GO:0036094//GO:0043167//GO:0043168//GO:0048037//GO:0050662//GO:0097159//GO:1901265//GO:1901363	N,N-dimethylaniline monooxygenase activity//flavin adenine dinucleotide binding//NADP binding//oxidoreductase activity//molecular_function//catalytic activity//monooxygenase activity//oxidoreductase activity, acting on paired donors, with incorporation or reduction of molecular oxygen//oxidoreductase activity, acting on paired donors, with incorporation or reduction of molecular oxygen, NAD(P)H a…
RchiOBHmChr2g0115271	inositol-3-phosphate synthase	Putative inositol-3-phosphate synthase	GO:0006021//GO:0008654//GO:0008152//GO:0005975//GO:0006020//GO:0006066//GO:0008150//GO:0009058//GO:0009987//GO:0016051//GO:0019751//GO:0034637//GO:0044237//GO:0044238//GO:0044249//GO:0044262//GO:0044281//GO:0044283//GO:0046165//GO:0046173//GO:0071704//GO:1901576//GO:1901615//GO:1901617//GO:0006629//GO:0006644//GO:0006793//GO:0006796//GO:0008610//GO:0019637//GO:0044255//GO:0090407	inositol biosynthetic process//phospholipid biosynthetic process//metabolic process//carbohydrate metabolic process//inositol metabolic process//alcohol metabolic process//biological_process//biosynthetic process//cellular process//carbohydrate biosynthetic process//polyol metabolic process//cellular carbohydrate biosynthetic process//cellular metabolic process//primary metabolic process//cellula…	--	--	GO:0004512//GO:0003674//GO:0003824//GO:0016853//GO:0016872	inositol-3-phosphate synthase activity//molecular_function//catalytic activity//isomerase activity//intramolecular lyase activity
RchiOBHmChr3g0489051	isocitrate dehydrogenase [NADP]	Putative isocitrate dehydrogenase (NADP(+))	GO:0055114//GO:0008152//GO:0008150	oxidation-reduction process//metabolic process//biological_process	--	--	GO:0016616//GO:0003674//GO:0003824//GO:0016491//GO:0016614	oxidoreductase activity, acting on the CH-OH group of donors, NAD or NADP as acceptor//molecular_function//catalytic activity//oxidoreductase activity//oxidoreductase activity, acting on CH-OH group of donors
RchiOBHmChr1g0353741	K(+) efflux antiporter chloroplastic	Putative glutathione-regulated potassium-efflux system protein KefB	GO:0006813//GO:0006812//GO:0055085//GO:0006810//GO:0006811//GO:0030001//GO:0008150//GO:0015672//GO:0051179//GO:0051234	potassium ion transport//cation transport//transmembrane transport//transport//ion transport//metal ion transport//biological_process//monovalent inorganic cation transport//localization//establishment of localization	GO:0016021//GO:0005575//GO:0016020//GO:0031224//GO:0044425	integral component of membrane//cellular_component//membrane//intrinsic component of membrane//membrane part	GO:0015299//GO:0003674//GO:0005215//GO:0022857//GO:0015291//GO:0008324//GO:0015075//GO:0015077//GO:0015078//GO:0015297//GO:0015298//GO:0015318//GO:0022804//GO:0022890	solute:proton antiporter activity//molecular_function//transporter activity//transmembrane transporter activity//secondary active transmembrane transporter activity//cation transmembrane transporter activity//ion transmembrane transporter activity//monovalent inorganic cation transmembrane transporter activity//proton transmembrane transporter activity//antiporter activity//solute:cation antiport…
RchiOBHmChr2g0101231	laccase-11-like	Putative laccase	GO:0055114//GO:0008152//GO:0008150	oxidation-reduction process//metabolic process//biological_process	--	--	GO:0005507//GO:0016491//GO:0003674//GO:0005488//GO:0046872//GO:0043167//GO:0043169//GO:0046914//GO:0003824	copper ion binding//oxidoreductase activity//molecular_function//binding//metal ion binding//ion binding//cation binding//transition metal ion binding//catalytic activity
RchiOBHmChr5g0061891	laccase-17-like	Putative laccase	GO:0055114//GO:0008152//GO:0008150	oxidation-reduction process//metabolic process//biological_process	--	--	GO:0005507//GO:0016491//GO:0003674//GO:0005488//GO:0046872//GO:0043167//GO:0043169//GO:0046914//GO:0003824	copper ion binding//oxidoreductase activity//molecular_function//binding//metal ion binding//ion binding//cation binding//transition metal ion binding//catalytic activity
RchiOBHmChr4g0400871	La-related 6 isoform 1	hypothetical protein	--	--	--	--	--	--
RchiOBHmChr5g0061461	L-ascorbate cytosolic	Putative L-ascorbate peroxidase	GO:0006979//GO:0055114//GO:0006950//GO:0008150//GO:0050896//GO:0008152	response to oxidative stress//oxidation-reduction process//response to stress//biological_process//response to stimulus//metabolic process	--	--	GO:0004601//GO:0020037//GO:0003674//GO:0003824//GO:0016491//GO:0016209//GO:0016684//GO:0005488//GO:0046906//GO:0048037//GO:0097159//GO:1901363	peroxidase activity//heme binding//molecular_function//catalytic activity//oxidoreductase activity//antioxidant activity//oxidoreductase activity, acting on peroxide as acceptor//binding//tetrapyrrole binding//cofactor binding//organic cyclic compound binding//heterocyclic compound binding
RchiOBHmChr2g0158971	L-ascorbate oxidase homolog	Putative laccase	GO:0055114//GO:0008152//GO:0008150	oxidation-reduction process//metabolic process//biological_process	--	--	GO:0005507//GO:0016491//GO:0003674//GO:0005488//GO:0046872//GO:0043167//GO:0043169//GO:0046914//GO:0003824	copper ion binding//oxidoreductase activity//molecular_function//binding//metal ion binding//ion binding//cation binding//transition metal ion binding//catalytic activity
RchiOBHmChr5g0049951	L-ascorbate oxidase-like	Putative L-ascorbate oxidase	GO:0055114//GO:0008152//GO:0008150	oxidation-reduction process//metabolic process//biological_process	--	--	GO:0005507//GO:0016491//GO:0003674//GO:0005488//GO:0046872//GO:0043167//GO:0043169//GO:0046914//GO:0003824	copper ion binding//oxidoreductase activity//molecular_function//binding//metal ion binding//ion binding//cation binding//transition metal ion binding//catalytic activity
RchiOBHmChr3g0462961	Leucoanthocyanidin dioxygenase	Putative anthocyanidin synthase	GO:0055114//GO:0008152//GO:0008150	oxidation-reduction process//metabolic process//biological_process	--	--	GO:0016491//GO:0003674//GO:0003824	oxidoreductase activity//molecular_function//catalytic activity
RchiOBHmChr1g0365021	light-harvesting complex I chlorophyll A B-binding	hypothetical protein	--	--	--	--	--	--
RchiOBHmChr3g0460591	lipid transfer	Putative plant lipid transfer protein /Par allergen	--	--	--	--	--	--
RchiOBHmChr3g0460641	lipid transfer	Putative plant lipid transfer protein /Par allergen	--	--	--	--	--	--
RchiOBHmChr3g0460651	lipid transfer precursor	Putative plant lipid transfer protein /Par allergen	--	--	--	--	--	--
RchiOBHmChr5g0019231	LOB domain-containing 4	Putative transcription factor AS2-LOB family	--	--	--	--	--	--
RchiOBHmChr2g0096941	Localized to the inner membrane of the chloroplast	hypothetical protein	--	--	--	--	--	--
RchiOBHmChr3g0487031	long chain acyl- synthetase 1-like	Putative long-chain-fatty-acid--CoA ligase	GO:0008152//GO:0008150	metabolic process//biological_process	--	--	GO:0003824//GO:0003674	catalytic activity//molecular_function
RchiOBHmChr5g0010931	low-temperature-induced cysteine ase-like	Putative actinidain	GO:0006508//GO:0008152//GO:0006807//GO:0008150//GO:0019538//GO:0043170//GO:0044238//GO:0071704//GO:1901564	proteolysis//metabolic process//nitrogen compound metabolic process//biological_process//protein metabolic process//macromolecule metabolic process//primary metabolic process//organic substance metabolic process//organonitrogen compound metabolic process	--	--	GO:0008234//GO:0003674//GO:0003824//GO:0008233//GO:0070011//GO:0016787//GO:0140096	cysteine-type peptidase activity//molecular_function//catalytic activity//peptidase activity//peptidase activity, acting on L-amino acid peptides//hydrolase activity//catalytic activity, acting on a protein
RchiOBHmChr3g0481011	LST8 homolog	Putative transcription factor WD40-like family	--	--	--	--	GO:0005515//GO:0003674//GO:0005488	protein binding//molecular_function//binding
RchiOBHmChr3g0469121	L-type lectin-domain containing receptor kinase	Putative protein kinase RLK-Pelle-L-LEC family	GO:0006468//GO:0008152//GO:0006464//GO:0006793//GO:0006796//GO:0006807//GO:0008150//GO:0009987//GO:0016310//GO:0019538//GO:0036211//GO:0043170//GO:0043412//GO:0044237//GO:0044238//GO:0044260//GO:0044267//GO:0071704//GO:1901564	protein phosphorylation//metabolic process//cellular protein modification process//phosphorus metabolic process//phosphate-containing compound metabolic process//nitrogen compound metabolic process//biological_process//cellular process//phosphorylation//protein metabolic process//protein modification process//macromolecule metabolic process//macromolecule modification//cellular metabolic process/…	--	--	GO:0030246//GO:0004672//GO:0005524//GO:0003674//GO:0005488//GO:0003824//GO:0016301//GO:0016740//GO:0016772//GO:0016773//GO:0140096//GO:0000166//GO:0008144//GO:0017076//GO:0030554//GO:0032553//GO:0032555//GO:0032559//GO:0035639//GO:0036094//GO:0043167//GO:0043168//GO:0097159//GO:0097367//GO:1901265//GO:1901363	carbohydrate binding//protein kinase activity//ATP binding//molecular_function//binding//catalytic activity//kinase activity//transferase activity//transferase activity, transferring phosphorus-containing groups//phosphotransferase activity, alcohol group as acceptor//catalytic activity, acting on a protein//nucleotide binding//drug binding//purine nucleotide binding//adenyl nucleotide binding//r…
RchiOBHmChr5g0037251	L-type lectin-domain containing receptor kinase -like	Putative protein kinase RLK-Pelle-L-LEC family	GO:0006468//GO:0008152//GO:0006464//GO:0006793//GO:0006796//GO:0006807//GO:0008150//GO:0009987//GO:0016310//GO:0019538//GO:0036211//GO:0043170//GO:0043412//GO:0044237//GO:0044238//GO:0044260//GO:0044267//GO:0071704//GO:1901564	protein phosphorylation//metabolic process//cellular protein modification process//phosphorus metabolic process//phosphate-containing compound metabolic process//nitrogen compound metabolic process//biological_process//cellular process//phosphorylation//protein metabolic process//protein modification process//macromolecule metabolic process//macromolecule modification//cellular metabolic process/…	--	--	GO:0030246//GO:0004672//GO:0005524//GO:0003674//GO:0005488//GO:0003824//GO:0016301//GO:0016740//GO:0016772//GO:0016773//GO:0140096//GO:0000166//GO:0008144//GO:0017076//GO:0030554//GO:0032553//GO:0032555//GO:0032559//GO:0035639//GO:0036094//GO:0043167//GO:0043168//GO:0097159//GO:0097367//GO:1901265//GO:1901363	carbohydrate binding//protein kinase activity//ATP binding//molecular_function//binding//catalytic activity//kinase activity//transferase activity//transferase activity, transferring phosphorus-containing groups//phosphotransferase activity, alcohol group as acceptor//catalytic activity, acting on a protein//nucleotide binding//drug binding//purine nucleotide binding//adenyl nucleotide binding//r…
RchiOBHmChr2g0135471	LURP-one-related 5	Putative tubby-like domain-containing protein	--	--	--	--	--	--
RchiOBHmChr3g0474931	lysosomal Pro-X carboxypeptidase-like	Putative lysosomal Pro-Xaa carboxypeptidase	GO:0006508//GO:0008152//GO:0006807//GO:0008150//GO:0019538//GO:0043170//GO:0044238//GO:0071704//GO:1901564	proteolysis//metabolic process//nitrogen compound metabolic process//biological_process//protein metabolic process//macromolecule metabolic process//primary metabolic process//organic substance metabolic process//organonitrogen compound metabolic process	--	--	GO:0008236//GO:0003674//GO:0003824//GO:0008233//GO:0070011//GO:0016787//GO:0017171//GO:0140096	serine-type peptidase activity//molecular_function//catalytic activity//peptidase activity//peptidase activity, acting on L-amino acid peptides//hydrolase activity//serine hydrolase activity//catalytic activity, acting on a protein
RchiOBHmChr3g0494361	magnesium-protoporphyrin IX monomethyl ester [oxidative] chloroplastic	Putative magnesium-protoporphyrin IX monomethyl ester (oxidative) cyclase	GO:0055114//GO:0008152//GO:0008150	oxidation-reduction process//metabolic process//biological_process	--	--	GO:0016491//GO:0046872//GO:0003674//GO:0003824//GO:0005488//GO:0043167//GO:0043169	oxidoreductase activity//metal ion binding//molecular_function//catalytic activity//binding//ion binding//cation binding
RchiOBHmChr4g0423641	major allergen Pru ar 1-like	Putative START-like domain, Bet v I type allergen	GO:0006952//GO:0009607//GO:0006950//GO:0008150//GO:0050896	defense response//response to biotic stimulus//response to stress//biological_process//response to stimulus	--	--	--	--
RchiOBHmChr4g0424021	major allergen Pru ar 1-like	Putative START-like domain, Bet v I type allergen	GO:0006952//GO:0009607//GO:0006950//GO:0008150//GO:0050896	defense response//response to biotic stimulus//response to stress//biological_process//response to stimulus	--	--	--	--
RchiOBHmChr2g0139171	malonate-- ligase	Putative AMP-dependent synthetase /ligase	GO:0008152//GO:0008150	metabolic process//biological_process	--	--	GO:0003824//GO:0003674	catalytic activity//molecular_function
RchiOBHmChr2g0139181	malonate-- ligase	Putative long-chain-fatty-acid--CoA ligase	GO:0008152//GO:0008150	metabolic process//biological_process	--	--	GO:0003824//GO:0003674	catalytic activity//molecular_function
RchiOBHmChr3g0460261	mannan endo-1,4-beta-mannosidase 6	Putative mannan endo-1,4-beta-mannosidase	GO:0005975//GO:0008152//GO:0008150//GO:0044238//GO:0071704	carbohydrate metabolic process//metabolic process//biological_process//primary metabolic process//organic substance metabolic process	--	--	GO:0004553//GO:0003674//GO:0003824//GO:0016787//GO:0016798	hydrolase activity, hydrolyzing O-glycosyl compounds//molecular_function//catalytic activity//hydrolase activity//hydrolase activity, acting on glycosyl bonds
RchiOBHmChr4g0440921	Mediator of RNA polymerase II transcription subunit	hypothetical protein	--	--	--	--	--	--
RchiOBHmChr5g0012911	MEI2-like 5	Putative RNA recognition motif 2, nucleotide-binding alpha-beta plait domain-containing protein	--	--	--	--	GO:0000166//GO:0003676//GO:0003674//GO:0005488//GO:0036094//GO:0097159//GO:1901265//GO:1901363	nucleotide binding//nucleic acid binding//molecular_function//binding//small molecule binding//organic cyclic compound binding//nucleoside phosphate binding//heterocyclic compound binding
RchiOBHmChr3g0495341	membrane steroid-binding 2-like	Putative cytochrome b5-like heme /steroid binding domain-containing protein	--	--	--	--	--	--
RchiOBHmChr5g0024041	metal tolerance 10-like	Putative cation efflux protein	GO:0006812//GO:0055085//GO:0006810//GO:0006811//GO:0008150//GO:0051179//GO:0051234	cation transport//transmembrane transport//transport//ion transport//biological_process//localization//establishment of localization	GO:0016021//GO:0005575//GO:0016020//GO:0031224//GO:0044425	integral component of membrane//cellular_component//membrane//intrinsic component of membrane//membrane part	GO:0008324//GO:0003674//GO:0005215//GO:0022857//GO:0015075	cation transmembrane transporter activity//molecular_function//transporter activity//transmembrane transporter activity//ion transmembrane transporter activity
RchiOBHmChr5g0081261	metal tolerance 4-like	Putative cation efflux protein	GO:0006812//GO:0055085//GO:0006810//GO:0006811//GO:0008150//GO:0051179//GO:0051234	cation transport//transmembrane transport//transport//ion transport//biological_process//localization//establishment of localization	GO:0016021//GO:0005575//GO:0016020//GO:0031224//GO:0044425	integral component of membrane//cellular_component//membrane//intrinsic component of membrane//membrane part	GO:0008324//GO:0003674//GO:0005215//GO:0022857//GO:0015075	cation transmembrane transporter activity//molecular_function//transporter activity//transmembrane transporter activity//ion transmembrane transporter activity
RchiOBHmChr5g0023931	metal tolerance 9-like	Putative cation efflux protein	GO:0006812//GO:0055085//GO:0006810//GO:0006811//GO:0008150//GO:0051179//GO:0051234	cation transport//transmembrane transport//transport//ion transport//biological_process//localization//establishment of localization	GO:0016021//GO:0005575//GO:0016020//GO:0031224//GO:0044425	integral component of membrane//cellular_component//membrane//intrinsic component of membrane//membrane part	GO:0008324//GO:0003674//GO:0005215//GO:0022857//GO:0015075	cation transmembrane transporter activity//molecular_function//transporter activity//transmembrane transporter activity//ion transmembrane transporter activity
RchiOBHmChr2g0138241	mitochondrial arginine transporter BAC2	Putative mitochondrial carrier protein	--	--	--	--	--	--
RchiOBHmChr2g0100651	mitochondrial chaperone bcs1	Putative ATPase, AAA-type, core, AAA-type ATPase domain-containing protein	--	--	--	--	GO:0005524//GO:0000166//GO:0003674//GO:0005488//GO:0008144//GO:0017076//GO:0030554//GO:0032553//GO:0032555//GO:0032559//GO:0035639//GO:0036094//GO:0043167//GO:0043168//GO:0097159//GO:0097367//GO:1901265//GO:1901363	ATP binding//nucleotide binding//molecular_function//binding//drug binding//purine nucleotide binding//adenyl nucleotide binding//ribonucleotide binding//purine ribonucleotide binding//adenyl ribonucleotide binding//purine ribonucleoside triphosphate binding//small molecule binding//ion binding//anion binding//organic cyclic compound binding//carbohydrate derivative binding//nucleoside phosphate …
RchiOBHmChr1g0382341	mitochondrial chaperone BCS1-like	Putative ATPase, AAA-type, core, AAA-type ATPase domain-containing protein	--	--	--	--	GO:0005524//GO:0000166//GO:0003674//GO:0005488//GO:0008144//GO:0017076//GO:0030554//GO:0032553//GO:0032555//GO:0032559//GO:0035639//GO:0036094//GO:0043167//GO:0043168//GO:0097159//GO:0097367//GO:1901265//GO:1901363	ATP binding//nucleotide binding//molecular_function//binding//drug binding//purine nucleotide binding//adenyl nucleotide binding//ribonucleotide binding//purine ribonucleotide binding//adenyl ribonucleotide binding//purine ribonucleoside triphosphate binding//small molecule binding//ion binding//anion binding//organic cyclic compound binding//carbohydrate derivative binding//nucleoside phosphate …
RchiOBHmChr4g0418931	mitogen-activated kinase 16	Putative mitogen-activated protein kinase CMGC-MAPK family	--	--	--	--	--	--
RchiOBHmChr5g0060001	MLO 3	hypothetical protein	GO:0006952//GO:0006950//GO:0008150//GO:0050896	defense response//response to stress//biological_process//response to stimulus	GO:0016021//GO:0005575//GO:0016020//GO:0031224//GO:0044425	integral component of membrane//cellular_component//membrane//intrinsic component of membrane//membrane part	--	--
RchiOBHmChr4g0444321	MLP 423	Putative START-like domain, Bet v I type allergen	GO:0006952//GO:0009607//GO:0006950//GO:0008150//GO:0050896	defense response//response to biotic stimulus//response to stress//biological_process//response to stimulus	--	--	--	--
RchiOBHmChr1g0381971	molybdate-anion transporter-like	Putative molybdate-anion transporter, major facilitator superfamily domain-containing protein	GO:0015689//GO:0006810//GO:0006811//GO:0006820//GO:0008150//GO:0015698//GO:0051179//GO:0051234	molybdate ion transport//transport//ion transport//anion transport//biological_process//inorganic anion transport//localization//establishment of localization	GO:0016021//GO:0005575//GO:0016020//GO:0031224//GO:0044425	integral component of membrane//cellular_component//membrane//intrinsic component of membrane//membrane part	GO:0015098//GO:0003674//GO:0005215//GO:0022857//GO:0008509//GO:0015075//GO:0015103//GO:0015318	molybdate ion transmembrane transporter activity//molecular_function//transporter activity//transmembrane transporter activity//anion transmembrane transporter activity//ion transmembrane transporter activity//inorganic anion transmembrane transporter activity//inorganic molecular entity transmembrane transporter activity
RchiOBHmChr2g0162331	mpv17 isoform X1	hypothetical protein	--	--	GO:0016021//GO:0005575//GO:0016020//GO:0031224//GO:0044425	integral component of membrane//cellular_component//membrane//intrinsic component of membrane//membrane part	--	--
RchiOBHmChr5g0078121	multiple C2 and transmembrane domain-containing 1-like	Putative C2 domain, phosphoribosyltransferase	--	--	--	--	GO:0005515//GO:0003674//GO:0005488	protein binding//molecular_function//binding
RchiOBHmChr4g0439621	Myb family transcription factor APL	Putative sterol 14-alpha-demethylase transcription factor MYB-HB-like family	--	--	--	--	GO:0003677//GO:0003674//GO:0003676//GO:0005488//GO:0097159//GO:1901363	DNA binding//molecular_function//nucleic acid binding//binding//organic cyclic compound binding//heterocyclic compound binding
RchiOBHmChr2g0116071	MYB transcription factor	Putative transcription factor MYB-HB-like family	--	--	--	--	GO:0003677//GO:0003674//GO:0003676//GO:0005488//GO:0097159//GO:1901363	DNA binding//molecular_function//nucleic acid binding//binding//organic cyclic compound binding//heterocyclic compound binding
RchiOBHmChr1g0360311	myb-related 308-like	Putative transcription factor MYB-HB-like family	--	--	--	--	GO:0003677//GO:0003674//GO:0003676//GO:0005488//GO:0097159//GO:1901363	DNA binding//molecular_function//nucleic acid binding//binding//organic cyclic compound binding//heterocyclic compound binding
RchiOBHmChr4g0429751	myelin transcription factor 1-like	hypothetical protein	--	--	--	--	--	--
RchiOBHmChr4g0432531	Myosin heavy chain kinase B	Putative transcription factor WD40-like family	--	--	--	--	GO:0005515//GO:0003674//GO:0005488	protein binding//molecular_function//binding
RchiOBHmChr4g0446931	myosin-1-like isoform X1	Putative myosin ATPase	--	--	GO:0016459//GO:0005622//GO:0005575//GO:0005623//GO:0005856//GO:0015629//GO:0032991//GO:0043226//GO:0043228//GO:0043229//GO:0043232//GO:0044422//GO:0044424//GO:0044430//GO:0044446//GO:0044464	myosin complex//intracellular//cellular_component//cell//cytoskeleton//actin cytoskeleton//protein-containing complex//organelle//non-membrane-bounded organelle//intracellular organelle//intracellular non-membrane-bounded organelle//organelle part//intracellular part//cytoskeletal part//intracellular organelle part//cell part	GO:0003774//GO:0005524//GO:0003674//GO:0003824//GO:0017111//GO:0016462//GO:0016787//GO:0016817//GO:0016818//GO:0000166//GO:0005488//GO:0008144//GO:0017076//GO:0030554//GO:0032553//GO:0032555//GO:0032559//GO:0035639//GO:0036094//GO:0043167//GO:0043168//GO:0097159//GO:0097367//GO:1901265//GO:1901363	motor activity//ATP binding//molecular_function//catalytic activity//nucleoside-triphosphatase activity//pyrophosphatase activity//hydrolase activity//hydrolase activity, acting on acid anhydrides//hydrolase activity, acting on acid anhydrides, in phosphorus-containing anhydrides//nucleotide binding//binding//drug binding//purine nucleotide binding//adenyl nucleotide binding//ribonucleotide bindi…
RchiOBHmChr3g0495881	NADH--cytochrome b5 reductase 1-like	Putative cytochrome-b5 reductase	GO:0055114//GO:0008152//GO:0008150	oxidation-reduction process//metabolic process//biological_process	--	--	GO:0016491//GO:0003674//GO:0003824	oxidoreductase activity//molecular_function//catalytic activity
RchiOBHmChr5g0039601	NEP1-interacting -like 1	Putative transcription factor C2H2 family	--	--	--	--	GO:0005515//GO:0008270//GO:0003674//GO:0005488//GO:0046872//GO:0043167//GO:0043169//GO:0046914	protein binding//zinc ion binding//molecular_function//binding//metal ion binding//ion binding//cation binding//transition metal ion binding
RchiOBHmChr1g0383071	neurofilament medium polypeptide	Putative heavy metal-associated domain, HMA	GO:0030001//GO:0006810//GO:0006811//GO:0006812//GO:0008150//GO:0051179//GO:0051234	metal ion transport//transport//ion transport//cation transport//biological_process//localization//establishment of localization	--	--	GO:0046872//GO:0003674//GO:0005488//GO:0043167//GO:0043169	metal ion binding//molecular_function//binding//ion binding//cation binding
RchiOBHmChr4g0441121	nicotinate-nucleotide pyrophosphorylase [carboxylating] chloroplastic	Putative nicotinate-nucleotide diphosphorylase (carboxylating)	GO:0009435//GO:0008152//GO:0006139//GO:0006725//GO:0006732//GO:0006733//GO:0006753//GO:0006793//GO:0006796//GO:0006807//GO:0008150//GO:0009058//GO:0009108//GO:0009117//GO:0009165//GO:0009987//GO:0018130//GO:0019359//GO:0019362//GO:0019363//GO:0019438//GO:0019637//GO:0019674//GO:0034641//GO:0034654//GO:0044237//GO:0044238//GO:0044249//GO:0044271//GO:0044281//GO:0046483//GO:0046496//GO:0051186//GO:…	NAD biosynthetic process//metabolic process//nucleobase-containing compound metabolic process//cellular aromatic compound metabolic process//coenzyme metabolic process//oxidoreduction coenzyme metabolic process//nucleoside phosphate metabolic process//phosphorus metabolic process//phosphate-containing compound metabolic process//nitrogen compound metabolic process//biological_process//biosyntheti…	--	--	GO:0004514//GO:0016763//GO:0003674//GO:0003824//GO:0016740//GO:0016757	nicotinate-nucleotide diphosphorylase (carboxylating) activity//transferase activity, transferring pentosyl groups//molecular_function//catalytic activity//transferase activity//transferase activity, transferring glycosyl groups
RchiOBHmChr2g0155891	nitrile-specifier 5	Putative transcription factor WD40-like family	--	--	--	--	GO:0005515//GO:0003674//GO:0005488	protein binding//molecular_function//binding
RchiOBHmChr2g0176611	nodulation receptor kinase-like	Putative protein kinase RLK-Pelle-RLCK-IXa family	GO:0006468//GO:0008152//GO:0006464//GO:0006793//GO:0006796//GO:0006807//GO:0008150//GO:0009987//GO:0016310//GO:0019538//GO:0036211//GO:0043170//GO:0043412//GO:0044237//GO:0044238//GO:0044260//GO:0044267//GO:0071704//GO:1901564	protein phosphorylation//metabolic process//cellular protein modification process//phosphorus metabolic process//phosphate-containing compound metabolic process//nitrogen compound metabolic process//biological_process//cellular process//phosphorylation//protein metabolic process//protein modification process//macromolecule metabolic process//macromolecule modification//cellular metabolic process/…	--	--	GO:0004672//GO:0003674//GO:0003824//GO:0016301//GO:0016740//GO:0016772//GO:0016773//GO:0140096	protein kinase activity//molecular_function//catalytic activity//kinase activity//transferase activity//transferase activity, transferring phosphorus-containing groups//phosphotransferase activity, alcohol group as acceptor//catalytic activity, acting on a protein
RchiOBHmChr4g0430161	non-specific lipid transfer GPI-anchored 1-like	Putative bifunctional inhibitor /plant lipid transfer protein /seed storage helical	--	--	--	--	--	--
RchiOBHmChr3g0460661	non-specific lipid-transfer 1-like	Putative plant lipid transfer protein /Par allergen	--	--	--	--	--	--
RchiOBHmChr3g0460541	non-specific lipid-transfer 3-like	Putative plant lipid transfer protein /Par allergen	--	--	--	--	--	--
RchiOBHmChr4g0428041	notum homolog	Putative pectinacetylesterase /NOTUM	--	--	--	--	GO:0016787//GO:0003674//GO:0003824	hydrolase activity//molecular_function//catalytic activity
RchiOBHmChr2g0088601	NRT1 PTR FAMILY	Putative proton-dependent oligopeptide transporter family, major facilitator superfamily	GO:0006810//GO:0008150//GO:0051179//GO:0051234	transport//biological_process//localization//establishment of localization	GO:0016020//GO:0005575	membrane//cellular_component	GO:0005215//GO:0003674	transporter activity//molecular_function
RchiOBHmChr4g0436771	NSP-INTERACTING KINASE 2	Putative protein kinase RLK-Pelle-LRR-II family	GO:0006468//GO:0008152//GO:0006464//GO:0006793//GO:0006796//GO:0006807//GO:0008150//GO:0009987//GO:0016310//GO:0019538//GO:0036211//GO:0043170//GO:0043412//GO:0044237//GO:0044238//GO:0044260//GO:0044267//GO:0071704//GO:1901564	protein phosphorylation//metabolic process//cellular protein modification process//phosphorus metabolic process//phosphate-containing compound metabolic process//nitrogen compound metabolic process//biological_process//cellular process//phosphorylation//protein metabolic process//protein modification process//macromolecule metabolic process//macromolecule modification//cellular metabolic process/…	--	--	GO:0005515//GO:0004672//GO:0005524//GO:0003674//GO:0005488//GO:0003824//GO:0016301//GO:0016740//GO:0016772//GO:0016773//GO:0140096//GO:0000166//GO:0008144//GO:0017076//GO:0030554//GO:0032553//GO:0032555//GO:0032559//GO:0035639//GO:0036094//GO:0043167//GO:0043168//GO:0097159//GO:0097367//GO:1901265//GO:1901363	protein binding//protein kinase activity//ATP binding//molecular_function//binding//catalytic activity//kinase activity//transferase activity//transferase activity, transferring phosphorus-containing groups//phosphotransferase activity, alcohol group as acceptor//catalytic activity, acting on a protein//nucleotide binding//drug binding//purine nucleotide binding//adenyl nucleotide binding//ribonu…
RchiOBHmChr1g0341581	Nuclear factor 1 A-type isoform 2	hypothetical protein	--	--	--	--	--	--
RchiOBHmChr3g0470591	NUCLEAR FUSION DEFECTIVE 4-like	Putative major facilitator superfamily	GO:0055085//GO:0006810//GO:0008150//GO:0051179//GO:0051234	transmembrane transport//transport//biological_process//localization//establishment of localization	GO:0016021//GO:0005575//GO:0016020//GO:0031224//GO:0044425	integral component of membrane//cellular_component//membrane//intrinsic component of membrane//membrane part	--	--
RchiOBHmChr5g0011241	nucleobase-ascorbate transporter 2	Putative xanthine /uracil /vitamin C permease	GO:0006810//GO:0055085//GO:0008150//GO:0051179//GO:0051234	transport//transmembrane transport//biological_process//localization//establishment of localization	GO:0016020//GO:0005575	membrane//cellular_component	GO:0005215//GO:0003674	transporter activity//molecular_function
RchiOBHmChr4g0444391	nucleobase-ascorbate transporter 6-like	Putative xanthine /uracil /vitamin C permease	GO:0006810//GO:0055085//GO:0008150//GO:0051179//GO:0051234	transport//transmembrane transport//biological_process//localization//establishment of localization	GO:0016020//GO:0005575	membrane//cellular_component	GO:0005215//GO:0003674	transporter activity//molecular_function
RchiOBHmChr2g0091041	nudix hydrolase chloroplastic-like	Putative thiamine diphosphokinase	--	--	--	--	GO:0016787//GO:0003674//GO:0003824	hydrolase activity//molecular_function//catalytic activity
RchiOBHmChr5g0010051	nudix hydrolase mitochondrial	Putative NAD(+) diphosphatase	--	--	--	--	GO:0016787//GO:0003674//GO:0003824	hydrolase activity//molecular_function//catalytic activity
RchiOBHmChr4g0443161	nudix hydrolase mitochondrial-like	Putative hydrolase	--	--	--	--	GO:0016787//GO:0003674//GO:0003824	hydrolase activity//molecular_function//catalytic activity
RchiOBHmChr1g0317021	OBERON 4	Putative chromatin regulator PHD family	--	--	--	--	--	--
RchiOBHmChr2g0100571	ocs element-binding factor 1-like	Putative transcription factor bZIP family	--	--	--	--	--	--
RchiOBHmChr3g0458371	O-Glycosyl hydrolases family 17 isoform 1	Putative glucan endo-1,3-beta-D-glucosidase	--	--	--	--	--	--
RchiOBHmChr5g0064511	outer envelope pore chloroplastic	Mitochondrial inner membrane translocase subunit Tim17 /Tim22 /Tim23 /peroxisomal protein PMP24	--	--	--	--	--	--
RchiOBHmChr1g0347441	palmitoyl- thioesterase 1	Putative palmitoyl-protein hydrolase	--	--	--	--	GO:0098599//GO:0003674//GO:0003824//GO:0016787	palmitoyl hydrolase activity//molecular_function//catalytic activity//hydrolase activity
RchiOBHmChr2g0089811	palmitoyl-acyl carrier chloroplastic-like	Putative oleoyl-[acyl-carrier-protein] hydrolase	GO:0006633//GO:0008152//GO:0006082//GO:0006629//GO:0006631//GO:0008150//GO:0008610//GO:0009058//GO:0009987//GO:0016053//GO:0019752//GO:0032787//GO:0043436//GO:0044237//GO:0044238//GO:0044249//GO:0044255//GO:0044281//GO:0044283//GO:0046394//GO:0071704//GO:0072330//GO:1901576	fatty acid biosynthetic process//metabolic process//organic acid metabolic process//lipid metabolic process//fatty acid metabolic process//biological_process//lipid biosynthetic process//biosynthetic process//cellular process//organic acid biosynthetic process//carboxylic acid metabolic process//monocarboxylic acid metabolic process//oxoacid metabolic process//cellular metabolic process//primary …	--	--	GO:0016790//GO:0003674//GO:0003824//GO:0016787//GO:0016788	thiolester hydrolase activity//molecular_function//catalytic activity//hydrolase activity//hydrolase activity, acting on ester bonds
RchiOBHmChr1g0343721	palmitoyl-monogalactosyldiacylglycerol delta-7 chloroplastic-like	Putative acyl-CoA desaturase	GO:0006629//GO:0008152//GO:0008150//GO:0044238//GO:0071704	lipid metabolic process//metabolic process//biological_process//primary metabolic process//organic substance metabolic process	--	--	--	--
RchiOBHmChr5g0018711	patatin 7	Putative galactolipase	GO:0006629//GO:0008152//GO:0008150//GO:0044238//GO:0071704	lipid metabolic process//metabolic process//biological_process//primary metabolic process//organic substance metabolic process	--	--	--	--
RchiOBHmChr5g0018181	patellin-4	Putative CRAL-TRIO lipid binding domain, GOLD domain, CRAL /TRIO domain-containing protein	--	--	--	--	--	--
RchiOBHmChr2g0096461	pectinesterase pectinesterase inhibitor PPE8B	Putative pectinesterase	GO:0042545//GO:0008150//GO:0009987//GO:0016043//GO:0045229//GO:0071554//GO:0071555//GO:0071840	cell wall modification//biological_process//cellular process//cellular component organization//external encapsulating structure organization//cell wall organization or biogenesis//cell wall organization//cellular component organization or biogenesis	GO:0005618//GO:0005575//GO:0005623//GO:0030312//GO:0044464//GO:0071944	cell wall//cellular_component//cell//external encapsulating structure//cell part//cell periphery	GO:0004857//GO:0030599//GO:0003674//GO:0030234//GO:0098772//GO:0003824//GO:0016787//GO:0016788//GO:0052689	enzyme inhibitor activity//pectinesterase activity//molecular_function//enzyme regulator activity//molecular function regulator//catalytic activity//hydrolase activity//hydrolase activity, acting on ester bonds//carboxylic ester hydrolase activity
RchiOBHmChr3g0487361	pentatricopeptide repeat-containing chloroplastic	Putative Smr domain, tetratricopeptide-like helical domain-containing protein	--	--	--	--	--	--
RchiOBHmChr2g0172351	peptide deformylase chloroplastic mitochondrial	Putative peptide deformylase	--	--	--	--	--	--
RchiOBHmChr5g0051791	peptide methionine sulfoxide reductase chloroplastic	Putative peptide-methionine (R)-S-oxide reductase	GO:0055114//GO:0008152//GO:0008150	oxidation-reduction process//metabolic process//biological_process	--	--	GO:0033743//GO:0003674//GO:0003824//GO:0016491//GO:0016667//GO:0016671	peptide-methionine (R)-S-oxide reductase activity//molecular_function//catalytic activity//oxidoreductase activity//oxidoreductase activity, acting on a sulfur group of donors//oxidoreductase activity, acting on a sulfur group of donors, disulfide as acceptor
RchiOBHmChr1g0376531	Peptidoglycan-binding domain-containing	Putative LysM domain-containing protein	--	--	--	--	--	--
RchiOBHmChr2g0088361	peroxidase 25	Putative peroxidase	GO:0006979//GO:0055114//GO:0006950//GO:0008150//GO:0050896//GO:0008152	response to oxidative stress//oxidation-reduction process//response to stress//biological_process//response to stimulus//metabolic process	--	--	GO:0004601//GO:0020037//GO:0003674//GO:0003824//GO:0016491//GO:0016209//GO:0016684//GO:0005488//GO:0046906//GO:0048037//GO:0097159//GO:1901363	peroxidase activity//heme binding//molecular_function//catalytic activity//oxidoreductase activity//antioxidant activity//oxidoreductase activity, acting on peroxide as acceptor//binding//tetrapyrrole binding//cofactor binding//organic cyclic compound binding//heterocyclic compound binding
RchiOBHmChr5g0034661	peroxidase 47	Putative peroxidase	GO:0006979//GO:0055114//GO:0006950//GO:0008150//GO:0050896//GO:0008152	response to oxidative stress//oxidation-reduction process//response to stress//biological_process//response to stimulus//metabolic process	--	--	GO:0004601//GO:0020037//GO:0003674//GO:0003824//GO:0016491//GO:0016209//GO:0016684//GO:0005488//GO:0046906//GO:0048037//GO:0097159//GO:1901363	peroxidase activity//heme binding//molecular_function//catalytic activity//oxidoreductase activity//antioxidant activity//oxidoreductase activity, acting on peroxide as acceptor//binding//tetrapyrrole binding//cofactor binding//organic cyclic compound binding//heterocyclic compound binding
RchiOBHmChr4g0416551	phosphatase family	Putative pyridoxal phosphatase	--	--	--	--	--	--
RchiOBHmChr2g0112721	phospho-2-dehydro-3-deoxyheptonate aldolase chloroplastic-like	Putative 3-deoxy-7-phosphoheptulonate synthase	GO:0009073//GO:0008152//GO:0006082//GO:0006520//GO:0006725//GO:0006807//GO:0008150//GO:0008652//GO:0009058//GO:0009072//GO:0009987//GO:0016053//GO:0019438//GO:0019752//GO:0043436//GO:0044237//GO:0044238//GO:0044249//GO:0044281//GO:0044283//GO:0046394//GO:0071704//GO:1901360//GO:1901362//GO:1901564//GO:1901566//GO:1901576	aromatic amino acid family biosynthetic process//metabolic process//organic acid metabolic process//cellular amino acid metabolic process//cellular aromatic compound metabolic process//nitrogen compound metabolic process//biological_process//cellular amino acid biosynthetic process//biosynthetic process//aromatic amino acid family metabolic process//cellular process//organic acid biosynthetic pro…	--	--	GO:0003849//GO:0003674//GO:0003824//GO:0016740//GO:0016765	3-deoxy-7-phosphoheptulonate synthase activity//molecular_function//catalytic activity//transferase activity//transferase activity, transferring alkyl or aryl (other than methyl) groups
RchiOBHmChr3g0447461	phosphoglycolate phosphatase chloroplastic-like	Putative phosphoglycolate phosphatase	--	--	--	--	--	--
RchiOBHmChr3g0456481	phospholipase D p1	Putative phospholipase D	--	--	--	--	GO:0003824//GO:0003674	catalytic activity//molecular_function
RchiOBHmChr3g0449051	Phosphoribosylformylglycinamidine synthase	Putative neprosin	--	--	--	--	--	--
RchiOBHmChr5g0019221	photosystem I reaction center subunit chloroplastic	Putative photosystem I	GO:0015979//GO:0008152//GO:0008150//GO:0009987//GO:0044237	photosynthesis//metabolic process//biological_process//cellular process//cellular metabolic process	GO:0009522//GO:0009538//GO:0005622//GO:0005575//GO:0016020//GO:0005623//GO:0009521//GO:0009579//GO:0032991//GO:0034357//GO:0044424//GO:0044425//GO:0044436//GO:0044464//GO:0098796	photosystem I//photosystem I reaction center//intracellular//cellular_component//membrane//cell//photosystem//thylakoid//protein-containing complex//photosynthetic membrane//intracellular part//membrane part//thylakoid part//cell part//membrane protein complex	--	--
RchiOBHmCPg0502501	photosystem II K (chloroplast)	Putative photosystem II PsbK	--	--	--	--	--	--
RchiOBHmChr4g0411571	phytoene desaturase	Putative 15-cis-phytoene desaturase	GO:0055114//GO:0008152//GO:0008150	oxidation-reduction process//metabolic process//biological_process	--	--	GO:0016491//GO:0003674//GO:0003824	oxidoreductase activity//molecular_function//catalytic activity
RchiOBHmChr2g0108571	phytosulfokines 3-like	Putative phytosulfokine	--	--	--	--	--	--
RchiOBHmChr3g0472171	phytosulfokines 6	Putative phytosulfokine	--	--	--	--	--	--
RchiOBHmChr4g0443451	PLANT CADMIUM RESISTANCE 2-like	Putative PLAC8 motif-containing protein	--	--	--	--	--	--
RchiOBHmChr4g0443461	PLANT CADMIUM RESISTANCE 2-like	Putative PLAC8 motif-containing protein	--	--	--	--	--	--
RchiOBHmChr2g0166531	Plant calmodulin-binding - isoform 1	Putative Calmodulin-binding domain, plant	--	--	--	--	GO:0005516//GO:0005515//GO:0003674//GO:0005488	calmodulin binding//protein binding//molecular_function//binding
RchiOBHmChr4g0419021	plasma membrane associated -like	hypothetical protein	--	--	--	--	--	--
RchiOBHmChr4g0400911	plasma membrane ATPase 4	Putative proton-exporting ATPase	--	--	--	--	GO:0000166//GO:0046872//GO:0003674//GO:0005488//GO:0036094//GO:0097159//GO:1901265//GO:1901363//GO:0043167//GO:0043169	nucleotide binding//metal ion binding//molecular_function//binding//small molecule binding//organic cyclic compound binding//nucleoside phosphate binding//heterocyclic compound binding//ion binding//cation binding
RchiOBHmChr5g0001851	plastid-lipid-associated chloroplastic	Putative plastid lipid-associated protein /fibrillin	--	--	--	--	--	--
RchiOBHmChr5g0055121	pleiotropic drug resistance 2-like	Putative iron-chelate-transporting ATPase	--	--	GO:0016020//GO:0005575	membrane//cellular_component	GO:0005524//GO:0016887//GO:0000166//GO:0003674//GO:0005488//GO:0008144//GO:0017076//GO:0030554//GO:0032553//GO:0032555//GO:0032559//GO:0035639//GO:0036094//GO:0043167//GO:0043168//GO:0097159//GO:0097367//GO:1901265//GO:1901363//GO:0003824//GO:0017111//GO:0016462//GO:0016787//GO:0016817//GO:0016818	ATP binding//ATPase activity//nucleotide binding//molecular_function//binding//drug binding//purine nucleotide binding//adenyl nucleotide binding//ribonucleotide binding//purine ribonucleotide binding//adenyl ribonucleotide binding//purine ribonucleoside triphosphate binding//small molecule binding//ion binding//anion binding//organic cyclic compound binding//carbohydrate derivative binding//nucl…
RchiOBHmChr5g0055131	pleiotropic drug resistance 2-like	Putative iron-chelate-transporting ATPase	--	--	GO:0016020//GO:0005575	membrane//cellular_component	GO:0005524//GO:0016887//GO:0000166//GO:0003674//GO:0005488//GO:0008144//GO:0017076//GO:0030554//GO:0032553//GO:0032555//GO:0032559//GO:0035639//GO:0036094//GO:0043167//GO:0043168//GO:0097159//GO:0097367//GO:1901265//GO:1901363//GO:0003824//GO:0017111//GO:0016462//GO:0016787//GO:0016817//GO:0016818	ATP binding//ATPase activity//nucleotide binding//molecular_function//binding//drug binding//purine nucleotide binding//adenyl nucleotide binding//ribonucleotide binding//purine ribonucleotide binding//adenyl ribonucleotide binding//purine ribonucleoside triphosphate binding//small molecule binding//ion binding//anion binding//organic cyclic compound binding//carbohydrate derivative binding//nucl…
RchiOBHmChr5g0055051	pleiotropic drug resistance 2-like	Putative xenobiotic-transporting ATPase	--	--	GO:0016020//GO:0005575	membrane//cellular_component	GO:0005524//GO:0016887//GO:0000166//GO:0003674//GO:0005488//GO:0008144//GO:0017076//GO:0030554//GO:0032553//GO:0032555//GO:0032559//GO:0035639//GO:0036094//GO:0043167//GO:0043168//GO:0097159//GO:0097367//GO:1901265//GO:1901363//GO:0003824//GO:0017111//GO:0016462//GO:0016787//GO:0016817//GO:0016818	ATP binding//ATPase activity//nucleotide binding//molecular_function//binding//drug binding//purine nucleotide binding//adenyl nucleotide binding//ribonucleotide binding//purine ribonucleotide binding//adenyl ribonucleotide binding//purine ribonucleoside triphosphate binding//small molecule binding//ion binding//anion binding//organic cyclic compound binding//carbohydrate derivative binding//nucl…
RchiOBHmChr5g0055111	pleiotropic drug resistance 2-like	Putative xenobiotic-transporting ATPase	--	--	GO:0016020//GO:0005575	membrane//cellular_component	GO:0005524//GO:0016887//GO:0000166//GO:0003674//GO:0005488//GO:0008144//GO:0017076//GO:0030554//GO:0032553//GO:0032555//GO:0032559//GO:0035639//GO:0036094//GO:0043167//GO:0043168//GO:0097159//GO:0097367//GO:1901265//GO:1901363//GO:0003824//GO:0017111//GO:0016462//GO:0016787//GO:0016817//GO:0016818	ATP binding//ATPase activity//nucleotide binding//molecular_function//binding//drug binding//purine nucleotide binding//adenyl nucleotide binding//ribonucleotide binding//purine ribonucleotide binding//adenyl ribonucleotide binding//purine ribonucleoside triphosphate binding//small molecule binding//ion binding//anion binding//organic cyclic compound binding//carbohydrate derivative binding//nucl…
RchiOBHmChr4g0435961	P-loop containing nucleoside triphosphate hydrolases superfamily isoform partial	Putative P-loop containing nucleoside triphosphate hydrolase	--	--	--	--	--	--
RchiOBHmChr1g0382781	polyadenylate-binding -interacting 12	Putative ataxin-2, nucleotide-binding alpha-beta plait domain-containing protein	--	--	--	--	GO:0000166//GO:0003676//GO:0003674//GO:0005488//GO:0036094//GO:0097159//GO:1901265//GO:1901363	nucleotide binding//nucleic acid binding//molecular_function//binding//small molecule binding//organic cyclic compound binding//nucleoside phosphate binding//heterocyclic compound binding
RchiOBHmChr5g0070351	potassium transporter 1	Putative potassium transporter	GO:0071805//GO:0006810//GO:0006811//GO:0006812//GO:0006813//GO:0030001//GO:0008150//GO:0009987//GO:0015672//GO:0034220//GO:0051179//GO:0051234//GO:0055085//GO:0071804//GO:0098655//GO:0098660//GO:0098662	potassium ion transmembrane transport//transport//ion transport//cation transport//potassium ion transport//metal ion transport//biological_process//cellular process//monovalent inorganic cation transport//ion transmembrane transport//localization//establishment of localization//transmembrane transport//cellular potassium ion transport//cation transmembrane transport//inorganic ion transmembrane …	GO:0016020//GO:0005575	membrane//cellular_component	GO:0015079//GO:0003674//GO:0046873//GO:0005215//GO:0022857//GO:0008324//GO:0015075//GO:0015077//GO:0015318//GO:0022890	potassium ion transmembrane transporter activity//molecular_function//metal ion transmembrane transporter activity//transporter activity//transmembrane transporter activity//cation transmembrane transporter activity//ion transmembrane transporter activity//monovalent inorganic cation transmembrane transporter activity//inorganic molecular entity transmembrane transporter activity//inorganic catio…
RchiOBHmChr5g0020451	potassium transporter 11	Putative potassium transporter	GO:0071805//GO:0006810//GO:0006811//GO:0006812//GO:0006813//GO:0030001//GO:0008150//GO:0009987//GO:0015672//GO:0034220//GO:0051179//GO:0051234//GO:0055085//GO:0071804//GO:0098655//GO:0098660//GO:0098662	potassium ion transmembrane transport//transport//ion transport//cation transport//potassium ion transport//metal ion transport//biological_process//cellular process//monovalent inorganic cation transport//ion transmembrane transport//localization//establishment of localization//transmembrane transport//cellular potassium ion transport//cation transmembrane transport//inorganic ion transmembrane …	GO:0016020//GO:0005575	membrane//cellular_component	GO:0015079//GO:0003674//GO:0046873//GO:0005215//GO:0022857//GO:0008324//GO:0015075//GO:0015077//GO:0015318//GO:0022890	potassium ion transmembrane transporter activity//molecular_function//metal ion transmembrane transporter activity//transporter activity//transmembrane transporter activity//cation transmembrane transporter activity//ion transmembrane transporter activity//monovalent inorganic cation transmembrane transporter activity//inorganic molecular entity transmembrane transporter activity//inorganic catio…
RchiOBHmChr4g0404181	pre translocase subunit chloroplastic	Putative SecY /SEC61-alpha family protein	GO:0015031//GO:0008104//GO:0006810//GO:0008150//GO:0015833//GO:0033036//GO:0042886//GO:0045184//GO:0051179//GO:0051234//GO:0071702//GO:0071705	protein transport//protein localization//transport//biological_process//peptide transport//macromolecule localization//amide transport//establishment of protein localization//localization//establishment of localization//organic substance transport//nitrogen compound transport	GO:0016020//GO:0005575	membrane//cellular_component	--	--
RchiOBHmChr2g0139161	PREDICTED: uncharacterized protein LOC101291554 isoform X1	Putative transmembrane protein TauE	--	--	GO:0016021//GO:0005575//GO:0016020//GO:0031224//GO:0044425	integral component of membrane//cellular_component//membrane//intrinsic component of membrane//membrane part	--	--
RchiOBHmChr3g0473831	PREDICTED: uncharacterized protein LOC101292431	Putative thioredoxin-like protein	--	--	--	--	GO:0005515//GO:0003674//GO:0005488	protein binding//molecular_function//binding
RchiOBHmChr1g0373321	PREDICTED: uncharacterized protein LOC101292746 isoform X1	Putative Heat shock protein DnaJ, cysteine-rich	--	--	--	--	--	--
RchiOBHmChr2g0138671	PREDICTED: uncharacterized protein LOC101294092 isoform X2	Putative transmembrane protein TauE	--	--	GO:0016021//GO:0005575//GO:0016020//GO:0031224//GO:0044425	integral component of membrane//cellular_component//membrane//intrinsic component of membrane//membrane part	--	--
RchiOBHmChr3g0474581	PREDICTED: uncharacterized protein LOC101297359	Putative Heat shock protein DnaJ, cysteine-rich	--	--	--	--	--	--
RchiOBHmChr3g0459851	PREDICTED: uncharacterized protein LOC101297456	hypothetical protein	--	--	--	--	--	--
RchiOBHmChr2g0095521	PREDICTED: uncharacterized protein LOC101302974	hypothetical protein	--	--	--	--	--	--
RchiOBHmChr5g0077371	PREDICTED: uncharacterized protein LOC101303311	hypothetical protein	--	--	--	--	--	--
RchiOBHmChr2g0160471	PREDICTED: uncharacterized protein LOC101306853	hypothetical protein	--	--	--	--	--	--
RchiOBHmChr4g0422811	PREDICTED: uncharacterized protein LOC101311752	hypothetical protein	--	--	--	--	--	--
RchiOBHmChr2g0096661	PREDICTED: uncharacterized protein LOC101313920	hypothetical protein	--	--	--	--	--	--
RchiOBHmChr1g0332511	PREDICTED: uncharacterized protein LOC101314695	Putative alpha /Beta hydrolase	--	--	--	--	--	--
RchiOBHmChr1g0384571	PREDICTED: uncharacterized protein LOC101314998 isoform X2	hypothetical protein	--	--	--	--	--	--
RchiOBHmChr5g0047271	PREDICTED: uncharacterized protein LOC103343661	hypothetical protein	--	--	--	--	--	--
RchiOBHmChr4g0429951	PREDICTED: uncharacterized protein LOC105123025	hypothetical protein	--	--	--	--	--	--
RchiOBHmChr5g0014281	PREDICTED: uncharacterized protein LOC105350255	hypothetical protein	--	--	--	--	--	--
RchiOBHmChr4g0420531	probable 1-deoxy-D-xylulose-5-phosphate chloroplastic	Putative 1-deoxy-D-xylulose-5-phosphate synthase	GO:0008152//GO:0016114//GO:0008150//GO:0006629//GO:0006720//GO:0006721//GO:0008299//GO:0008610//GO:0009058//GO:0009987//GO:0044237//GO:0044238//GO:0044249//GO:0044255//GO:0071704//GO:1901576	metabolic process//terpenoid biosynthetic process//biological_process//lipid metabolic process//isoprenoid metabolic process//terpenoid metabolic process//isoprenoid biosynthetic process//lipid biosynthetic process//biosynthetic process//cellular process//cellular metabolic process//primary metabolic process//cellular biosynthetic process//cellular lipid metabolic process//organic substance metab…	--	--	GO:0003824//GO:0008661//GO:0003674//GO:0016740//GO:0016744	catalytic activity//1-deoxy-D-xylulose-5-phosphate synthase activity//molecular_function//transferase activity//transferase activity, transferring aldehyde or ketonic groups
RchiOBHmChr2g0106341	probable 2-oxoglutarate-dependent dioxygenase At3g49630	Putative aminocyclopropanecarboxylate oxidase	GO:0055114//GO:0008152//GO:0008150	oxidation-reduction process//metabolic process//biological_process	--	--	GO:0016491//GO:0003674//GO:0003824	oxidoreductase activity//molecular_function//catalytic activity
RchiOBHmChr5g0032991	probable 3-hydroxyacyl- dehydrogenase	Putative oxidoreductase	GO:0055114//GO:0006631//GO:0008152//GO:0008150//GO:0006082//GO:0006629//GO:0009987//GO:0019752//GO:0032787//GO:0043436//GO:0044237//GO:0044238//GO:0044255//GO:0044281//GO:0071704	oxidation-reduction process//fatty acid metabolic process//metabolic process//biological_process//organic acid metabolic process//lipid metabolic process//cellular process//carboxylic acid metabolic process//monocarboxylic acid metabolic process//oxoacid metabolic process//cellular metabolic process//primary metabolic process//cellular lipid metabolic process//small molecule metabolic process//or…	--	--	GO:0003857//GO:0016491//GO:0003674//GO:0003824//GO:0016614//GO:0016616	3-hydroxyacyl-CoA dehydrogenase activity//oxidoreductase activity//molecular_function//catalytic activity//oxidoreductase activity, acting on CH-OH group of donors//oxidoreductase activity, acting on the CH-OH group of donors, NAD or NADP as acceptor
RchiOBHmChr5g0075051	probable amino acid permease 7 isoform X1	Putative amino acid transporter, transmembrane domain-containing protein	--	--	--	--	--	--
RchiOBHmChr1g0363361	probable aquaporin PIP2-5	Putative major intrinsic protein	GO:0006810//GO:0008150//GO:0051179//GO:0051234	transport//biological_process//localization//establishment of localization	GO:0016020//GO:0005575	membrane//cellular_component	GO:0005215//GO:0003674	transporter activity//molecular_function
RchiOBHmChr2g0154081	probable carboxylesterase 18	Putative carboxylesterase	GO:0008152//GO:0008150	metabolic process//biological_process	--	--	GO:0016787//GO:0003674//GO:0003824	hydrolase activity//molecular_function//catalytic activity
RchiOBHmChr2g0119681	probable cinnamyl alcohol dehydrogenase 9	Putative cinnamyl-alcohol dehydrogenase	GO:0055114//GO:0008152//GO:0008150	oxidation-reduction process//metabolic process//biological_process	--	--	--	--
RchiOBHmChr2g0119731	probable cinnamyl alcohol dehydrogenase 9	Putative cinnamyl-alcohol dehydrogenase	GO:0055114//GO:0008152//GO:0008150	oxidation-reduction process//metabolic process//biological_process	--	--	--	--
RchiOBHmChr3g0493391	probable fructokinase-4	Putative fructokinase	--	--	--	--	--	--
RchiOBHmChr3g0481621	probable galactinol--sucrose galactosyltransferase 2	Putative galactinol--sucrose galactosyltransferase, Alpha-galactosidase	--	--	--	--	--	--
RchiOBHmChr2g0173061	probable galactinol--sucrose galactosyltransferase 5	Putative galactinol--sucrose galactosyltransferase	--	--	--	--	--	--
RchiOBHmChr2g0102811	probable galacturonosyltransferase-like 1	Putative polygalacturonate 4-alpha-galacturonosyltransferase	--	--	--	--	GO:0016757//GO:0003674//GO:0003824//GO:0016740	transferase activity, transferring glycosyl groups//molecular_function//catalytic activity//transferase activity
RchiOBHmChr1g0339611	probable glutathione S-transferase	Putative glutathione transferase	--	--	--	--	GO:0005515//GO:0003674//GO:0005488	protein binding//molecular_function//binding
RchiOBHmChr5g0027341	probable glutathione S-transferase	Putative glutathione transferase	--	--	--	--	GO:0005515//GO:0003674//GO:0005488	protein binding//molecular_function//binding
RchiOBHmChr1g0372661	probable inactive receptor kinase At5g58300	Putative protein kinase RLK-Pelle-LRR-III family	GO:0006468//GO:0008152//GO:0006464//GO:0006793//GO:0006796//GO:0006807//GO:0008150//GO:0009987//GO:0016310//GO:0019538//GO:0036211//GO:0043170//GO:0043412//GO:0044237//GO:0044238//GO:0044260//GO:0044267//GO:0071704//GO:1901564	protein phosphorylation//metabolic process//cellular protein modification process//phosphorus metabolic process//phosphate-containing compound metabolic process//nitrogen compound metabolic process//biological_process//cellular process//phosphorylation//protein metabolic process//protein modification process//macromolecule metabolic process//macromolecule modification//cellular metabolic process/…	--	--	GO:0004672//GO:0003674//GO:0003824//GO:0016301//GO:0016740//GO:0016772//GO:0016773//GO:0140096	protein kinase activity//molecular_function//catalytic activity//kinase activity//transferase activity//transferase activity, transferring phosphorus-containing groups//phosphotransferase activity, alcohol group as acceptor//catalytic activity, acting on a protein
RchiOBHmChr2g0176211	probable inactive shikimate kinase like chloroplastic	Putative P-loop containing nucleoside triphosphate hydrolase, shikimate kinase /gluconokinase	--	--	--	--	--	--
RchiOBHmChr4g0409901	probable leucine-rich repeat receptor kinase At1g35710	Putative protein kinase RLK-Pelle-LRR-XI-1 family	GO:0006468//GO:0008152//GO:0006464//GO:0006793//GO:0006796//GO:0006807//GO:0008150//GO:0009987//GO:0016310//GO:0019538//GO:0036211//GO:0043170//GO:0043412//GO:0044237//GO:0044238//GO:0044260//GO:0044267//GO:0071704//GO:1901564	protein phosphorylation//metabolic process//cellular protein modification process//phosphorus metabolic process//phosphate-containing compound metabolic process//nitrogen compound metabolic process//biological_process//cellular process//phosphorylation//protein metabolic process//protein modification process//macromolecule metabolic process//macromolecule modification//cellular metabolic process/…	--	--	GO:0004672//GO:0005524//GO:0005515//GO:0003674//GO:0003824//GO:0016301//GO:0016740//GO:0016772//GO:0016773//GO:0140096//GO:0000166//GO:0005488//GO:0008144//GO:0017076//GO:0030554//GO:0032553//GO:0032555//GO:0032559//GO:0035639//GO:0036094//GO:0043167//GO:0043168//GO:0097159//GO:0097367//GO:1901265//GO:1901363	protein kinase activity//ATP binding//protein binding//molecular_function//catalytic activity//kinase activity//transferase activity//transferase activity, transferring phosphorus-containing groups//phosphotransferase activity, alcohol group as acceptor//catalytic activity, acting on a protein//nucleotide binding//binding//drug binding//purine nucleotide binding//adenyl nucleotide binding//ribonu…
RchiOBHmChr4g0396751	probable leucine-rich repeat receptor kinase At2g33170	Putative protein kinase RLK-Pelle-LRR-XI-1 family	GO:0006468//GO:0008152//GO:0006464//GO:0006793//GO:0006796//GO:0006807//GO:0008150//GO:0009987//GO:0016310//GO:0019538//GO:0036211//GO:0043170//GO:0043412//GO:0044237//GO:0044238//GO:0044260//GO:0044267//GO:0071704//GO:1901564	protein phosphorylation//metabolic process//cellular protein modification process//phosphorus metabolic process//phosphate-containing compound metabolic process//nitrogen compound metabolic process//biological_process//cellular process//phosphorylation//protein metabolic process//protein modification process//macromolecule metabolic process//macromolecule modification//cellular metabolic process/…	--	--	GO:0005515//GO:0004672//GO:0005524//GO:0003674//GO:0005488//GO:0003824//GO:0016301//GO:0016740//GO:0016772//GO:0016773//GO:0140096//GO:0000166//GO:0008144//GO:0017076//GO:0030554//GO:0032553//GO:0032555//GO:0032559//GO:0035639//GO:0036094//GO:0043167//GO:0043168//GO:0097159//GO:0097367//GO:1901265//GO:1901363	protein binding//protein kinase activity//ATP binding//molecular_function//binding//catalytic activity//kinase activity//transferase activity//transferase activity, transferring phosphorus-containing groups//phosphotransferase activity, alcohol group as acceptor//catalytic activity, acting on a protein//nucleotide binding//drug binding//purine nucleotide binding//adenyl nucleotide binding//ribonu…
RchiOBHmChr3g0459271	probable leucine-rich repeat receptor kinase At5g49770	Putative protein kinase RLK-Pelle-LRR-VIII-1 family	GO:0006468//GO:0008152//GO:0006464//GO:0006793//GO:0006796//GO:0006807//GO:0008150//GO:0009987//GO:0016310//GO:0019538//GO:0036211//GO:0043170//GO:0043412//GO:0044237//GO:0044238//GO:0044260//GO:0044267//GO:0071704//GO:1901564	protein phosphorylation//metabolic process//cellular protein modification process//phosphorus metabolic process//phosphate-containing compound metabolic process//nitrogen compound metabolic process//biological_process//cellular process//phosphorylation//protein metabolic process//protein modification process//macromolecule metabolic process//macromolecule modification//cellular metabolic process/…	--	--	GO:0005515//GO:0004672//GO:0003674//GO:0005488//GO:0003824//GO:0016301//GO:0016740//GO:0016772//GO:0016773//GO:0140096	protein binding//protein kinase activity//molecular_function//binding//catalytic activity//kinase activity//transferase activity//transferase activity, transferring phosphorus-containing groups//phosphotransferase activity, alcohol group as acceptor//catalytic activity, acting on a protein
RchiOBHmChr5g0012201	probable leucine-rich repeat receptor-like serine threonine- kinase At3g14840	Putative protein kinase RLK-Pelle-DLSV family	GO:0006468//GO:0008152//GO:0006464//GO:0006793//GO:0006796//GO:0006807//GO:0008150//GO:0009987//GO:0016310//GO:0019538//GO:0036211//GO:0043170//GO:0043412//GO:0044237//GO:0044238//GO:0044260//GO:0044267//GO:0071704//GO:1901564	protein phosphorylation//metabolic process//cellular protein modification process//phosphorus metabolic process//phosphate-containing compound metabolic process//nitrogen compound metabolic process//biological_process//cellular process//phosphorylation//protein metabolic process//protein modification process//macromolecule metabolic process//macromolecule modification//cellular metabolic process/…	--	--	GO:0004672//GO:0005524//GO:0003674//GO:0003824//GO:0016301//GO:0016740//GO:0016772//GO:0016773//GO:0140096//GO:0000166//GO:0005488//GO:0008144//GO:0017076//GO:0030554//GO:0032553//GO:0032555//GO:0032559//GO:0035639//GO:0036094//GO:0043167//GO:0043168//GO:0097159//GO:0097367//GO:1901265//GO:1901363	protein kinase activity//ATP binding//molecular_function//catalytic activity//kinase activity//transferase activity//transferase activity, transferring phosphorus-containing groups//phosphotransferase activity, alcohol group as acceptor//catalytic activity, acting on a protein//nucleotide binding//binding//drug binding//purine nucleotide binding//adenyl nucleotide binding//ribonucleotide binding/…
RchiOBHmChr5g0029631	probable leucine-rich repeat receptor-like serine threonine- kinase At3g14840	Putative protein kinase RLK-Pelle-DLSV family	GO:0006468//GO:0008152//GO:0006464//GO:0006793//GO:0006796//GO:0006807//GO:0008150//GO:0009987//GO:0016310//GO:0019538//GO:0036211//GO:0043170//GO:0043412//GO:0044237//GO:0044238//GO:0044260//GO:0044267//GO:0071704//GO:1901564	protein phosphorylation//metabolic process//cellular protein modification process//phosphorus metabolic process//phosphate-containing compound metabolic process//nitrogen compound metabolic process//biological_process//cellular process//phosphorylation//protein metabolic process//protein modification process//macromolecule metabolic process//macromolecule modification//cellular metabolic process/…	--	--	GO:0004672//GO:0003674//GO:0003824//GO:0016301//GO:0016740//GO:0016772//GO:0016773//GO:0140096	protein kinase activity//molecular_function//catalytic activity//kinase activity//transferase activity//transferase activity, transferring phosphorus-containing groups//phosphotransferase activity, alcohol group as acceptor//catalytic activity, acting on a protein
RchiOBHmChr4g0416591	probable linoleate 9S-lipoxygenase 5	Putative linoleate 9S-lipoxygenase	GO:0055114//GO:0008152//GO:0008150	oxidation-reduction process//metabolic process//biological_process	--	--	GO:0005515//GO:0016702//GO:0046872//GO:0003674//GO:0005488//GO:0003824//GO:0016491//GO:0016701//GO:0051213//GO:0043167//GO:0043169	protein binding//oxidoreductase activity, acting on single donors with incorporation of molecular oxygen, incorporation of two atoms of oxygen//metal ion binding//molecular_function//binding//catalytic activity//oxidoreductase activity//oxidoreductase activity, acting on single donors with incorporation of molecular oxygen//dioxygenase activity//ion binding//cation binding
RchiOBHmChr5g0073781	probable LRR receptor-like serine threonine- kinase At1g56130	Putative protein kinase RLK-Pelle-DLSV family	GO:0006468//GO:0008152//GO:0006464//GO:0006793//GO:0006796//GO:0006807//GO:0008150//GO:0009987//GO:0016310//GO:0019538//GO:0036211//GO:0043170//GO:0043412//GO:0044237//GO:0044238//GO:0044260//GO:0044267//GO:0071704//GO:1901564	protein phosphorylation//metabolic process//cellular protein modification process//phosphorus metabolic process//phosphate-containing compound metabolic process//nitrogen compound metabolic process//biological_process//cellular process//phosphorylation//protein metabolic process//protein modification process//macromolecule metabolic process//macromolecule modification//cellular metabolic process/…	--	--	GO:0004672//GO:0003674//GO:0003824//GO:0016301//GO:0016740//GO:0016772//GO:0016773//GO:0140096	protein kinase activity//molecular_function//catalytic activity//kinase activity//transferase activity//transferase activity, transferring phosphorus-containing groups//phosphotransferase activity, alcohol group as acceptor//catalytic activity, acting on a protein
RchiOBHmChr4g0431961	probable LRR receptor-like serine threonine- kinase At1g67720	Putative protein kinase RLK-Pelle-LRR-I-1 family	GO:0006468//GO:0008152//GO:0006464//GO:0006793//GO:0006796//GO:0006807//GO:0008150//GO:0009987//GO:0016310//GO:0019538//GO:0036211//GO:0043170//GO:0043412//GO:0044237//GO:0044238//GO:0044260//GO:0044267//GO:0071704//GO:1901564	protein phosphorylation//metabolic process//cellular protein modification process//phosphorus metabolic process//phosphate-containing compound metabolic process//nitrogen compound metabolic process//biological_process//cellular process//phosphorylation//protein metabolic process//protein modification process//macromolecule metabolic process//macromolecule modification//cellular metabolic process/…	--	--	GO:0004672//GO:0003674//GO:0003824//GO:0016301//GO:0016740//GO:0016772//GO:0016773//GO:0140096	protein kinase activity//molecular_function//catalytic activity//kinase activity//transferase activity//transferase activity, transferring phosphorus-containing groups//phosphotransferase activity, alcohol group as acceptor//catalytic activity, acting on a protein
RchiOBHmChr2g0106651	probable LRR receptor-like serine threonine- kinase At4g37250	Putative protein kinase RLK-Pelle-LRR-III family	GO:0006468//GO:0008152//GO:0006464//GO:0006793//GO:0006796//GO:0006807//GO:0008150//GO:0009987//GO:0016310//GO:0019538//GO:0036211//GO:0043170//GO:0043412//GO:0044237//GO:0044238//GO:0044260//GO:0044267//GO:0071704//GO:1901564	protein phosphorylation//metabolic process//cellular protein modification process//phosphorus metabolic process//phosphate-containing compound metabolic process//nitrogen compound metabolic process//biological_process//cellular process//phosphorylation//protein metabolic process//protein modification process//macromolecule metabolic process//macromolecule modification//cellular metabolic process/…	--	--	GO:0004672//GO:0005524//GO:0005515//GO:0003674//GO:0003824//GO:0016301//GO:0016740//GO:0016772//GO:0016773//GO:0140096//GO:0000166//GO:0005488//GO:0008144//GO:0017076//GO:0030554//GO:0032553//GO:0032555//GO:0032559//GO:0035639//GO:0036094//GO:0043167//GO:0043168//GO:0097159//GO:0097367//GO:1901265//GO:1901363	protein kinase activity//ATP binding//protein binding//molecular_function//catalytic activity//kinase activity//transferase activity//transferase activity, transferring phosphorus-containing groups//phosphotransferase activity, alcohol group as acceptor//catalytic activity, acting on a protein//nucleotide binding//binding//drug binding//purine nucleotide binding//adenyl nucleotide binding//ribonu…
RchiOBHmChr2g0110471	probable mannitol dehydrogenase	Putative cinnamyl-alcohol dehydrogenase	GO:0055114//GO:0008152//GO:0008150	oxidation-reduction process//metabolic process//biological_process	--	--	--	--
RchiOBHmChr2g0169521	probable mitochondrial chaperone BCS1-B	Putative ATPase, AAA-type, core, AAA-type ATPase domain-containing protein	--	--	--	--	GO:0005524//GO:0000166//GO:0003674//GO:0005488//GO:0008144//GO:0017076//GO:0030554//GO:0032553//GO:0032555//GO:0032559//GO:0035639//GO:0036094//GO:0043167//GO:0043168//GO:0097159//GO:0097367//GO:1901265//GO:1901363	ATP binding//nucleotide binding//molecular_function//binding//drug binding//purine nucleotide binding//adenyl nucleotide binding//ribonucleotide binding//purine ribonucleotide binding//adenyl ribonucleotide binding//purine ribonucleoside triphosphate binding//small molecule binding//ion binding//anion binding//organic cyclic compound binding//carbohydrate derivative binding//nucleoside phosphate …
RchiOBHmChr4g0443551	probable myosin-binding 4 isoform X1	Putative Zein-binding domain-containing protein	--	--	--	--	--	--
RchiOBHmChr5g0070491	probable N-acetyltransferase HLS1-like	Putative transcription regulator GNAT family	--	--	--	--	GO:0008080//GO:0003674//GO:0003824//GO:0016407//GO:0016410//GO:0016740//GO:0016746//GO:0016747	N-acetyltransferase activity//molecular_function//catalytic activity//acetyltransferase activity//N-acyltransferase activity//transferase activity//transferase activity, transferring acyl groups//transferase activity, transferring acyl groups other than amino-acyl groups
RchiOBHmChr4g0432291	probable pectate lyase 5	Putative pectate lyase	--	--	--	--	--	--
RchiOBHmChr4g0396921	probable pectate lyase 8	Putative pectate lyase	--	--	--	--	--	--
RchiOBHmChr4g0409791	probable pectinesterase pectinesterase inhibitor 35	Putative pectinesterase	GO:0042545//GO:0008150//GO:0009987//GO:0016043//GO:0045229//GO:0071554//GO:0071555//GO:0071840	cell wall modification//biological_process//cellular process//cellular component organization//external encapsulating structure organization//cell wall organization or biogenesis//cell wall organization//cellular component organization or biogenesis	GO:0005618//GO:0005575//GO:0005623//GO:0030312//GO:0044464//GO:0071944	cell wall//cellular_component//cell//external encapsulating structure//cell part//cell periphery	GO:0030599//GO:0004857//GO:0003674//GO:0003824//GO:0016787//GO:0016788//GO:0052689//GO:0030234//GO:0098772	pectinesterase activity//enzyme inhibitor activity//molecular_function//catalytic activity//hydrolase activity//hydrolase activity, acting on ester bonds//carboxylic ester hydrolase activity//enzyme regulator activity//molecular function regulator
RchiOBHmChr4g0423771	probable phosphatase 2C 34	Putative protein-serine /threonine phosphatase	--	--	--	--	GO:0003824//GO:0003674	catalytic activity//molecular_function
RchiOBHmChr4g0394281	probable plastid-lipid-associated chloroplastic	Putative plastid lipid-associated protein /fibrillin	--	--	--	--	--	--
RchiOBHmChr5g0082951	probable polyamine transporter At3g13620	Putative amino acid /polyamine transporter I	GO:0003333//GO:0006810//GO:0006811//GO:0006820//GO:0006865//GO:0008150//GO:0015711//GO:0015849//GO:0034220//GO:0046942//GO:0051179//GO:0051234//GO:0055085//GO:0071702//GO:0071705//GO:0098656//GO:1903825//GO:1905039	amino acid transmembrane transport//transport//ion transport//anion transport//amino acid transport//biological_process//organic anion transport//organic acid transport//ion transmembrane transport//carboxylic acid transport//localization//establishment of localization//transmembrane transport//organic substance transport//nitrogen compound transport//anion transmembrane transport//organic acid t…	GO:0016020//GO:0005575	membrane//cellular_component	GO:0015171//GO:0003674//GO:0005215//GO:0022857//GO:0005342//GO:0008509//GO:0008514//GO:0015075//GO:0015318//GO:0046943	amino acid transmembrane transporter activity//molecular_function//transporter activity//transmembrane transporter activity//organic acid transmembrane transporter activity//anion transmembrane transporter activity//organic anion transmembrane transporter activity//ion transmembrane transporter activity//inorganic molecular entity transmembrane transporter activity//carboxylic acid transmembrane …
RchiOBHmChr1g0373931	probable quinone oxidoreductase	Putative 2-haloacrylate reductase	GO:0055114//GO:0008152//GO:0008150	oxidation-reduction process//metabolic process//biological_process	--	--	--	--
RchiOBHmChr1g0378221	probable receptor kinase At5g24010	Putative protein kinase RLK-Pelle-CrRLK1L-1 family	GO:0006468//GO:0008152//GO:0006464//GO:0006793//GO:0006796//GO:0006807//GO:0008150//GO:0009987//GO:0016310//GO:0019538//GO:0036211//GO:0043170//GO:0043412//GO:0044237//GO:0044238//GO:0044260//GO:0044267//GO:0071704//GO:1901564	protein phosphorylation//metabolic process//cellular protein modification process//phosphorus metabolic process//phosphate-containing compound metabolic process//nitrogen compound metabolic process//biological_process//cellular process//phosphorylation//protein metabolic process//protein modification process//macromolecule metabolic process//macromolecule modification//cellular metabolic process/…	--	--	GO:0004672//GO:0003674//GO:0003824//GO:0016301//GO:0016740//GO:0016772//GO:0016773//GO:0140096	protein kinase activity//molecular_function//catalytic activity//kinase activity//transferase activity//transferase activity, transferring phosphorus-containing groups//phosphotransferase activity, alcohol group as acceptor//catalytic activity, acting on a protein
RchiOBHmChr2g0088481	probable rhamnogalacturonate lyase B	Putative rhamnogalacturonan endolyase	GO:0005975//GO:0008152//GO:0008150//GO:0044238//GO:0071704	carbohydrate metabolic process//metabolic process//biological_process//primary metabolic process//organic substance metabolic process	--	--	GO:0003824//GO:0030246//GO:0003674//GO:0005488	catalytic activity//carbohydrate binding//molecular_function//binding
RchiOBHmChr4g0442701	probable RNA-dependent RNA polymerase 1	Putative RNA-directed RNA polymerase	--	--	--	--	GO:0003968//GO:0003674//GO:0003824//GO:0016740//GO:0016772//GO:0016779//GO:0034062//GO:0097747//GO:0140098	RNA-directed 5'-3' RNA polymerase activity//molecular_function//catalytic activity//transferase activity//transferase activity, transferring phosphorus-containing groups//nucleotidyltransferase activity//5'-3' RNA polymerase activity//RNA polymerase activity//catalytic activity, acting on RNA
RchiOBHmChr3g0494561	probable S-acyltransferase 1	Putative protein S-acyltransferase	--	--	--	--	GO:0008270//GO:0003674//GO:0005488//GO:0046872//GO:0043167//GO:0043169//GO:0046914	zinc ion binding//molecular_function//binding//metal ion binding//ion binding//cation binding//transition metal ion binding
RchiOBHmChr4g0439071	probable S-acyltransferase 22	Putative protein S-acyltransferase	--	--	--	--	GO:0008270//GO:0003674//GO:0005488//GO:0046872//GO:0043167//GO:0043169//GO:0046914	zinc ion binding//molecular_function//binding//metal ion binding//ion binding//cation binding//transition metal ion binding
RchiOBHmChr3g0493221	probable S-acyltransferase 4	Putative protein S-acyltransferase	--	--	--	--	GO:0008270//GO:0003674//GO:0005488//GO:0046872//GO:0043167//GO:0043169//GO:0046914	zinc ion binding//molecular_function//binding//metal ion binding//ion binding//cation binding//transition metal ion binding
RchiOBHmChr4g0428471	probable S-acyltransferase 6	Putative protein S-acyltransferase	--	--	--	--	GO:0008270//GO:0003674//GO:0005488//GO:0046872//GO:0043167//GO:0043169//GO:0046914	zinc ion binding//molecular_function//binding//metal ion binding//ion binding//cation binding//transition metal ion binding
RchiOBHmChr5g0072661	probable serine threonine- kinase WNK4	Putative protein kinase WNK-NRBP family	--	--	--	--	--	--
RchiOBHmChr4g0416321	probable serine threonine- kinase WNK9	Putative protein kinase WNK-NRBP family	GO:0006468//GO:0008152//GO:0006464//GO:0006793//GO:0006796//GO:0006807//GO:0008150//GO:0009987//GO:0016310//GO:0019538//GO:0036211//GO:0043170//GO:0043412//GO:0044237//GO:0044238//GO:0044260//GO:0044267//GO:0071704//GO:1901564	protein phosphorylation//metabolic process//cellular protein modification process//phosphorus metabolic process//phosphate-containing compound metabolic process//nitrogen compound metabolic process//biological_process//cellular process//phosphorylation//protein metabolic process//protein modification process//macromolecule metabolic process//macromolecule modification//cellular metabolic process/…	--	--	GO:0004672//GO:0005524//GO:0003674//GO:0003824//GO:0016301//GO:0016740//GO:0016772//GO:0016773//GO:0140096//GO:0000166//GO:0005488//GO:0008144//GO:0017076//GO:0030554//GO:0032553//GO:0032555//GO:0032559//GO:0035639//GO:0036094//GO:0043167//GO:0043168//GO:0097159//GO:0097367//GO:1901265//GO:1901363	protein kinase activity//ATP binding//molecular_function//catalytic activity//kinase activity//transferase activity//transferase activity, transferring phosphorus-containing groups//phosphotransferase activity, alcohol group as acceptor//catalytic activity, acting on a protein//nucleotide binding//binding//drug binding//purine nucleotide binding//adenyl nucleotide binding//ribonucleotide binding/…
RchiOBHmChr5g0029301	probable sodium metabolite cotransporter chloroplastic	Putative Bile acid:sodium symporter /arsenical resistance protein Acr3	--	--	GO:0016020//GO:0005575	membrane//cellular_component	--	--
RchiOBHmChr2g0091021	probable strigolactone esterase D14 homolog	Putative alpha /Beta hydrolase	--	--	--	--	--	--
RchiOBHmChr5g0008401	probable ubiquitin-conjugating enzyme E2 24	Putative aminoacyltransferase, E1 ubiquitin-activating enzyme	--	--	--	--	--	--
RchiOBHmChr4g0398631	probable xyloglucan endotransglucosylase hydrolase 23	Putative xyloglucan:xyloglucosyl transferase	GO:0005975//GO:0006073//GO:0008152//GO:0008150//GO:0044238//GO:0071704//GO:0005976//GO:0009987//GO:0043170//GO:0044042//GO:0044237//GO:0044260//GO:0044262//GO:0044264	carbohydrate metabolic process//cellular glucan metabolic process//metabolic process//biological_process//primary metabolic process//organic substance metabolic process//polysaccharide metabolic process//cellular process//macromolecule metabolic process//glucan metabolic process//cellular metabolic process//cellular macromolecule metabolic process//cellular carbohydrate metabolic process//cellula…	GO:0005618//GO:0048046//GO:0005575//GO:0005623//GO:0030312//GO:0044464//GO:0071944//GO:0005576	cell wall//apoplast//cellular_component//cell//external encapsulating structure//cell part//cell periphery//extracellular region	GO:0004553//GO:0016762//GO:0003674//GO:0003824//GO:0016787//GO:0016798//GO:0016740//GO:0016757//GO:0016758//GO:0046527	hydrolase activity, hydrolyzing O-glycosyl compounds//xyloglucan:xyloglucosyl transferase activity//molecular_function//catalytic activity//hydrolase activity//hydrolase activity, acting on glycosyl bonds//transferase activity//transferase activity, transferring glycosyl groups//transferase activity, transferring hexosyl groups//glucosyltransferase activity
RchiOBHmChr4g0402891	probable xyloglucan endotransglucosylase hydrolase 23	Putative xyloglucan:xyloglucosyl transferase	GO:0006073//GO:0005975//GO:0008152//GO:0005976//GO:0008150//GO:0009987//GO:0043170//GO:0044042//GO:0044237//GO:0044238//GO:0044260//GO:0044262//GO:0044264//GO:0071704	cellular glucan metabolic process//carbohydrate metabolic process//metabolic process//polysaccharide metabolic process//biological_process//cellular process//macromolecule metabolic process//glucan metabolic process//cellular metabolic process//primary metabolic process//cellular macromolecule metabolic process//cellular carbohydrate metabolic process//cellular polysaccharide metabolic process//o…	GO:0005618//GO:0048046//GO:0005575//GO:0005623//GO:0030312//GO:0044464//GO:0071944//GO:0005576	cell wall//apoplast//cellular_component//cell//external encapsulating structure//cell part//cell periphery//extracellular region	GO:0016762//GO:0004553//GO:0003674//GO:0003824//GO:0016740//GO:0016757//GO:0016758//GO:0046527//GO:0016787//GO:0016798	xyloglucan:xyloglucosyl transferase activity//hydrolase activity, hydrolyzing O-glycosyl compounds//molecular_function//catalytic activity//transferase activity//transferase activity, transferring glycosyl groups//transferase activity, transferring hexosyl groups//glucosyltransferase activity//hydrolase activity//hydrolase activity, acting on glycosyl bonds
RchiOBHmChr4g0442121	probable xyloglucan endotransglucosylase hydrolase 28	Putative xyloglucan:xyloglucosyl transferase	GO:0006073//GO:0005975//GO:0008152//GO:0005976//GO:0008150//GO:0009987//GO:0043170//GO:0044042//GO:0044237//GO:0044238//GO:0044260//GO:0044262//GO:0044264//GO:0071704	cellular glucan metabolic process//carbohydrate metabolic process//metabolic process//polysaccharide metabolic process//biological_process//cellular process//macromolecule metabolic process//glucan metabolic process//cellular metabolic process//primary metabolic process//cellular macromolecule metabolic process//cellular carbohydrate metabolic process//cellular polysaccharide metabolic process//o…	GO:0005618//GO:0048046//GO:0005575//GO:0005623//GO:0030312//GO:0044464//GO:0071944//GO:0005576	cell wall//apoplast//cellular_component//cell//external encapsulating structure//cell part//cell periphery//extracellular region	GO:0016762//GO:0004553//GO:0003674//GO:0003824//GO:0016740//GO:0016757//GO:0016758//GO:0046527//GO:0016787//GO:0016798	xyloglucan:xyloglucosyl transferase activity//hydrolase activity, hydrolyzing O-glycosyl compounds//molecular_function//catalytic activity//transferase activity//transferase activity, transferring glycosyl groups//transferase activity, transferring hexosyl groups//glucosyltransferase activity//hydrolase activity//hydrolase activity, acting on glycosyl bonds
RchiOBHmChr4g0428351	probable xyloglucan endotransglucosylase hydrolase B	Putative xyloglucan:xyloglucosyl transferase, Xyloglucan-specific endo-beta-1,4-glucanase	GO:0005975//GO:0006073//GO:0008152//GO:0008150//GO:0044238//GO:0071704//GO:0005976//GO:0009987//GO:0043170//GO:0044042//GO:0044237//GO:0044260//GO:0044262//GO:0044264	carbohydrate metabolic process//cellular glucan metabolic process//metabolic process//biological_process//primary metabolic process//organic substance metabolic process//polysaccharide metabolic process//cellular process//macromolecule metabolic process//glucan metabolic process//cellular metabolic process//cellular macromolecule metabolic process//cellular carbohydrate metabolic process//cellula…	GO:0005618//GO:0048046//GO:0005575//GO:0005623//GO:0030312//GO:0044464//GO:0071944//GO:0005576	cell wall//apoplast//cellular_component//cell//external encapsulating structure//cell part//cell periphery//extracellular region	GO:0004553//GO:0016762//GO:0003674//GO:0003824//GO:0016787//GO:0016798//GO:0016740//GO:0016757//GO:0016758//GO:0046527	hydrolase activity, hydrolyzing O-glycosyl compounds//xyloglucan:xyloglucosyl transferase activity//molecular_function//catalytic activity//hydrolase activity//hydrolase activity, acting on glycosyl bonds//transferase activity//transferase activity, transferring glycosyl groups//transferase activity, transferring hexosyl groups//glucosyltransferase activity
RchiOBHmChr2g0163921	proline dehydrogenase mitochondrial-like	Putative proline dehydrogenase	--	--	--	--	--	--
RchiOBHmChr4g0443971	proline-rich receptor kinase PERK3	Putative protein kinase RLK-Pelle-URK-2 family	GO:0006468//GO:0008152//GO:0006464//GO:0006793//GO:0006796//GO:0006807//GO:0008150//GO:0009987//GO:0016310//GO:0019538//GO:0036211//GO:0043170//GO:0043412//GO:0044237//GO:0044238//GO:0044260//GO:0044267//GO:0071704//GO:1901564	protein phosphorylation//metabolic process//cellular protein modification process//phosphorus metabolic process//phosphate-containing compound metabolic process//nitrogen compound metabolic process//biological_process//cellular process//phosphorylation//protein metabolic process//protein modification process//macromolecule metabolic process//macromolecule modification//cellular metabolic process/…	--	--	GO:0004672//GO:0005524//GO:0003674//GO:0003824//GO:0016301//GO:0016740//GO:0016772//GO:0016773//GO:0140096//GO:0000166//GO:0005488//GO:0008144//GO:0017076//GO:0030554//GO:0032553//GO:0032555//GO:0032559//GO:0035639//GO:0036094//GO:0043167//GO:0043168//GO:0097159//GO:0097367//GO:1901265//GO:1901363	protein kinase activity//ATP binding//molecular_function//catalytic activity//kinase activity//transferase activity//transferase activity, transferring phosphorus-containing groups//phosphotransferase activity, alcohol group as acceptor//catalytic activity, acting on a protein//nucleotide binding//binding//drug binding//purine nucleotide binding//adenyl nucleotide binding//ribonucleotide binding/…
RchiOBHmChr3g0477381	prolycopene chloroplastic	Putative prolycopene isomerase	GO:0055114//GO:0008152//GO:0008150	oxidation-reduction process//metabolic process//biological_process	--	--	GO:0016491//GO:0003674//GO:0003824	oxidoreductase activity//molecular_function//catalytic activity
RchiOBHmChr3g0455701	protease complex subunit 3	Putative endopeptidase Clp	--	--	--	--	--	--
RchiOBHmChr5g0051871	proteasome-associated ECM29 homolog	Putative proteasome component Ecm29	GO:0043248//GO:0008150//GO:0009987//GO:0022607//GO:0016043//GO:0034622//GO:0043933//GO:0044085//GO:0065003//GO:0071840	proteasome assembly//biological_process//cellular process//cellular component assembly//cellular component organization//cellular protein-containing complex assembly//protein-containing complex subunit organization//cellular component biogenesis//protein-containing complex assembly//cellular component organization or biogenesis	--	--	GO:0005488//GO:0032947//GO:0003674//GO:0005515//GO:0005198	binding//protein-containing complex scaffold activity//molecular_function//protein binding//structural molecule activity
RchiOBHmChr3g0485661	protoporphyrinogen oxidase chloroplastic	Putative protoporphyrinogen oxidase	GO:0055114//GO:0008152//GO:0008150	oxidation-reduction process//metabolic process//biological_process	--	--	GO:0016491//GO:0003674//GO:0003824	oxidoreductase activity//molecular_function//catalytic activity
RchiOBHmChr1g0362841	pumilio homolog 4	Putative nucleic acid binding NABP, pumilio domain-containing protein	--	--	--	--	GO:0003723//GO:0005488//GO:0003674//GO:0003676//GO:0097159//GO:1901363	RNA binding//binding//molecular_function//nucleic acid binding//organic cyclic compound binding//heterocyclic compound binding
RchiOBHmChr2g0087281	pyrophosphate-energized vacuolar membrane proton pump	Putative inorganic diphosphatase	--	--	GO:0016020//GO:0005575	membrane//cellular_component	GO:0004427//GO:0009678//GO:0003674//GO:0003824//GO:0016462//GO:0016787//GO:0016817//GO:0016818//GO:0005215//GO:0022857//GO:0015399//GO:0015405//GO:0022804	inorganic diphosphatase activity//hydrogen-translocating pyrophosphatase activity//molecular_function//catalytic activity//pyrophosphatase activity//hydrolase activity//hydrolase activity, acting on acid anhydrides//hydrolase activity, acting on acid anhydrides, in phosphorus-containing anhydrides//transporter activity//transmembrane transporter activity//primary active transmembrane transporter …
RchiOBHmChr1g0334861	pyruvate cytosolic isozyme-like	Putative pyruvate kinase	GO:0006096//GO:0008152//GO:0005975//GO:0006082//GO:0006090//GO:0006091//GO:0006139//GO:0006163//GO:0006164//GO:0006165//GO:0006725//GO:0006732//GO:0006733//GO:0006753//GO:0006754//GO:0006757//GO:0006793//GO:0006796//GO:0006807//GO:0008150//GO:0009056//GO:0009058//GO:0009108//GO:0009117//GO:0009123//GO:0009124//GO:0009126//GO:0009127//GO:0009132//GO:0009135//GO:0009141//GO:0009142//GO:0009144//GO:…	glycolytic process//metabolic process//carbohydrate metabolic process//organic acid metabolic process//pyruvate metabolic process//generation of precursor metabolites and energy//nucleobase-containing compound metabolic process//purine nucleotide metabolic process//purine nucleotide biosynthetic process//nucleoside diphosphate phosphorylation//cellular aromatic compound metabolic process//coenzym…	--	--	GO:0000287//GO:0004743//GO:0030955//GO:0003824//GO:0003674//GO:0005488//GO:0046872//GO:0043167//GO:0043169//GO:0016740//GO:0016772//GO:0016773//GO:0031420	magnesium ion binding//pyruvate kinase activity//potassium ion binding//catalytic activity//molecular_function//binding//metal ion binding//ion binding//cation binding//transferase activity//transferase activity, transferring phosphorus-containing groups//phosphotransferase activity, alcohol group as acceptor//alkali metal ion binding
RchiOBHmChr1g0360581	ras-related RABA3	Putative small GTPase superfamily, P-loop containing nucleoside triphosphate hydrolase	GO:0007264//GO:0007165//GO:0035556//GO:0007154//GO:0008150//GO:0009987//GO:0023052//GO:0050789//GO:0050794//GO:0050896//GO:0051716//GO:0065007	small GTPase mediated signal transduction//signal transduction//intracellular signal transduction//cell communication//biological_process//cellular process//signaling//regulation of biological process//regulation of cellular process//response to stimulus//cellular response to stimulus//biological regulation	--	--	GO:0005525//GO:0000166//GO:0001882//GO:0001883//GO:0003674//GO:0005488//GO:0017076//GO:0019001//GO:0032549//GO:0032550//GO:0032553//GO:0032555//GO:0032561//GO:0035639//GO:0036094//GO:0043167//GO:0043168//GO:0097159//GO:0097367//GO:1901265//GO:1901363	GTP binding//nucleotide binding//nucleoside binding//purine nucleoside binding//molecular_function//binding//purine nucleotide binding//guanyl nucleotide binding//ribonucleoside binding//purine ribonucleoside binding//ribonucleotide binding//purine ribonucleotide binding//guanyl ribonucleotide binding//purine ribonucleoside triphosphate binding//small molecule binding//ion binding//anion binding/…
RchiOBHmChr4g0428361	respiratory burst oxidase homolog D-like	Putative NAD(P)H oxidase (H(2)O(2)-forming)	--	--	--	--	--	--
RchiOBHmChr3g0475621	retrotransposon like	Putative RNA-directed DNA polymerase	--	--	--	--	--	--
RchiOBHmChr1g0382741	Retrovirus-related Pol poly from transposon TNT 1-94	Putative RNA-directed DNA polymerase	--	--	--	--	--	--
RchiOBHmChr3g0456701	Retrovirus-related Pol poly from transposon TNT 1-94	Putative RNA-directed DNA polymerase	--	--	--	--	--	--
RchiOBHmChr3g0461531	Retrovirus-related Pol poly from transposon TNT 1-94	Putative RNA-directed DNA polymerase	GO:0015074//GO:0008152//GO:0006139//GO:0006259//GO:0006725//GO:0006807//GO:0008150//GO:0009987//GO:0034641//GO:0043170//GO:0044237//GO:0044238//GO:0044260//GO:0046483//GO:0071704//GO:0090304//GO:1901360	DNA integration//metabolic process//nucleobase-containing compound metabolic process//DNA metabolic process//cellular aromatic compound metabolic process//nitrogen compound metabolic process//biological_process//cellular process//cellular nitrogen compound metabolic process//macromolecule metabolic process//cellular metabolic process//primary metabolic process//cellular macromolecule metabolic pr…	--	--	GO:0003676//GO:0003674//GO:0005488//GO:0097159//GO:1901363	nucleic acid binding//molecular_function//binding//organic cyclic compound binding//heterocyclic compound binding
RchiOBHmChr2g0107461	ribonuclease 3 family	Putative ribonuclease III	GO:0006396//GO:0008152//GO:0006139//GO:0006725//GO:0006807//GO:0008150//GO:0009987//GO:0010467//GO:0016070//GO:0034641//GO:0043170//GO:0044237//GO:0044238//GO:0046483//GO:0071704//GO:0090304//GO:1901360	RNA processing//metabolic process//nucleobase-containing compound metabolic process//cellular aromatic compound metabolic process//nitrogen compound metabolic process//biological_process//cellular process//gene expression//RNA metabolic process//cellular nitrogen compound metabolic process//macromolecule metabolic process//cellular metabolic process//primary metabolic process//heterocycle metabol…	--	--	GO:0003723//GO:0004525//GO:0003674//GO:0003676//GO:0005488//GO:0097159//GO:1901363//GO:0003824//GO:0004518//GO:0004519//GO:0004521//GO:0004540//GO:0016787//GO:0016788//GO:0016891//GO:0016893//GO:0032296//GO:0140098	RNA binding//ribonuclease III activity//molecular_function//nucleic acid binding//binding//organic cyclic compound binding//heterocyclic compound binding//catalytic activity//nuclease activity//endonuclease activity//endoribonuclease activity//ribonuclease activity//hydrolase activity//hydrolase activity, acting on ester bonds//endoribonuclease activity, producing 5'-phosphomonoesters//endonuclea…
RchiOBHmChr3g0464261	RING FYVE PHD zinc finger superfamily	Putative E3 ubiquitin-protein ligase MARCH	--	--	--	--	GO:0008270//GO:0003674//GO:0005488//GO:0046872//GO:0043167//GO:0043169//GO:0046914	zinc ion binding//molecular_function//binding//metal ion binding//ion binding//cation binding//transition metal ion binding
RchiOBHmChr5g0073591	root phototropism 2-like	Putative Root phototropism protein	--	--	--	--	GO:0005515//GO:0003674//GO:0005488	protein binding//molecular_function//binding
RchiOBHmChr5g0083881	ru large subunit-binding subunit chloroplastic	Putative chaperonin Cpn60 /TCP-1 family, groEL-like apical domain, groEL-like equatorial	--	--	--	--	GO:0005524//GO:0000166//GO:0003674//GO:0005488//GO:0008144//GO:0017076//GO:0030554//GO:0032553//GO:0032555//GO:0032559//GO:0035639//GO:0036094//GO:0043167//GO:0043168//GO:0097159//GO:0097367//GO:1901265//GO:1901363	ATP binding//nucleotide binding//molecular_function//binding//drug binding//purine nucleotide binding//adenyl nucleotide binding//ribonucleotide binding//purine ribonucleotide binding//adenyl ribonucleotide binding//purine ribonucleoside triphosphate binding//small molecule binding//ion binding//anion binding//organic cyclic compound binding//carbohydrate derivative binding//nucleoside phosphate …
RchiOBHmChr2g0117551	S-adenosylmethionine carrier chloroplastic mitochondrial	Putative mitochondrial carrier protein	--	--	--	--	--	--
RchiOBHmChr4g0427101	S-adenosylmethionine synthase	Putative methionine adenosyltransferase	GO:0006556//GO:0006790//GO:0008152//GO:0006732//GO:0008150//GO:0009058//GO:0009108//GO:0009987//GO:0017144//GO:0044237//GO:0044249//GO:0044272//GO:0046500//GO:0051186//GO:0051188//GO:0071704//GO:1901576	S-adenosylmethionine biosynthetic process//sulfur compound metabolic process//metabolic process//coenzyme metabolic process//biological_process//biosynthetic process//coenzyme biosynthetic process//cellular process//drug metabolic process//cellular metabolic process//cellular biosynthetic process//sulfur compound biosynthetic process//S-adenosylmethionine metabolic process//cofactor metabolic pro…	--	--	GO:0004478//GO:0003674//GO:0003824//GO:0016740//GO:0016765	methionine adenosyltransferase activity//molecular_function//catalytic activity//transferase activity//transferase activity, transferring alkyl or aryl (other than methyl) groups
RchiOBHmChr3g0470421	S-adenosylmethionine synthase 3	Putative methionine adenosyltransferase	GO:0006556//GO:0006790//GO:0008152//GO:0006732//GO:0008150//GO:0009058//GO:0009108//GO:0009987//GO:0017144//GO:0044237//GO:0044249//GO:0044272//GO:0046500//GO:0051186//GO:0051188//GO:0071704//GO:1901576	S-adenosylmethionine biosynthetic process//sulfur compound metabolic process//metabolic process//coenzyme metabolic process//biological_process//biosynthetic process//coenzyme biosynthetic process//cellular process//drug metabolic process//cellular metabolic process//cellular biosynthetic process//sulfur compound biosynthetic process//S-adenosylmethionine metabolic process//cofactor metabolic pro…	--	--	GO:0004478//GO:0003674//GO:0003824//GO:0016740//GO:0016765	methionine adenosyltransferase activity//molecular_function//catalytic activity//transferase activity//transferase activity, transferring alkyl or aryl (other than methyl) groups
RchiOBHmChr1g0324421	salicylate carboxymethyltransferase-like	Putative methyltransferase	--	--	--	--	GO:0008168//GO:0003674//GO:0003824//GO:0016740//GO:0016741	methyltransferase activity//molecular_function//catalytic activity//transferase activity//transferase activity, transferring one-carbon groups
RchiOBHmChr2g0103791	salicylic acid-binding 2-like	Putative carboxylesterase	--	--	--	--	--	--
RchiOBHmChr2g0112401	SCAI homolog	Putative protein SCAI	GO:0006351//GO:0008152//GO:0006139//GO:0006725//GO:0006807//GO:0008150//GO:0009058//GO:0009059//GO:0009987//GO:0010467//GO:0016070//GO:0018130//GO:0019438//GO:0032774//GO:0034641//GO:0034645//GO:0034654//GO:0043170//GO:0044237//GO:0044238//GO:0044249//GO:0044260//GO:0044271//GO:0046483//GO:0071704//GO:0090304//GO:0097659//GO:1901360//GO:1901362//GO:1901576	transcription, DNA-templated//metabolic process//nucleobase-containing compound metabolic process//cellular aromatic compound metabolic process//nitrogen compound metabolic process//biological_process//biosynthetic process//macromolecule biosynthetic process//cellular process//gene expression//RNA metabolic process//heterocycle biosynthetic process//aromatic compound biosynthetic process//RNA bio…	--	--	GO:0003714//GO:0000988//GO:0000989//GO:0003674//GO:0003712//GO:0140110	transcription corepressor activity//transcription factor activity, protein binding//transcription factor activity, transcription factor binding//molecular_function//transcription cofactor activity//transcription regulator activity
RchiOBHmChr2g0102171	scarecrow 15	Putative transcription factor GRAS family	--	--	--	--	--	--
RchiOBHmChr1g0339341	scopoletin glucosyltransferase-like	Putative UDP-glucuronosyl /UDP-glucosyltransferase	GO:0008152//GO:0008150	metabolic process//biological_process	--	--	GO:0016758//GO:0003674//GO:0003824//GO:0016740//GO:0016757	transferase activity, transferring hexosyl groups//molecular_function//catalytic activity//transferase activity//transferase activity, transferring glycosyl groups
RchiOBHmChr4g0413261	selenium-binding 1	Putative transcription factor WD40-like family	--	--	--	--	GO:0008430//GO:0003674//GO:0005488	selenium binding//molecular_function//binding
RchiOBHmChr2g0159641	septum-promoting GTP-binding 1	Putative small GTPase superfamily, P-loop containing nucleoside triphosphate hydrolase	GO:0007264//GO:0007165//GO:0035556//GO:0007154//GO:0008150//GO:0009987//GO:0023052//GO:0050789//GO:0050794//GO:0050896//GO:0051716//GO:0065007	small GTPase mediated signal transduction//signal transduction//intracellular signal transduction//cell communication//biological_process//cellular process//signaling//regulation of biological process//regulation of cellular process//response to stimulus//cellular response to stimulus//biological regulation	--	--	GO:0005525//GO:0000166//GO:0001882//GO:0001883//GO:0003674//GO:0005488//GO:0017076//GO:0019001//GO:0032549//GO:0032550//GO:0032553//GO:0032555//GO:0032561//GO:0035639//GO:0036094//GO:0043167//GO:0043168//GO:0097159//GO:0097367//GO:1901265//GO:1901363	GTP binding//nucleotide binding//nucleoside binding//purine nucleoside binding//molecular_function//binding//purine nucleotide binding//guanyl nucleotide binding//ribonucleoside binding//purine ribonucleoside binding//ribonucleotide binding//purine ribonucleotide binding//guanyl ribonucleotide binding//purine ribonucleoside triphosphate binding//small molecule binding//ion binding//anion binding/…
RchiOBHmChr5g0037931	septum-promoting GTP-binding 1-like	Putative small GTPase superfamily, P-loop containing nucleoside triphosphate hydrolase	GO:0007264//GO:0007165//GO:0035556//GO:0007154//GO:0008150//GO:0009987//GO:0023052//GO:0050789//GO:0050794//GO:0050896//GO:0051716//GO:0065007	small GTPase mediated signal transduction//signal transduction//intracellular signal transduction//cell communication//biological_process//cellular process//signaling//regulation of biological process//regulation of cellular process//response to stimulus//cellular response to stimulus//biological regulation	--	--	GO:0005525//GO:0000166//GO:0001882//GO:0001883//GO:0003674//GO:0005488//GO:0017076//GO:0019001//GO:0032549//GO:0032550//GO:0032553//GO:0032555//GO:0032561//GO:0035639//GO:0036094//GO:0043167//GO:0043168//GO:0097159//GO:0097367//GO:1901265//GO:1901363	GTP binding//nucleotide binding//nucleoside binding//purine nucleoside binding//molecular_function//binding//purine nucleotide binding//guanyl nucleotide binding//ribonucleoside binding//purine ribonucleoside binding//ribonucleotide binding//purine ribonucleotide binding//guanyl ribonucleotide binding//purine ribonucleoside triphosphate binding//small molecule binding//ion binding//anion binding/…
RchiOBHmChr2g0165861	serine carboxypeptidase-like 25	Putative carboxypeptidase D	GO:0006508//GO:0008152//GO:0006807//GO:0008150//GO:0019538//GO:0043170//GO:0044238//GO:0071704//GO:1901564	proteolysis//metabolic process//nitrogen compound metabolic process//biological_process//protein metabolic process//macromolecule metabolic process//primary metabolic process//organic substance metabolic process//organonitrogen compound metabolic process	--	--	GO:0004185//GO:0003674//GO:0003824//GO:0004180//GO:0008236//GO:0008233//GO:0008238//GO:0070011//GO:0016787//GO:0017171//GO:0070008//GO:0140096	serine-type carboxypeptidase activity//molecular_function//catalytic activity//carboxypeptidase activity//serine-type peptidase activity//peptidase activity//exopeptidase activity//peptidase activity, acting on L-amino acid peptides//hydrolase activity//serine hydrolase activity//serine-type exopeptidase activity//catalytic activity, acting on a protein
RchiOBHmChr2g0145711	serine rich	hypothetical protein	--	--	--	--	--	--
RchiOBHmChr4g0406691	serine threonine- kinase ACR4	Putative protein kinase RLK-Pelle-CR4L family	GO:0006468//GO:0008152//GO:0006464//GO:0006793//GO:0006796//GO:0006807//GO:0008150//GO:0009987//GO:0016310//GO:0019538//GO:0036211//GO:0043170//GO:0043412//GO:0044237//GO:0044238//GO:0044260//GO:0044267//GO:0071704//GO:1901564	protein phosphorylation//metabolic process//cellular protein modification process//phosphorus metabolic process//phosphate-containing compound metabolic process//nitrogen compound metabolic process//biological_process//cellular process//phosphorylation//protein metabolic process//protein modification process//macromolecule metabolic process//macromolecule modification//cellular metabolic process/…	--	--	GO:0004672//GO:0003674//GO:0003824//GO:0016301//GO:0016740//GO:0016772//GO:0016773//GO:0140096	protein kinase activity//molecular_function//catalytic activity//kinase activity//transferase activity//transferase activity, transferring phosphorus-containing groups//phosphotransferase activity, alcohol group as acceptor//catalytic activity, acting on a protein
RchiOBHmChr5g0012421	serine threonine- kinase HT1	Putative protein kinase TKL-Pl-5 family	GO:0006468//GO:0008152//GO:0006464//GO:0006793//GO:0006796//GO:0006807//GO:0008150//GO:0009987//GO:0016310//GO:0019538//GO:0036211//GO:0043170//GO:0043412//GO:0044237//GO:0044238//GO:0044260//GO:0044267//GO:0071704//GO:1901564	protein phosphorylation//metabolic process//cellular protein modification process//phosphorus metabolic process//phosphate-containing compound metabolic process//nitrogen compound metabolic process//biological_process//cellular process//phosphorylation//protein metabolic process//protein modification process//macromolecule metabolic process//macromolecule modification//cellular metabolic process/…	--	--	GO:0004672//GO:0003674//GO:0003824//GO:0016301//GO:0016740//GO:0016772//GO:0016773//GO:0140096	protein kinase activity//molecular_function//catalytic activity//kinase activity//transferase activity//transferase activity, transferring phosphorus-containing groups//phosphotransferase activity, alcohol group as acceptor//catalytic activity, acting on a protein
RchiOBHmChr5g0048101	serine threonine- kinase Nek5	Putative protein kinase NEK family	GO:0006468//GO:0008152//GO:0006464//GO:0006793//GO:0006796//GO:0006807//GO:0008150//GO:0009987//GO:0016310//GO:0019538//GO:0036211//GO:0043170//GO:0043412//GO:0044237//GO:0044238//GO:0044260//GO:0044267//GO:0071704//GO:1901564	protein phosphorylation//metabolic process//cellular protein modification process//phosphorus metabolic process//phosphate-containing compound metabolic process//nitrogen compound metabolic process//biological_process//cellular process//phosphorylation//protein metabolic process//protein modification process//macromolecule metabolic process//macromolecule modification//cellular metabolic process/…	--	--	GO:0004672//GO:0005524//GO:0003674//GO:0003824//GO:0016301//GO:0016740//GO:0016772//GO:0016773//GO:0140096//GO:0000166//GO:0005488//GO:0008144//GO:0017076//GO:0030554//GO:0032553//GO:0032555//GO:0032559//GO:0035639//GO:0036094//GO:0043167//GO:0043168//GO:0097159//GO:0097367//GO:1901265//GO:1901363	protein kinase activity//ATP binding//molecular_function//catalytic activity//kinase activity//transferase activity//transferase activity, transferring phosphorus-containing groups//phosphotransferase activity, alcohol group as acceptor//catalytic activity, acting on a protein//nucleotide binding//binding//drug binding//purine nucleotide binding//adenyl nucleotide binding//ribonucleotide binding/…
RchiOBHmChr4g0393641	serine threonine- kinase tricorner-like	Putative protein kinase AGC-NDR family	GO:0006468//GO:0008152//GO:0006464//GO:0006793//GO:0006796//GO:0006807//GO:0008150//GO:0009987//GO:0016310//GO:0019538//GO:0036211//GO:0043170//GO:0043412//GO:0044237//GO:0044238//GO:0044260//GO:0044267//GO:0071704//GO:1901564	protein phosphorylation//metabolic process//cellular protein modification process//phosphorus metabolic process//phosphate-containing compound metabolic process//nitrogen compound metabolic process//biological_process//cellular process//phosphorylation//protein metabolic process//protein modification process//macromolecule metabolic process//macromolecule modification//cellular metabolic process/…	--	--	GO:0004672//GO:0005524//GO:0004674//GO:0003674//GO:0003824//GO:0016301//GO:0016740//GO:0016772//GO:0016773//GO:0140096//GO:0000166//GO:0005488//GO:0008144//GO:0017076//GO:0030554//GO:0032553//GO:0032555//GO:0032559//GO:0035639//GO:0036094//GO:0043167//GO:0043168//GO:0097159//GO:0097367//GO:1901265//GO:1901363	protein kinase activity//ATP binding//protein serine/threonine kinase activity//molecular_function//catalytic activity//kinase activity//transferase activity//transferase activity, transferring phosphorus-containing groups//phosphotransferase activity, alcohol group as acceptor//catalytic activity, acting on a protein//nucleotide binding//binding//drug binding//purine nucleotide binding//adenyl n…
RchiOBHmChr4g0392801	serine threonine- phosphatase PP1	Putative protein-serine /threonine phosphatase	--	--	--	--	GO:0016787//GO:0003674//GO:0003824	hydrolase activity//molecular_function//catalytic activity
RchiOBHmChr3g0467121	short-chain dehydrogenase TIC chloroplastic	Putative very-long-chain 3-oxoacyl-CoA reductase	GO:0008152//GO:0008150	metabolic process//biological_process	--	--	GO:0016491//GO:0003674//GO:0003824	oxidoreductase activity//molecular_function//catalytic activity
RchiOBHmChr4g0440361	SNF1-related kinase regulatory subunit gamma-1-like	Putative CBS domain-containing protein	--	--	--	--	--	--
RchiOBHmChr3g0454041	sodium hydrogen exchanger 1-like	Putative cation /H+ exchanger, cation /H+ exchanger, CPA1 family	GO:0006812//GO:0055085//GO:0006810//GO:0006811//GO:0008150//GO:0051179//GO:0051234	cation transport//transmembrane transport//transport//ion transport//biological_process//localization//establishment of localization	GO:0016021//GO:0005575//GO:0016020//GO:0031224//GO:0044425	integral component of membrane//cellular_component//membrane//intrinsic component of membrane//membrane part	GO:0015299//GO:0003674//GO:0005215//GO:0022857//GO:0015291//GO:0008324//GO:0015075//GO:0015077//GO:0015078//GO:0015297//GO:0015298//GO:0015318//GO:0022804//GO:0022890	solute:proton antiporter activity//molecular_function//transporter activity//transmembrane transporter activity//secondary active transmembrane transporter activity//cation transmembrane transporter activity//ion transmembrane transporter activity//monovalent inorganic cation transmembrane transporter activity//proton transmembrane transporter activity//antiporter activity//solute:cation antiport…
RchiOBHmChr1g0361351	soluble inorganic pyrophosphatase	Putative inorganic diphosphatase	GO:0006796//GO:0008152//GO:0006793//GO:0008150//GO:0009987//GO:0044237	phosphate-containing compound metabolic process//metabolic process//phosphorus metabolic process//biological_process//cellular process//cellular metabolic process	GO:0005737//GO:0005622//GO:0005575//GO:0005623//GO:0044424//GO:0044464	cytoplasm//intracellular//cellular_component//cell//intracellular part//cell part	GO:0000287//GO:0004427//GO:0003674//GO:0005488//GO:0046872//GO:0043167//GO:0043169//GO:0003824//GO:0016462//GO:0016787//GO:0016817//GO:0016818	magnesium ion binding//inorganic diphosphatase activity//molecular_function//binding//metal ion binding//ion binding//cation binding//catalytic activity//pyrophosphatase activity//hydrolase activity//hydrolase activity, acting on acid anhydrides//hydrolase activity, acting on acid anhydrides, in phosphorus-containing anhydrides
RchiOBHmChr1g0352001	SPX domain-containing membrane At4g22990-like	Putative SPX domain, major facilitator superfamily	GO:0055085//GO:0006810//GO:0008150//GO:0051179//GO:0051234	transmembrane transport//transport//biological_process//localization//establishment of localization	GO:0016021//GO:0005575//GO:0016020//GO:0031224//GO:0044425	integral component of membrane//cellular_component//membrane//intrinsic component of membrane//membrane part	--	--
RchiOBHmChr5g0032861	squamosa promoter-binding 1-like	Putative transcription factor SBP family	--	--	GO:0005634//GO:0005622//GO:0005575//GO:0005623//GO:0043231//GO:0043226//GO:0043227//GO:0043229//GO:0044424//GO:0044464	nucleus//intracellular//cellular_component//cell//intracellular membrane-bounded organelle//organelle//membrane-bounded organelle//intracellular organelle//intracellular part//cell part	GO:0003677//GO:0003674//GO:0003676//GO:0005488//GO:0097159//GO:1901363	DNA binding//molecular_function//nucleic acid binding//binding//organic cyclic compound binding//heterocyclic compound binding
RchiOBHmChr5g0008871	squamosa promoter-binding 3	Putative transcription factor SBP family	--	--	GO:0005634//GO:0005622//GO:0005575//GO:0005623//GO:0043231//GO:0043226//GO:0043227//GO:0043229//GO:0044424//GO:0044464	nucleus//intracellular//cellular_component//cell//intracellular membrane-bounded organelle//organelle//membrane-bounded organelle//intracellular organelle//intracellular part//cell part	GO:0003677//GO:0003674//GO:0003676//GO:0005488//GO:0097159//GO:1901363	DNA binding//molecular_function//nucleic acid binding//binding//organic cyclic compound binding//heterocyclic compound binding
RchiOBHmChr2g0087211	SRG1-like	Putative codeine 3-O-demethylase	GO:0055114//GO:0008152//GO:0008150	oxidation-reduction process//metabolic process//biological_process	--	--	GO:0016491//GO:0003674//GO:0003824	oxidoreductase activity//molecular_function//catalytic activity
RchiOBHmChr3g0464051	SSUH2 homolog	Putative Heat shock protein DnaJ, cysteine-rich	--	--	--	--	--	--
RchiOBHmChr4g0386001	stomatal closure-related actin-binding 3-like	hypothetical protein	--	--	--	--	GO:0003779//GO:0005515//GO:0003674//GO:0005488//GO:0008092	actin binding//protein binding//molecular_function//binding//cytoskeletal protein binding
RchiOBHmChr5g0049151	STRICTOSIDINE SYNTHASE-LIKE 3-like	Putative strictosidine synthase transcription factor WD40-like family	GO:0009058//GO:0008152//GO:0008150	biosynthetic process//metabolic process//biological_process	--	--	GO:0016844//GO:0003674//GO:0003824//GO:0016829//GO:0016840//GO:0016843	strictosidine synthase activity//molecular_function//catalytic activity//lyase activity//carbon-nitrogen lyase activity//amine-lyase activity
RchiOBHmChr1g0339531	stromal 70 kDa heat shock-related chloroplastic	Putative Heat shock protein 70 family	--	--	--	--	--	--
RchiOBHmChr1g0317891	Structural constituent of	hypothetical protein	--	--	--	--	--	--
RchiOBHmChr2g0105861	subtilisin-like protease	Putative tripeptidyl-peptidase II	GO:0006508//GO:0008152//GO:0006807//GO:0008150//GO:0019538//GO:0043170//GO:0044238//GO:0071704//GO:1901564	proteolysis//metabolic process//nitrogen compound metabolic process//biological_process//protein metabolic process//macromolecule metabolic process//primary metabolic process//organic substance metabolic process//organonitrogen compound metabolic process	--	--	GO:0004252//GO:0003674//GO:0003824//GO:0004175//GO:0008236//GO:0008233//GO:0070011//GO:0016787//GO:0017171//GO:0140096	serine-type endopeptidase activity//molecular_function//catalytic activity//endopeptidase activity//serine-type peptidase activity//peptidase activity//peptidase activity, acting on L-amino acid peptides//hydrolase activity//serine hydrolase activity//catalytic activity, acting on a protein
RchiOBHmChr2g0107331	subtilisin-like protease	Putative tripeptidyl-peptidase II	GO:0006508//GO:0008152//GO:0006807//GO:0008150//GO:0019538//GO:0043170//GO:0044238//GO:0071704//GO:1901564	proteolysis//metabolic process//nitrogen compound metabolic process//biological_process//protein metabolic process//macromolecule metabolic process//primary metabolic process//organic substance metabolic process//organonitrogen compound metabolic process	--	--	GO:0004252//GO:0003674//GO:0003824//GO:0004175//GO:0008236//GO:0008233//GO:0070011//GO:0016787//GO:0017171//GO:0140096	serine-type endopeptidase activity//molecular_function//catalytic activity//endopeptidase activity//serine-type peptidase activity//peptidase activity//peptidase activity, acting on L-amino acid peptides//hydrolase activity//serine hydrolase activity//catalytic activity, acting on a protein
RchiOBHmChr3g0488651	sucrose synthase 5-like	Putative sucrose synthase	GO:0005985//GO:0008152//GO:0005975//GO:0005984//GO:0008150//GO:0009311//GO:0009987//GO:0044237//GO:0044238//GO:0044262//GO:0071704	sucrose metabolic process//metabolic process//carbohydrate metabolic process//disaccharide metabolic process//biological_process//oligosaccharide metabolic process//cellular process//cellular metabolic process//primary metabolic process//cellular carbohydrate metabolic process//organic substance metabolic process	--	--	GO:0016157//GO:0003674//GO:0003824//GO:0008194//GO:0016740//GO:0016757//GO:0016758//GO:0035251//GO:0046527	sucrose synthase activity//molecular_function//catalytic activity//UDP-glycosyltransferase activity//transferase activity//transferase activity, transferring glycosyl groups//transferase activity, transferring hexosyl groups//UDP-glucosyltransferase activity//glucosyltransferase activity
RchiOBHmChr4g0416721	sugar transport 13	Putative major facilitator, sugar transporter, major facilitator superfamily	GO:0055085//GO:0006810//GO:0008150//GO:0051179//GO:0051234	transmembrane transport//transport//biological_process//localization//establishment of localization	GO:0016021//GO:0005575//GO:0016020//GO:0031224//GO:0044425	integral component of membrane//cellular_component//membrane//intrinsic component of membrane//membrane part	GO:0022857//GO:0003674//GO:0005215	transmembrane transporter activity//molecular_function//transporter activity
RchiOBHmChr4g0387511	sulfate transporter -like	Putative SLC26A /SulP transporter	GO:0008272//GO:0006810//GO:0006811//GO:0006820//GO:0008150//GO:0015698//GO:0051179//GO:0051234//GO:0072348	sulfate transport//transport//ion transport//anion transport//biological_process//inorganic anion transport//localization//establishment of localization//sulfur compound transport	GO:0016021//GO:0005575//GO:0016020//GO:0031224//GO:0044425	integral component of membrane//cellular_component//membrane//intrinsic component of membrane//membrane part	GO:0015116//GO:0003674//GO:0005215//GO:0022857//GO:0008509//GO:0015075//GO:0015103//GO:0015318//GO:1901682	sulfate transmembrane transporter activity//molecular_function//transporter activity//transmembrane transporter activity//anion transmembrane transporter activity//ion transmembrane transporter activity//inorganic anion transmembrane transporter activity//inorganic molecular entity transmembrane transporter activity//sulfur compound transmembrane transporter activity
RchiOBHmChr5g0060861	thiamine thiazole chloroplastic	Putative thiazole biosynthetic enzyme Thi4 family, FAD /NAD(P)-binding domain-containing protein	GO:0055114//GO:0008152//GO:0008150	oxidation-reduction process//metabolic process//biological_process	--	--	GO:0016491//GO:0003674//GO:0003824	oxidoreductase activity//molecular_function//catalytic activity
RchiOBHmChr2g0108761	thioredoxin chloroplastic	Putative thioredoxin-like, peroxiredoxin-like FAM213 /AAED1	--	--	--	--	--	--
RchiOBHmChr2g0108771	thioredoxin chloroplastic	Putative thioredoxin-like, peroxiredoxin-like FAM213 /AAED1	--	--	--	--	--	--
RchiOBHmChr4g0445271	thioredoxin H2-like	Putative monodehydroascorbate reductase (NADH)	GO:0045454//GO:0008150//GO:0009987//GO:0019725//GO:0042592//GO:0050789//GO:0050794//GO:0065007//GO:0065008	cell redox homeostasis//biological_process//cellular process//cellular homeostasis//homeostatic process//regulation of biological process//regulation of cellular process//biological regulation//regulation of biological quality	--	--	--	--
RchiOBHmChr5g0020681	thioredoxin mitochondrial-like	Putative monodehydroascorbate reductase (NADH)	GO:0045454//GO:0008150//GO:0009987//GO:0019725//GO:0042592//GO:0050789//GO:0050794//GO:0065007//GO:0065008	cell redox homeostasis//biological_process//cellular process//cellular homeostasis//homeostatic process//regulation of biological process//regulation of cellular process//biological regulation//regulation of biological quality	--	--	--	--
RchiOBHmChr2g0163121	thylakoid membrane slr0575	hypothetical protein	--	--	--	--	--	--
RchiOBHmChr2g0161961	TIC 20- chloroplastic	Putative chloroplast protein import component Tic20	--	--	--	--	--	--
RchiOBHmChr2g0095481	TIFY 10A	Putative transcription factor TIFY family	--	--	--	--	--	--
RchiOBHmChr1g0382041	TIR-NBS-LRR	Putative winged helix-turn-helix DNA-binding domain, toll-like receptor	GO:0007165//GO:0007154//GO:0008150//GO:0009987//GO:0023052//GO:0050789//GO:0050794//GO:0050896//GO:0051716//GO:0065007	signal transduction//cell communication//biological_process//cellular process//signaling//regulation of biological process//regulation of cellular process//response to stimulus//cellular response to stimulus//biological regulation	--	--	GO:0005515//GO:0043531//GO:0003674//GO:0005488//GO:0000166//GO:0017076//GO:0030554//GO:0032553//GO:0032555//GO:0032559//GO:0036094//GO:0043167//GO:0043168//GO:0097159//GO:0097367//GO:1901265//GO:1901363	protein binding//ADP binding//molecular_function//binding//nucleotide binding//purine nucleotide binding//adenyl nucleotide binding//ribonucleotide binding//purine ribonucleotide binding//adenyl ribonucleotide binding//small molecule binding//ion binding//anion binding//organic cyclic compound binding//carbohydrate derivative binding//nucleoside phosphate binding//heterocyclic compound binding
RchiOBHmChr4g0445031	TMV resistance N-like	Putative winged helix-turn-helix DNA-binding domain, leucine-rich repeat domain, L	--	--	--	--	GO:0043531//GO:0000166//GO:0003674//GO:0005488//GO:0017076//GO:0030554//GO:0032553//GO:0032555//GO:0032559//GO:0036094//GO:0043167//GO:0043168//GO:0097159//GO:0097367//GO:1901265//GO:1901363	ADP binding//nucleotide binding//molecular_function//binding//purine nucleotide binding//adenyl nucleotide binding//ribonucleotide binding//purine ribonucleotide binding//adenyl ribonucleotide binding//small molecule binding//ion binding//anion binding//organic cyclic compound binding//carbohydrate derivative binding//nucleoside phosphate binding//heterocyclic compound binding
RchiOBHmChr5g0042451	TORNADO 1	Putative P-loop containing nucleoside triphosphate hydrolase, of Roc (COR)	GO:0007264//GO:0007165//GO:0035556//GO:0007154//GO:0008150//GO:0009987//GO:0023052//GO:0050789//GO:0050794//GO:0050896//GO:0051716//GO:0065007	small GTPase mediated signal transduction//signal transduction//intracellular signal transduction//cell communication//biological_process//cellular process//signaling//regulation of biological process//regulation of cellular process//response to stimulus//cellular response to stimulus//biological regulation	--	--	GO:0005525//GO:0000166//GO:0001882//GO:0001883//GO:0003674//GO:0005488//GO:0017076//GO:0019001//GO:0032549//GO:0032550//GO:0032553//GO:0032555//GO:0032561//GO:0035639//GO:0036094//GO:0043167//GO:0043168//GO:0097159//GO:0097367//GO:1901265//GO:1901363	GTP binding//nucleotide binding//nucleoside binding//purine nucleoside binding//molecular_function//binding//purine nucleotide binding//guanyl nucleotide binding//ribonucleoside binding//purine ribonucleoside binding//ribonucleotide binding//purine ribonucleotide binding//guanyl ribonucleotide binding//purine ribonucleoside triphosphate binding//small molecule binding//ion binding//anion binding/…
RchiOBHmChr5g0036871	transcription factor bHLH123-like isoform X2	Putative transcription factor bHLH family	--	--	--	--	GO:0046983//GO:0005515//GO:0003674//GO:0005488	protein dimerization activity//protein binding//molecular_function//binding
RchiOBHmChr1g0371511	Transcription factor bHLH61	Putative transcription factor bHLH family	--	--	--	--	--	--
RchiOBHmChr2g0091241	transcription factor bHLH68	Putative transcription factor bHLH family	--	--	--	--	GO:0046983//GO:0005515//GO:0003674//GO:0005488	protein dimerization activity//protein binding//molecular_function//binding
RchiOBHmChr2g0139261	transcription factor bHLH68-like	Putative transcription factor bHLH family	--	--	--	--	GO:0046983//GO:0005515//GO:0003674//GO:0005488	protein dimerization activity//protein binding//molecular_function//binding
RchiOBHmChr1g0337011	transcription factor bHLH91-like	Putative transcription factor bHLH family	--	--	--	--	GO:0046983//GO:0005515//GO:0003674//GO:0005488	protein dimerization activity//protein binding//molecular_function//binding
RchiOBHmChr2g0159921	transcription factor CPC-like	Putative transcription factor MYB-HB-like family	--	--	--	--	--	--
RchiOBHmChr5g0048491	transcription factor LHW-like	Putative transcription factor bHLH family	--	--	--	--	--	--
RchiOBHmChr3g0448721	transcription factor MYB113-like	Putative transcription factor MYB-HB-like family	--	--	--	--	GO:0003677//GO:0003674//GO:0003676//GO:0005488//GO:0097159//GO:1901363	DNA binding//molecular_function//nucleic acid binding//binding//organic cyclic compound binding//heterocyclic compound binding
RchiOBHmChr4g0444961	transcription factor MYB1R1	Putative transcription factor MYB-HB-like family	--	--	--	--	GO:0003677//GO:0003674//GO:0003676//GO:0005488//GO:0097159//GO:1901363	DNA binding//molecular_function//nucleic acid binding//binding//organic cyclic compound binding//heterocyclic compound binding
RchiOBHmChr4g0440111	transcription factor PRE6-like	Putative transcription factor bHLH family	--	--	--	--	--	--
RchiOBHmChr4g0441081	transcription repressor MYB4-like	Putative transcription factor MYB-HB-like family	--	--	--	--	GO:0003677//GO:0003674//GO:0003676//GO:0005488//GO:0097159//GO:1901363	DNA binding//molecular_function//nucleic acid binding//binding//organic cyclic compound binding//heterocyclic compound binding
RchiOBHmChr2g0159931	translation factor SUI1 homolog	Putative eukaryotic translation initiation factor SUI1	GO:0006413//GO:0008152//GO:0006412//GO:0006518//GO:0006807//GO:0008150//GO:0009058//GO:0009059//GO:0009987//GO:0010467//GO:0019538//GO:0034641//GO:0034645//GO:0043043//GO:0043170//GO:0043603//GO:0043604//GO:0044237//GO:0044238//GO:0044249//GO:0044260//GO:0044267//GO:0044271//GO:0071704//GO:1901564//GO:1901566//GO:1901576	translational initiation//metabolic process//translation//peptide metabolic process//nitrogen compound metabolic process//biological_process//biosynthetic process//macromolecule biosynthetic process//cellular process//gene expression//protein metabolic process//cellular nitrogen compound metabolic process//cellular macromolecule biosynthetic process//peptide biosynthetic process//macromolecule me…	--	--	GO:0003743//GO:0003674//GO:0003676//GO:0003723//GO:0005488//GO:0008135//GO:0097159//GO:1901363	translation initiation factor activity//molecular_function//nucleic acid binding//RNA binding//binding//translation factor activity, RNA binding//organic cyclic compound binding//heterocyclic compound binding
RchiOBHmChr1g0377231	transmembrane ascorbate ferrireductase 1	Putative ascorbate ferrireductase (transmembrane)	--	--	GO:0016021//GO:0005575//GO:0016020//GO:0031224//GO:0044425	integral component of membrane//cellular_component//membrane//intrinsic component of membrane//membrane part	--	--
RchiOBHmChr1g0378071	TRANSPARENT TESTA 12-like	Putative multi antimicrobial extrusion protein	GO:0006855//GO:0055085//GO:0006810//GO:0008150//GO:0042493//GO:0015893//GO:0042221//GO:0050896//GO:0051179//GO:0051234	drug transmembrane transport//transmembrane transport//transport//biological_process//response to drug//drug transport//response to chemical//response to stimulus//localization//establishment of localization	GO:0016020//GO:0005575	membrane//cellular_component	GO:0015238//GO:0015297//GO:0003674//GO:0005215//GO:0022857//GO:0015291//GO:0022804	drug transmembrane transporter activity//antiporter activity//molecular_function//transporter activity//transmembrane transporter activity//secondary active transmembrane transporter activity//active transmembrane transporter activity
RchiOBHmChr4g0432851	TRANSPARENT TESTA 12-like	Putative multi antimicrobial extrusion protein	GO:0006855//GO:0055085//GO:0006810//GO:0008150//GO:0042493//GO:0015893//GO:0042221//GO:0050896//GO:0051179//GO:0051234	drug transmembrane transport//transmembrane transport//transport//biological_process//response to drug//drug transport//response to chemical//response to stimulus//localization//establishment of localization	GO:0016020//GO:0005575	membrane//cellular_component	GO:0015238//GO:0015297//GO:0003674//GO:0005215//GO:0022857//GO:0015291//GO:0022804	drug transmembrane transporter activity//antiporter activity//molecular_function//transporter activity//transmembrane transporter activity//secondary active transmembrane transporter activity//active transmembrane transporter activity
RchiOBHmChr5g0003381	TRANSPARENT TESTA 12-like	Putative multi antimicrobial extrusion protein	GO:0006855//GO:0055085//GO:0006810//GO:0008150//GO:0042493//GO:0015893//GO:0042221//GO:0050896//GO:0051179//GO:0051234	drug transmembrane transport//transmembrane transport//transport//biological_process//response to drug//drug transport//response to chemical//response to stimulus//localization//establishment of localization	GO:0016020//GO:0005575	membrane//cellular_component	GO:0015238//GO:0015297//GO:0003674//GO:0005215//GO:0022857//GO:0015291//GO:0022804	drug transmembrane transporter activity//antiporter activity//molecular_function//transporter activity//transmembrane transporter activity//secondary active transmembrane transporter activity//active transmembrane transporter activity
RchiOBHmChr5g0077101	TRANSPARENT TESTA 1-like	Putative transcription factor C2H2 family	--	--	--	--	--	--
RchiOBHmChr2g0175241	triacylglycerol lipase 2	Putative triacylglycerol lipase	GO:0006629//GO:0008152//GO:0008150//GO:0044238//GO:0071704	lipid metabolic process//metabolic process//biological_process//primary metabolic process//organic substance metabolic process	--	--	--	--
RchiOBHmChr2g0163781	trichome birefringence-like 19	Putative PMR5 domain, PC-Esterase	--	--	--	--	--	--
RchiOBHmChr4g0442021	trichome birefringence-like 2	Putative PMR5 domain, PC-Esterase, protein trichome birefringence-like 2	--	--	--	--	--	--
RchiOBHmChr2g0129071	trichome birefringence-like 39	Putative PMR5 domain, PC-Esterase	--	--	--	--	--	--
RchiOBHmChr3g0484891	tricyclene synthase chloroplastic-like	Putative lyase	GO:0008152//GO:0008150	metabolic process//biological_process	--	--	GO:0010333//GO:0016829//GO:0000287//GO:0003674//GO:0003824//GO:0016835//GO:0016838//GO:0005488//GO:0046872//GO:0043167//GO:0043169	terpene synthase activity//lyase activity//magnesium ion binding//molecular_function//catalytic activity//carbon-oxygen lyase activity//carbon-oxygen lyase activity, acting on phosphates//binding//metal ion binding//ion binding//cation binding
RchiOBHmChr3g0451801	trihelix transcription factor GTL2	Putative transcription factor MYB family	--	--	--	--	--	--
RchiOBHmChr4g0408561	tropinone reductase homolog At1g07440-like	Putative oxidoreductase	GO:0008152//GO:0008150	metabolic process//biological_process	--	--	GO:0016491//GO:0003674//GO:0003824	oxidoreductase activity//molecular_function//catalytic activity
RchiOBHmChr4g0420951	tubby-like F-box 3	Putative transcription factor TUBBY family	--	--	--	--	GO:0005515//GO:0003674//GO:0005488	protein binding//molecular_function//binding
RchiOBHmChr4g0397091	ubiquinol mitochondrial-like	Putative ubiquinol oxidase (non-electrogenic)	GO:0055114//GO:0008152//GO:0008150	oxidation-reduction process//metabolic process//biological_process	--	--	GO:0009916//GO:0003674//GO:0003824//GO:0016491//GO:0016682//GO:0016679	alternative oxidase activity//molecular_function//catalytic activity//oxidoreductase activity//oxidoreductase activity, acting on diphenols and related substances as donors, oxygen as acceptor//oxidoreductase activity, acting on diphenols and related substances as donors
RchiOBHmChr4g0397111	ubiquinol mitochondrial-like	Putative ubiquinol oxidase (non-electrogenic)	GO:0055114//GO:0008152//GO:0008150	oxidation-reduction process//metabolic process//biological_process	--	--	GO:0009916//GO:0003674//GO:0003824//GO:0016491//GO:0016682//GO:0016679	alternative oxidase activity//molecular_function//catalytic activity//oxidoreductase activity//oxidoreductase activity, acting on diphenols and related substances as donors, oxygen as acceptor//oxidoreductase activity, acting on diphenols and related substances as donors
RchiOBHmChr5g0039431	ubiquitin thioesterase OTU1	Putative ubiquitinyl hydrolase 1	--	--	--	--	--	--
RchiOBHmChr2g0168071	ubiquitin-conjugating enzyme E2 10	Putative aminoacyltransferase, E1 ubiquitin-activating enzyme	--	--	--	--	--	--
RchiOBHmChr4g0425551	ubiquitin-conjugating enzyme E2 38	Putative aminoacyltransferase, E1 ubiquitin-activating enzyme	--	--	--	--	--	--
RchiOBHmChr3g0455541	ubiquitin-like-specific protease 1D	Putative Ulp1 peptidase	GO:0006508//GO:0008152//GO:0006807//GO:0008150//GO:0019538//GO:0043170//GO:0044238//GO:0071704//GO:1901564	proteolysis//metabolic process//nitrogen compound metabolic process//biological_process//protein metabolic process//macromolecule metabolic process//primary metabolic process//organic substance metabolic process//organonitrogen compound metabolic process	--	--	GO:0008234//GO:0003674//GO:0003824//GO:0008233//GO:0070011//GO:0016787//GO:0140096	cysteine-type peptidase activity//molecular_function//catalytic activity//peptidase activity//peptidase activity, acting on L-amino acid peptides//hydrolase activity//catalytic activity, acting on a protein
RchiOBHmChr1g0378941	UDP-glycosyltransferase 88A1-like	Anthocyanidin 5,3-O-glucosyltransferase	GO:0008152//GO:0008150	metabolic process//biological_process	--	--	GO:0016758//GO:0003674//GO:0003824//GO:0016740//GO:0016757	transferase activity, transferring hexosyl groups//molecular_function//catalytic activity//transferase activity//transferase activity, transferring glycosyl groups
RchiOBHmChr1g0383221	UNC93 1	Putative Ion channel regulatory protein, UNC-93	--	--	--	--	--	--
RchiOBHmChr1g0372581	uncharacterized aarF domain-containing kinase chloroplastic	Putative cadmium-transporting ATPase	--	--	--	--	--	--
RchiOBHmChr4g0434971	universal stress A	Putative universal stress protein A	GO:0006950//GO:0008150//GO:0050896	response to stress//biological_process//response to stimulus	--	--	--	--
RchiOBHmChr5g0066971	universal stress A	Putative universal stress protein A	GO:0006950//GO:0008150//GO:0050896	response to stress//biological_process//response to stimulus	--	--	--	--
RchiOBHmChr4g0438411	ureide permease 2-like isoform X1	Putative ureide permease	GO:0071705//GO:0006810//GO:0008150//GO:0051179//GO:0051234	nitrogen compound transport//transport//biological_process//localization//establishment of localization	--	--	--	--
RchiOBHmChr1g0362811	vacuolar amino acid transporter 1	Putative amino acid transporter, transmembrane domain-containing protein	--	--	--	--	--	--
RchiOBHmChr1g0362821	vacuolar amino acid transporter 1	Putative amino acid transporter, transmembrane domain-containing protein	--	--	--	--	--	--
RchiOBHmChr4g0442571	vacuolar iron transporter 1-like	Putative Ccc1 family protein	--	--	--	--	--	--
RchiOBHmChr4g0442611	vacuolar iron transporter 1-like	Putative Ccc1 family protein	--	--	--	--	--	--
RchiOBHmChr5g0056311	vacuolar sorting-associated 41 homolog	Putative chromatin regulator PHD family	GO:0006886//GO:0016192//GO:0008104//GO:0006810//GO:0008150//GO:0015031//GO:0015833//GO:0033036//GO:0034613//GO:0042886//GO:0045184//GO:0046907//GO:0051179//GO:0051234//GO:0051641//GO:0051649//GO:0070727//GO:0071702//GO:0071705	intracellular protein transport//vesicle-mediated transport//protein localization//transport//biological_process//protein transport//peptide transport//macromolecule localization//cellular protein localization//amide transport//establishment of protein localization//intracellular transport//localization//establishment of localization//cellular localization//establishment of localization in cell//…	--	--	GO:0005515//GO:0003674//GO:0005488	protein binding//molecular_function//binding
RchiOBHmChr4g0444751	vegetative incompatibility HET-E-1	Putative transcription factor WD40-like family	--	--	--	--	GO:0005515//GO:0003674//GO:0005488	protein binding//molecular_function//binding
RchiOBHmChr2g0111251	very-long-chain (3R)-3-hydroxyacyl- dehydratase PASTICCINO 2A	Putative very-long-chain (3R)-3-hydroxyacyl-CoA dehydratase	--	--	--	--	--	--
RchiOBHmChr4g0432131	very-long-chain 3-oxoacyl- reductase 1-like	Putative very-long-chain 3-oxoacyl-CoA reductase	GO:0008152//GO:0008150	metabolic process//biological_process	--	--	GO:0016491//GO:0003674//GO:0003824	oxidoreductase activity//molecular_function//catalytic activity
RchiOBHmChr4g0432151	very-long-chain 3-oxoacyl- reductase 1-like	Putative very-long-chain 3-oxoacyl-CoA reductase	GO:0008152//GO:0008150	metabolic process//biological_process	--	--	GO:0016491//GO:0003674//GO:0003824	oxidoreductase activity//molecular_function//catalytic activity
RchiOBHmChr3g0451151	V-type proton ATPase subunit F	Putative H(+)-transporting two-sector ATPase	GO:0034220//GO:0006810//GO:0006811//GO:0008150//GO:0051179//GO:0051234//GO:0055085	ion transmembrane transport//transport//ion transport//biological_process//localization//establishment of localization//transmembrane transport	--	--	--	--
RchiOBHmChr2g0152901	wall-associated receptor kinase-like 1	Putative transferase, protein kinase RLK-Pelle-WAK family	GO:0006468//GO:0008152//GO:0006464//GO:0006793//GO:0006796//GO:0006807//GO:0008150//GO:0009987//GO:0016310//GO:0019538//GO:0036211//GO:0043170//GO:0043412//GO:0044237//GO:0044238//GO:0044260//GO:0044267//GO:0071704//GO:1901564	protein phosphorylation//metabolic process//cellular protein modification process//phosphorus metabolic process//phosphate-containing compound metabolic process//nitrogen compound metabolic process//biological_process//cellular process//phosphorylation//protein metabolic process//protein modification process//macromolecule metabolic process//macromolecule modification//cellular metabolic process/…	--	--	GO:0005509//GO:0004672//GO:0005524//GO:0030247//GO:0003674//GO:0005488//GO:0046872//GO:0043167//GO:0043169//GO:0003824//GO:0016301//GO:0016740//GO:0016772//GO:0016773//GO:0140096//GO:0000166//GO:0008144//GO:0017076//GO:0030554//GO:0032553//GO:0032555//GO:0032559//GO:0035639//GO:0036094//GO:0043168//GO:0097159//GO:0097367//GO:1901265//GO:1901363//GO:0001871//GO:0030246	calcium ion binding//protein kinase activity//ATP binding//polysaccharide binding//molecular_function//binding//metal ion binding//ion binding//cation binding//catalytic activity//kinase activity//transferase activity//transferase activity, transferring phosphorus-containing groups//phosphotransferase activity, alcohol group as acceptor//catalytic activity, acting on a protein//nucleotide binding…
RchiOBHmChr1g0331391	wall-associated receptor kinase-like 16	Putative protein kinase RLK-Pelle-WAK family	GO:0006468//GO:0008152//GO:0006464//GO:0006793//GO:0006796//GO:0006807//GO:0008150//GO:0009987//GO:0016310//GO:0019538//GO:0036211//GO:0043170//GO:0043412//GO:0044237//GO:0044238//GO:0044260//GO:0044267//GO:0071704//GO:1901564	protein phosphorylation//metabolic process//cellular protein modification process//phosphorus metabolic process//phosphate-containing compound metabolic process//nitrogen compound metabolic process//biological_process//cellular process//phosphorylation//protein metabolic process//protein modification process//macromolecule metabolic process//macromolecule modification//cellular metabolic process/…	--	--	GO:0004672//GO:0030247//GO:0005509//GO:0003674//GO:0003824//GO:0016301//GO:0016740//GO:0016772//GO:0016773//GO:0140096//GO:0001871//GO:0030246//GO:0005488//GO:0046872//GO:0043167//GO:0043169	protein kinase activity//polysaccharide binding//calcium ion binding//molecular_function//catalytic activity//kinase activity//transferase activity//transferase activity, transferring phosphorus-containing groups//phosphotransferase activity, alcohol group as acceptor//catalytic activity, acting on a protein//pattern binding//carbohydrate binding//binding//metal ion binding//ion binding//cation b…
RchiOBHmChr4g0445181	Wall-associated receptor kinase-like 20	Putative wall-associated receptor kinase, galacturonan-binding domain-containing protein	--	--	--	--	GO:0030247//GO:0001871//GO:0003674//GO:0030246//GO:0005488	polysaccharide binding//pattern binding//molecular_function//carbohydrate binding//binding
RchiOBHmChr3g0467431	WAT1-related At2g37460-like	Putative EamA domain-containing protein	--	--	GO:0016020//GO:0016021//GO:0005575//GO:0031224//GO:0044425	membrane//integral component of membrane//cellular_component//intrinsic component of membrane//membrane part	--	--
RchiOBHmChr3g0494821	WAT1-related At5g07050	Putative EamA domain-containing protein	--	--	GO:0016020//GO:0016021//GO:0005575//GO:0031224//GO:0044425	membrane//integral component of membrane//cellular_component//intrinsic component of membrane//membrane part	--	--
RchiOBHmChr2g0119241	WAT1-related At5g64700	Putative EamA domain-containing protein	--	--	GO:0016020//GO:0016021//GO:0005575//GO:0031224//GO:0044425	membrane//integral component of membrane//cellular_component//intrinsic component of membrane//membrane part	--	--
RchiOBHmChr1g0371731	WEB family At2g40480-like	Putative WEB family protein	--	--	--	--	--	--
RchiOBHmChr2g0160611	xyloglucan endotransglucosylase hydrolase 9-like	Putative xyloglucan:xyloglucosyl transferase	GO:0005975//GO:0006073//GO:0008152//GO:0008150//GO:0044238//GO:0071704//GO:0005976//GO:0009987//GO:0043170//GO:0044042//GO:0044237//GO:0044260//GO:0044262//GO:0044264	carbohydrate metabolic process//cellular glucan metabolic process//metabolic process//biological_process//primary metabolic process//organic substance metabolic process//polysaccharide metabolic process//cellular process//macromolecule metabolic process//glucan metabolic process//cellular metabolic process//cellular macromolecule metabolic process//cellular carbohydrate metabolic process//cellula…	GO:0005618//GO:0048046//GO:0005575//GO:0005623//GO:0030312//GO:0044464//GO:0071944//GO:0005576	cell wall//apoplast//cellular_component//cell//external encapsulating structure//cell part//cell periphery//extracellular region	GO:0004553//GO:0016762//GO:0003674//GO:0003824//GO:0016787//GO:0016798//GO:0016740//GO:0016757//GO:0016758//GO:0046527	hydrolase activity, hydrolyzing O-glycosyl compounds//xyloglucan:xyloglucosyl transferase activity//molecular_function//catalytic activity//hydrolase activity//hydrolase activity, acting on glycosyl bonds//transferase activity//transferase activity, transferring glycosyl groups//transferase activity, transferring hexosyl groups//glucosyltransferase activity
RchiOBHmChr3g0451921	zeta-carotene chloroplastic chromoplastic	Putative 9,9'-di-cis-zeta-carotene desaturase	GO:0055114//GO:0008152//GO:0008150	oxidation-reduction process//metabolic process//biological_process	--	--	GO:0016491//GO:0003674//GO:0003824	oxidoreductase activity//molecular_function//catalytic activity
RchiOBHmChr1g0363051	Zinc finger (C3HC4-type RING finger) family	Putative chromatin regulator PHD family	--	--	--	--	GO:0005515//GO:0008270//GO:0003674//GO:0005488//GO:0046872//GO:0043167//GO:0043169//GO:0046914	protein binding//zinc ion binding//molecular_function//binding//metal ion binding//ion binding//cation binding//transition metal ion binding
RchiOBHmChr1g0362171	zinc finger ZAT5-like	Putative transcription factor C2H2 family	--	--	--	--	GO:0046872//GO:0003674//GO:0005488//GO:0043167//GO:0043169	metal ion binding//molecular_function//binding//ion binding//cation binding
RchiOBHmChr3g0482171	zinc- peroxisomal-like	Putative insulysin	--	--	--	--	GO:0003824//GO:0046872//GO:0003674//GO:0005488//GO:0043167//GO:0043169	catalytic activity//metal ion binding//molecular_function//binding//ion binding//cation binding
RchiOBHmChr2g0101631		-	--	--	--	--	--	--
RchiOBHmChr2g0108391		-	--	--	--	--	--	--
RchiOBHmChr2g0119531		-	--	--	--	--	--	--
RchiOBHmChr2g0121431		-	--	--	--	--	--	--
RchiOBHmChr2g0129201		-	--	--	--	--	--	--
RchiOBHmChr2g0147371		-	--	--	--	--	--	--
RchiOBHmChr2g0154101		-	--	--	--	--	--	--
RchiOBHmChr3g0457741		-	--	--	--	--	--	--
RchiOBHmChr3g0462391		-	--	--	--	--	--	--
RchiOBHmChr3g0490711		-	--	--	--	--	--	--
RchiOBHmChr4g0403721		-	--	--	--	--	--	--
RchiOBHmChr4g0442031		-	--	--	--	--	--	--
RchiOBHmChr4g0445041		-	--	--	--	--	--	--
RchiOBHmChr5g0035031		-	--	--	--	--	--	--
RchiOBHmChr5g0046701		-	--	--	--	--	--	--
RchiOBHmChr5g0060871		-	--	--	--	--	--	--
RchiOBHmChr1g0368961		-	GO:0008152//GO:0008150	metabolic process//biological_process	--	--	GO:0016758//GO:0003674//GO:0003824//GO:0016740//GO:0016757	transferase activity, transferring hexosyl groups//molecular_function//catalytic activity//transferase activity//transferase activity, transferring glycosyl groups
RchiOBHmChr1g0321181		hypothetical protein	--	--	--	--	--	--
RchiOBHmChr1g0334451		hypothetical protein	--	--	--	--	--	--
RchiOBHmChr1g0340821		hypothetical protein	--	--	--	--	--	--
RchiOBHmChr1g0341031		hypothetical protein	--	--	--	--	--	--
RchiOBHmChr1g0346401		hypothetical protein	--	--	--	--	--	--
RchiOBHmChr1g0348541		hypothetical protein	--	--	--	--	--	--
RchiOBHmChr1g0351351		hypothetical protein	--	--	--	--	--	--
RchiOBHmChr1g0355281		hypothetical protein	--	--	--	--	--	--
RchiOBHmChr1g0357131		hypothetical protein	--	--	--	--	--	--
RchiOBHmChr1g0358841		hypothetical protein	--	--	--	--	--	--
RchiOBHmChr1g0360641		hypothetical protein	--	--	--	--	--	--
RchiOBHmChr1g0365991		hypothetical protein	--	--	--	--	--	--
RchiOBHmChr1g0370471		hypothetical protein	--	--	--	--	--	--
RchiOBHmChr1g0371291		hypothetical protein	--	--	--	--	--	--
RchiOBHmChr1g0373391		hypothetical protein	--	--	--	--	--	--
RchiOBHmChr1g0377041		hypothetical protein	--	--	--	--	--	--
RchiOBHmChr1g0380431		hypothetical protein	--	--	--	--	--	--
RchiOBHmChr1g0383321		hypothetical protein	--	--	--	--	--	--
RchiOBHmChr1g0383761		hypothetical protein	--	--	--	--	--	--
RchiOBHmChr2g0086561		hypothetical protein	--	--	--	--	--	--
RchiOBHmChr2g0093691		hypothetical protein	--	--	--	--	--	--
RchiOBHmChr2g0098351		hypothetical protein	--	--	--	--	--	--
RchiOBHmChr2g0100061		hypothetical protein	--	--	--	--	--	--
RchiOBHmChr2g0103121		hypothetical protein	--	--	--	--	--	--
RchiOBHmChr2g0111831		hypothetical protein	--	--	--	--	--	--
RchiOBHmChr2g0116781		hypothetical protein	--	--	--	--	--	--
RchiOBHmChr2g0119521		hypothetical protein	--	--	--	--	--	--
RchiOBHmChr2g0125601		hypothetical protein	--	--	--	--	--	--
RchiOBHmChr2g0126821		hypothetical protein	--	--	--	--	--	--
RchiOBHmChr2g0129821		hypothetical protein	--	--	--	--	--	--
RchiOBHmChr2g0132511		hypothetical protein	--	--	--	--	--	--
RchiOBHmChr2g0134771		hypothetical protein	--	--	--	--	--	--
RchiOBHmChr2g0137291		hypothetical protein	--	--	--	--	--	--
RchiOBHmChr2g0140071		hypothetical protein	--	--	--	--	--	--
RchiOBHmChr2g0147381		hypothetical protein	--	--	--	--	--	--
RchiOBHmChr2g0153821		hypothetical protein	--	--	--	--	--	--
RchiOBHmChr2g0154091		hypothetical protein	--	--	--	--	--	--
RchiOBHmChr2g0155381		hypothetical protein	--	--	--	--	--	--
RchiOBHmChr2g0162101		hypothetical protein	--	--	--	--	--	--
RchiOBHmChr2g0162131		hypothetical protein	--	--	--	--	--	--
RchiOBHmChr2g0162631		hypothetical protein	--	--	--	--	--	--
RchiOBHmChr2g0164251		hypothetical protein	--	--	--	--	--	--
RchiOBHmChr2g0167761		hypothetical protein	--	--	--	--	--	--
RchiOBHmChr3g0448781		hypothetical protein	--	--	--	--	--	--
RchiOBHmChr3g0448791		hypothetical protein	--	--	--	--	--	--
RchiOBHmChr3g0452591		hypothetical protein	--	--	--	--	--	--
RchiOBHmChr3g0452671		hypothetical protein	--	--	--	--	--	--
RchiOBHmChr3g0452741		hypothetical protein	--	--	--	--	--	--
RchiOBHmChr3g0457131		hypothetical protein	--	--	--	--	GO:0005488//GO:0003674	binding//molecular_function
RchiOBHmChr3g0458651		hypothetical protein	--	--	--	--	--	--
RchiOBHmChr3g0461541		hypothetical protein	--	--	--	--	--	--
RchiOBHmChr3g0462411		hypothetical protein	--	--	--	--	--	--
RchiOBHmChr3g0463541		hypothetical protein	--	--	--	--	--	--
RchiOBHmChr3g0464501		hypothetical protein	--	--	--	--	--	--
RchiOBHmChr3g0466771		hypothetical protein	--	--	--	--	--	--
RchiOBHmChr3g0468381		hypothetical protein	--	--	--	--	--	--
RchiOBHmChr3g0469011		hypothetical protein	--	--	--	--	--	--
RchiOBHmChr3g0469031		hypothetical protein	--	--	--	--	--	--
RchiOBHmChr3g0474311		hypothetical protein	--	--	--	--	--	--
RchiOBHmChr3g0475171		hypothetical protein	--	--	--	--	--	--
RchiOBHmChr3g0475571		hypothetical protein	--	--	--	--	--	--
RchiOBHmChr3g0480801		hypothetical protein	--	--	--	--	--	--
RchiOBHmChr3g0484261		hypothetical protein	--	--	--	--	--	--
RchiOBHmChr3g0490491		hypothetical protein	--	--	--	--	--	--
RchiOBHmChr3g0495961		hypothetical protein	--	--	--	--	--	--
RchiOBHmChr3g0496451		hypothetical protein	--	--	--	--	--	--
RchiOBHmChr4g0387631		hypothetical protein	--	--	--	--	--	--
RchiOBHmChr4g0392441		hypothetical protein	--	--	--	--	--	--
RchiOBHmChr4g0392681		hypothetical protein	--	--	--	--	--	--
RchiOBHmChr4g0394391		hypothetical protein	--	--	--	--	--	--
RchiOBHmChr4g0394491		hypothetical protein	--	--	--	--	--	--
RchiOBHmChr4g0404371		hypothetical protein	--	--	--	--	--	--
RchiOBHmChr4g0405081		hypothetical protein	--	--	--	--	--	--
RchiOBHmChr4g0405091		hypothetical protein	--	--	--	--	--	--
RchiOBHmChr4g0424661		hypothetical protein	--	--	--	--	--	--
RchiOBHmChr4g0424701		hypothetical protein	--	--	--	--	--	--
RchiOBHmChr4g0424761		hypothetical protein	--	--	--	--	--	--
RchiOBHmChr4g0424771		hypothetical protein	--	--	--	--	--	--
RchiOBHmChr4g0424881		hypothetical protein	--	--	--	--	--	--
RchiOBHmChr4g0425191		hypothetical protein	--	--	--	--	--	--
RchiOBHmChr4g0427111		hypothetical protein	--	--	--	--	--	--
RchiOBHmChr4g0429291		hypothetical protein	--	--	--	--	--	--
RchiOBHmChr4g0431721		hypothetical protein	--	--	--	--	--	--
RchiOBHmChr4g0433741		hypothetical protein	--	--	--	--	--	--
RchiOBHmChr4g0434241		hypothetical protein	--	--	--	--	--	--
RchiOBHmChr4g0435831		hypothetical protein	--	--	--	--	--	--
RchiOBHmChr4g0436001		hypothetical protein	--	--	--	--	--	--
RchiOBHmChr4g0436301		hypothetical protein	--	--	--	--	--	--
RchiOBHmChr4g0436321		hypothetical protein	--	--	--	--	--	--
RchiOBHmChr4g0439061		hypothetical protein	--	--	--	--	--	--
RchiOBHmChr4g0439931		hypothetical protein	--	--	--	--	--	--
RchiOBHmChr4g0444041		hypothetical protein	--	--	--	--	--	--
RchiOBHmChr4g0445101		hypothetical protein	--	--	--	--	--	--
RchiOBHmChr4g0445461		hypothetical protein	--	--	--	--	--	--
RchiOBHmChr4g0445521		hypothetical protein	--	--	--	--	--	--
RchiOBHmChr4g0446731		hypothetical protein	--	--	--	--	--	--
RchiOBHmChr5g0001441		hypothetical protein	--	--	--	--	--	--
RchiOBHmChr5g0001991		hypothetical protein	--	--	--	--	--	--
RchiOBHmChr5g0003391		hypothetical protein	--	--	--	--	--	--
RchiOBHmChr5g0006301		hypothetical protein	--	--	--	--	--	--
RchiOBHmChr5g0006831		hypothetical protein	--	--	--	--	--	--
RchiOBHmChr5g0008811		hypothetical protein	--	--	--	--	--	--
RchiOBHmChr5g0009111		hypothetical protein	--	--	--	--	--	--
RchiOBHmChr5g0015541		hypothetical protein	--	--	--	--	--	--
RchiOBHmChr5g0023091		hypothetical protein	--	--	--	--	--	--
RchiOBHmChr5g0040571		hypothetical protein	--	--	--	--	--	--
RchiOBHmChr5g0041801		hypothetical protein	--	--	--	--	--	--
RchiOBHmChr5g0041811		hypothetical protein	--	--	--	--	--	--
RchiOBHmChr5g0048671		hypothetical protein	--	--	--	--	--	--
RchiOBHmChr5g0063181		hypothetical protein	--	--	--	--	--	--
RchiOBHmChr5g0063191		hypothetical protein	--	--	--	--	--	--
RchiOBHmChr5g0065071		hypothetical protein	--	--	--	--	--	--
RchiOBHmChr5g0067691		hypothetical protein	--	--	--	--	--	--
RchiOBHmChr5g0067751		hypothetical protein	--	--	--	--	--	--
RchiOBHmChr5g0072681		hypothetical protein	--	--	--	--	--	--
RchiOBHmChr5g0081761		hypothetical protein	--	--	--	--	--	--
RchiOBHmChr5g0082531		hypothetical protein	--	--	--	--	--	--
RchiOBHmCPg0502041		hypothetical protein	--	--	--	--	--	--
RchiOBHmChr1g0316441		Polyketide synthase 4	GO:0008152//GO:0008150	metabolic process//biological_process	--	--	GO:0003824//GO:0003674	catalytic activity//molecular_function
RchiOBHmChr2g0154021		Putative 7-deoxyloganetin glucosyltransferase	GO:0008152//GO:0008150	metabolic process//biological_process	--	--	GO:0016758//GO:0003674//GO:0003824//GO:0016740//GO:0016757	transferase activity, transferring hexosyl groups//molecular_function//catalytic activity//transferase activity//transferase activity, transferring glycosyl groups
RchiOBHmChr2g0154071		Putative 7-deoxyloganetin glucosyltransferase	GO:0008152//GO:0008150	metabolic process//biological_process	--	--	GO:0016758//GO:0003674//GO:0003824//GO:0016740//GO:0016757	transferase activity, transferring hexosyl groups//molecular_function//catalytic activity//transferase activity//transferase activity, transferring glycosyl groups
RchiOBHmChr5g0038461		Putative 7-deoxyloganetin glucosyltransferase	GO:0008152//GO:0008150	metabolic process//biological_process	--	--	GO:0016758//GO:0003674//GO:0003824//GO:0016740//GO:0016757	transferase activity, transferring hexosyl groups//molecular_function//catalytic activity//transferase activity//transferase activity, transferring glycosyl groups
RchiOBHmChr5g0018011		Putative ALOG domain-containing protein	--	--	--	--	--	--
RchiOBHmChr2g0106211		Putative aminoacyltransferase, E1 ubiquitin-activating enzyme	GO:0016567//GO:0008152//GO:0006464//GO:0006807//GO:0008150//GO:0009987//GO:0019538//GO:0032446//GO:0036211//GO:0043170//GO:0043412//GO:0044237//GO:0044238//GO:0044260//GO:0044267//GO:0070647//GO:0071704//GO:1901564	protein ubiquitination//metabolic process//cellular protein modification process//nitrogen compound metabolic process//biological_process//cellular process//protein metabolic process//protein modification by small protein conjugation//protein modification process//macromolecule metabolic process//macromolecule modification//cellular metabolic process//primary metabolic process//cellular macromole…	--	--	GO:0005488//GO:0004842//GO:0005515//GO:0003674//GO:0003824//GO:0016740//GO:0019787//GO:0140096	binding//ubiquitin-protein transferase activity//protein binding//molecular_function//catalytic activity//transferase activity//ubiquitin-like protein transferase activity//catalytic activity, acting on a protein
RchiOBHmChr4g0425041		Putative aspartyl aminopeptidase	GO:0006508//GO:0008152//GO:0006807//GO:0008150//GO:0019538//GO:0043170//GO:0044238//GO:0071704//GO:1901564	proteolysis//metabolic process//nitrogen compound metabolic process//biological_process//protein metabolic process//macromolecule metabolic process//primary metabolic process//organic substance metabolic process//organonitrogen compound metabolic process	--	--	GO:0004177//GO:0008270//GO:0003674//GO:0003824//GO:0008233//GO:0008238//GO:0070011//GO:0016787//GO:0140096//GO:0005488//GO:0046872//GO:0043167//GO:0043169//GO:0046914	aminopeptidase activity//zinc ion binding//molecular_function//catalytic activity//peptidase activity//exopeptidase activity//peptidase activity, acting on L-amino acid peptides//hydrolase activity//catalytic activity, acting on a protein//binding//metal ion binding//ion binding//cation binding//transition metal ion binding
RchiOBHmChr1g0321211		Putative ATP phosphoribosyltransferase	--	--	--	--	--	--
RchiOBHmChr5g0049721		Putative bifunctional inhibitor /plant lipid transfer protein /seed storage helical	--	--	--	--	--	--
RchiOBHmChr2g0088011		Putative Blue (type 1) copper binding protein	--	--	--	--	GO:0009055//GO:0003674//GO:0003824//GO:0016491	electron transfer activity//molecular_function//catalytic activity//oxidoreductase activity
RchiOBHmChr1g0372771		Putative C2 domain-containing protein	--	--	--	--	GO:0005515//GO:0003674//GO:0005488	protein binding//molecular_function//binding
RchiOBHmChr5g0042441		Putative C2 domain-containing protein	--	--	--	--	GO:0005515//GO:0003674//GO:0005488	protein binding//molecular_function//binding
RchiOBHmChr2g0144821		Putative carboxylesterase	--	--	--	--	GO:0016788//GO:0003674//GO:0003824//GO:0016787	hydrolase activity, acting on ester bonds//molecular_function//catalytic activity//hydrolase activity
RchiOBHmChr1g0351401		Putative carboxylesterase	GO:0008152//GO:0008150	metabolic process//biological_process	--	--	GO:0016787//GO:0003674//GO:0003824	hydrolase activity//molecular_function//catalytic activity
RchiOBHmChr4g0387791		Putative chlorophyll A-B binding protein	--	--	--	--	--	--
RchiOBHmChr5g0029141		Putative chromatin regulator PHD family	--	--	--	--	--	--
RchiOBHmChr2g0171061		Putative CLASP domain-containing protein	--	--	--	--	GO:0005488//GO:0003674	binding//molecular_function
RchiOBHmChr2g0163591		Putative clostridium epsilon toxin ETX / mosquitocidal toxin MTX2, Agglutinin	--	--	--	--	--	--
RchiOBHmChr2g0134411		Putative cobalamin (vitamin B12) biosynthesis CobW	--	--	--	--	--	--
RchiOBHmChr4g0416361		Putative CRAL-TRIO lipid binding domain, CRAL /TRIO domain-containing protein	--	--	--	--	--	--
RchiOBHmChr5g0001591		Putative cupredoxin	--	--	--	--	GO:0009055//GO:0003674//GO:0003824//GO:0016491	electron transfer activity//molecular_function//catalytic activity//oxidoreductase activity
RchiOBHmChr2g0105111		Putative cyclin-dependent kinase inhibitor	GO:0007050//GO:0051726//GO:0007049//GO:0008150//GO:0009987//GO:0022402//GO:0045786//GO:0048519//GO:0048523//GO:0050789//GO:0050794//GO:0065007	cell cycle arrest//regulation of cell cycle//cell cycle//biological_process//cellular process//cell cycle process//negative regulation of cell cycle//negative regulation of biological process//negative regulation of cellular process//regulation of biological process//regulation of cellular process//biological regulation	GO:0005634//GO:0005622//GO:0005575//GO:0005623//GO:0043231//GO:0043226//GO:0043227//GO:0043229//GO:0044424//GO:0044464	nucleus//intracellular//cellular_component//cell//intracellular membrane-bounded organelle//organelle//membrane-bounded organelle//intracellular organelle//intracellular part//cell part	GO:0004861//GO:0003674//GO:0004857//GO:0004860//GO:0019887//GO:0016538//GO:0019207//GO:0019210//GO:0030234//GO:0030291//GO:0098772	cyclin-dependent protein serine/threonine kinase inhibitor activity//molecular_function//enzyme inhibitor activity//protein kinase inhibitor activity//protein kinase regulator activity//cyclin-dependent protein serine/threonine kinase regulator activity//kinase regulator activity//kinase inhibitor activity//enzyme regulator activity//protein serine/threonine kinase inhibitor activity//molecular f…
RchiOBHmChr2g0114521		Putative cysteine-rich transmembrane CYSTM domain-containing protein	--	--	--	--	--	--
RchiOBHmChr1g0348091		Putative ELMO domain-containing protein	--	--	--	--	--	--
RchiOBHmChr3g0487641		Putative endopeptidase, NLPC /P60 domain, LRAT-like domain-containing protein	--	--	--	--	--	--
RchiOBHmChr4g0414641		Putative F-box domain, leucine-rich repeat domain, L domain-containing protein	--	--	--	--	--	--
RchiOBHmChr2g0156431		Putative F-box domain-containing protein	--	--	--	--	GO:0005515//GO:0003674//GO:0005488	protein binding//molecular_function//binding
RchiOBHmChr2g0129041		Putative Ferritin-like superfamily	--	--	--	--	--	--
RchiOBHmChr3g0462101		Putative gamma interferon inducible lysosomal thiol reductase GILT	--	--	--	--	--	--
RchiOBHmChr4g0428671		Putative GH3 family protein	--	--	--	--	--	--
RchiOBHmChr2g0099441		Putative gibberellin regulated protein	--	--	--	--	--	--
RchiOBHmChr2g0168411		Putative gibberellin regulated protein	--	--	--	--	--	--
RchiOBHmChr2g0136381		Putative glyoxalase /Bleomycin resistance protein /Dihydroxybiphenyl dioxygenase	--	--	--	--	--	--
RchiOBHmChr5g0004211		Putative Gnk2-like domain-containing protein	--	--	--	--	--	--
RchiOBHmChr1g0365061		Putative Heat shock protein 70 family	--	--	--	--	--	--
RchiOBHmChr1g0366701		Putative Heat shock protein 70 family	--	--	--	--	--	--
RchiOBHmChr1g0366731		Putative Heat shock protein 70 family	--	--	--	--	--	--
RchiOBHmChr2g0155471		Putative heavy metal-associated domain, HMA	--	--	--	--	--	--
RchiOBHmChr3g0454261		Putative heavy metal-associated domain, HMA	GO:0030001//GO:0006810//GO:0006811//GO:0006812//GO:0008150//GO:0051179//GO:0051234	metal ion transport//transport//ion transport//cation transport//biological_process//localization//establishment of localization	--	--	GO:0046872//GO:0003674//GO:0005488//GO:0043167//GO:0043169	metal ion binding//molecular_function//binding//ion binding//cation binding
RchiOBHmChr3g0468851		Putative interactor of constitutive active ROPs	--	--	--	--	--	--
RchiOBHmChr3g0484271		Putative IQ motif, EF-hand binding protein	--	--	--	--	GO:0005515//GO:0003674//GO:0005488	protein binding//molecular_function//binding
RchiOBHmChr2g0119351		Putative isoflavone 3'-hydroxylase	GO:0055114//GO:0008152//GO:0008150	oxidation-reduction process//metabolic process//biological_process	--	--	GO:0005506//GO:0016705//GO:0020037//GO:0003674//GO:0005488//GO:0046872//GO:0043167//GO:0043169//GO:0046914//GO:0003824//GO:0016491//GO:0046906//GO:0048037//GO:0097159//GO:1901363	iron ion binding//oxidoreductase activity, acting on paired donors, with incorporation or reduction of molecular oxygen//heme binding//molecular_function//binding//metal ion binding//ion binding//cation binding//transition metal ion binding//catalytic activity//oxidoreductase activity//tetrapyrrole binding//cofactor binding//organic cyclic compound binding//heterocyclic compound binding
RchiOBHmChr1g0317141		Putative isoflavone-7-O-beta-glucoside 6''-O-malonyltransferase	--	--	--	--	GO:0016747//GO:0003674//GO:0003824//GO:0016740//GO:0016746	transferase activity, transferring acyl groups other than amino-acyl groups//molecular_function//catalytic activity//transferase activity//transferase activity, transferring acyl groups
RchiOBHmChr1g0317151		Putative isoflavone-7-O-beta-glucoside 6''-O-malonyltransferase	--	--	--	--	GO:0016747//GO:0003674//GO:0003824//GO:0016740//GO:0016746	transferase activity, transferring acyl groups other than amino-acyl groups//molecular_function//catalytic activity//transferase activity//transferase activity, transferring acyl groups
RchiOBHmChr2g0085081		Putative leucine-rich repeat domain, L domain-containing protein	--	--	--	--	--	--
RchiOBHmChr4g0433201		Putative leucine-rich repeat domain, L domain-containing protein	--	--	--	--	GO:0043531//GO:0000166//GO:0003674//GO:0005488//GO:0017076//GO:0030554//GO:0032553//GO:0032555//GO:0032559//GO:0036094//GO:0043167//GO:0043168//GO:0097159//GO:0097367//GO:1901265//GO:1901363	ADP binding//nucleotide binding//molecular_function//binding//purine nucleotide binding//adenyl nucleotide binding//ribonucleotide binding//purine ribonucleotide binding//adenyl ribonucleotide binding//small molecule binding//ion binding//anion binding//organic cyclic compound binding//carbohydrate derivative binding//nucleoside phosphate binding//heterocyclic compound binding
RchiOBHmChr5g0012341		Putative leucine-rich repeat-containing, plant-type, leucine-rich repeat domain, L	--	--	--	--	GO:0005515//GO:0003674//GO:0005488	protein binding//molecular_function//binding
RchiOBHmChr3g0456641		Putative minus-end-directed kinesin ATPase	--	--	--	--	GO:0005515//GO:0003674//GO:0005488	protein binding//molecular_function//binding
RchiOBHmChr3g0456621		Putative minus-end-directed kinesin ATPase	GO:0007018//GO:0007017//GO:0006928//GO:0008150//GO:0009987	microtubule-based movement//microtubule-based process//movement of cell or subcellular component//biological_process//cellular process	--	--	GO:0003777//GO:0005524//GO:0008017//GO:0003674//GO:0003774//GO:0003824//GO:0017111//GO:0016462//GO:0016787//GO:0016817//GO:0016818//GO:0000166//GO:0005488//GO:0008144//GO:0017076//GO:0030554//GO:0032553//GO:0032555//GO:0032559//GO:0035639//GO:0036094//GO:0043167//GO:0043168//GO:0097159//GO:0097367//GO:1901265//GO:1901363//GO:0005515//GO:0008092//GO:0015631	microtubule motor activity//ATP binding//microtubule binding//molecular_function//motor activity//catalytic activity//nucleoside-triphosphatase activity//pyrophosphatase activity//hydrolase activity//hydrolase activity, acting on acid anhydrides//hydrolase activity, acting on acid anhydrides, in phosphorus-containing anhydrides//nucleotide binding//binding//drug binding//purine nucleotide binding…
RchiOBHmChr5g0070321		Putative mitogen-activated protein kinase kinase kinase STE-STE11 family	GO:0006468//GO:0008152//GO:0006464//GO:0006793//GO:0006796//GO:0006807//GO:0008150//GO:0009987//GO:0016310//GO:0019538//GO:0036211//GO:0043170//GO:0043412//GO:0044237//GO:0044238//GO:0044260//GO:0044267//GO:0071704//GO:1901564	protein phosphorylation//metabolic process//cellular protein modification process//phosphorus metabolic process//phosphate-containing compound metabolic process//nitrogen compound metabolic process//biological_process//cellular process//phosphorylation//protein metabolic process//protein modification process//macromolecule metabolic process//macromolecule modification//cellular metabolic process/…	--	--	GO:0004672//GO:0005524//GO:0003674//GO:0003824//GO:0016301//GO:0016740//GO:0016772//GO:0016773//GO:0140096//GO:0000166//GO:0005488//GO:0008144//GO:0017076//GO:0030554//GO:0032553//GO:0032555//GO:0032559//GO:0035639//GO:0036094//GO:0043167//GO:0043168//GO:0097159//GO:0097367//GO:1901265//GO:1901363	protein kinase activity//ATP binding//molecular_function//catalytic activity//kinase activity//transferase activity//transferase activity, transferring phosphorus-containing groups//phosphotransferase activity, alcohol group as acceptor//catalytic activity, acting on a protein//nucleotide binding//binding//drug binding//purine nucleotide binding//adenyl nucleotide binding//ribonucleotide binding/…
RchiOBHmChr4g0410401		Putative mRNA splicing factor Cwf21 domain-containing protein	--	--	--	--	--	--
RchiOBHmChr3g0466371		Putative NAD(P)-binding domain-containing protein	--	--	--	--	--	--
RchiOBHmChr5g0011641		Putative NAD(P)-binding domain-containing protein	--	--	--	--	--	--
RchiOBHmChr4g0391661		Putative non-specific serine /threonine protein kinase	--	--	--	--	GO:0005515//GO:0003674//GO:0005488	protein binding//molecular_function//binding
RchiOBHmChr4g0428451		Putative nucleotide-binding alpha-beta plait domain-containing protein	--	--	--	--	GO:0003676//GO:0000166//GO:0003674//GO:0005488//GO:0097159//GO:1901363//GO:0036094//GO:1901265	nucleic acid binding//nucleotide binding//molecular_function//binding//organic cyclic compound binding//heterocyclic compound binding//small molecule binding//nucleoside phosphate binding
RchiOBHmChr2g0098581		Putative nucleotidyltransferase, Ribonuclease H	--	--	--	--	--	--
RchiOBHmChr3g0451331		Putative perakine reductase	--	--	--	--	--	--
RchiOBHmChr3g0448621		Putative phloem protein	--	--	--	--	GO:0005515//GO:0003674//GO:0005488	protein binding//molecular_function//binding
RchiOBHmChr5g0019901		Putative phloem protein	--	--	--	--	--	--
RchiOBHmChr5g0019921		Putative phloem protein	--	--	--	--	--	--
RchiOBHmChr5g0019931		Putative phloem protein	--	--	--	--	--	--
RchiOBHmChr5g0081461		Putative plant disease resistance response protein	--	--	--	--	--	--
RchiOBHmChr1g0345571		Putative P-loop containing nucleoside triphosphate hydrolase	--	--	--	--	GO:0043531//GO:0000166//GO:0003674//GO:0005488//GO:0017076//GO:0030554//GO:0032553//GO:0032555//GO:0032559//GO:0036094//GO:0043167//GO:0043168//GO:0097159//GO:0097367//GO:1901265//GO:1901363	ADP binding//nucleotide binding//molecular_function//binding//purine nucleotide binding//adenyl nucleotide binding//ribonucleotide binding//purine ribonucleotide binding//adenyl ribonucleotide binding//small molecule binding//ion binding//anion binding//organic cyclic compound binding//carbohydrate derivative binding//nucleoside phosphate binding//heterocyclic compound binding
RchiOBHmChr1g0379531		Putative P-loop containing nucleoside triphosphate hydrolase	--	--	--	--	--	--
RchiOBHmChr3g0488061		Putative P-loop containing nucleoside triphosphate hydrolase	--	--	--	--	--	--
RchiOBHmChr3g0488111		Putative P-loop containing nucleoside triphosphate hydrolase	--	--	--	--	--	--
RchiOBHmChr1g0345691		Putative P-loop containing nucleoside triphosphate hydrolase, leucine-rich repeat domain, L	--	--	--	--	GO:0043531//GO:0000166//GO:0003674//GO:0005488//GO:0017076//GO:0030554//GO:0032553//GO:0032555//GO:0032559//GO:0036094//GO:0043167//GO:0043168//GO:0097159//GO:0097367//GO:1901265//GO:1901363	ADP binding//nucleotide binding//molecular_function//binding//purine nucleotide binding//adenyl nucleotide binding//ribonucleotide binding//purine ribonucleotide binding//adenyl ribonucleotide binding//small molecule binding//ion binding//anion binding//organic cyclic compound binding//carbohydrate derivative binding//nucleoside phosphate binding//heterocyclic compound binding
RchiOBHmChr1g0366291		Putative P-loop containing nucleoside triphosphate hydrolase, leucine-rich repeat domain, L	--	--	--	--	--	--
RchiOBHmChr3g0490761		Putative P-loop containing nucleoside triphosphate hydrolase, leucine-rich repeat domain, L	--	--	--	--	GO:0043531//GO:0000166//GO:0003674//GO:0005488//GO:0017076//GO:0030554//GO:0032553//GO:0032555//GO:0032559//GO:0036094//GO:0043167//GO:0043168//GO:0097159//GO:0097367//GO:1901265//GO:1901363	ADP binding//nucleotide binding//molecular_function//binding//purine nucleotide binding//adenyl nucleotide binding//ribonucleotide binding//purine ribonucleotide binding//adenyl ribonucleotide binding//small molecule binding//ion binding//anion binding//organic cyclic compound binding//carbohydrate derivative binding//nucleoside phosphate binding//heterocyclic compound binding
RchiOBHmChr4g0399061		Putative P-loop containing nucleoside triphosphate hydrolase, leucine-rich repeat domain, L	--	--	--	--	GO:0043531//GO:0000166//GO:0003674//GO:0005488//GO:0017076//GO:0030554//GO:0032553//GO:0032555//GO:0032559//GO:0036094//GO:0043167//GO:0043168//GO:0097159//GO:0097367//GO:1901265//GO:1901363	ADP binding//nucleotide binding//molecular_function//binding//purine nucleotide binding//adenyl nucleotide binding//ribonucleotide binding//purine ribonucleotide binding//adenyl ribonucleotide binding//small molecule binding//ion binding//anion binding//organic cyclic compound binding//carbohydrate derivative binding//nucleoside phosphate binding//heterocyclic compound binding
RchiOBHmChr5g0010331		Putative PMR5 domain, PC-Esterase, protein trichome birefringence-like 37 /38	--	--	--	--	--	--
RchiOBHmChr1g0314931		Putative polygalacturonase	--	--	--	--	GO:0005515//GO:0003674//GO:0005488	protein binding//molecular_function//binding
RchiOBHmChr2g0167031		Putative protein ENHANCED DISEASE RESISTANCE 2	--	--	--	--	--	--
RchiOBHmChr5g0040441		Putative protein kinase RLK-Pelle-DLSV family	GO:0006468//GO:0008152//GO:0006464//GO:0006793//GO:0006796//GO:0006807//GO:0008150//GO:0009987//GO:0016310//GO:0019538//GO:0036211//GO:0043170//GO:0043412//GO:0044237//GO:0044238//GO:0044260//GO:0044267//GO:0071704//GO:1901564	protein phosphorylation//metabolic process//cellular protein modification process//phosphorus metabolic process//phosphate-containing compound metabolic process//nitrogen compound metabolic process//biological_process//cellular process//phosphorylation//protein metabolic process//protein modification process//macromolecule metabolic process//macromolecule modification//cellular metabolic process/…	--	--	GO:0005515//GO:0004672//GO:0005524//GO:0003674//GO:0005488//GO:0003824//GO:0016301//GO:0016740//GO:0016772//GO:0016773//GO:0140096//GO:0000166//GO:0008144//GO:0017076//GO:0030554//GO:0032553//GO:0032555//GO:0032559//GO:0035639//GO:0036094//GO:0043167//GO:0043168//GO:0097159//GO:0097367//GO:1901265//GO:1901363	protein binding//protein kinase activity//ATP binding//molecular_function//binding//catalytic activity//kinase activity//transferase activity//transferase activity, transferring phosphorus-containing groups//phosphotransferase activity, alcohol group as acceptor//catalytic activity, acting on a protein//nucleotide binding//drug binding//purine nucleotide binding//adenyl nucleotide binding//ribonu…
RchiOBHmChr2g0124471		Putative protein-serine /threonine phosphatase	--	--	--	--	--	--
RchiOBHmChr3g0488911		Putative protein-serine /threonine phosphatase	--	--	--	--	--	--
RchiOBHmChr1g0354071		Putative remorin	--	--	--	--	--	--
RchiOBHmChr1g0354891		Putative ribonuclease H-like domain-containing protein	--	--	--	--	GO:0003676//GO:0003674//GO:0005488//GO:0097159//GO:1901363	nucleic acid binding//molecular_function//binding//organic cyclic compound binding//heterocyclic compound binding
RchiOBHmChr4g0425401		Putative RNA helicase	--	--	--	--	--	--
RchiOBHmChr4g0446891		putative RNA helicase SDE3	--	--	--	--	--	--
RchiOBHmChr4g0446881		putative RNA helicase SDE3, P-loop containing nucleoside triphosphate hydrolase	--	--	--	--	--	--
RchiOBHmChr1g0344491		Putative RNA-directed DNA polymerase	--	--	--	--	--	--
RchiOBHmChr3g0463471		Putative RNA-directed DNA polymerase	GO:0015074//GO:0008152//GO:0006139//GO:0006259//GO:0006725//GO:0006807//GO:0008150//GO:0009987//GO:0034641//GO:0043170//GO:0044237//GO:0044238//GO:0044260//GO:0046483//GO:0071704//GO:0090304//GO:1901360	DNA integration//metabolic process//nucleobase-containing compound metabolic process//DNA metabolic process//cellular aromatic compound metabolic process//nitrogen compound metabolic process//biological_process//cellular process//cellular nitrogen compound metabolic process//macromolecule metabolic process//cellular metabolic process//primary metabolic process//cellular macromolecule metabolic pr…	--	--	GO:0003676//GO:0003674//GO:0005488//GO:0097159//GO:1901363	nucleic acid binding//molecular_function//binding//organic cyclic compound binding//heterocyclic compound binding
RchiOBHmChr2g0091731		Putative RNA-directed RNA polymerase	--	--	--	--	GO:0003968//GO:0003674//GO:0003824//GO:0016740//GO:0016772//GO:0016779//GO:0034062//GO:0097747//GO:0140098	RNA-directed 5'-3' RNA polymerase activity//molecular_function//catalytic activity//transferase activity//transferase activity, transferring phosphorus-containing groups//nucleotidyltransferase activity//5'-3' RNA polymerase activity//RNA polymerase activity//catalytic activity, acting on RNA
RchiOBHmChr2g0116521		Putative shikimate kinase	--	--	--	--	--	--
RchiOBHmChr4g0432561		Putative sieve element occlusion	--	--	--	--	--	--
RchiOBHmChr2g0107471		Putative SKP1 /BTB /POZ domain, NPH3 domain-containing protein	--	--	--	--	GO:0005515//GO:0003674//GO:0005488	protein binding//molecular_function//binding
RchiOBHmChr2g0107651		Putative SKP1 /BTB /POZ domain, NPH3 domain-containing protein	--	--	--	--	--	--
RchiOBHmChr5g0055801		Putative SKP1 /BTB /POZ domain, NPH3 domain-containing protein	--	--	--	--	--	--
RchiOBHmChr3g0470221		Putative small auxin-up RNA	GO:0009733//GO:0008150//GO:0009719//GO:0009725//GO:0010033//GO:0042221//GO:0050896	response to auxin//biological_process//response to endogenous stimulus//response to hormone//response to organic substance//response to chemical//response to stimulus	--	--	--	--
RchiOBHmChr2g0148391		Putative ternary complex factor MIP1, leucine-zipper	--	--	--	--	--	--
RchiOBHmChr2g0169621		Putative thaumatin	--	--	--	--	--	--
RchiOBHmChr5g0048601		Putative The fantastic four family protein	--	--	--	--	--	--
RchiOBHmChr4g0437071		Putative thioredoxin-like, peroxiredoxin-like FAM213 /AAED1	--	--	--	--	--	--
RchiOBHmChr4g0389901		Putative thioredoxin-like, sieve element occlusion	--	--	--	--	--	--
RchiOBHmChr5g0034591		Putative TIR domain, PB1 domain-containing protein	GO:0007165//GO:0007154//GO:0008150//GO:0009987//GO:0023052//GO:0050789//GO:0050794//GO:0050896//GO:0051716//GO:0065007	signal transduction//cell communication//biological_process//cellular process//signaling//regulation of biological process//regulation of cellular process//response to stimulus//cellular response to stimulus//biological regulation	--	--	GO:0005515//GO:0003674//GO:0005488	protein binding//molecular_function//binding
RchiOBHmChr1g0314461		Putative TIR domain, P-loop containing nucleoside triphosphate hydrolase	GO:0007165//GO:0007154//GO:0008150//GO:0009987//GO:0023052//GO:0050789//GO:0050794//GO:0050896//GO:0051716//GO:0065007	signal transduction//cell communication//biological_process//cellular process//signaling//regulation of biological process//regulation of cellular process//response to stimulus//cellular response to stimulus//biological regulation	--	--	GO:0005515//GO:0043531//GO:0003674//GO:0005488//GO:0000166//GO:0017076//GO:0030554//GO:0032553//GO:0032555//GO:0032559//GO:0036094//GO:0043167//GO:0043168//GO:0097159//GO:0097367//GO:1901265//GO:1901363	protein binding//ADP binding//molecular_function//binding//nucleotide binding//purine nucleotide binding//adenyl nucleotide binding//ribonucleotide binding//purine ribonucleotide binding//adenyl ribonucleotide binding//small molecule binding//ion binding//anion binding//organic cyclic compound binding//carbohydrate derivative binding//nucleoside phosphate binding//heterocyclic compound binding
RchiOBHmChr5g0064871		Putative TIR domain, P-loop containing nucleoside triphosphate hydrolase	GO:0007165//GO:0007154//GO:0008150//GO:0009987//GO:0023052//GO:0050789//GO:0050794//GO:0050896//GO:0051716//GO:0065007	signal transduction//cell communication//biological_process//cellular process//signaling//regulation of biological process//regulation of cellular process//response to stimulus//cellular response to stimulus//biological regulation	--	--	GO:0005515//GO:0043531//GO:0003674//GO:0005488//GO:0000166//GO:0017076//GO:0030554//GO:0032553//GO:0032555//GO:0032559//GO:0036094//GO:0043167//GO:0043168//GO:0097159//GO:0097367//GO:1901265//GO:1901363	protein binding//ADP binding//molecular_function//binding//nucleotide binding//purine nucleotide binding//adenyl nucleotide binding//ribonucleotide binding//purine ribonucleotide binding//adenyl ribonucleotide binding//small molecule binding//ion binding//anion binding//organic cyclic compound binding//carbohydrate derivative binding//nucleoside phosphate binding//heterocyclic compound binding
RchiOBHmChr4g0428891		Putative transcription factor AP2-EREBP family	GO:0006355//GO:0008152//GO:0006139//GO:0006351//GO:0006725//GO:0006807//GO:0008150//GO:0009058//GO:0009059//GO:0009889//GO:0009987//GO:0010467//GO:0010468//GO:0010556//GO:0016070//GO:0018130//GO:0019219//GO:0019222//GO:0019438//GO:0031323//GO:0031326//GO:0032774//GO:0034641//GO:0034645//GO:0034654//GO:0043170//GO:0044237//GO:0044238//GO:0044249//GO:0044260//GO:0044271//GO:0046483//GO:0050789//GO:…	regulation of transcription, DNA-templated//metabolic process//nucleobase-containing compound metabolic process//transcription, DNA-templated//cellular aromatic compound metabolic process//nitrogen compound metabolic process//biological_process//biosynthetic process//macromolecule biosynthetic process//regulation of biosynthetic process//cellular process//gene expression//regulation of gene expre…	--	--	GO:0003700//GO:0003677//GO:0003674//GO:0140110//GO:0003676//GO:0005488//GO:0097159//GO:1901363	DNA binding transcription factor activity//DNA binding//molecular_function//transcription regulator activity//nucleic acid binding//binding//organic cyclic compound binding//heterocyclic compound binding
RchiOBHmChr5g0073531		Putative transcription factor AP2-EREBP family	GO:0006355//GO:0008152//GO:0006139//GO:0006351//GO:0006725//GO:0006807//GO:0008150//GO:0009058//GO:0009059//GO:0009889//GO:0009987//GO:0010467//GO:0010468//GO:0010556//GO:0016070//GO:0018130//GO:0019219//GO:0019222//GO:0019438//GO:0031323//GO:0031326//GO:0032774//GO:0034641//GO:0034645//GO:0034654//GO:0043170//GO:0044237//GO:0044238//GO:0044249//GO:0044260//GO:0044271//GO:0046483//GO:0050789//GO:…	regulation of transcription, DNA-templated//metabolic process//nucleobase-containing compound metabolic process//transcription, DNA-templated//cellular aromatic compound metabolic process//nitrogen compound metabolic process//biological_process//biosynthetic process//macromolecule biosynthetic process//regulation of biosynthetic process//cellular process//gene expression//regulation of gene expre…	--	--	GO:0003677//GO:0003700//GO:0003674//GO:0003676//GO:0005488//GO:0097159//GO:1901363//GO:0140110	DNA binding//DNA binding transcription factor activity//molecular_function//nucleic acid binding//binding//organic cyclic compound binding//heterocyclic compound binding//transcription regulator activity
RchiOBHmChr2g0104791		Putative transcription factor AS2-LOB family	--	--	--	--	--	--
RchiOBHmChr1g0366541		Putative transcription factor C2C2-Dof family	GO:0006355//GO:0008152//GO:0006139//GO:0006351//GO:0006725//GO:0006807//GO:0008150//GO:0009058//GO:0009059//GO:0009889//GO:0009987//GO:0010467//GO:0010468//GO:0010556//GO:0016070//GO:0018130//GO:0019219//GO:0019222//GO:0019438//GO:0031323//GO:0031326//GO:0032774//GO:0034641//GO:0034645//GO:0034654//GO:0043170//GO:0044237//GO:0044238//GO:0044249//GO:0044260//GO:0044271//GO:0046483//GO:0050789//GO:…	regulation of transcription, DNA-templated//metabolic process//nucleobase-containing compound metabolic process//transcription, DNA-templated//cellular aromatic compound metabolic process//nitrogen compound metabolic process//biological_process//biosynthetic process//macromolecule biosynthetic process//regulation of biosynthetic process//cellular process//gene expression//regulation of gene expre…	--	--	GO:0003677//GO:0003674//GO:0003676//GO:0005488//GO:0097159//GO:1901363	DNA binding//molecular_function//nucleic acid binding//binding//organic cyclic compound binding//heterocyclic compound binding
RchiOBHmChr1g0381791		Putative transcription factor C2C2-Dof family	GO:0006355//GO:0008152//GO:0006139//GO:0006351//GO:0006725//GO:0006807//GO:0008150//GO:0009058//GO:0009059//GO:0009889//GO:0009987//GO:0010467//GO:0010468//GO:0010556//GO:0016070//GO:0018130//GO:0019219//GO:0019222//GO:0019438//GO:0031323//GO:0031326//GO:0032774//GO:0034641//GO:0034645//GO:0034654//GO:0043170//GO:0044237//GO:0044238//GO:0044249//GO:0044260//GO:0044271//GO:0046483//GO:0050789//GO:…	regulation of transcription, DNA-templated//metabolic process//nucleobase-containing compound metabolic process//transcription, DNA-templated//cellular aromatic compound metabolic process//nitrogen compound metabolic process//biological_process//biosynthetic process//macromolecule biosynthetic process//regulation of biosynthetic process//cellular process//gene expression//regulation of gene expre…	--	--	GO:0003677//GO:0003674//GO:0003676//GO:0005488//GO:0097159//GO:1901363	DNA binding//molecular_function//nucleic acid binding//binding//organic cyclic compound binding//heterocyclic compound binding
RchiOBHmChr5g0008861		Putative transcription factor C2C2-Dof family	GO:0006355//GO:0008152//GO:0006139//GO:0006351//GO:0006725//GO:0006807//GO:0008150//GO:0009058//GO:0009059//GO:0009889//GO:0009987//GO:0010467//GO:0010468//GO:0010556//GO:0016070//GO:0018130//GO:0019219//GO:0019222//GO:0019438//GO:0031323//GO:0031326//GO:0032774//GO:0034641//GO:0034645//GO:0034654//GO:0043170//GO:0044237//GO:0044238//GO:0044249//GO:0044260//GO:0044271//GO:0046483//GO:0050789//GO:…	regulation of transcription, DNA-templated//metabolic process//nucleobase-containing compound metabolic process//transcription, DNA-templated//cellular aromatic compound metabolic process//nitrogen compound metabolic process//biological_process//biosynthetic process//macromolecule biosynthetic process//regulation of biosynthetic process//cellular process//gene expression//regulation of gene expre…	--	--	GO:0003677//GO:0003674//GO:0003676//GO:0005488//GO:0097159//GO:1901363	DNA binding//molecular_function//nucleic acid binding//binding//organic cyclic compound binding//heterocyclic compound binding
RchiOBHmChr5g0061151		Putative transcription factor C2C2-Dof family	GO:0006355//GO:0008152//GO:0006139//GO:0006351//GO:0006725//GO:0006807//GO:0008150//GO:0009058//GO:0009059//GO:0009889//GO:0009987//GO:0010467//GO:0010468//GO:0010556//GO:0016070//GO:0018130//GO:0019219//GO:0019222//GO:0019438//GO:0031323//GO:0031326//GO:0032774//GO:0034641//GO:0034645//GO:0034654//GO:0043170//GO:0044237//GO:0044238//GO:0044249//GO:0044260//GO:0044271//GO:0046483//GO:0050789//GO:…	regulation of transcription, DNA-templated//metabolic process//nucleobase-containing compound metabolic process//transcription, DNA-templated//cellular aromatic compound metabolic process//nitrogen compound metabolic process//biological_process//biosynthetic process//macromolecule biosynthetic process//regulation of biosynthetic process//cellular process//gene expression//regulation of gene expre…	--	--	GO:0003677//GO:0003674//GO:0003676//GO:0005488//GO:0097159//GO:1901363	DNA binding//molecular_function//nucleic acid binding//binding//organic cyclic compound binding//heterocyclic compound binding
RchiOBHmChr5g0049141		Putative transcription factor C2C2-YABBY family	GO:0007275//GO:0008150//GO:0032501//GO:0032502//GO:0048856	multicellular organism development//biological_process//multicellular organismal process//developmental process//anatomical structure development	--	--	--	--
RchiOBHmChr1g0366891		Putative transcription factor FAR family	--	--	--	--	--	--
RchiOBHmChr1g0349141		Putative transcription factor GRAS family	--	--	--	--	--	--
RchiOBHmChr0c31g0501321		Putative transcription factor Homobox-WOX family	--	--	--	--	GO:0003677//GO:0003674//GO:0003676//GO:0005488//GO:0097159//GO:1901363	DNA binding//molecular_function//nucleic acid binding//binding//organic cyclic compound binding//heterocyclic compound binding
RchiOBHmChr0c31g0501361		Putative transcription factor Homobox-WOX family	--	--	--	--	GO:0003677//GO:0003674//GO:0003676//GO:0005488//GO:0097159//GO:1901363	DNA binding//molecular_function//nucleic acid binding//binding//organic cyclic compound binding//heterocyclic compound binding
RchiOBHmChr2g0121451		Putative transcription factor Homobox-WOX family	--	--	--	--	--	--
RchiOBHmChr2g0126291		Putative transcription factor Homobox-WOX family	--	--	--	--	GO:0003677//GO:0003674//GO:0003676//GO:0005488//GO:0097159//GO:1901363	DNA binding//molecular_function//nucleic acid binding//binding//organic cyclic compound binding//heterocyclic compound binding
RchiOBHmChr3g0461511		Putative transcription factor Homobox-WOX family	--	--	--	--	GO:0003677//GO:0003674//GO:0003676//GO:0005488//GO:0097159//GO:1901363	DNA binding//molecular_function//nucleic acid binding//binding//organic cyclic compound binding//heterocyclic compound binding
RchiOBHmChr3g0467561		Putative transcription factor Homobox-WOX family	--	--	--	--	GO:0003677//GO:0003674//GO:0003676//GO:0005488//GO:0097159//GO:1901363	DNA binding//molecular_function//nucleic acid binding//binding//organic cyclic compound binding//heterocyclic compound binding
RchiOBHmChr4g0436281		Putative transcription factor Homobox-WOX family	--	--	--	--	GO:0003677//GO:0003674//GO:0003676//GO:0005488//GO:0097159//GO:1901363	DNA binding//molecular_function//nucleic acid binding//binding//organic cyclic compound binding//heterocyclic compound binding
RchiOBHmChr3g0464821		Putative transcription factor Homobox-WOX family	GO:0006355//GO:0008152//GO:0006139//GO:0006351//GO:0006725//GO:0006807//GO:0008150//GO:0009058//GO:0009059//GO:0009889//GO:0009987//GO:0010467//GO:0010468//GO:0010556//GO:0016070//GO:0018130//GO:0019219//GO:0019222//GO:0019438//GO:0031323//GO:0031326//GO:0032774//GO:0034641//GO:0034645//GO:0034654//GO:0043170//GO:0044237//GO:0044238//GO:0044249//GO:0044260//GO:0044271//GO:0046483//GO:0050789//GO:…	regulation of transcription, DNA-templated//metabolic process//nucleobase-containing compound metabolic process//transcription, DNA-templated//cellular aromatic compound metabolic process//nitrogen compound metabolic process//biological_process//biosynthetic process//macromolecule biosynthetic process//regulation of biosynthetic process//cellular process//gene expression//regulation of gene expre…	--	--	GO:0003677//GO:0003674//GO:0003676//GO:0005488//GO:0097159//GO:1901363	DNA binding//molecular_function//nucleic acid binding//binding//organic cyclic compound binding//heterocyclic compound binding
RchiOBHmChr2g0093031		Putative transcription factor HRT family	--	--	--	--	--	--
RchiOBHmChr1g0334441		Putative transcription factor interactor and regulator CCHC(Zn) family	--	--	--	--	--	--
RchiOBHmChr5g0058551		Putative transcription factor interactor and regulator CCHC(Zn) family	--	--	--	--	--	--
RchiOBHmChr5g0031541		Putative transcription factor TCP family	--	--	--	--	--	--
RchiOBHmChr2g0087941		Putative transcription factor WD40-like family	--	--	--	--	GO:0005515//GO:0003674//GO:0005488	protein binding//molecular_function//binding
RchiOBHmChr4g0394291		Putative transcription factor WD40-like family	--	--	--	--	--	--
RchiOBHmChr5g0056371		Putative transcription repressor PLATZ family	--	--	--	--	--	--
RchiOBHmChr2g0141631		Putative transferase	--	--	--	--	GO:0005515//GO:0003674//GO:0005488	protein binding//molecular_function//binding
RchiOBHmChr2g0143141		Putative transposase, MuDR, plant	--	--	--	--	--	--
RchiOBHmChr4g0435991		putative transposase, Ptta /En /Spm, plant	--	--	--	--	--	--
RchiOBHmChr1g0364901		Putative very-long-chain 3-oxoacyl-CoA synthase	--	--	--	--	--	--
RchiOBHmChr3g0461091		Putative wound-induced protein, Wun1	--	--	--	--	--	--
RchiOBHmChr1g0344361		Putative Zf-FLZ domain-containing protein	--	--	--	--	--	--
RchiOBHmChr4g0415801		Putative Zf-FLZ domain-containing protein	--	--	--	--	--	--
RchiOBHmChr2g0143151		Putative Zinc finger, SWIM-type	--	--	--	--	GO:0008270//GO:0003674//GO:0005488//GO:0046872//GO:0043167//GO:0043169//GO:0046914	zinc ion binding//molecular_function//binding//metal ion binding//ion binding//cation binding//transition metal ion binding
