# Supplementary material for: Identification of Candidate Adaxial–Abaxial-Related Genes Regulating Petal Expansion During Flower Opening in Rosa chinensis “Old Blush”
Source: Front Plant Sci. 2019 Sep 10;10:1098. doi: 10.3389/fpls.2019.01098 (PMC6747050; doi:10.3389/fpls.2019.01098)
Supplement: Supplementary file 1 [file DataSheet_1.zip › Supplementary Information/Supplemental Table S4.xlsx]

## Sheet: Supplemental Table S4
Table S4 GO-enriched terms of 799 DEGs in the Venn analysis.
	GO_accession	Description	Term_type	Over_represented pValue	Corrected pValue	Gene_number	Gene_id
1	GO:0055114	oxidation-reduction process	biological_process	6.5053e-06	0.011607	92	RchiOBHmChr4g0445271,RchiOBHmChr3g0477381,RchiOBHmChr2g0119391,RchiOBHmChr2g0159131,RchiOBHmChr5g0060861,RchiOBHmChr4g0432831,RchiOBHmChr1g0343721,RchiOBHmChr2g0150111,RchiOBHmChr5g0012531,RchiOBHmChr2g0176771,RchiOBHmChr4g0402711,RchiOBHmChr2g0119681,RchiOBHmChr4g0420631,RchiOBHmChr3g0459271,RchiOBHmChr2g0090431,RchiOBHmChr5g0049951,RchiOBHmChr5g0061891,RchiOBHmChr4g0431711,RchiOBHmChr2g0095261,…
2	GO:0044699	single-organism process	biological_process	1.2584e-05	0.016793	277	RchiOBHmChr5g0082951,RchiOBHmChr5g0048101,RchiOBHmChr2g0141171,RchiOBHmChr4g0442571,RchiOBHmChr5g0023071,RchiOBHmChr5g0008401,RchiOBHmChr1g0359061,RchiOBHmChr1g0351081,RchiOBHmChr3g0473831,RchiOBHmChr2g0140131,RchiOBHmChr3g0451921,RchiOBHmChr1g0383061,RchiOBHmChr5g0048471,RchiOBHmChr2g0174331,RchiOBHmChr1g0343261,RchiOBHmChr2g0175241,RchiOBHmChr2g0096691,RchiOBHmChr2g0088601,RchiOBHmChr4g0445271,…
3	GO:0006631	fatty acid metabolic process	biological_process	4.0978e-05	0.036556	19	RchiOBHmChr4g0397731,RchiOBHmChr2g0143221,RchiOBHmChr4g0435241,RchiOBHmChr2g0100081,RchiOBHmChr2g0155821,RchiOBHmChr1g0343371,RchiOBHmChr4g0416591,RchiOBHmChr4g0447301,RchiOBHmChr2g0089811,RchiOBHmChr1g0343721,RchiOBHmChr4g0405731,RchiOBHmChr1g0343791,RchiOBHmChr5g0032991,RchiOBHmChr5g0062381,RchiOBHmChr3g0487031,RchiOBHmChr2g0115091,RchiOBHmChr1g0343691,RchiOBHmChr1g0343261,RchiOBHmChr1g0343301
4	GO:0003002	regionalization	biological_process	4.7122e-05	0.038216	8	RchiOBHmChr2g0108031,RchiOBHmChr1g0349391,RchiOBHmChr3g0456491,RchiOBHmChr2g0160471,RchiOBHmChr4g0430081,RchiOBHmChr2g0140131,RchiOBHmChr5g0058801,RchiOBHmChr5g0042451
5	GO:0032787	monocarboxylic acid metabolic process	biological_process	6.7123e-05	0.0499	35	RchiOBHmChr4g0408131,RchiOBHmChr1g0343691,RchiOBHmChr2g0176211,RchiOBHmChr5g0049051,RchiOBHmChr1g0343301,RchiOBHmChr5g0062381,RchiOBHmChr4g0402711,RchiOBHmChr2g0176771,RchiOBHmChr1g0378941,RchiOBHmChr1g0343721,RchiOBHmChr4g0405731,RchiOBHmChr1g0343791,RchiOBHmChr4g0435241,RchiOBHmChr2g0100081,RchiOBHmChr2g0155821,RchiOBHmChr1g0343261,RchiOBHmChr2g0118061,RchiOBHmChr3g0487941,RchiOBHmChr1g0334861,…
6	GO:0009887	organ morphogenesis	biological_process	7.8528e-05	0.053888	9	RchiOBHmChr3g0456491,RchiOBHmChr1g0349391,RchiOBHmChr5g0042451,RchiOBHmChr4g0416591,RchiOBHmChr4g0430081,RchiOBHmChr2g0100151,RchiOBHmChr4g0406691,RchiOBHmChr2g0140131,RchiOBHmChr2g0160471
7	GO:0009965	leaf morphogenesis	biological_process	0.0001177	0.07	6	RchiOBHmChr2g0160471,RchiOBHmChr2g0100151,RchiOBHmChr4g0430081,RchiOBHmChr2g0140131,RchiOBHmChr3g0456491,RchiOBHmChr5g0042451
8	GO:0044763	single-organism cellular process	biological_process	0.00016349	0.090696	215	RchiOBHmChr2g0120061,RchiOBHmChr1g0378221,RchiOBHmChr2g0100081,RchiOBHmChr4g0441121,RchiOBHmChr3g0487361,RchiOBHmChr2g0099981,RchiOBHmChr5g0070351,RchiOBHmChr1g0343791,RchiOBHmChr4g0405731,RchiOBHmChr5g0037931,RchiOBHmChr2g0165911,RchiOBHmChr2g0167701,RchiOBHmChr3g0478781,RchiOBHmChr4g0420531,RchiOBHmChr2g0166581,RchiOBHmChr1g0352001,RchiOBHmChr1g0331391,RchiOBHmChr4g0396751,RchiOBHmChr1g0378071,…
9	GO:0048878	chemical homeostasis	biological_process	0.00019246	0.090696	17	RchiOBHmChr2g0100151,RchiOBHmChr1g0383071,RchiOBHmChr1g0363361,RchiOBHmChr4g0400911,RchiOBHmChr4g0442611,RchiOBHmChr2g0148211,RchiOBHmChr3g0454041,RchiOBHmChr1g0383061,RchiOBHmChr2g0165151,RchiOBHmChr4g0428361,RchiOBHmChr2g0108031,RchiOBHmChr2g0115091,RchiOBHmChr1g0353741,RchiOBHmChr5g0008401,RchiOBHmChr5g0024041,RchiOBHmChr5g0023931,RchiOBHmChr4g0442571
10	GO:0007389	pattern specification process	biological_process	0.00020484	0.090696	8	RchiOBHmChr2g0140131,RchiOBHmChr4g0430081,RchiOBHmChr5g0042451,RchiOBHmChr5g0058801,RchiOBHmChr2g0160471,RchiOBHmChr3g0456491,RchiOBHmChr2g0108031,RchiOBHmChr1g0349391
11	GO:0008610	lipid biosynthetic process	biological_process	0.00021579	0.090696	29	RchiOBHmChr1g0317111,RchiOBHmChr1g0343301,RchiOBHmChr2g0100151,RchiOBHmChr1g0343261,RchiOBHmChr1g0343691,RchiOBHmChr4g0411571,RchiOBHmChr2g0102671,RchiOBHmChr5g0062381,RchiOBHmChr3g0451921,RchiOBHmChr5g0032991,RchiOBHmChr2g0165151,RchiOBHmChr3g0456481,RchiOBHmChr1g0343791,RchiOBHmChr5g0049151,RchiOBHmChr1g0343721,RchiOBHmChr2g0089811,RchiOBHmChr5g0044221,RchiOBHmChr4g0447301,RchiOBHmChr4g0416591,…
12	GO:0044711	single-organism biosynthetic process	biological_process	0.00022366	0.090696	71	RchiOBHmChr5g0029381,RchiOBHmChr1g0363491,RchiOBHmChr5g0062381,RchiOBHmChr5g0043321,RchiOBHmChr2g0119731,RchiOBHmChr1g0343691,RchiOBHmChr1g0336981,RchiOBHmChr1g0343301,RchiOBHmChr2g0112721,RchiOBHmChr5g0070221,RchiOBHmChr2g0115271,RchiOBHmChr4g0441121,RchiOBHmChr2g0099981,RchiOBHmChr2g0102811,RchiOBHmChr2g0100081,RchiOBHmChr3g0478781,RchiOBHmChr4g0420531,RchiOBHmChr5g0044221,RchiOBHmChr1g0343791,…
13	GO:0098771	inorganic ion homeostasis	biological_process	0.00026981	0.102	12	RchiOBHmChr5g0008401,RchiOBHmChr5g0024041,RchiOBHmChr1g0353741,RchiOBHmChr2g0148211,RchiOBHmChr4g0442611,RchiOBHmChr4g0400911,RchiOBHmChr1g0383071,RchiOBHmChr4g0442571,RchiOBHmChr2g0108031,RchiOBHmChr5g0023931,RchiOBHmChr1g0383061,RchiOBHmChr3g0454041
14	GO:0043436	oxoacid metabolic process	biological_process	0.00027486	0.102	78	RchiOBHmChr4g0435241,RchiOBHmChr3g0476801,RchiOBHmChr2g0155821,RchiOBHmChr5g0029631,RchiOBHmChr1g0343721,RchiOBHmChr4g0432531,RchiOBHmChr1g0357121,RchiOBHmChr4g0406691,RchiOBHmChr4g0402711,RchiOBHmChr2g0176771,RchiOBHmChr2g0172611,RchiOBHmChr4g0393641,RchiOBHmChr4g0427101,RchiOBHmChr4g0418931,RchiOBHmChr5g0048491,RchiOBHmChr2g0109141,RchiOBHmChr3g0459271,RchiOBHmChr4g0436771,RchiOBHmChr2g0176211,…
15	GO:0006082	organic acid metabolic process	biological_process	0.00028934	0.102	78	RchiOBHmChr1g0343791,RchiOBHmChr4g0405731,RchiOBHmChr1g0378941,RchiOBHmChr5g0044221,RchiOBHmChr2g0120061,RchiOBHmChr5g0072661,RchiOBHmChr1g0378221,RchiOBHmChr2g0100081,RchiOBHmChr4g0441121,RchiOBHmChr1g0343301,RchiOBHmChr1g0336981,RchiOBHmChr2g0112721,RchiOBHmChr5g0070221,RchiOBHmChr1g0343691,RchiOBHmChr5g0049051,RchiOBHmChr4g0396751,RchiOBHmChr1g0331391,RchiOBHmChr1g0363491,RchiOBHmChr5g0062381,…
16	GO:0044710	single-organism metabolic process	biological_process	0.00029729	0.102	188	RchiOBHmChr5g0061461,RchiOBHmChr2g0099421,RchiOBHmChr5g0038101,RchiOBHmChr4g0403711,RchiOBHmChr5g0019231,RchiOBHmChr3g0493391,RchiOBHmChr3g0488651,RchiOBHmChr1g0345051,RchiOBHmChr4g0444961,RchiOBHmChr2g0143221,RchiOBHmChr1g0339341,RchiOBHmChr4g0447301,RchiOBHmChr5g0001851,RchiOBHmChr5g0057621,RchiOBHmChr1g0319331,RchiOBHmChr3g0456481,RchiOBHmChr5g0073781,RchiOBHmChr2g0138241,RchiOBHmChr3g0472721,…
17	GO:0006790	sulfur compound metabolic process	biological_process	0.0003194	0.1045	20	RchiOBHmChr2g0176771,RchiOBHmChr3g0473831,RchiOBHmChr4g0447301,RchiOBHmChr5g0044221,RchiOBHmChr5g0020681,RchiOBHmChr3g0478781,RchiOBHmChr3g0470421,RchiOBHmChr5g0060861,RchiOBHmChr4g0397731,RchiOBHmChr4g0445271,RchiOBHmChr3g0496511,RchiOBHmChr4g0408131,RchiOBHmChr1g0336981,RchiOBHmChr2g0174331,RchiOBHmChr5g0027341,RchiOBHmChr4g0427101,RchiOBHmChr1g0364661,RchiOBHmChr2g0115091,RchiOBHmChr5g0043321,…
18	GO:0006633	fatty acid biosynthetic process	biological_process	0.00033972	0.1045	14	RchiOBHmChr2g0089811,RchiOBHmChr1g0343721,RchiOBHmChr1g0343301,RchiOBHmChr1g0343791,RchiOBHmChr4g0447301,RchiOBHmChr4g0416591,RchiOBHmChr1g0343261,RchiOBHmChr1g0343691,RchiOBHmChr1g0343371,RchiOBHmChr2g0155821,RchiOBHmChr4g0435241,RchiOBHmChr4g0397731,RchiOBHmChr5g0062381,RchiOBHmChr5g0032991
19	GO:0050801	ion homeostasis	biological_process	0.00042845	0.12741	12	RchiOBHmChr4g0400911,RchiOBHmChr4g0442611,RchiOBHmChr1g0383071,RchiOBHmChr5g0024041,RchiOBHmChr5g0008401,RchiOBHmChr2g0148211,RchiOBHmChr1g0353741,RchiOBHmChr5g0023931,RchiOBHmChr1g0383061,RchiOBHmChr3g0454041,RchiOBHmChr2g0108031,RchiOBHmChr4g0442571
20	GO:0031224	intrinsic component of membrane	cellular_component	1.871e-08	0.00016691	190	RchiOBHmChr3g0493221,RchiOBHmChr1g0376531,RchiOBHmChr1g0372661,RchiOBHmChr2g0096691,RchiOBHmChr2g0088601,RchiOBHmChr1g0382341,RchiOBHmChr4g0406691,RchiOBHmChr5g0039601,RchiOBHmChr4g0402891,RchiOBHmChr5g0019221,RchiOBHmChr4g0420631,RchiOBHmChr4g0439071,RchiOBHmChr2g0096941,RchiOBHmChr4g0428311,RchiOBHmChr2g0172611,RchiOBHmChr1g0360511,RchiOBHmChr4g0431711,RchiOBHmChr1g0363361,RchiOBHmChr4g0400911,…
21	GO:0016021	integral component of membrane	cellular_component	4.2268e-08	0.00018853	187	RchiOBHmChr5g0004871,RchiOBHmChr4g0396081,RchiOBHmChr3g0495881,RchiOBHmChr4g0400101,RchiOBHmChr4g0397111,RchiOBHmChr2g0091021,RchiOBHmChr4g0431961,RchiOBHmChr5g0019591,RchiOBHmChr1g0343371,RchiOBHmChr2g0153111,RchiOBHmChr5g0055051,RchiOBHmChr2g0106651,RchiOBHmChr1g0384571,RchiOBHmChr4g0428361,RchiOBHmChr3g0467121,RchiOBHmChr2g0165151,RchiOBHmChr5g0018181,RchiOBHmChr5g0059051,RchiOBHmChr5g0081261,…
22	GO:0071944	cell periphery	cellular_component	1.2104e-07	0.00035994	76	RchiOBHmChr3g0494821,RchiOBHmChr3g0493221,RchiOBHmChr2g0139491,RchiOBHmChr4g0445271,RchiOBHmChr1g0372661,RchiOBHmChr4g0406691,RchiOBHmChr5g0028271,RchiOBHmChr4g0402891,RchiOBHmChr4g0432531,RchiOBHmChr4g0438481,RchiOBHmChr5g0015001,RchiOBHmChr5g0078121,RchiOBHmChr2g0105861,RchiOBHmChr2g0107331,RchiOBHmChr4g0418931,RchiOBHmChr1g0359311,RchiOBHmChr2g0172611,RchiOBHmChr1g0360511,RchiOBHmChr3g0451151,…
23	GO:0044425	membrane part	cellular_component	1.3198e-06	0.0029435	192	RchiOBHmChr3g0451151,RchiOBHmChr4g0403911,RchiOBHmChr2g0145711,RchiOBHmChr4g0443551,RchiOBHmChr5g0056311,RchiOBHmChr5g0078121,RchiOBHmChr3g0459271,RchiOBHmChr1g0359311,RchiOBHmChr2g0138671,RchiOBHmChr5g0028271,RchiOBHmChr5g0012531,RchiOBHmChr4g0438481,RchiOBHmChr1g0343721,RchiOBHmChr5g0015001,RchiOBHmChr5g0029631,RchiOBHmChr3g0494821,RchiOBHmChr2g0119391,RchiOBHmChr4g0404181,RchiOBHmChr5g0023931,…
24	GO:0005618	cell wall	cellular_component	1.3177e-05	0.016793	24	RchiOBHmChr1g0372661,RchiOBHmChr5g0072761,RchiOBHmChr4g0398631,RchiOBHmChr4g0439541,RchiOBHmChr2g0158971,RchiOBHmChr5g0034661,RchiOBHmChr2g0136841,RchiOBHmChr3g0495881,RchiOBHmChr2g0139491,RchiOBHmChr3g0488651,RchiOBHmChr4g0402891,RchiOBHmChr2g0167701,RchiOBHmChr3g0458991,RchiOBHmChr2g0096461,RchiOBHmChr2g0160611,RchiOBHmChr2g0088361,RchiOBHmChr4g0442121,RchiOBHmChr1g0365681,RchiOBHmChr2g0105861,…
25	GO:0030312	external encapsulating structure	cellular_component	1.9021e-05	0.02121	24	RchiOBHmChr3g0488651,RchiOBHmChr2g0139491,RchiOBHmChr3g0495881,RchiOBHmChr2g0136841,RchiOBHmChr5g0034661,RchiOBHmChr4g0439541,RchiOBHmChr2g0158971,RchiOBHmChr5g0072761,RchiOBHmChr4g0398631,RchiOBHmChr1g0372661,RchiOBHmChr3g0458991,RchiOBHmChr2g0167701,RchiOBHmChr4g0402891,RchiOBHmChr4g0428351,RchiOBHmChr2g0149111,RchiOBHmChr2g0105861,RchiOBHmChr2g0107331,RchiOBHmChr1g0365681,RchiOBHmChr4g0442121,…
26	GO:0048046	apoplast	cellular_component	3.7687e-05	0.036556	15	RchiOBHmChr2g0099331,RchiOBHmChr1g0357771,RchiOBHmChr2g0149111,RchiOBHmChr4g0428351,RchiOBHmChr4g0398631,RchiOBHmChr2g0119681,RchiOBHmChr2g0141171,RchiOBHmChr2g0160611,RchiOBHmChr4g0442121,RchiOBHmChr1g0370111,RchiOBHmChr2g0101231,RchiOBHmChr2g0119731,RchiOBHmChr4g0402891,RchiOBHmChr2g0155241,RchiOBHmChr5g0061891
27	GO:0016020	membrane	cellular_component	0.00020683	0.090696	234	RchiOBHmChr3g0451151,RchiOBHmChr2g0145711,RchiOBHmChr4g0403911,RchiOBHmChr2g0087151,RchiOBHmChr4g0443551,RchiOBHmChr3g0459271,RchiOBHmChr5g0078121,RchiOBHmChr5g0056311,RchiOBHmChr4g0418931,RchiOBHmChr1g0359311,RchiOBHmChr2g0138671,RchiOBHmChr5g0028271,RchiOBHmChr5g0012531,RchiOBHmChr4g0429751,RchiOBHmChr4g0438481,RchiOBHmChr4g0432531,RchiOBHmChr5g0015001,RchiOBHmChr1g0343721,RchiOBHmChr5g0029631,…
28	GO:0005886	plasma membrane	cellular_component	0.00022362	0.090696	54	RchiOBHmChr5g0028271,RchiOBHmChr4g0406691,RchiOBHmChr4g0438481,RchiOBHmChr2g0124931,RchiOBHmChr4g0432531,RchiOBHmChr4g0387511,RchiOBHmChr5g0015001,RchiOBHmChr2g0109921,RchiOBHmChr3g0494821,RchiOBHmChr3g0493221,RchiOBHmChr2g0139491,RchiOBHmChr4g0445271,RchiOBHmChr1g0372661,RchiOBHmChr1g0378221,RchiOBHmChr2g0120061,RchiOBHmChr5g0077371,RchiOBHmChr3g0451151,RchiOBHmChr1g0363361,RchiOBHmChr4g0400911,…
29	GO:0005576	extracellular region	cellular_component	0.00033826	0.1045	29	RchiOBHmChr2g0160611,RchiOBHmChr2g0096461,RchiOBHmChr4g0442121,RchiOBHmChr2g0088361,RchiOBHmChr1g0370111,RchiOBHmChr2g0119681,RchiOBHmChr2g0105861,RchiOBHmChr4g0428351,RchiOBHmChr2g0149111,RchiOBHmChr2g0099331,RchiOBHmChr5g0061891,RchiOBHmChr5g0049951,RchiOBHmChr2g0119731,RchiOBHmChr1g0372131,RchiOBHmChr3g0496511,RchiOBHmChr2g0101231,RchiOBHmChr4g0439541,RchiOBHmChr2g0106431,RchiOBHmChr5g0034661,…
30	GO:0016491	oxidoreductase activity	molecular_function	9.0144e-05	0.057441	91	RchiOBHmChr1g0343691,RchiOBHmChr2g0119731,RchiOBHmChr1g0343301,RchiOBHmChr4g0432151,RchiOBHmChr2g0087211,RchiOBHmChr1g0372871,RchiOBHmChr2g0088361,RchiOBHmChr4g0396751,RchiOBHmChr5g0043321,RchiOBHmChr2g0112101,RchiOBHmChr5g0020681,RchiOBHmChr3g0478781,RchiOBHmChr3g0459711,RchiOBHmChr4g0405731,RchiOBHmChr1g0343791,RchiOBHmChr3g0497041,RchiOBHmChr2g0099981,RchiOBHmChr2g0100081,RchiOBHmChr4g0408561,…
	GO:0010051	xylem and phloem pattern formation	biological_process	0.00045726	0.13088	5	RchiOBHmChr5g0058801,RchiOBHmChr5g0042451,RchiOBHmChr4g0430081,RchiOBHmChr3g0456491,RchiOBHmChr2g0160471
	GO:0019752	carboxylic acid metabolic process	biological_process	0.00046945	0.13088	76	RchiOBHmChr4g0436771,RchiOBHmChr4g0408131,RchiOBHmChr2g0176211,RchiOBHmChr2g0172611,RchiOBHmChr4g0393641,RchiOBHmChr5g0048491,RchiOBHmChr4g0418931,RchiOBHmChr4g0427101,RchiOBHmChr3g0459271,RchiOBHmChr2g0109141,RchiOBHmChr1g0343721,RchiOBHmChr4g0432531,RchiOBHmChr1g0357121,RchiOBHmChr2g0176771,RchiOBHmChr4g0402711,RchiOBHmChr4g0406691,RchiOBHmChr4g0435241,RchiOBHmChr2g0155821,RchiOBHmChr3g0476801,…
	GO:0009956	radial pattern formation	biological_process	0.00052893	0.14299	3	RchiOBHmChr5g0042451,RchiOBHmChr5g0058801,RchiOBHmChr2g0108031
	GO:0009699	phenylpropanoid biosynthetic process	biological_process	0.00057072	0.14975	11	RchiOBHmChr2g0133081,RchiOBHmChr5g0061891,RchiOBHmChr2g0101231,RchiOBHmChr1g0365031,RchiOBHmChr4g0402711,RchiOBHmChr2g0119731,RchiOBHmChr3g0478781,RchiOBHmChr2g0119681,RchiOBHmChr5g0043321,RchiOBHmChr2g0110471,RchiOBHmChr2g0099981
	GO:0098655	cation transmembrane transport	biological_process	0.00061727	0.15733	18	RchiOBHmChr3g0454041,RchiOBHmChr1g0360511,RchiOBHmChr2g0166581,RchiOBHmChr3g0451151,RchiOBHmChr4g0400911,RchiOBHmChr4g0442611,RchiOBHmChr2g0148211,RchiOBHmChr5g0020451,RchiOBHmChr5g0081261,RchiOBHmChr4g0400101,RchiOBHmChr5g0023931,RchiOBHmChr2g0139491,RchiOBHmChr4g0442571,RchiOBHmChr4g0396081,RchiOBHmChr1g0353741,RchiOBHmChr5g0070351,RchiOBHmChr5g0024041,RchiOBHmChr2g0138241
	GO:0006637	acyl-CoA metabolic process	biological_process	0.00073889	0.17447	5	RchiOBHmChr2g0176771,RchiOBHmChr4g0397731,RchiOBHmChr3g0478781,RchiOBHmChr2g0115091,RchiOBHmChr5g0043321
	GO:0035383	thioester metabolic process	biological_process	0.00073889	0.17447	5	RchiOBHmChr3g0478781,RchiOBHmChr2g0176771,RchiOBHmChr4g0397731,RchiOBHmChr5g0043321,RchiOBHmChr2g0115091
	GO:0055085	transmembrane transport	biological_process	0.00075998	0.17447	46	RchiOBHmChr3g0470591,RchiOBHmChr5g0011241,RchiOBHmChr5g0023931,RchiOBHmChr2g0139491,RchiOBHmChr3g0494821,RchiOBHmChr5g0070351,RchiOBHmChr4g0387511,RchiOBHmChr1g0353741,RchiOBHmChr1g0360511,RchiOBHmChr2g0166581,RchiOBHmChr1g0359311,RchiOBHmChr1g0352001,RchiOBHmChr4g0427161,RchiOBHmChr1g0378071,RchiOBHmChr5g0055111,RchiOBHmChr2g0087281,RchiOBHmChr4g0437121,RchiOBHmChr4g0400911,RchiOBHmChr4g0432851,…
	GO:0055080	cation homeostasis	biological_process	0.00076274	0.17447	11	RchiOBHmChr1g0383071,RchiOBHmChr4g0400911,RchiOBHmChr4g0442611,RchiOBHmChr2g0148211,RchiOBHmChr1g0353741,RchiOBHmChr5g0024041,RchiOBHmChr3g0454041,RchiOBHmChr5g0023931,RchiOBHmChr1g0383061,RchiOBHmChr2g0108031,RchiOBHmChr4g0442571
	GO:0051238	sequestering of metal ion	biological_process	0.00080667	0.1774	4	RchiOBHmChr5g0024041,RchiOBHmChr4g0442571,RchiOBHmChr4g0442611,RchiOBHmChr5g0023931
	GO:0009570	chloroplast stroma	cellular_component	0.00081532	0.1774	20	RchiOBHmChr4g0435111,RchiOBHmChr5g0051791,RchiOBHmChr2g0155141,RchiOBHmChr2g0099331,RchiOBHmChr2g0109141,RchiOBHmChr1g0364661,RchiOBHmChr2g0156611,RchiOBHmChr4g0437121,RchiOBHmChr2g0108771,RchiOBHmChr3g0455701,RchiOBHmChr2g0176211,RchiOBHmChr2g0156601,RchiOBHmChr3g0493391,RchiOBHmChr2g0155241,RchiOBHmChr5g0060861,RchiOBHmChr1g0372581,RchiOBHmChr4g0394281,RchiOBHmChr2g0176771,RchiOBHmChr2g0150111,…
	GO:0003824	catalytic activity	molecular_function	0.00087056	0.18139	306	RchiOBHmChr2g0096691,RchiOBHmChr4g0445271,RchiOBHmChr1g0372661,RchiOBHmChr4g0432831,RchiOBHmChr5g0060861,RchiOBHmChr4g0402891,RchiOBHmChr1g0368011,RchiOBHmChr1g0357121,RchiOBHmChr4g0428041,RchiOBHmChr2g0139171,RchiOBHmChr2g0088481,RchiOBHmChr1g0360511,RchiOBHmChr4g0428311,RchiOBHmChr2g0105861,RchiOBHmChr4g0439071,RchiOBHmChr4g0436771,RchiOBHmChr1g0327051,RchiOBHmChr1g0359291,RchiOBHmChr2g0095261,…
	GO:0044272	sulfur compound biosynthetic process	biological_process	0.00087431	0.18139	10	RchiOBHmChr4g0427101,RchiOBHmChr4g0397731,RchiOBHmChr4g0408131,RchiOBHmChr5g0044221,RchiOBHmChr3g0496511,RchiOBHmChr2g0176771,RchiOBHmChr4g0447301,RchiOBHmChr1g0336981,RchiOBHmChr5g0060861,RchiOBHmChr3g0470421
	GO:0042592	homeostatic process	biological_process	0.00093981	0.19055	21	RchiOBHmChr4g0442611,RchiOBHmChr4g0400911,RchiOBHmChr1g0383071,RchiOBHmChr1g0363361,RchiOBHmChr2g0100151,RchiOBHmChr2g0148211,RchiOBHmChr4g0428361,RchiOBHmChr2g0165151,RchiOBHmChr3g0454041,RchiOBHmChr1g0383061,RchiOBHmChr2g0115091,RchiOBHmChr2g0108031,RchiOBHmChr2g0106231,RchiOBHmChr5g0020681,RchiOBHmChr3g0473831,RchiOBHmChr5g0024041,RchiOBHmChr5g0008401,RchiOBHmChr1g0353741,RchiOBHmChr5g0023931,…
	GO:0072330	monocarboxylic acid biosynthetic process	biological_process	0.0010036	0.19895	17	RchiOBHmChr2g0155821,RchiOBHmChr2g0100081,RchiOBHmChr4g0435241,RchiOBHmChr4g0397731,RchiOBHmChr1g0343791,RchiOBHmChr2g0089811,RchiOBHmChr1g0343721,RchiOBHmChr4g0416591,RchiOBHmChr4g0447301,RchiOBHmChr1g0343371,RchiOBHmChr5g0062381,RchiOBHmChr5g0032991,RchiOBHmChr3g0487941,RchiOBHmChr1g0343301,RchiOBHmChr1g0343261,RchiOBHmChr1g0343691,RchiOBHmChr4g0408131
	GO:0009532	plastid stroma	cellular_component	0.0011363	0.21794	20	RchiOBHmChr2g0156611,RchiOBHmChr4g0437121,RchiOBHmChr2g0108771,RchiOBHmChr3g0455701,RchiOBHmChr2g0176211,RchiOBHmChr4g0435111,RchiOBHmChr5g0051791,RchiOBHmChr2g0155141,RchiOBHmChr2g0109141,RchiOBHmChr2g0099331,RchiOBHmChr1g0364661,RchiOBHmChr5g0060861,RchiOBHmChr2g0155241,RchiOBHmChr1g0372581,RchiOBHmChr4g0394281,RchiOBHmChr2g0176771,RchiOBHmChr2g0150111,RchiOBHmChr2g0108761,RchiOBHmChr2g0156601,…
	GO:0009813	flavonoid biosynthetic process	biological_process	0.0011482	0.21794	10	RchiOBHmChr1g0339341,RchiOBHmChr5g0049051,RchiOBHmChr1g0359061,RchiOBHmChr5g0009591,RchiOBHmChr3g0462961,RchiOBHmChr1g0378941,RchiOBHmChr2g0133081,RchiOBHmChr2g0099421,RchiOBHmChr1g0365111,RchiOBHmChr2g0102291
	GO:0055076	transition metal ion homeostasis	biological_process	0.001184	0.22006	7	RchiOBHmChr5g0024041,RchiOBHmChr2g0108031,RchiOBHmChr4g0442571,RchiOBHmChr4g0442611,RchiOBHmChr5g0023931,RchiOBHmChr1g0383061,RchiOBHmChr1g0383071
	GO:0010345	suberin biosynthetic process	biological_process	0.0012093	0.22018	3	RchiOBHmChr1g0365031,RchiOBHmChr3g0478781,RchiOBHmChr5g0043321
	GO:0044255	cellular lipid metabolic process	biological_process	0.0012365	0.22063	34	RchiOBHmChr4g0411571,RchiOBHmChr2g0115091,RchiOBHmChr2g0102671,RchiOBHmChr1g0365681,RchiOBHmChr3g0487031,RchiOBHmChr5g0032991,RchiOBHmChr3g0451921,RchiOBHmChr1g0343261,RchiOBHmChr2g0141171,RchiOBHmChr2g0143221,RchiOBHmChr4g0397731,RchiOBHmChr5g0038101,RchiOBHmChr5g0023471,RchiOBHmChr3g0456481,RchiOBHmChr2g0089811,RchiOBHmChr4g0447301,RchiOBHmChr4g0416591,RchiOBHmChr1g0343371,RchiOBHmChr5g0062381,…
	GO:0008289	lipid binding	molecular_function	0.0012691	0.222	12	RchiOBHmChr5g0003831,RchiOBHmChr4g0420951,RchiOBHmChr2g0140131,RchiOBHmChr2g0112101,RchiOBHmChr5g0058801,RchiOBHmChr2g0159731,RchiOBHmChr3g0460661,RchiOBHmChr3g0460641,RchiOBHmChr5g0078121,RchiOBHmChr3g0460591,RchiOBHmChr3g0460541,RchiOBHmChr3g0460651
	GO:0016762	xyloglucan:xyloglucosyl transferase activity	molecular_function	0.0013328	0.22865	5	RchiOBHmChr4g0428351,RchiOBHmChr4g0402891,RchiOBHmChr4g0398631,RchiOBHmChr2g0160611,RchiOBHmChr4g0442121
	GO:0034220	ion transmembrane transport	biological_process	0.0014765	0.24853	24	RchiOBHmChr5g0024041,RchiOBHmChr2g0138241,RchiOBHmChr5g0008401,RchiOBHmChr4g0387511,RchiOBHmChr5g0070351,RchiOBHmChr1g0353741,RchiOBHmChr2g0139491,RchiOBHmChr5g0023931,RchiOBHmChr4g0400101,RchiOBHmChr5g0082951,RchiOBHmChr4g0396081,RchiOBHmChr4g0442571,RchiOBHmChr4g0442611,RchiOBHmChr4g0400911,RchiOBHmChr1g0363361,RchiOBHmChr3g0451151,RchiOBHmChr5g0081261,RchiOBHmChr5g0020451,RchiOBHmChr2g0148211,…
	GO:0009809	lignin biosynthetic process	biological_process	0.0016485	0.27159	8	RchiOBHmChr2g0099981,RchiOBHmChr2g0110471,RchiOBHmChr2g0119681,RchiOBHmChr2g0119731,RchiOBHmChr4g0402711,RchiOBHmChr2g0101231,RchiOBHmChr5g0061891,RchiOBHmChr2g0133081
	GO:0010411	xyloglucan metabolic process	biological_process	0.0016744	0.27159	5	RchiOBHmChr4g0428351,RchiOBHmChr4g0398631,RchiOBHmChr4g0402891,RchiOBHmChr2g0160611,RchiOBHmChr4g0442121
	GO:0098660	inorganic ion transmembrane transport	biological_process	0.0017104	0.27247	17	RchiOBHmChr2g0166581,RchiOBHmChr1g0360511,RchiOBHmChr3g0454041,RchiOBHmChr2g0148211,RchiOBHmChr5g0020451,RchiOBHmChr3g0451151,RchiOBHmChr4g0400911,RchiOBHmChr4g0442611,RchiOBHmChr4g0442571,RchiOBHmChr4g0396081,RchiOBHmChr5g0023931,RchiOBHmChr2g0139491,RchiOBHmChr1g0353741,RchiOBHmChr5g0070351,RchiOBHmChr4g0387511,RchiOBHmChr5g0008401,RchiOBHmChr5g0024041
	GO:0016878	acid-thiol ligase activity	molecular_function	0.0017874	0.27548	4	RchiOBHmChr2g0139181,RchiOBHmChr4g0402711,RchiOBHmChr2g0176771,RchiOBHmChr5g0057621
	GO:0035337	fatty-acyl-CoA metabolic process	biological_process	0.001791	0.27548	3	RchiOBHmChr3g0478781,RchiOBHmChr4g0397731,RchiOBHmChr5g0043321
	GO:0048513	organ development	biological_process	0.0018728	0.28317	16	RchiOBHmChr2g0160471,RchiOBHmChr1g0368711,RchiOBHmChr2g0159731,RchiOBHmChr5g0058801,RchiOBHmChr2g0100151,RchiOBHmChr4g0430081,RchiOBHmChr1g0349391,RchiOBHmChr5g0048491,RchiOBHmChr3g0456481,RchiOBHmChr2g0167701,RchiOBHmChr5g0042451,RchiOBHmChr3g0458991,RchiOBHmChr2g0140131,RchiOBHmChr4g0406691,RchiOBHmChr4g0416591,RchiOBHmChr3g0456491
	GO:0010876	lipid localization	biological_process	0.0020309	0.29621	7	RchiOBHmChr3g0460651,RchiOBHmChr3g0460641,RchiOBHmChr3g0460661,RchiOBHmChr3g0460541,RchiOBHmChr3g0460591,RchiOBHmChr1g0361351,RchiOBHmChr3g0456491
	GO:0005996	monosaccharide metabolic process	biological_process	0.0020585	0.29621	19	RchiOBHmChr1g0378941,RchiOBHmChr1g0359061,RchiOBHmChr5g0009591,RchiOBHmChr5g0057621,RchiOBHmChr1g0339341,RchiOBHmChr2g0176771,RchiOBHmChr4g0402711,RchiOBHmChr2g0158971,RchiOBHmChr2g0100081,RchiOBHmChr3g0493391,RchiOBHmChr5g0061461,RchiOBHmChr2g0174331,RchiOBHmChr1g0334861,RchiOBHmChr2g0108771,RchiOBHmChr5g0049051,RchiOBHmChr3g0460261,RchiOBHmChr2g0173061,RchiOBHmChr3g0470251,RchiOBHmChr2g0102291
	GO:0009812	flavonoid metabolic process	biological_process	0.0020586	0.29621	10	RchiOBHmChr1g0378941,RchiOBHmChr2g0133081,RchiOBHmChr5g0009591,RchiOBHmChr1g0359061,RchiOBHmChr3g0462961,RchiOBHmChr1g0339341,RchiOBHmChr5g0049051,RchiOBHmChr2g0102291,RchiOBHmChr1g0365111,RchiOBHmChr2g0099421
	GO:0001046	core promoter sequence-specific DNA binding	molecular_function	0.0022505	0.30245	3	RchiOBHmChr2g0091241,RchiOBHmChr5g0036871,RchiOBHmChr2g0139261
	GO:0001047	core promoter binding	molecular_function	0.0022505	0.30245	3	RchiOBHmChr2g0091241,RchiOBHmChr2g0139261,RchiOBHmChr5g0036871
	GO:0002213	defense response to insect	biological_process	0.0023209	0.30245	2	RchiOBHmChr2g0175241,RchiOBHmChr4g0416591
	GO:0016627	oxidoreductase activity, acting on the CH-CH group of donors	molecular_function	0.0023649	0.30245	16	RchiOBHmChr3g0456481,RchiOBHmChr5g0012531,RchiOBHmChr2g0112101,RchiOBHmChr3g0485661,RchiOBHmChr5g0001851,RchiOBHmChr2g0141171,RchiOBHmChr2g0106431,RchiOBHmChr3g0477381,RchiOBHmChr4g0416721,RchiOBHmChr4g0431711,RchiOBHmChr2g0106651,RchiOBHmChr2g0115091,RchiOBHmChr1g0372871,RchiOBHmChr3g0459271,RchiOBHmChr3g0467121,RchiOBHmChr3g0451921
	GO:0022804	active transmembrane transporter activity	molecular_function	0.0023891	0.30245	23	RchiOBHmChr4g0400911,RchiOBHmChr4g0432851,RchiOBHmChr4g0431711,RchiOBHmChr1g0365031,RchiOBHmChr4g0416721,RchiOBHmChr3g0451151,RchiOBHmChr5g0055111,RchiOBHmChr5g0003381,RchiOBHmChr2g0087281,RchiOBHmChr2g0148211,RchiOBHmChr3g0454041,RchiOBHmChr1g0378071,RchiOBHmChr1g0360511,RchiOBHmChr5g0055051,RchiOBHmChr4g0427161,RchiOBHmChr2g0153111,RchiOBHmChr4g0387511,RchiOBHmChr2g0089741,RchiOBHmChr1g0353741,…
	GO:0019706	protein-cysteine S-palmitoyltransferase activity	molecular_function	0.0024018	0.30245	4	RchiOBHmChr3g0494561,RchiOBHmChr3g0493221,RchiOBHmChr4g0439071,RchiOBHmChr4g0428471
	GO:0019707	protein-cysteine S-acyltransferase activity	molecular_function	0.0024018	0.30245	4	RchiOBHmChr4g0439071,RchiOBHmChr3g0494561,RchiOBHmChr3g0493221,RchiOBHmChr4g0428471
	GO:0003987	acetate-CoA ligase activity	molecular_function	0.0024071	0.30245	3	RchiOBHmChr5g0057621,RchiOBHmChr2g0176771,RchiOBHmChr4g0402711
	GO:0010305	leaf vascular tissue pattern formation	biological_process	0.0024466	0.30314	3	RchiOBHmChr2g0160471,RchiOBHmChr4g0430081,RchiOBHmChr5g0042451
	GO:0043649	dicarboxylic acid catabolic process	biological_process	0.0024902	0.30432	2	RchiOBHmChr4g0441121,RchiOBHmChr2g0139181
	GO:0030003	cellular cation homeostasis	biological_process	0.0025464	0.30698	8	RchiOBHmChr2g0148211,RchiOBHmChr5g0024041,RchiOBHmChr1g0383071,RchiOBHmChr4g0400911,RchiOBHmChr4g0442611,RchiOBHmChr4g0442571,RchiOBHmChr1g0383061,RchiOBHmChr5g0023931
	GO:0044281	small molecule metabolic process	biological_process	0.002583	0.30724	96	RchiOBHmChr4g0436771,RchiOBHmChr3g0451151,RchiOBHmChr4g0408131,RchiOBHmChr4g0400911,RchiOBHmChr2g0176211,RchiOBHmChr4g0393641,RchiOBHmChr2g0172611,RchiOBHmChr3g0459271,RchiOBHmChr2g0109141,RchiOBHmChr5g0048491,RchiOBHmChr4g0418931,RchiOBHmChr4g0427101,RchiOBHmChr4g0432531,RchiOBHmChr5g0060861,RchiOBHmChr1g0343721,RchiOBHmChr4g0402711,RchiOBHmChr2g0176771,RchiOBHmChr4g0406691,RchiOBHmChr1g0357121,…
	GO:0051235	maintenance of location	biological_process	0.0028153	0.32736	5	RchiOBHmChr1g0361351,RchiOBHmChr5g0023931,RchiOBHmChr4g0442611,RchiOBHmChr5g0024041,RchiOBHmChr4g0442571
	GO:0008356	asymmetric cell division	biological_process	0.0028256	0.32736	2	RchiOBHmChr2g0108031,RchiOBHmChr4g0406691
	GO:0070283	radical SAM enzyme activity	molecular_function	0.0028932	0.3309	2	RchiOBHmChr4g0408131,RchiOBHmChr4g0447301
	GO:0080043	quercetin 3-O-glucosyltransferase activity	molecular_function	0.0030237	0.33311	6	RchiOBHmChr1g0378941,RchiOBHmChr1g0359061,RchiOBHmChr5g0009591,RchiOBHmChr2g0102291,RchiOBHmChr5g0049051,RchiOBHmChr1g0339341
	GO:0080044	quercetin 7-O-glucosyltransferase activity	molecular_function	0.0030237	0.33311	6	RchiOBHmChr2g0102291,RchiOBHmChr5g0049051,RchiOBHmChr1g0339341,RchiOBHmChr1g0378941,RchiOBHmChr5g0009591,RchiOBHmChr1g0359061
	GO:0010016	shoot system morphogenesis	biological_process	0.0030246	0.33311	6	RchiOBHmChr5g0042451,RchiOBHmChr3g0456491,RchiOBHmChr2g0140131,RchiOBHmChr4g0430081,RchiOBHmChr2g0100151,RchiOBHmChr2g0160471
	GO:0009653	anatomical structure morphogenesis	biological_process	0.0031843	0.33417	16	RchiOBHmChr1g0377941,RchiOBHmChr4g0430081,RchiOBHmChr2g0100151,RchiOBHmChr5g0058801,RchiOBHmChr2g0159731,RchiOBHmChr2g0160471,RchiOBHmChr5g0048491,RchiOBHmChr1g0349391,RchiOBHmChr4g0416591,RchiOBHmChr3g0459681,RchiOBHmChr4g0406691,RchiOBHmChr2g0140131,RchiOBHmChr5g0042451,RchiOBHmChr3g0478781,RchiOBHmChr2g0167701,RchiOBHmChr3g0456491
	GO:0046916	cellular transition metal ion homeostasis	biological_process	0.0033259	0.33417	6	RchiOBHmChr5g0023931,RchiOBHmChr1g0383061,RchiOBHmChr4g0442611,RchiOBHmChr1g0383071,RchiOBHmChr5g0024041,RchiOBHmChr4g0442571
	GO:0044434	chloroplast part	cellular_component	0.0033802	0.33417	30	RchiOBHmChr2g0156611,RchiOBHmChr4g0437121,RchiOBHmChr2g0108771,RchiOBHmChr2g0176211,RchiOBHmChr3g0455701,RchiOBHmChr5g0047271,RchiOBHmChr2g0155141,RchiOBHmChr4g0435111,RchiOBHmChr5g0051791,RchiOBHmChr3g0451921,RchiOBHmChr1g0364661,RchiOBHmChr2g0109141,RchiOBHmChr2g0099331,RchiOBHmChr5g0015001,RchiOBHmChr4g0394281,RchiOBHmChr5g0060861,RchiOBHmChr2g0155241,RchiOBHmChr1g0372581,RchiOBHmChr1g0317891,…
	GO:0016409	palmitoyltransferase activity	molecular_function	0.0033974	0.33417	4	RchiOBHmChr4g0428471,RchiOBHmChr3g0493221,RchiOBHmChr3g0494561,RchiOBHmChr4g0439071
	GO:0001573	ganglioside metabolic process	biological_process	0.0034088	0.33417	1	RchiOBHmChr5g0044221
	GO:0001574	ganglioside biosynthetic process	biological_process	0.0034088	0.33417	1	RchiOBHmChr5g0044221
	GO:0003836	beta-galactoside (CMP) alpha-2,3-sialyltransferase activity	molecular_function	0.0034088	0.33417	1	RchiOBHmChr5g0044221
	GO:0016266	O-glycan processing	biological_process	0.0034088	0.33417	1	RchiOBHmChr5g0044221
	GO:0018146	keratan sulfate biosynthetic process	biological_process	0.0034088	0.33417	1	RchiOBHmChr5g0044221
	GO:0042339	keratan sulfate metabolic process	biological_process	0.0034088	0.33417	1	RchiOBHmChr5g0044221
	GO:0015399	primary active transmembrane transporter activity	molecular_function	0.0034951	0.33527	14	RchiOBHmChr4g0400101,RchiOBHmChr3g0456491,RchiOBHmChr1g0360511,RchiOBHmChr4g0427161,RchiOBHmChr5g0055051,RchiOBHmChr4g0400911,RchiOBHmChr4g0431711,RchiOBHmChr3g0451151,RchiOBHmChr1g0365031,RchiOBHmChr2g0153111,RchiOBHmChr5g0055111,RchiOBHmChr2g0089741,RchiOBHmChr2g0148211,RchiOBHmChr2g0087281
	GO:0015405	P-P-bond-hydrolysis-driven transmembrane transporter activity	molecular_function	0.0034951	0.33527	14	RchiOBHmChr2g0148211,RchiOBHmChr2g0087281,RchiOBHmChr2g0089741,RchiOBHmChr5g0055111,RchiOBHmChr2g0153111,RchiOBHmChr4g0431711,RchiOBHmChr3g0451151,RchiOBHmChr1g0365031,RchiOBHmChr4g0400911,RchiOBHmChr4g0427161,RchiOBHmChr5g0055051,RchiOBHmChr1g0360511,RchiOBHmChr3g0456491,RchiOBHmChr4g0400101
	GO:0006556	S-adenosylmethionine biosynthetic process	biological_process	0.0036244	0.34232	2	RchiOBHmChr4g0427101,RchiOBHmChr3g0470421
	GO:0006873	cellular ion homeostasis	biological_process	0.0036454	0.34232	8	RchiOBHmChr5g0023931,RchiOBHmChr1g0383061,RchiOBHmChr4g0442571,RchiOBHmChr1g0383071,RchiOBHmChr4g0442611,RchiOBHmChr4g0400911,RchiOBHmChr2g0148211,RchiOBHmChr5g0024041
	GO:0009698	phenylpropanoid metabolic process	biological_process	0.0039461	0.36616	11	RchiOBHmChr5g0061891,RchiOBHmChr2g0133081,RchiOBHmChr2g0119731,RchiOBHmChr3g0478781,RchiOBHmChr2g0101231,RchiOBHmChr1g0365031,RchiOBHmChr4g0402711,RchiOBHmChr5g0043321,RchiOBHmChr2g0119681,RchiOBHmChr2g0110471,RchiOBHmChr2g0099981
	GO:0052695	cellular glucuronidation	biological_process	0.0040224	0.36616	6	RchiOBHmChr1g0339341,RchiOBHmChr5g0049051,RchiOBHmChr2g0102291,RchiOBHmChr1g0359061,RchiOBHmChr5g0009591,RchiOBHmChr1g0378941
	GO:0052696	flavonoid glucuronidation	biological_process	0.0040224	0.36616	6	RchiOBHmChr5g0049051,RchiOBHmChr1g0339341,RchiOBHmChr2g0102291,RchiOBHmChr1g0359061,RchiOBHmChr5g0009591,RchiOBHmChr1g0378941
	GO:0019585	glucuronate metabolic process	biological_process	0.0040744	0.36715	6	RchiOBHmChr2g0102291,RchiOBHmChr1g0339341,RchiOBHmChr5g0049051,RchiOBHmChr1g0378941,RchiOBHmChr5g0009591,RchiOBHmChr1g0359061
	GO:0001575	globoside metabolic process	biological_process	0.0044404	0.39184	2	RchiOBHmChr5g0044221,RchiOBHmChr1g0365681
	GO:0006063	uronic acid metabolic process	biological_process	0.0044733	0.39184	6	RchiOBHmChr5g0009591,RchiOBHmChr1g0359061,RchiOBHmChr1g0378941,RchiOBHmChr1g0339341,RchiOBHmChr5g0049051,RchiOBHmChr2g0102291
	GO:0044435	plastid part	cellular_component	0.0044802	0.39184	30	RchiOBHmChr3g0473831,RchiOBHmChr2g0176771,RchiOBHmChr2g0150111,RchiOBHmChr2g0096661,RchiOBHmChr3g0485661,RchiOBHmChr2g0108761,RchiOBHmChr5g0060861,RchiOBHmChr2g0155241,RchiOBHmChr1g0372581,RchiOBHmChr1g0317891,RchiOBHmChr5g0015001,RchiOBHmChr4g0394281,RchiOBHmCPg0502501,RchiOBHmChr5g0029301,RchiOBHmChr2g0139491,RchiOBHmChr3g0493391,RchiOBHmChr2g0156601,RchiOBHmChr3g0455701,RchiOBHmChr5g0047271,Rc…
	GO:0022857	transmembrane transporter activity	molecular_function	0.0045683	0.39514	42	RchiOBHmChr5g0023931,RchiOBHmChr2g0139491,RchiOBHmChr3g0494821,RchiOBHmChr5g0070351,RchiOBHmChr4g0387511,RchiOBHmChr1g0353741,RchiOBHmChr1g0359311,RchiOBHmChr1g0360511,RchiOBHmChr2g0166581,RchiOBHmChr4g0427161,RchiOBHmChr1g0378071,RchiOBHmChr1g0362811,RchiOBHmChr5g0055111,RchiOBHmChr2g0087281,RchiOBHmChr4g0400911,RchiOBHmChr4g0432851,RchiOBHmChr3g0451151,RchiOBHmChr4g0431711,RchiOBHmChr1g0363361,…
	GO:0009933	meristem structural organization	biological_process	0.0046065	0.39514	4	RchiOBHmChr1g0349391,RchiOBHmChr2g0140131,RchiOBHmChr5g0042451,RchiOBHmChr5g0058801
	GO:0098662	inorganic cation transmembrane transport	biological_process	0.0047219	0.40016	15	RchiOBHmChr1g0360511,RchiOBHmChr2g0166581,RchiOBHmChr4g0396081,RchiOBHmChr4g0442571,RchiOBHmChr3g0454041,RchiOBHmChr5g0023931,RchiOBHmChr2g0139491,RchiOBHmChr5g0070351,RchiOBHmChr5g0024041,RchiOBHmChr2g0148211,RchiOBHmChr5g0020451,RchiOBHmChr1g0353741,RchiOBHmChr4g0400911,RchiOBHmChr4g0442611,RchiOBHmChr3g0451151
	GO:0042626	ATPase activity, coupled to transmembrane movement of substances	molecular_function	0.004761	0.40016	13	RchiOBHmChr4g0400101,RchiOBHmChr3g0456491,RchiOBHmChr1g0360511,RchiOBHmChr4g0427161,RchiOBHmChr5g0055051,RchiOBHmChr4g0431711,RchiOBHmChr1g0365031,RchiOBHmChr3g0451151,RchiOBHmChr2g0153111,RchiOBHmChr4g0400911,RchiOBHmChr2g0148211,RchiOBHmChr5g0055111,RchiOBHmChr2g0089741
	GO:0009799	specification of symmetry	biological_process	0.0048444	0.40016	2	RchiOBHmChr2g0140131,RchiOBHmChr5g0058801
	GO:0009855	determination of bilateral symmetry	biological_process	0.0048444	0.40016	2	RchiOBHmChr5g0058801,RchiOBHmChr2g0140131
	GO:0065008	regulation of biological quality	biological_process	0.0050223	0.41105	28	RchiOBHmChr1g0383071,RchiOBHmChr1g0363361,RchiOBHmChr2g0100151,RchiOBHmChr4g0442611,RchiOBHmChr4g0400911,RchiOBHmChr2g0148211,RchiOBHmChr2g0165151,RchiOBHmChr4g0428361,RchiOBHmChr2g0090431,RchiOBHmChr3g0454041,RchiOBHmChr1g0383061,RchiOBHmChr1g0361351,RchiOBHmChr2g0115091,RchiOBHmChr2g0108031,RchiOBHmChr1g0359311,RchiOBHmChr2g0166581,RchiOBHmChr3g0473831,RchiOBHmChr5g0042451,RchiOBHmChr2g0106231,…
	GO:0006629	lipid metabolic process	biological_process	0.0051426	0.41543	39	RchiOBHmChr1g0343791,RchiOBHmChr5g0049151,RchiOBHmChr4g0405731,RchiOBHmChr1g0343721,RchiOBHmChr5g0044221,RchiOBHmChr5g0012531,RchiOBHmChr4g0420531,RchiOBHmChr2g0155821,RchiOBHmChr2g0100081,RchiOBHmChr3g0477381,RchiOBHmChr4g0435241,RchiOBHmChr2g0096691,RchiOBHmChr2g0115271,RchiOBHmChr1g0343301,RchiOBHmChr1g0343691,RchiOBHmChr5g0062381,RchiOBHmChr3g0456481,RchiOBHmChr2g0089811,RchiOBHmChr4g0447301,…
	GO:1990267	response to transition metal nanoparticle	biological_process	0.0051974	0.41543	4	RchiOBHmChr5g0023931,RchiOBHmChr4g0442611,RchiOBHmChr4g0442571,RchiOBHmChr5g0024041
	GO:0055082	cellular chemical homeostasis	biological_process	0.0052155	0.41543	9	RchiOBHmChr1g0383061,RchiOBHmChr5g0023931,RchiOBHmChr4g0442571,RchiOBHmChr1g0383071,RchiOBHmChr1g0363361,RchiOBHmChr4g0400911,RchiOBHmChr4g0442611,RchiOBHmChr2g0148211,RchiOBHmChr5g0024041
	GO:0005975	carbohydrate metabolic process	biological_process	0.0052672	0.41583	46	RchiOBHmChr2g0115271,RchiOBHmChr2g0102811,RchiOBHmChr2g0100081,RchiOBHmChr5g0044221,RchiOBHmChr5g0028271,RchiOBHmChr2g0088481,RchiOBHmChr2g0176771,RchiOBHmChr4g0402711,RchiOBHmChr1g0378941,RchiOBHmChr4g0402891,RchiOBHmChr2g0165911,RchiOBHmChr4g0438481,RchiOBHmChr5g0029381,RchiOBHmChr4g0428351,RchiOBHmChr2g0173061,RchiOBHmChr2g0151731,RchiOBHmChr2g0087151,RchiOBHmChr5g0049051,RchiOBHmChr3g0460261,…
	GO:0035251	UDP-glucosyltransferase activity	molecular_function	0.0054319	0.41982	10	RchiOBHmChr5g0028271,RchiOBHmChr1g0339341,RchiOBHmChr5g0049051,RchiOBHmChr2g0151731,RchiOBHmChr1g0359061,RchiOBHmChr5g0009591,RchiOBHmChr1g0378941,RchiOBHmChr5g0029381,RchiOBHmChr2g0102291,RchiOBHmChr3g0488651
	GO:0055065	metal ion homeostasis	biological_process	0.0054497	0.41982	7	RchiOBHmChr1g0383071,RchiOBHmChr4g0442611,RchiOBHmChr5g0023931,RchiOBHmChr1g0383061,RchiOBHmChr4g0442571,RchiOBHmChr2g0108031,RchiOBHmChr5g0024041
	GO:0016417	S-acyltransferase activity	molecular_function	0.0054589	0.41982	4	RchiOBHmChr3g0494561,RchiOBHmChr3g0493221,RchiOBHmChr4g0439071,RchiOBHmChr4g0428471
	GO:0006869	lipid transport	biological_process	0.005678	0.43293	6	RchiOBHmChr3g0460651,RchiOBHmChr3g0460641,RchiOBHmChr3g0460661,RchiOBHmChr3g0460541,RchiOBHmChr3g0460591,RchiOBHmChr3g0456491
	GO:0010287	plastoglobule	cellular_component	0.0058003	0.43851	5	RchiOBHmChr1g0372581,RchiOBHmChr2g0156611,RchiOBHmChr4g0394281,RchiOBHmChr2g0155141,RchiOBHmChr2g0156601
	GO:0048366	leaf development	biological_process	0.0058948	0.44191	7	RchiOBHmChr2g0108031,RchiOBHmChr2g0160471,RchiOBHmChr4g0430081,RchiOBHmChr2g0140131,RchiOBHmChr2g0100151,RchiOBHmChr3g0456491,RchiOBHmChr5g0042451
	GO:0004478	methionine adenosyltransferase activity	molecular_function	0.0062624	0.46555	2	RchiOBHmChr3g0470421,RchiOBHmChr4g0427101
	GO:0043492	ATPase activity, coupled to movement of substances	molecular_function	0.0064713	0.47663	13	RchiOBHmChr5g0055051,RchiOBHmChr4g0427161,RchiOBHmChr1g0360511,RchiOBHmChr3g0456491,RchiOBHmChr4g0400101,RchiOBHmChr2g0148211,RchiOBHmChr2g0089741,RchiOBHmChr5g0055111,RchiOBHmChr2g0153111,RchiOBHmChr4g0431711,RchiOBHmChr1g0365031,RchiOBHmChr3g0451151,RchiOBHmChr4g0400911
	GO:0008324	cation transmembrane transporter activity	molecular_function	0.0065566	0.47663	20	RchiOBHmChr4g0396081,RchiOBHmChr4g0442571,RchiOBHmChr5g0023931,RchiOBHmChr2g0139491,RchiOBHmChr4g0400101,RchiOBHmChr5g0070351,RchiOBHmChr2g0138241,RchiOBHmChr5g0024041,RchiOBHmChr1g0353741,RchiOBHmChr1g0359311,RchiOBHmChr1g0360511,RchiOBHmChr2g0166581,RchiOBHmChr3g0454041,RchiOBHmChr5g0081261,RchiOBHmChr2g0148211,RchiOBHmChr5g0020451,RchiOBHmChr4g0400911,RchiOBHmChr4g0442611,RchiOBHmChr4g0416721,…
	GO:0010035	response to inorganic substance	biological_process	0.0065716	0.47663	10	RchiOBHmChr4g0437121,RchiOBHmChr5g0024041,RchiOBHmChr4g0394281,RchiOBHmChr3g0494971,RchiOBHmChr4g0442611,RchiOBHmChr3g0458991,RchiOBHmChr4g0442571,RchiOBHmChr3g0467051,RchiOBHmChr1g0357771,RchiOBHmChr5g0023931
	GO:0042625	ATPase activity, coupled to transmembrane movement of ions	molecular_function	0.0067223	0.48362	8	RchiOBHmChr1g0360511,RchiOBHmChr3g0456491,RchiOBHmChr4g0400101,RchiOBHmChr2g0148211,RchiOBHmChr4g0400911,RchiOBHmChr2g0153111,RchiOBHmChr1g0365031,RchiOBHmChr3g0451151
	GO:0048532	anatomical structure arrangement	biological_process	0.0069587	0.49663	4	RchiOBHmChr5g0058801,RchiOBHmChr5g0042451,RchiOBHmChr2g0140131,RchiOBHmChr1g0349391
	GO:0016820	hydrolase activity, acting on acid anhydrides, catalyzing transmembrane movement of substances	molecular_function	0.0071549	0.50658	13	RchiOBHmChr4g0427161,RchiOBHmChr5g0055051,RchiOBHmChr1g0360511,RchiOBHmChr3g0456491,RchiOBHmChr4g0400101,RchiOBHmChr2g0148211,RchiOBHmChr2g0089741,RchiOBHmChr5g0055111,RchiOBHmChr2g0153111,RchiOBHmChr4g0431711,RchiOBHmChr3g0451151,RchiOBHmChr1g0365031,RchiOBHmChr4g0400911
	GO:0009625	response to insect	biological_process	0.0072136	0.50671	2	RchiOBHmChr2g0175241,RchiOBHmChr4g0416591
	GO:0016053	organic acid biosynthetic process	biological_process	0.0082083	0.56764	25	RchiOBHmChr5g0032991,RchiOBHmChr1g0363491,RchiOBHmChr5g0062381,RchiOBHmChr1g0343301,RchiOBHmChr3g0487941,RchiOBHmChr5g0070221,RchiOBHmChr2g0112721,RchiOBHmChr4g0408131,RchiOBHmChr1g0343691,RchiOBHmChr2g0176211,RchiOBHmChr1g0343261,RchiOBHmChr2g0118061,RchiOBHmChr3g0496511,RchiOBHmChr4g0435241,RchiOBHmChr2g0100081,RchiOBHmChr2g0155821,RchiOBHmChr4g0397731,RchiOBHmChr2g0138241,RchiOBHmChr1g0343721,…
	GO:0046394	carboxylic acid biosynthetic process	biological_process	0.0082083	0.56764	25	RchiOBHmChr5g0062381,RchiOBHmChr1g0363491,RchiOBHmChr5g0032991,RchiOBHmChr2g0112721,RchiOBHmChr5g0070221,RchiOBHmChr3g0487941,RchiOBHmChr1g0343301,RchiOBHmChr2g0118061,RchiOBHmChr3g0496511,RchiOBHmChr1g0343261,RchiOBHmChr2g0176211,RchiOBHmChr4g0408131,RchiOBHmChr1g0343691,RchiOBHmChr2g0155821,RchiOBHmChr2g0100081,RchiOBHmChr4g0435241,RchiOBHmChr4g0397731,RchiOBHmChr1g0343791,RchiOBHmChr1g0343721,…
	GO:0006875	cellular metal ion homeostasis	biological_process	0.0083189	0.56996	6	RchiOBHmChr1g0383061,RchiOBHmChr5g0023931,RchiOBHmChr4g0442611,RchiOBHmChr1g0383071,RchiOBHmChr5g0024041,RchiOBHmChr4g0442571
	GO:0016877	ligase activity, forming carbon-sulfur bonds	molecular_function	0.0083927	0.56996	5	RchiOBHmChr5g0057621,RchiOBHmChr4g0402711,RchiOBHmChr2g0176771,RchiOBHmChr3g0487031,RchiOBHmChr2g0139181
	GO:0046527	glucosyltransferase activity	molecular_function	0.0084334	0.56996	10	RchiOBHmChr1g0378941,RchiOBHmChr1g0359061,RchiOBHmChr5g0009591,RchiOBHmChr2g0151731,RchiOBHmChr5g0028271,RchiOBHmChr1g0339341,RchiOBHmChr5g0049051,RchiOBHmChr5g0029381,RchiOBHmChr2g0102291,RchiOBHmChr3g0488651
	GO:0009916	alternative oxidase activity	molecular_function	0.0085522	0.57364	2	RchiOBHmChr4g0397111,RchiOBHmChr4g0397091
	GO:0005773	vacuole	cellular_component	0.0087906	0.58523	21	RchiOBHmChr5g0048471,RchiOBHmChr1g0362811,RchiOBHmChr1g0365681,RchiOBHmChr3g0467051,RchiOBHmChr4g0418931,RchiOBHmChr3g0451151,RchiOBHmChr1g0363361,RchiOBHmChr4g0442611,RchiOBHmChr1g0317111,RchiOBHmChr2g0087281,RchiOBHmChr4g0437121,RchiOBHmChr2g0139491,RchiOBHmChr2g0165861,RchiOBHmChr2g0155911,RchiOBHmChr4g0442571,RchiOBHmChr2g0106431,RchiOBHmChr5g0014281,RchiOBHmChr5g0010931,RchiOBHmChr1g0347441,…
	GO:1901362	organic cyclic compound biosynthetic process	biological_process	0.0089013	0.58821	66	RchiOBHmChr4g0408131,RchiOBHmChr2g0176211,RchiOBHmChr4g0400911,RchiOBHmChr5g0061891,RchiOBHmChr5g0048491,RchiOBHmChr4g0427101,RchiOBHmChr2g0139261,RchiOBHmChr2g0119681,RchiOBHmChr4g0402711,RchiOBHmChr2g0150111,RchiOBHmChr5g0049151,RchiOBHmChr5g0060861,RchiOBHmChr5g0036871,RchiOBHmChr1g0317111,RchiOBHmChr2g0148211,RchiOBHmChr3g0451921,RchiOBHmChr1g0382431,RchiOBHmChr2g0091241,RchiOBHmChr2g0112401,…
	GO:0055072	iron ion homeostasis	biological_process	0.0091046	0.59722	3	RchiOBHmChr4g0442611,RchiOBHmChr4g0442571,RchiOBHmChr2g0108031
	GO:0015075	ion transmembrane transporter activity	molecular_function	0.0095867	0.62426	28	RchiOBHmChr5g0024041,RchiOBHmChr4g0387511,RchiOBHmChr2g0138241,RchiOBHmChr5g0070351,RchiOBHmChr1g0353741,RchiOBHmChr2g0153111,RchiOBHmChr5g0082951,RchiOBHmChr4g0396081,RchiOBHmChr4g0442571,RchiOBHmChr2g0139491,RchiOBHmChr5g0023931,RchiOBHmChr3g0456491,RchiOBHmChr4g0400101,RchiOBHmChr1g0381971,RchiOBHmChr5g0081261,RchiOBHmChr5g0020451,RchiOBHmChr2g0148211,RchiOBHmChr4g0442611,RchiOBHmChr4g0400911,…
	GO:0010090	trichome morphogenesis	biological_process	0.0099924	0.64596	3	RchiOBHmChr1g0377941,RchiOBHmChr3g0459681,RchiOBHmChr2g0159731
	GO:0019725	cellular homeostasis	biological_process	0.010213	0.65545	13	RchiOBHmChr3g0473831,RchiOBHmChr1g0383071,RchiOBHmChr1g0363361,RchiOBHmChr5g0020681,RchiOBHmChr4g0400911,RchiOBHmChr4g0442611,RchiOBHmChr2g0106231,RchiOBHmChr2g0148211,RchiOBHmChr5g0024041,RchiOBHmChr1g0383061,RchiOBHmChr5g0023931,RchiOBHmChr4g0442571,RchiOBHmChr4g0445271
	GO:0001228	transcriptional activator activity, RNA polymerase II transcription regulatory region sequence-specific binding	molecular_function	0.010491	0.66851	3	RchiOBHmChr2g0139261,RchiOBHmChr5g0036871,RchiOBHmChr2g0091241
	GO:0016747	transferase activity, transferring acyl groups other than amino-acyl groups	molecular_function	0.010778	0.67918	17	RchiOBHmChr3g0493221,RchiOBHmChr3g0494561,RchiOBHmChr2g0096691,RchiOBHmChr4g0435241,RchiOBHmChr4g0444961,RchiOBHmChr2g0155821,RchiOBHmChr5g0070491,RchiOBHmChr2g0089811,RchiOBHmChr3g0463591,RchiOBHmChr5g0062381,RchiOBHmChr2g0107741,RchiOBHmChr4g0439071,RchiOBHmChr2g0163781,RchiOBHmChr2g0129071,RchiOBHmChr1g0377941,RchiOBHmChr4g0428471,RchiOBHmChr3g0451351
	GO:0010087	phloem or xylem histogenesis	biological_process	0.010837	0.67918	4	RchiOBHmChr2g0160471,RchiOBHmChr1g0368711,RchiOBHmChr5g0058801,RchiOBHmChr2g0140131
	GO:0031409	pigment binding	molecular_function	0.010887	0.67918	3	RchiOBHmChr2g0156601,RchiOBHmChr2g0155141,RchiOBHmChr2g0156611
	GO:0044283	small molecule biosynthetic process	biological_process	0.011046	0.68432	31	RchiOBHmChr4g0416591,RchiOBHmChr4g0447301,RchiOBHmChr1g0343371,RchiOBHmChr2g0163921,RchiOBHmChr5g0060861,RchiOBHmChr3g0497041,RchiOBHmChr2g0138241,RchiOBHmChr1g0343721,RchiOBHmChr2g0089811,RchiOBHmChr1g0343791,RchiOBHmChr4g0397731,RchiOBHmChr2g0115271,RchiOBHmChr2g0100081,RchiOBHmChr2g0155821,RchiOBHmChr4g0435241,RchiOBHmChr1g0343261,RchiOBHmChr2g0118061,RchiOBHmChr3g0496511,RchiOBHmChr2g0100151,…
	GO:0035336	long-chain fatty-acyl-CoA metabolic process	biological_process	0.011188	0.68836	2	RchiOBHmChr3g0478781,RchiOBHmChr5g0043321
	GO:0016405	CoA-ligase activity	molecular_function	0.011381	0.69539	3	RchiOBHmChr2g0176771,RchiOBHmChr4g0402711,RchiOBHmChr5g0057621
	GO:0009808	lignin metabolic process	biological_process	0.011509	0.69843	8	RchiOBHmChr2g0099981,RchiOBHmChr2g0110471,RchiOBHmChr2g0119681,RchiOBHmChr4g0402711,RchiOBHmChr2g0101231,RchiOBHmChr2g0119731,RchiOBHmChr2g0133081,RchiOBHmChr5g0061891
	GO:0051186	cofactor metabolic process	biological_process	0.011668	0.70331	22	RchiOBHmChr4g0408131,RchiOBHmChr2g0174331,RchiOBHmChr1g0334861,RchiOBHmChr4g0427101,RchiOBHmChr3g0470251,RchiOBHmChr3g0467121,RchiOBHmChr5g0043321,RchiOBHmChr2g0115091,RchiOBHmChr3g0478781,RchiOBHmChr5g0057621,RchiOBHmChr3g0485661,RchiOBHmChr2g0150111,RchiOBHmChr2g0176771,RchiOBHmChr4g0447301,RchiOBHmChr4g0402711,RchiOBHmChr3g0497041,RchiOBHmChr3g0470421,RchiOBHmChr3g0493391,RchiOBHmChr4g0441121,…
	GO:0009734	auxin-activated signaling pathway	biological_process	0.012236	0.71591	6	RchiOBHmChr2g0140681,RchiOBHmChr4g0430081,RchiOBHmChr4g0389621,RchiOBHmChr2g0149111,RchiOBHmChr2g0137301,RchiOBHmChr4g0395511
	GO:0009888	tissue development	biological_process	0.0123	0.71591	10	RchiOBHmChr1g0349391,RchiOBHmChr5g0048491,RchiOBHmChr1g0368711,RchiOBHmChr2g0159731,RchiOBHmChr2g0160471,RchiOBHmChr2g0140131,RchiOBHmChr3g0459681,RchiOBHmChr1g0377941,RchiOBHmChr5g0058801,RchiOBHmChr5g0042451
	GO:0015416	organic phosphonate transmembrane-transporting ATPase activity	molecular_function	0.01258	0.71591	3	RchiOBHmChr1g0365031,RchiOBHmChr2g0153111,RchiOBHmChr3g0456491
	GO:0015604	organic phosphonate transmembrane transporter activity	molecular_function	0.01258	0.71591	3	RchiOBHmChr1g0365031,RchiOBHmChr2g0153111,RchiOBHmChr3g0456491
	GO:0016109	tetraterpenoid biosynthetic process	biological_process	0.012611	0.71591	3	RchiOBHmChr3g0451921,RchiOBHmChr3g0477381,RchiOBHmChr4g0411571
	GO:0016117	carotenoid biosynthetic process	biological_process	0.012611	0.71591	3	RchiOBHmChr3g0451921,RchiOBHmChr4g0411571,RchiOBHmChr3g0477381
	GO:0004126	cytidine deaminase activity	molecular_function	0.012696	0.71591	1	RchiOBHmChr2g0093131
	GO:0006216	cytidine catabolic process	biological_process	0.012696	0.71591	1	RchiOBHmChr2g0093131
	GO:0009972	cytidine deamination	biological_process	0.012696	0.71591	1	RchiOBHmChr2g0093131
	GO:0046087	cytidine metabolic process	biological_process	0.012696	0.71591	1	RchiOBHmChr2g0093131
	GO:0009768	photosynthesis, light harvesting in photosystem I	biological_process	0.012804	0.71591	3	RchiOBHmChr2g0155141,RchiOBHmChr2g0156601,RchiOBHmChr2g0156611
	GO:0015716	organic phosphonate transport	biological_process	0.01284	0.71591	3	RchiOBHmChr2g0153111,RchiOBHmChr3g0456491,RchiOBHmChr1g0365031
	GO:0071365	cellular response to auxin stimulus	biological_process	0.013103	0.72604	6	RchiOBHmChr4g0430081,RchiOBHmChr2g0140681,RchiOBHmChr4g0389621,RchiOBHmChr2g0137301,RchiOBHmChr2g0149111,RchiOBHmChr4g0395511
	GO:0016054	organic acid catabolic process	biological_process	0.013476	0.73755	8	RchiOBHmChr4g0441121,RchiOBHmChr5g0032991,RchiOBHmChr2g0155821,RchiOBHmChr2g0100081,RchiOBHmChr2g0115091,RchiOBHmChr2g0163921,RchiOBHmChr1g0357121,RchiOBHmChr2g0139181
	GO:0046395	carboxylic acid catabolic process	biological_process	0.013476	0.73755	8	RchiOBHmChr4g0441121,RchiOBHmChr5g0032991,RchiOBHmChr2g0155821,RchiOBHmChr2g0100081,RchiOBHmChr2g0115091,RchiOBHmChr1g0357121,RchiOBHmChr2g0163921,RchiOBHmChr2g0139181
	GO:0009941	chloroplast envelope	cellular_component	0.013898	0.75279	15	RchiOBHmChr5g0029301,RchiOBHmChr2g0099331,RchiOBHmChr3g0451921,RchiOBHmChr2g0139491,RchiOBHmChr4g0435111,RchiOBHmChr2g0156601,RchiOBHmChr2g0155141,RchiOBHmChr3g0473831,RchiOBHmChr3g0455701,RchiOBHmChr3g0485661,RchiOBHmChr2g0156611,RchiOBHmChr4g0437121,RchiOBHmChr1g0317891,RchiOBHmChr5g0015001,RchiOBHmChr4g0394281
	GO:0045289	luciferin monooxygenase activity	molecular_function	0.014008	0.75279	2	RchiOBHmChr4g0402711,RchiOBHmChr5g0057621
	GO:0047077	Photinus-luciferin 4-monooxygenase (ATP-hydrolyzing) activity	molecular_function	0.014008	0.75279	2	RchiOBHmChr4g0402711,RchiOBHmChr5g0057621
	GO:0006880	intracellular sequestering of iron ion	biological_process	0.014228	0.75553	2	RchiOBHmChr4g0442571,RchiOBHmChr4g0442611
	GO:0097577	sequestering of iron ion	biological_process	0.014228	0.75553	2	RchiOBHmChr4g0442571,RchiOBHmChr4g0442611
	GO:0005215	transporter activity	molecular_function	0.014392	0.75971	47	RchiOBHmChr5g0003381,RchiOBHmChr5g0059051,RchiOBHmChr1g0381971,RchiOBHmChr5g0081261,RchiOBHmChr3g0460661,RchiOBHmChr5g0020451,RchiOBHmChr2g0148211,RchiOBHmChr4g0444391,RchiOBHmChr4g0442611,RchiOBHmChr4g0416721,RchiOBHmChr1g0365031,RchiOBHmChr5g0055051,RchiOBHmChr3g0467431,RchiOBHmChr3g0454041,RchiOBHmChr5g0048471,RchiOBHmChr5g0024041,RchiOBHmChr2g0089741,RchiOBHmChr2g0138241,RchiOBHmChr2g0119241,…
	GO:0009810	stilbene metabolic process	biological_process	0.01466	0.76483	5	RchiOBHmChr2g0110471,RchiOBHmChr4g0402711,RchiOBHmChr2g0119731,RchiOBHmChr2g0119681,RchiOBHmChr2g0133081
	GO:0009811	stilbene biosynthetic process	biological_process	0.01466	0.76483	5	RchiOBHmChr2g0133081,RchiOBHmChr2g0119681,RchiOBHmChr2g0119731,RchiOBHmChr2g0110471,RchiOBHmChr4g0402711
	GO:0016634	oxidoreductase activity, acting on the CH-CH group of donors, oxygen as acceptor	molecular_function	0.014964	0.77612	3	RchiOBHmChr3g0485661,RchiOBHmChr1g0372871,RchiOBHmChr2g0115091
	GO:0008474	palmitoyl-(protein) hydrolase activity	molecular_function	0.015155	0.78147	2	RchiOBHmChr1g0347441,RchiOBHmChr2g0089811
	GO:0019632	shikimate metabolic process	biological_process	0.015416	0.79037	2	RchiOBHmChr2g0176211,RchiOBHmChr2g0118061
	GO:0098734	macromolecule depalmitoylation	biological_process	0.01616	0.82377	2	RchiOBHmChr1g0347441,RchiOBHmChr2g0089811
	GO:0005506	iron ion binding	molecular_function	0.016501	0.83027	19	RchiOBHmChr1g0343791,RchiOBHmChr3g0462961,RchiOBHmChr1g0343371,RchiOBHmChr1g0351081,RchiOBHmChr1g0345051,RchiOBHmChr2g0099981,RchiOBHmChr2g0119391,RchiOBHmChr4g0420621,RchiOBHmChr1g0343301,RchiOBHmChr4g0432681,RchiOBHmChr2g0095261,RchiOBHmChr1g0343691,RchiOBHmChr2g0100151,RchiOBHmChr1g0343261,RchiOBHmChr3g0472721,RchiOBHmChr2g0172351,RchiOBHmChr2g0165151,RchiOBHmChr4g0420631,RchiOBHmChr1g0372871
	GO:0052886	9,9'-dicis-carotene:quinone oxidoreductase activity	molecular_function	0.016779	0.83027	3	RchiOBHmChr3g0451921,RchiOBHmChr5g0012531,RchiOBHmChr2g0141171
	GO:0052887	7,9,9'-tricis-neurosporene:quinone oxidoreductase activity	molecular_function	0.016779	0.83027	3	RchiOBHmChr2g0141171,RchiOBHmChr5g0012531,RchiOBHmChr3g0451921
	GO:0052889	9,9'-di-cis-zeta-carotene desaturation to 7,9,7',9'-tetra-cis-lycopene	biological_process	0.016779	0.83027	3	RchiOBHmChr5g0012531,RchiOBHmChr3g0451921,RchiOBHmChr2g0141171
	GO:0009804	coumarin metabolic process	biological_process	0.016903	0.83027	5	RchiOBHmChr2g0119681,RchiOBHmChr2g0133081,RchiOBHmChr4g0402711,RchiOBHmChr2g0110471,RchiOBHmChr2g0119731
	GO:0009805	coumarin biosynthetic process	biological_process	0.016903	0.83027	5	RchiOBHmChr2g0119681,RchiOBHmChr2g0133081,RchiOBHmChr2g0110471,RchiOBHmChr4g0402711,RchiOBHmChr2g0119731
	GO:0006812	cation transport	biological_process	0.016983	0.83027	23	RchiOBHmChr2g0138241,RchiOBHmChr5g0024041,RchiOBHmChr5g0070351,RchiOBHmChr1g0353741,RchiOBHmChr2g0139491,RchiOBHmChr5g0023931,RchiOBHmChr4g0400101,RchiOBHmChr4g0396081,RchiOBHmChr4g0442571,RchiOBHmChr4g0442611,RchiOBHmChr4g0400911,RchiOBHmChr1g0383071,RchiOBHmChr3g0451151,RchiOBHmChr4g0416721,RchiOBHmChr5g0081261,RchiOBHmChr5g0020451,RchiOBHmChr2g0148211,RchiOBHmChr2g0087281,RchiOBHmChr3g0454041,…
	GO:0009507	chloroplast	cellular_component	0.017119	0.83027	46	RchiOBHmChr3g0478781,RchiOBHmChr2g0096661,RchiOBHmChr2g0106231,RchiOBHmChr2g0150111,RchiOBHmChr2g0176771,RchiOBHmChr4g0387511,RchiOBHmChr5g0015001,RchiOBHmChr1g0317891,RchiOBHmChr5g0060861,RchiOBHmChr3g0487361,RchiOBHmChr4g0441121,RchiOBHmChr2g0139491,RchiOBHmChr1g0365021,RchiOBHmCPg0502501,RchiOBHmChr2g0156601,RchiOBHmChr2g0176211,RchiOBHmChr4g0437121,RchiOBHmChr1g0364661,RchiOBHmChr2g0109141,Rc…
	GO:1901576	organic substance biosynthetic process	biological_process	0.017125	0.83027	124	RchiOBHmChr5g0044221,RchiOBHmChr3g0478781,RchiOBHmChr4g0420531,RchiOBHmChr3g0497041,RchiOBHmChr1g0343791,RchiOBHmChr1g0378941,RchiOBHmChr2g0099981,RchiOBHmChr2g0115271,RchiOBHmChr4g0441121,RchiOBHmChr5g0056091,RchiOBHmChr2g0100081,RchiOBHmChr2g0102811,RchiOBHmChr2g0140681,RchiOBHmChr5g0003831,RchiOBHmChr5g0049051,RchiOBHmChr2g0119731,RchiOBHmChr1g0343691,RchiOBHmChr2g0112721,RchiOBHmChr5g0070221,…
	GO:0004497	monooxygenase activity	molecular_function	0.017567	0.84709	17	RchiOBHmChr4g0402711,RchiOBHmChr5g0057621,RchiOBHmChr1g0351081,RchiOBHmChr3g0459711,RchiOBHmChr2g0099981,RchiOBHmChr2g0119391,RchiOBHmChr1g0345051,RchiOBHmChr3g0494361,RchiOBHmChr2g0100151,RchiOBHmChr2g0095261,RchiOBHmChr4g0432681,RchiOBHmChr4g0420621,RchiOBHmChr1g0372871,RchiOBHmChr4g0420631,RchiOBHmChr2g0090431,RchiOBHmChr2g0165151,RchiOBHmChr3g0472721
	GO:0044282	small molecule catabolic process	biological_process	0.01788	0.85754	9	RchiOBHmChr3g0487941,RchiOBHmChr2g0139181,RchiOBHmChr2g0163921,RchiOBHmChr1g0357121,RchiOBHmChr2g0155821,RchiOBHmChr2g0100081,RchiOBHmChr2g0115091,RchiOBHmChr5g0032991,RchiOBHmChr4g0441121
	GO:0016758	transferase activity, transferring hexosyl groups	molecular_function	0.018046	0.86092	19	RchiOBHmChr2g0151731,RchiOBHmChr5g0049051,RchiOBHmChr4g0412431,RchiOBHmChr4g0428351,RchiOBHmChr2g0102291,RchiOBHmChr5g0029381,RchiOBHmChr4g0442121,RchiOBHmChr2g0160611,RchiOBHmChr2g0173061,RchiOBHmChr4g0393101,RchiOBHmChr1g0339341,RchiOBHmChr5g0044221,RchiOBHmChr5g0028271,RchiOBHmChr1g0378941,RchiOBHmChr1g0359061,RchiOBHmChr5g0009591,RchiOBHmChr4g0402891,RchiOBHmChr3g0488651,RchiOBHmChr4g0398631
	GO:0022890	inorganic cation transmembrane transporter activity	molecular_function	0.018422	0.87414	16	RchiOBHmChr3g0454041,RchiOBHmChr1g0359311,RchiOBHmChr2g0166581,RchiOBHmChr1g0360511,RchiOBHmChr4g0442611,RchiOBHmChr4g0400911,RchiOBHmChr3g0451151,RchiOBHmChr5g0020451,RchiOBHmChr2g0148211,RchiOBHmChr2g0139491,RchiOBHmChr5g0023931,RchiOBHmChr4g0396081,RchiOBHmChr4g0442571,RchiOBHmChr5g0024041,RchiOBHmChr5g0070351,RchiOBHmChr1g0353741
	GO:0030026	cellular manganese ion homeostasis	biological_process	0.018826	0.87475	2	RchiOBHmChr4g0442571,RchiOBHmChr4g0442611
	GO:0009526	plastid envelope	cellular_component	0.01885	0.87475	15	RchiOBHmChr2g0156601,RchiOBHmChr2g0155141,RchiOBHmChr4g0435111,RchiOBHmChr2g0139491,RchiOBHmChr3g0451921,RchiOBHmChr5g0029301,RchiOBHmChr2g0099331,RchiOBHmChr5g0015001,RchiOBHmChr4g0394281,RchiOBHmChr4g0437121,RchiOBHmChr2g0156611,RchiOBHmChr1g0317891,RchiOBHmChr3g0485661,RchiOBHmChr3g0473831,RchiOBHmChr3g0455701
	GO:0045037	protein import into chloroplast stroma	biological_process	0.019129	0.87475	2	RchiOBHmChr2g0161961,RchiOBHmChr4g0437121
	GO:0006561	proline biosynthetic process	biological_process	0.019199	0.87475	2	RchiOBHmChr2g0163921,RchiOBHmChr2g0138241
	GO:0080019	fatty-acyl-CoA reductase (alcohol-forming) activity	molecular_function	0.019438	0.87475	2	RchiOBHmChr3g0478781,RchiOBHmChr5g0043321
	GO:0006952	defense response	biological_process	0.019675	0.87475	17	RchiOBHmChr5g0004871,RchiOBHmChr2g0120061,RchiOBHmChr4g0444321,RchiOBHmChr4g0394281,RchiOBHmChr2g0135471,RchiOBHmChr4g0416591,RchiOBHmChr1g0382041,RchiOBHmChr2g0166581,RchiOBHmChr2g0119981,RchiOBHmChr2g0172611,RchiOBHmChr4g0445031,RchiOBHmChr4g0428361,RchiOBHmChr3g0460661,RchiOBHmChr4g0423641,RchiOBHmChr4g0424021,RchiOBHmChr5g0060001,RchiOBHmChr2g0175241
	GO:0098599	palmitoyl hydrolase activity	molecular_function	0.019744	0.87475	2	RchiOBHmChr1g0347441,RchiOBHmChr2g0089811
	GO:0010588	cotyledon vascular tissue pattern formation	biological_process	0.019912	0.87475	2	RchiOBHmChr2g0160471,RchiOBHmChr3g0456491
	GO:0010026	trichome differentiation	biological_process	0.020255	0.87475	3	RchiOBHmChr2g0159731,RchiOBHmChr3g0459681,RchiOBHmChr1g0377941
	GO:0016790	thiolester hydrolase activity	molecular_function	0.020471	0.87475	3	RchiOBHmChr2g0089811,RchiOBHmChr1g0357121,RchiOBHmChr1g0347441
	GO:0035384	thioester biosynthetic process	biological_process	0.020481	0.87475	2	RchiOBHmChr4g0397731,RchiOBHmChr2g0176771
	GO:0071616	acyl-CoA biosynthetic process	biological_process	0.020481	0.87475	2	RchiOBHmChr4g0397731,RchiOBHmChr2g0176771
	GO:0060776	simple leaf morphogenesis	biological_process	0.020528	0.87475	1	RchiOBHmChr4g0430081
	GO:0046148	pigment biosynthetic process	biological_process	0.02093	0.87475	7	RchiOBHmChr3g0451921,RchiOBHmChr3g0467121,RchiOBHmChr2g0150111,RchiOBHmChr1g0378941,RchiOBHmChr3g0477381,RchiOBHmChr3g0494361,RchiOBHmChr4g0411571
	GO:0010014	meristem initiation	biological_process	0.02133	0.87475	2	RchiOBHmChr2g0140131,RchiOBHmChr5g0058801
	GO:0042967	acyl-carrier-protein biosynthetic process	biological_process	0.021556	0.87475	12	RchiOBHmChr3g0493221,RchiOBHmChr3g0494561,RchiOBHmChr2g0107741,RchiOBHmChr2g0163781,RchiOBHmChr4g0439071,RchiOBHmChr2g0129071,RchiOBHmChr2g0096691,RchiOBHmChr4g0444961,RchiOBHmChr2g0155821,RchiOBHmChr5g0070491,RchiOBHmChr2g0089811,RchiOBHmChr4g0428471
	GO:0045229	external encapsulating structure organization	biological_process	0.021575	0.87475	14	RchiOBHmChr4g0402891,RchiOBHmChr2g0167701,RchiOBHmChr3g0478781,RchiOBHmChr1g0372131,RchiOBHmChr4g0409791,RchiOBHmChr4g0398631,RchiOBHmChr5g0072761,RchiOBHmChr4g0439541,RchiOBHmChr2g0160611,RchiOBHmChr2g0096461,RchiOBHmChr5g0034661,RchiOBHmChr2g0088361,RchiOBHmChr4g0442121,RchiOBHmChr4g0428351
	GO:0010410	hemicellulose metabolic process	biological_process	0.021654	0.87475	5	RchiOBHmChr4g0428351,RchiOBHmChr2g0160611,RchiOBHmChr4g0442121,RchiOBHmChr4g0398631,RchiOBHmChr4g0402891
	GO:0051920	peroxiredoxin activity	molecular_function	0.021685	0.87475	2	RchiOBHmChr2g0108761,RchiOBHmChr3g0475471
	GO:0046500	S-adenosylmethionine metabolic process	biological_process	0.02202	0.87475	2	RchiOBHmChr3g0470421,RchiOBHmChr4g0427101
	GO:0016108	tetraterpenoid metabolic process	biological_process	0.022246	0.87475	3	RchiOBHmChr3g0451921,RchiOBHmChr4g0411571,RchiOBHmChr3g0477381
	GO:0016116	carotenoid metabolic process	biological_process	0.022246	0.87475	3	RchiOBHmChr3g0451921,RchiOBHmChr4g0411571,RchiOBHmChr3g0477381
	GO:0044036	cell wall macromolecule metabolic process	biological_process	0.022345	0.87475	8	RchiOBHmChr4g0424411,RchiOBHmChr3g0460261,RchiOBHmChr2g0097671,RchiOBHmChr4g0402891,RchiOBHmChr4g0428351,RchiOBHmChr4g0398631,RchiOBHmChr4g0442121,RchiOBHmChr2g0160611
	GO:0009886	post-embryonic morphogenesis	biological_process	0.022419	0.87475	5	RchiOBHmChr3g0456491,RchiOBHmChr4g0416591,RchiOBHmChr4g0406691,RchiOBHmChr2g0160471,RchiOBHmChr1g0349391
	GO:0044550	secondary metabolite biosynthetic process	biological_process	0.022804	0.87475	11	RchiOBHmChr2g0110471,RchiOBHmChr2g0099981,RchiOBHmChr2g0119681,RchiOBHmChr5g0043321,RchiOBHmChr2g0101231,RchiOBHmChr1g0365031,RchiOBHmChr4g0402711,RchiOBHmChr2g0119731,RchiOBHmChr3g0478781,RchiOBHmChr5g0061891,RchiOBHmChr2g0133081
	GO:0009664	plant-type cell wall organization	biological_process	0.022953	0.87475	6	RchiOBHmChr2g0167701,RchiOBHmChr5g0072761,RchiOBHmChr5g0034661,RchiOBHmChr2g0088361,RchiOBHmChr4g0439541,RchiOBHmChr1g0372131
	GO:0016459	myosin complex	cellular_component	0.023132	0.87475	3	RchiOBHmChr4g0446931,RchiOBHmChr3g0481011,RchiOBHmChr4g0432531
	GO:0006979	response to oxidative stress	biological_process	0.023146	0.87475	12	RchiOBHmChr5g0034661,RchiOBHmChr2g0088361,RchiOBHmChr4g0445271,RchiOBHmChr5g0051791,RchiOBHmChr4g0428361,RchiOBHmChr5g0061461,RchiOBHmChr4g0394281,RchiOBHmChr3g0494971,RchiOBHmChr3g0458991,RchiOBHmChr3g0475471,RchiOBHmChr2g0108761,RchiOBHmChr5g0020681
	GO:0071281	cellular response to iron ion	biological_process	0.02318	0.87475	2	RchiOBHmChr4g0442571,RchiOBHmChr4g0442611
	GO:0005384	manganese ion transmembrane transporter activity	molecular_function	0.02358	0.87475	2	RchiOBHmChr4g0442571,RchiOBHmChr4g0442611
	GO:0006828	manganese ion transport	biological_process	0.02358	0.87475	2	RchiOBHmChr4g0442571,RchiOBHmChr4g0442611
	GO:0055071	manganese ion homeostasis	biological_process	0.02358	0.87475	2	RchiOBHmChr4g0442571,RchiOBHmChr4g0442611
	GO:0071421	manganese ion transmembrane transport	biological_process	0.02358	0.87475	2	RchiOBHmChr4g0442611,RchiOBHmChr4g0442571
	GO:0006550	isoleucine catabolic process	biological_process	0.023894	0.87475	4	RchiOBHmChr2g0100081,RchiOBHmChr2g0155821,RchiOBHmChr5g0032991,RchiOBHmChr1g0357121
	GO:0006574	valine catabolic process	biological_process	0.023894	0.87475	4	RchiOBHmChr2g0155821,RchiOBHmChr2g0100081,RchiOBHmChr1g0357121,RchiOBHmChr5g0032991
	GO:0048731	system development	biological_process	0.023909	0.87475	22	RchiOBHmChr2g0160471,RchiOBHmChr1g0368711,RchiOBHmChr1g0317111,RchiOBHmChr2g0159731,RchiOBHmChr5g0058801,RchiOBHmChr5g0008871,RchiOBHmChr4g0430081,RchiOBHmChr2g0100151,RchiOBHmChr2g0102171,RchiOBHmChr2g0108031,RchiOBHmChr1g0349391,RchiOBHmChr5g0048491,RchiOBHmChr3g0463591,RchiOBHmChr2g0167701,RchiOBHmChr2g0155241,RchiOBHmChr3g0456481,RchiOBHmChr5g0042451,RchiOBHmChr3g0458991,RchiOBHmChr2g0140131,…
	GO:0009986	cell surface	cellular_component	0.024322	0.87475	2	RchiOBHmChr3g0456491,RchiOBHmChr4g0406691
	GO:2000605	positive regulation of secondary growth	biological_process	0.024327	0.87475	1	RchiOBHmChr1g0372661
	GO:0032119	sequestering of zinc ion	biological_process	0.0244	0.87475	2	RchiOBHmChr5g0024041,RchiOBHmChr5g0023931
	GO:0061088	regulation of sequestering of zinc ion	biological_process	0.0244	0.87475	2	RchiOBHmChr5g0024041,RchiOBHmChr5g0023931
	GO:0009506	plasmodesma	cellular_component	0.024558	0.87475	14	RchiOBHmChr1g0317111,RchiOBHmChr5g0015001,RchiOBHmChr4g0416721,RchiOBHmChr1g0363361,RchiOBHmChr3g0458991,RchiOBHmChr1g0378221,RchiOBHmChr2g0172611,RchiOBHmChr2g0119981,RchiOBHmChr2g0158971,RchiOBHmChr5g0004871,RchiOBHmChr2g0120061,RchiOBHmChr5g0078121,RchiOBHmChr3g0467051,RchiOBHmChr2g0139491
	GO:0055044	symplast	cellular_component	0.024558	0.87475	14	RchiOBHmChr1g0317111,RchiOBHmChr5g0015001,RchiOBHmChr1g0363361,RchiOBHmChr4g0416721,RchiOBHmChr3g0458991,RchiOBHmChr1g0378221,RchiOBHmChr2g0120061,RchiOBHmChr5g0004871,RchiOBHmChr2g0119981,RchiOBHmChr2g0172611,RchiOBHmChr2g0158971,RchiOBHmChr3g0467051,RchiOBHmChr5g0078121,RchiOBHmChr2g0139491
	GO:0008553	hydrogen-exporting ATPase activity, phosphorylative mechanism	molecular_function	0.024719	0.87475	2	RchiOBHmChr2g0148211,RchiOBHmChr4g0400911
	GO:0048826	cotyledon morphogenesis	biological_process	0.024742	0.87475	2	RchiOBHmChr3g0456491,RchiOBHmChr2g0160471
	GO:0016119	carotene metabolic process	biological_process	0.024857	0.87475	3	RchiOBHmChr2g0141171,RchiOBHmChr3g0451921,RchiOBHmChr5g0012531
	GO:0015101	organic cation transmembrane transporter activity	molecular_function	0.024924	0.87475	1	RchiOBHmChr2g0139491
	GO:0015200	methylammonium transmembrane transporter activity	molecular_function	0.024924	0.87475	1	RchiOBHmChr2g0139491
	GO:0015843	methylammonium transport	biological_process	0.024924	0.87475	1	RchiOBHmChr2g0139491
	GO:0072489	methylammonium transmembrane transport	biological_process	0.024924	0.87475	1	RchiOBHmChr2g0139491
	GO:0018874	benzoate metabolic process	biological_process	0.025077	0.87475	3	RchiOBHmChr2g0155821,RchiOBHmChr5g0032991,RchiOBHmChr3g0470251
	GO:0005911	cell-cell junction	cellular_component	0.025314	0.87475	14	RchiOBHmChr2g0139491,RchiOBHmChr5g0078121,RchiOBHmChr3g0467051,RchiOBHmChr2g0119981,RchiOBHmChr2g0172611,RchiOBHmChr2g0158971,RchiOBHmChr2g0120061,RchiOBHmChr5g0004871,RchiOBHmChr1g0378221,RchiOBHmChr3g0458991,RchiOBHmChr4g0416721,RchiOBHmChr1g0363361,RchiOBHmChr5g0015001,RchiOBHmChr1g0317111
	GO:0048367	shoot system development	biological_process	0.025331	0.87475	12	RchiOBHmChr3g0463591,RchiOBHmChr3g0456491,RchiOBHmChr2g0102171,RchiOBHmChr2g0108031,RchiOBHmChr1g0349391,RchiOBHmChr5g0042451,RchiOBHmChr5g0008871,RchiOBHmChr4g0430081,RchiOBHmChr2g0100151,RchiOBHmChr2g0140131,RchiOBHmChr2g0160471,RchiOBHmChr2g0159731
	GO:0071555	cell wall organization	biological_process	0.025444	0.87475	13	RchiOBHmChr4g0428351,RchiOBHmChr4g0398631,RchiOBHmChr5g0072761,RchiOBHmChr2g0096461,RchiOBHmChr4g0439541,RchiOBHmChr2g0160611,RchiOBHmChr5g0034661,RchiOBHmChr2g0088361,RchiOBHmChr4g0442121,RchiOBHmChr4g0409791,RchiOBHmChr1g0372131,RchiOBHmChr4g0402891,RchiOBHmChr2g0167701
	GO:0000981	RNA polymerase II transcription factor activity, sequence-specific DNA binding	molecular_function	0.026266	0.87475	3	RchiOBHmChr2g0091241,RchiOBHmChr5g0036871,RchiOBHmChr2g0139261
	GO:0071554	cell wall organization or biogenesis	biological_process	0.026409	0.87475	18	RchiOBHmChr4g0439541,RchiOBHmChr5g0034661,RchiOBHmChr5g0072761,RchiOBHmChr4g0398631,RchiOBHmChr4g0402891,RchiOBHmChr2g0167701,RchiOBHmChr4g0428351,RchiOBHmChr2g0163781,RchiOBHmChr2g0129071,RchiOBHmChr2g0096461,RchiOBHmChr2g0160611,RchiOBHmChr4g0442121,RchiOBHmChr2g0088361,RchiOBHmChr4g0409791,RchiOBHmChr2g0097671,RchiOBHmChr1g0372131,RchiOBHmChr4g0424411,RchiOBHmChr3g0460261
	GO:0010430	fatty acid omega-oxidation	biological_process	0.026624	0.87475	1	RchiOBHmChr2g0143221
	GO:0004657	proline dehydrogenase activity	molecular_function	0.026738	0.87475	1	RchiOBHmChr2g0163921
	GO:0006562	proline catabolic process	biological_process	0.026738	0.87475	1	RchiOBHmChr2g0163921
	GO:0032440	2-alkenal reductase [NAD(P)] activity	molecular_function	0.026755	0.87475	8	RchiOBHmChr2g0106651,RchiOBHmChr2g0106431,RchiOBHmChr3g0459271,RchiOBHmChr3g0456481,RchiOBHmChr4g0431711,RchiOBHmChr4g0416721,RchiOBHmChr5g0001851,RchiOBHmChr2g0112101
	GO:0003998	acylphosphatase activity	molecular_function	0.026957	0.87475	1	RchiOBHmChr3g0470251
	GO:0004427	inorganic diphosphatase activity	molecular_function	0.027065	0.87475	2	RchiOBHmChr2g0087281,RchiOBHmChr1g0361351
	GO:0010966	regulation of phosphate transport	biological_process	0.027351	0.87475	1	RchiOBHmChr5g0008401
	GO:1903795	regulation of inorganic anion transmembrane transport	biological_process	0.027351	0.87475	1	RchiOBHmChr5g0008401
	GO:2000185	regulation of phosphate transmembrane transport	biological_process	0.027351	0.87475	1	RchiOBHmChr5g0008401
	GO:0042430	indole-containing compound metabolic process	biological_process	0.027416	0.87475	9	RchiOBHmChr2g0112721,RchiOBHmChr5g0049151,RchiOBHmChr2g0118061,RchiOBHmChr2g0176211,RchiOBHmChr2g0155821,RchiOBHmChr2g0100081,RchiOBHmChr1g0372871,RchiOBHmChr1g0363491,RchiOBHmChr5g0032991
	GO:0042221	response to chemical	biological_process	0.027457	0.87475	33	RchiOBHmChr3g0456481,RchiOBHmChr4g0394281,RchiOBHmChr5g0024041,RchiOBHmChr3g0458991,RchiOBHmChr4g0442571,RchiOBHmChr2g0165861,RchiOBHmChr1g0357771,RchiOBHmChr3g0456491,RchiOBHmChr2g0107461,RchiOBHmChr2g0157971,RchiOBHmChr5g0003381,RchiOBHmChr4g0389621,RchiOBHmChr3g0494971,RchiOBHmChr4g0442611,RchiOBHmChr3g0467051,RchiOBHmChr2g0149111,RchiOBHmChr5g0020681,RchiOBHmChr4g0445271,RchiOBHmChr2g0100081,…
	GO:0010479	stele development	biological_process	0.027535	0.87475	1	RchiOBHmChr5g0048491
	GO:0030054	cell junction	cellular_component	0.027799	0.87475	14	RchiOBHmChr1g0378221,RchiOBHmChr2g0120061,RchiOBHmChr5g0004871,RchiOBHmChr2g0172611,RchiOBHmChr2g0158971,RchiOBHmChr2g0119981,RchiOBHmChr5g0078121,RchiOBHmChr3g0467051,RchiOBHmChr2g0139491,RchiOBHmChr1g0317111,RchiOBHmChr5g0015001,RchiOBHmChr1g0363361,RchiOBHmChr4g0416721,RchiOBHmChr3g0458991
	GO:0043225	anion transmembrane-transporting ATPase activity	molecular_function	0.027947	0.87475	3	RchiOBHmChr3g0456491,RchiOBHmChr2g0153111,RchiOBHmChr1g0365031
	GO:0048529	magnesium-protoporphyrin IX monomethyl ester (oxidative) cyclase activity	molecular_function	0.027969	0.87475	1	RchiOBHmChr3g0494361
	GO:0004512	inositol-3-phosphate synthase activity	molecular_function	0.028068	0.87475	1	RchiOBHmChr2g0115271
	GO:1900366	negative regulation of defense response to insect	biological_process	0.02809	0.87475	1	RchiOBHmChr4g0416591
	GO:1990136	linoleate 9S-lipoxygenase activity	molecular_function	0.02809	0.87475	1	RchiOBHmChr4g0416591
	GO:1901565	organonitrogen compound catabolic process	biological_process	0.028114	0.87475	11	RchiOBHmChr3g0482171,RchiOBHmChr2g0100081,RchiOBHmChr2g0155821,RchiOBHmChr4g0441121,RchiOBHmChr5g0032991,RchiOBHmChr2g0093131,RchiOBHmChr1g0365681,RchiOBHmChr2g0097671,RchiOBHmChr2g0163921,RchiOBHmChr1g0357121,RchiOBHmChr4g0424411
	GO:0008691	3-hydroxybutyryl-CoA dehydrogenase activity	molecular_function	0.028163	0.87475	1	RchiOBHmChr5g0032991
	GO:0005222	intracellular cAMP activated cation channel activity	molecular_function	0.028234	0.87475	1	RchiOBHmChr2g0166581
	GO:0007263	nitric oxide mediated signal transduction	biological_process	0.028234	0.87475	1	RchiOBHmChr2g0166581
	GO:0071248	cellular response to metal ion	biological_process	0.028328	0.87475	2	RchiOBHmChr4g0442611,RchiOBHmChr4g0442571
	GO:0043495	protein anchor	molecular_function	0.02835	0.87475	1	RchiOBHmChr2g0150111
	GO:0051194	positive regulation of cofactor metabolic process	biological_process	0.02835	0.87475	1	RchiOBHmChr2g0150111
	GO:0070453	regulation of heme biosynthetic process	biological_process	0.02835	0.87475	1	RchiOBHmChr2g0150111
	GO:0070455	positive regulation of heme biosynthetic process	biological_process	0.02835	0.87475	1	RchiOBHmChr2g0150111
	GO:1901403	positive regulation of tetrapyrrole metabolic process	biological_process	0.02835	0.87475	1	RchiOBHmChr2g0150111
	GO:1901465	positive regulation of tetrapyrrole biosynthetic process	biological_process	0.02835	0.87475	1	RchiOBHmChr2g0150111
	GO:1900674	olefin biosynthetic process	biological_process	0.028367	0.87475	5	RchiOBHmChr2g0119731,RchiOBHmChr2g0110471,RchiOBHmChr4g0402711,RchiOBHmChr2g0133081,RchiOBHmChr2g0119681
	GO:0048496	maintenance of organ identity	biological_process	0.028456	0.87475	1	RchiOBHmChr2g0159731
	GO:0048497	maintenance of floral organ identity	biological_process	0.028456	0.87475	1	RchiOBHmChr2g0159731
	GO:0004076	biotin synthase activity	molecular_function	0.028569	0.87475	1	RchiOBHmChr4g0408131
	GO:0030929	ADPG pyrophosphorylase complex	cellular_component	0.028621	0.87475	1	RchiOBHmChr2g0155241
	GO:0030931	heterotetrameric ADPG pyrophosphorylase complex	cellular_component	0.028621	0.87475	1	RchiOBHmChr2g0155241
	GO:0009953	dorsal/ventral pattern formation	biological_process	0.028825	0.87475	1	RchiOBHmChr2g0140131
	GO:0048262	determination of dorsal/ventral asymmetry	biological_process	0.028825	0.87475	1	RchiOBHmChr2g0140131
	GO:0048263	determination of dorsal identity	biological_process	0.028825	0.87475	1	RchiOBHmChr2g0140131
	GO:0080060	integument development	biological_process	0.028825	0.87475	1	RchiOBHmChr2g0140131
	GO:0051786	all-trans-retinol 13,14-reductase activity	molecular_function	0.028829	0.87475	1	RchiOBHmChr3g0477381
	GO:0045157	electron transporter, transferring electrons within the noncyclic electron transport pathway of photosynthesis activity	molecular_function	0.028882	0.87475	1	RchiOBHmChr2g0099331
	GO:0033263	CORVET complex	cellular_component	0.02889	0.87475	1	RchiOBHmChr5g0056311
	GO:0043765	T/G mismatch-specific endonuclease activity	molecular_function	0.028895	0.87475	1	RchiOBHmChr5g0006751
	GO:0004107	chorismate synthase activity	molecular_function	0.028916	0.87475	1	RchiOBHmChr1g0363491
	GO:0010159	specification of organ position	biological_process	0.028972	0.87475	1	RchiOBHmChr1g0349391
	GO:0010450	inflorescence meristem growth	biological_process	0.028972	0.87475	1	RchiOBHmChr1g0349391
	GO:0016719	carotene 7,8-desaturase activity	molecular_function	0.028972	0.87475	1	RchiOBHmChr3g0451921
	GO:0034213	quinolinate catabolic process	biological_process	0.028989	0.87475	1	RchiOBHmChr4g0441121
	GO:0016208	AMP binding	molecular_function	0.028993	0.87475	1	RchiOBHmChr2g0176771
	GO:0019427	acetyl-CoA biosynthetic process from acetate	biological_process	0.028993	0.87475	1	RchiOBHmChr2g0176771
	GO:0010157	response to chlorate	biological_process	0.029026	0.87475	1	RchiOBHmChr4g0437121
	GO:0090409	malonyl-CoA synthetase activity	molecular_function	0.029199	0.87475	1	RchiOBHmChr2g0139181
	GO:0090410	malonate catabolic process	biological_process	0.029199	0.87475	1	RchiOBHmChr2g0139181
	GO:0006720	isoprenoid metabolic process	biological_process	0.029615	0.87475	11	RchiOBHmChr3g0451921,RchiOBHmChr5g0023471,RchiOBHmChr5g0038101,RchiOBHmChr2g0102671,RchiOBHmChr3g0477381,RchiOBHmChr2g0100081,RchiOBHmChr2g0141171,RchiOBHmChr4g0411571,RchiOBHmChr4g0420531,RchiOBHmChr5g0012531,RchiOBHmChr5g0049151
	GO:0010043	response to zinc ion	biological_process	0.029626	0.87475	2	RchiOBHmChr5g0023931,RchiOBHmChr5g0024041
	GO:2000021	regulation of ion homeostasis	biological_process	0.029626	0.87475	2	RchiOBHmChr5g0024041,RchiOBHmChr5g0023931
	GO:0043169	cation binding	molecular_function	0.029705	0.87475	92	RchiOBHmChr2g0095261,RchiOBHmChr4g0408131,RchiOBHmChr2g0176211,RchiOBHmChr4g0400911,RchiOBHmChr5g0049951,RchiOBHmChr5g0061891,RchiOBHmChr5g0078121,RchiOBHmChr3g0484891,RchiOBHmChr5g0056311,RchiOBHmChr4g0439071,RchiOBHmChr4g0420631,RchiOBHmChr4g0427101,RchiOBHmChr2g0119681,RchiOBHmChr1g0360511,RchiOBHmChr2g0176771,RchiOBHmChr5g0039601,RchiOBHmChr5g0060861,RchiOBHmChr4g0432831,RchiOBHmChr1g0368011,…
	GO:0044723	single-organism carbohydrate metabolic process	biological_process	0.029872	0.87475	32	RchiOBHmChr2g0165911,RchiOBHmChr1g0378941,RchiOBHmChr5g0028271,RchiOBHmChr5g0044221,RchiOBHmChr2g0176771,RchiOBHmChr4g0402711,RchiOBHmChr2g0100081,RchiOBHmChr2g0102811,RchiOBHmChr2g0115271,RchiOBHmChr1g0374511,RchiOBHmChr3g0460261,RchiOBHmChr5g0049051,RchiOBHmChr2g0151731,RchiOBHmChr2g0173061,RchiOBHmChr5g0029381,RchiOBHmChr2g0155241,RchiOBHmChr5g0009591,RchiOBHmChr1g0359061,RchiOBHmChr1g0339341,…
	GO:0007275	multicellular organismal development	biological_process	0.029939	0.87475	30	RchiOBHmChr3g0456491,RchiOBHmChr2g0143221,RchiOBHmChr3g0458991,RchiOBHmChr5g0042451,RchiOBHmChr3g0478781,RchiOBHmChr4g0416591,RchiOBHmChr2g0140131,RchiOBHmChr4g0406691,RchiOBHmChr2g0150111,RchiOBHmChr2g0089741,RchiOBHmChr2g0155241,RchiOBHmChr3g0456481,RchiOBHmChr2g0167701,RchiOBHmChr3g0463591,RchiOBHmChr5g0048491,RchiOBHmChr2g0165151,RchiOBHmChr2g0102171,RchiOBHmChr1g0349391,RchiOBHmChr2g0108031,…
	GO:0000148	1,3-beta-D-glucan synthase complex	cellular_component	0.030037	0.87475	2	RchiOBHmChr2g0151731,RchiOBHmChr5g0028271
	GO:0003843	1,3-beta-D-glucan synthase activity	molecular_function	0.030037	0.87475	2	RchiOBHmChr2g0151731,RchiOBHmChr5g0028271
	GO:0006075	(1->3)-beta-D-glucan biosynthetic process	biological_process	0.030037	0.87475	2	RchiOBHmChr5g0028271,RchiOBHmChr2g0151731
	GO:0050896	response to stimulus	biological_process	0.03006	0.87475	83	RchiOBHmChr4g0442611,RchiOBHmChr2g0175241,RchiOBHmChr2g0149111,RchiOBHmChr3g0467051,RchiOBHmChr2g0119981,RchiOBHmChr2g0155141,RchiOBHmChr1g0382041,RchiOBHmChr3g0458991,RchiOBHmChr4g0394281,RchiOBHmChr5g0008401,RchiOBHmChr5g0024041,RchiOBHmChr3g0456481,RchiOBHmChr5g0061461,RchiOBHmChr5g0023071,RchiOBHmChr3g0456491,RchiOBHmChr1g0357771,RchiOBHmChr5g0034661,RchiOBHmChr4g0444321,RchiOBHmChr4g0442571,…
	GO:0006882	cellular zinc ion homeostasis	biological_process	0.030103	0.87475	2	RchiOBHmChr5g0024041,RchiOBHmChr5g0023931
	GO:0009119	ribonucleoside metabolic process	biological_process	0.030473	0.88084	16	RchiOBHmChr4g0397731,RchiOBHmChr2g0100081,RchiOBHmChr5g0057621,RchiOBHmChr4g0402711,RchiOBHmChr2g0176771,RchiOBHmChr3g0470421,RchiOBHmChr1g0361351,RchiOBHmChr4g0427101,RchiOBHmChr3g0470251,RchiOBHmChr2g0093131,RchiOBHmChr4g0400911,RchiOBHmChr3g0451151,RchiOBHmChr1g0383931,RchiOBHmChr1g0334861,RchiOBHmChr2g0148211,RchiOBHmChr2g0087281
	GO:0015695	organic cation transport	biological_process	0.03051	0.88084	2	RchiOBHmChr4g0396081,RchiOBHmChr2g0139491
	GO:0050830	defense response to Gram-positive bacterium	biological_process	0.031327	0.88679	1	RchiOBHmChr3g0460661
	GO:0009505	plant-type cell wall	cellular_component	0.031329	0.88679	7	RchiOBHmChr3g0495881,RchiOBHmChr1g0365681,RchiOBHmChr2g0139491,RchiOBHmChr5g0034661,RchiOBHmChr2g0088361,RchiOBHmChr2g0136841,RchiOBHmChr2g0158971
	GO:0016872	intramolecular lyase activity	molecular_function	0.031378	0.88679	2	RchiOBHmChr1g0365111,RchiOBHmChr2g0115271
	GO:0022891	substrate-specific transmembrane transporter activity	molecular_function	0.031389	0.88679	30	RchiOBHmChr5g0020451,RchiOBHmChr2g0148211,RchiOBHmChr1g0381971,RchiOBHmChr5g0081261,RchiOBHmChr1g0363361,RchiOBHmChr4g0416721,RchiOBHmChr3g0451151,RchiOBHmChr1g0365031,RchiOBHmChr4g0442611,RchiOBHmChr4g0400911,RchiOBHmChr1g0359311,RchiOBHmChr2g0166581,RchiOBHmChr1g0360511,RchiOBHmChr5g0048471,RchiOBHmChr1g0362811,RchiOBHmChr3g0454041,RchiOBHmChr1g0353741,RchiOBHmChr4g0387511,RchiOBHmChr5g0024041,…
	GO:0045551	cinnamyl-alcohol dehydrogenase activity	molecular_function	0.031435	0.88679	3	RchiOBHmChr2g0119731,RchiOBHmChr2g0110471,RchiOBHmChr2g0119681
	GO:0052747	sinapyl alcohol dehydrogenase activity	molecular_function	0.031435	0.88679	3	RchiOBHmChr2g0119681,RchiOBHmChr2g0110471,RchiOBHmChr2g0119731
	GO:0045596	negative regulation of cell differentiation	biological_process	0.031529	0.88679	1	RchiOBHmChr2g0159731
	GO:0044459	plasma membrane part	cellular_component	0.031566	0.88679	14	RchiOBHmChr3g0456491,RchiOBHmChr1g0359311,RchiOBHmChr4g0396081,RchiOBHmChr2g0166581,RchiOBHmChr1g0360511,RchiOBHmChr5g0082951,RchiOBHmChr2g0155911,RchiOBHmChr4g0400911,RchiOBHmChr2g0151731,RchiOBHmChr5g0028271,RchiOBHmChr1g0363361,RchiOBHmChr4g0387511,RchiOBHmChr2g0148211,RchiOBHmChr4g0438481
	GO:0042214	terpene metabolic process	biological_process	0.031611	0.88679	4	RchiOBHmChr2g0100081,RchiOBHmChr2g0141171,RchiOBHmChr3g0451921,RchiOBHmChr5g0012531
	GO:0016787	hydrolase activity	molecular_function	0.032152	0.89566	103	RchiOBHmChr3g0470251,RchiOBHmChr2g0100821,RchiOBHmChr2g0103791,RchiOBHmChr1g0365681,RchiOBHmChr4g0442121,RchiOBHmChr2g0160611,RchiOBHmChr1g0341581,RchiOBHmChr4g0409791,RchiOBHmChr3g0458371,RchiOBHmChr2g0175241,RchiOBHmChr1g0327001,RchiOBHmChr4g0435961,RchiOBHmChr4g0413261,RchiOBHmChr2g0148211,RchiOBHmChr1g0326211,RchiOBHmChr2g0173611,RchiOBHmChr5g0055121,RchiOBHmChr3g0456491,RchiOBHmChr3g0472731,…
	GO:0006688	glycosphingolipid biosynthetic process	biological_process	0.032166	0.89566	1	RchiOBHmChr5g0044221
	GO:0046873	metal ion transmembrane transporter activity	molecular_function	0.032228	0.89566	10	RchiOBHmChr3g0454041,RchiOBHmChr5g0023931,RchiOBHmChr1g0360511,RchiOBHmChr1g0359311,RchiOBHmChr2g0166581,RchiOBHmChr4g0442571,RchiOBHmChr4g0442611,RchiOBHmChr5g0024041,RchiOBHmChr5g0070351,RchiOBHmChr5g0020451
	GO:0006552	leucine catabolic process	biological_process	0.032564	0.89758	4	RchiOBHmChr2g0100081,RchiOBHmChr2g0155821,RchiOBHmChr5g0032991,RchiOBHmChr1g0357121
	GO:0009083	branched-chain amino acid catabolic process	biological_process	0.032564	0.89758	4	RchiOBHmChr2g0100081,RchiOBHmChr2g0155821,RchiOBHmChr5g0032991,RchiOBHmChr1g0357121
	GO:2000603	regulation of secondary growth	biological_process	0.032599	0.89758	1	RchiOBHmChr1g0372661
	GO:0009522	photosystem I	cellular_component	0.032739	0.89866	4	RchiOBHmChr2g0156611,RchiOBHmChr2g0155141,RchiOBHmChr5g0019221,RchiOBHmChr2g0156601
	GO:0009786	regulation of asymmetric cell division	biological_process	0.032985	0.90265	1	RchiOBHmChr4g0406691
	GO:0046128	purine ribonucleoside metabolic process	biological_process	0.033303	0.90849	15	RchiOBHmChr3g0470251,RchiOBHmChr1g0361351,RchiOBHmChr4g0427101,RchiOBHmChr4g0397731,RchiOBHmChr2g0100081,RchiOBHmChr5g0057621,RchiOBHmChr4g0400911,RchiOBHmChr4g0402711,RchiOBHmChr2g0176771,RchiOBHmChr3g0451151,RchiOBHmChr1g0383931,RchiOBHmChr3g0470421,RchiOBHmChr2g0087281,RchiOBHmChr2g0148211,RchiOBHmChr1g0334861
	GO:0072526	pyridine-containing compound catabolic process	biological_process	0.033402	0.90849	1	RchiOBHmChr4g0441121
	GO:0016782	transferase activity, transferring sulfur-containing groups	molecular_function	0.034269	0.92922	3	RchiOBHmChr4g0447301,RchiOBHmChr1g0352791,RchiOBHmChr4g0408131
	GO:0016746	transferase activity, transferring acyl groups	molecular_function	0.034521	0.93173	17	RchiOBHmChr1g0377941,RchiOBHmChr3g0451351,RchiOBHmChr4g0428471,RchiOBHmChr3g0463591,RchiOBHmChr2g0163781,RchiOBHmChr4g0439071,RchiOBHmChr2g0107741,RchiOBHmChr5g0062381,RchiOBHmChr2g0129071,RchiOBHmChr2g0089811,RchiOBHmChr3g0494561,RchiOBHmChr3g0493221,RchiOBHmChr4g0444961,RchiOBHmChr4g0435241,RchiOBHmChr2g0096691,RchiOBHmChr5g0070491,RchiOBHmChr2g0155821
	GO:0001071	nucleic acid binding transcription factor activity	molecular_function	0.034832	0.93173	15	RchiOBHmChr5g0036871,RchiOBHmChr5g0008871,RchiOBHmChr2g0100571,RchiOBHmChr1g0358601,RchiOBHmChr2g0139261,RchiOBHmChr5g0048491,RchiOBHmChr2g0164951,RchiOBHmChr2g0108031,RchiOBHmChr2g0168851,RchiOBHmChr1g0360751,RchiOBHmChr2g0100071,RchiOBHmChr4g0444961,RchiOBHmChr2g0102171,RchiOBHmChr1g0382431,RchiOBHmChr2g0091241
	GO:0003700	transcription factor activity, sequence-specific DNA binding	molecular_function	0.034832	0.93173	15	RchiOBHmChr2g0168851,RchiOBHmChr1g0360751,RchiOBHmChr2g0108031,RchiOBHmChr2g0164951,RchiOBHmChr1g0382431,RchiOBHmChr2g0091241,RchiOBHmChr4g0444961,RchiOBHmChr2g0100071,RchiOBHmChr2g0102171,RchiOBHmChr2g0139261,RchiOBHmChr5g0048491,RchiOBHmChr1g0358601,RchiOBHmChr5g0008871,RchiOBHmChr5g0036871,RchiOBHmChr2g0100571
	GO:0006732	coenzyme metabolic process	biological_process	0.034925	0.93173	17	RchiOBHmChr2g0176771,RchiOBHmChr4g0447301,RchiOBHmChr4g0402711,RchiOBHmChr3g0478781,RchiOBHmChr5g0057621,RchiOBHmChr3g0497041,RchiOBHmChr3g0470421,RchiOBHmChr4g0397731,RchiOBHmChr3g0493391,RchiOBHmChr4g0441121,RchiOBHmChr2g0100081,RchiOBHmChr1g0334861,RchiOBHmChr2g0174331,RchiOBHmChr4g0427101,RchiOBHmChr3g0470251,RchiOBHmChr2g0115091,RchiOBHmChr5g0043321
	GO:0042278	purine nucleoside metabolic process	biological_process	0.034943	0.93173	15	RchiOBHmChr1g0383931,RchiOBHmChr3g0470421,RchiOBHmChr2g0148211,RchiOBHmChr1g0334861,RchiOBHmChr2g0087281,RchiOBHmChr5g0057621,RchiOBHmChr4g0400911,RchiOBHmChr4g0402711,RchiOBHmChr2g0176771,RchiOBHmChr3g0451151,RchiOBHmChr2g0100081,RchiOBHmChr3g0470251,RchiOBHmChr1g0361351,RchiOBHmChr4g0427101,RchiOBHmChr4g0397731
	GO:0010039	response to iron ion	biological_process	0.03502	0.93173	2	RchiOBHmChr4g0442571,RchiOBHmChr4g0442611
	GO:0046872	metal ion binding	molecular_function	0.03526	0.93173	91	RchiOBHmChr3g0493221,RchiOBHmChr2g0159131,RchiOBHmChr3g0494561,RchiOBHmChr2g0119391,RchiOBHmChr5g0039601,RchiOBHmChr4g0392801,RchiOBHmChr1g0368011,RchiOBHmChr4g0432831,RchiOBHmChr5g0060861,RchiOBHmChr4g0427101,RchiOBHmChr4g0420631,RchiOBHmChr5g0056311,RchiOBHmChr5g0078121,RchiOBHmChr4g0439071,RchiOBHmChr3g0484891,RchiOBHmChr1g0360511,RchiOBHmChr2g0119681,RchiOBHmChr2g0176211,RchiOBHmChr4g0400911,…
	GO:0035266	meristem growth	biological_process	0.035319	0.93173	2	RchiOBHmChr2g0140131,RchiOBHmChr1g0349391
	GO:0005774	vacuolar membrane	cellular_component	0.035406	0.93173	13	RchiOBHmChr5g0015001,RchiOBHmChr1g0317111,RchiOBHmChr2g0087281,RchiOBHmChr4g0437121,RchiOBHmChr4g0442611,RchiOBHmChr3g0451151,RchiOBHmChr5g0014281,RchiOBHmChr4g0442571,RchiOBHmChr2g0155911,RchiOBHmChr2g0139491,RchiOBHmChr5g0048471,RchiOBHmChr1g0362811,RchiOBHmChr3g0467051
	GO:0044437	vacuolar part	cellular_component	0.035406	0.93173	13	RchiOBHmChr4g0442611,RchiOBHmChr3g0451151,RchiOBHmChr5g0015001,RchiOBHmChr4g0437121,RchiOBHmChr2g0087281,RchiOBHmChr1g0317111,RchiOBHmChr2g0139491,RchiOBHmChr3g0467051,RchiOBHmChr5g0048471,RchiOBHmChr1g0362811,RchiOBHmChr5g0014281,RchiOBHmChr2g0155911,RchiOBHmChr4g0442571
	GO:0005976	polysaccharide metabolic process	biological_process	0.035746	0.93259	19	RchiOBHmChr1g0374511,RchiOBHmChr4g0409791,RchiOBHmChr2g0151731,RchiOBHmChr3g0460261,RchiOBHmChr4g0442121,RchiOBHmChr2g0096461,RchiOBHmChr2g0160611,RchiOBHmChr4g0428351,RchiOBHmChr5g0029381,RchiOBHmChr4g0396921,RchiOBHmChr2g0155241,RchiOBHmChr2g0165911,RchiOBHmChr4g0402891,RchiOBHmChr5g0028271,RchiOBHmChr2g0102811,RchiOBHmChr4g0432291,RchiOBHmChr4g0398631,RchiOBHmChr3g0488651,RchiOBHmChr3g0493391
	GO:0022622	root system development	biological_process	0.035754	0.93259	7	RchiOBHmChr4g0406691,RchiOBHmChr4g0416591,RchiOBHmChr3g0458991,RchiOBHmChr5g0048491,RchiOBHmChr1g0368711,RchiOBHmChr3g0456481,RchiOBHmChr2g0167701
	GO:0048364	root development	biological_process	0.035754	0.93259	7	RchiOBHmChr1g0368711,RchiOBHmChr3g0456481,RchiOBHmChr2g0167701,RchiOBHmChr4g0406691,RchiOBHmChr4g0416591,RchiOBHmChr3g0458991,RchiOBHmChr5g0048491
	GO:0006091	generation of precursor metabolites and energy	biological_process	0.035927	0.93259	18	RchiOBHmChr1g0361351,RchiOBHmChr3g0470251,RchiOBHmChr2g0099331,RchiOBHmChr2g0155141,RchiOBHmChr4g0400911,RchiOBHmChr3g0451151,RchiOBHmChr2g0087281,RchiOBHmChr2g0148211,RchiOBHmChr1g0334861,RchiOBHmChr2g0156611,RchiOBHmChr3g0495881,RchiOBHmChr2g0156601,RchiOBHmChr2g0100081,RchiOBHmChr5g0057621,RchiOBHmChr2g0150111,RchiOBHmChr2g0176771,RchiOBHmChr4g0402711,RchiOBHmChr2g0155241
	GO:0072488	ammonium transmembrane transport	biological_process	0.035961	0.93259	2	RchiOBHmChr2g0139491,RchiOBHmChr4g0396081
	GO:0055069	zinc ion homeostasis	biological_process	0.036189	0.93578	2	RchiOBHmChr5g0023931,RchiOBHmChr5g0024041
	GO:0005764	lysosome	cellular_component	0.036492	0.94089	3	RchiOBHmChr1g0347441,RchiOBHmChr5g0010931,RchiOBHmChr2g0106431
	GO:0048598	embryonic morphogenesis	biological_process	0.036606	0.94109	2	RchiOBHmChr2g0160471,RchiOBHmChr3g0456491
	GO:0072524	pyridine-containing compound metabolic process	biological_process	0.036852	0.94471	10	RchiOBHmChr3g0470251,RchiOBHmChr4g0441121,RchiOBHmChr3g0493391,RchiOBHmChr2g0100081,RchiOBHmChr5g0057621,RchiOBHmChr4g0402711,RchiOBHmChr2g0176771,RchiOBHmChr2g0174331,RchiOBHmChr3g0497041,RchiOBHmChr1g0334861
	GO:0015077	monovalent inorganic cation transmembrane transporter activity	molecular_function	0.037025	0.94642	11	RchiOBHmChr1g0359311,RchiOBHmChr4g0396081,RchiOBHmChr2g0166581,RchiOBHmChr2g0139491,RchiOBHmChr3g0454041,RchiOBHmChr5g0020451,RchiOBHmChr1g0353741,RchiOBHmChr2g0148211,RchiOBHmChr5g0070351,RchiOBHmChr3g0451151,RchiOBHmChr4g0400911
	GO:0010383	cell wall polysaccharide metabolic process	biological_process	0.037298	0.95068	5	RchiOBHmChr4g0402891,RchiOBHmChr4g0398631,RchiOBHmChr2g0160611,RchiOBHmChr4g0442121,RchiOBHmChr4g0428351
	GO:0043565	sequence-specific DNA binding	molecular_function	0.038099	0.96364	12	RchiOBHmChr2g0091241,RchiOBHmChr1g0382431,RchiOBHmChr2g0102171,RchiOBHmChr1g0360751,RchiOBHmChr2g0168851,RchiOBHmChr2g0108031,RchiOBHmChr2g0139261,RchiOBHmChr2g0159731,RchiOBHmChr1g0358601,RchiOBHmChr2g0100571,RchiOBHmChr5g0036871,RchiOBHmChr5g0003831
	GO:0016757	transferase activity, transferring glycosyl groups	molecular_function	0.038117	0.96364	23	RchiOBHmChr2g0102811,RchiOBHmChr4g0398631,RchiOBHmChr4g0441121,RchiOBHmChr3g0488651,RchiOBHmChr1g0378941,RchiOBHmChr4g0402891,RchiOBHmChr5g0009591,RchiOBHmChr1g0359061,RchiOBHmChr5g0019591,RchiOBHmChr4g0393101,RchiOBHmChr5g0044221,RchiOBHmChr5g0028271,RchiOBHmChr1g0339341,RchiOBHmChr2g0160611,RchiOBHmChr4g0442121,RchiOBHmChr2g0173061,RchiOBHmChr5g0029381,RchiOBHmChr4g0428351,RchiOBHmChr2g0102291,…
	GO:0006074	(1->3)-beta-D-glucan metabolic process	biological_process	0.038131	0.96364	2	RchiOBHmChr5g0028271,RchiOBHmChr2g0151731
	GO:0034755	iron ion transmembrane transport	biological_process	0.038325	0.96382	2	RchiOBHmChr4g0442611,RchiOBHmChr4g0442571
	GO:0034440	lipid oxidation	biological_process	0.038396	0.96382	3	RchiOBHmChr4g0416591,RchiOBHmChr2g0115091,RchiOBHmChr2g0143221
	GO:0048569	post-embryonic organ development	biological_process	0.038462	0.96382	6	RchiOBHmChr2g0159731,RchiOBHmChr1g0349391,RchiOBHmChr4g0416591,RchiOBHmChr4g0406691,RchiOBHmChr2g0140131,RchiOBHmChr2g0100151
	GO:0090626	plant epidermis morphogenesis	biological_process	0.039047	0.97435	3	RchiOBHmChr2g0159731,RchiOBHmChr3g0459681,RchiOBHmChr1g0377941
	GO:0019438	aromatic compound biosynthetic process	biological_process	0.039101	0.97435	56	RchiOBHmChr3g0494361,RchiOBHmChr4g0444961,RchiOBHmChr2g0100071,RchiOBHmChr4g0397731,RchiOBHmChr3g0470421,RchiOBHmChr1g0358601,RchiOBHmChr3g0453441,RchiOBHmChr3g0485661,RchiOBHmChr2g0108031,RchiOBHmChr2g0168851,RchiOBHmChr2g0112401,RchiOBHmChr1g0360751,RchiOBHmChr2g0091241,RchiOBHmChr1g0382431,RchiOBHmChr2g0110471,RchiOBHmChr2g0107741,RchiOBHmChr3g0467121,RchiOBHmChr2g0148211,RchiOBHmChr2g0159731,…
	GO:0009536	plastid	cellular_component	0.039338	0.97754	46	RchiOBHmChr2g0176211,RchiOBHmChr4g0437121,RchiOBHmChr2g0109141,RchiOBHmChr1g0364661,RchiOBHmChr4g0435111,RchiOBHmChr2g0173061,RchiOBHmChr2g0176771,RchiOBHmChr2g0150111,RchiOBHmChr2g0096661,RchiOBHmChr2g0106231,RchiOBHmChr3g0478781,RchiOBHmChr5g0060861,RchiOBHmChr1g0317891,RchiOBHmChr5g0015001,RchiOBHmChr4g0387511,RchiOBHmCPg0502501,RchiOBHmChr1g0365021,RchiOBHmChr3g0487361,RchiOBHmChr4g0441121,Rc…
	GO:0071241	cellular response to inorganic substance	biological_process	0.039818	0.98671	2	RchiOBHmChr4g0442611,RchiOBHmChr4g0442571
	GO:0048507	meristem development	biological_process	0.040395	0.99824	5	RchiOBHmChr5g0048491,RchiOBHmChr5g0042451,RchiOBHmChr5g0058801,RchiOBHmChr2g0140131,RchiOBHmChr1g0349391
	GO:0046133	pyrimidine ribonucleoside catabolic process	biological_process	0.041186	1	1	RchiOBHmChr2g0093131
	GO:0046135	pyrimidine nucleoside catabolic process	biological_process	0.041186	1	1	RchiOBHmChr2g0093131
	GO:0030001	metal ion transport	biological_process	0.041299	1	14	RchiOBHmChr4g0442611,RchiOBHmChr1g0383071,RchiOBHmChr5g0024041,RchiOBHmChr5g0070351,RchiOBHmChr5g0020451,RchiOBHmChr1g0353741,RchiOBHmChr3g0454041,RchiOBHmChr5g0023931,RchiOBHmChr1g0383061,RchiOBHmChr4g0400101,RchiOBHmChr2g0166581,RchiOBHmChr1g0359311,RchiOBHmChr1g0360511,RchiOBHmChr4g0442571
	GO:0019318	hexose metabolic process	biological_process	0.041459	1	11	RchiOBHmChr2g0174331,RchiOBHmChr2g0108771,RchiOBHmChr1g0334861,RchiOBHmChr5g0057621,RchiOBHmChr3g0460261,RchiOBHmChr4g0402711,RchiOBHmChr2g0176771,RchiOBHmChr2g0173061,RchiOBHmChr2g0100081,RchiOBHmChr3g0493391,RchiOBHmChr3g0470251
	GO:0006879	cellular iron ion homeostasis	biological_process	0.041582	1	2	RchiOBHmChr4g0442611,RchiOBHmChr4g0442571
	GO:0045036	protein targeting to chloroplast	biological_process	0.041647	1	2	RchiOBHmChr2g0161961,RchiOBHmChr4g0437121
	GO:0072596	establishment of protein localization to chloroplast	biological_process	0.041647	1	2	RchiOBHmChr4g0437121,RchiOBHmChr2g0161961
	GO:0072598	protein localization to chloroplast	biological_process	0.041647	1	2	RchiOBHmChr2g0161961,RchiOBHmChr4g0437121
	GO:0008299	isoprenoid biosynthetic process	biological_process	0.041804	1	8	RchiOBHmChr4g0420531,RchiOBHmChr5g0049151,RchiOBHmChr5g0038101,RchiOBHmChr3g0451921,RchiOBHmChr5g0023471,RchiOBHmChr4g0411571,RchiOBHmChr2g0102671,RchiOBHmChr3g0477381
	GO:0010038	response to metal ion	biological_process	0.042335	1	4	RchiOBHmChr5g0023931,RchiOBHmChr4g0442611,RchiOBHmChr5g0024041,RchiOBHmChr4g0442571
	GO:0044765	single-organism transport	biological_process	0.042852	1	60	RchiOBHmChr2g0161961,RchiOBHmChr5g0048471,RchiOBHmChr1g0383061,RchiOBHmChr3g0460541,RchiOBHmChr3g0454041,RchiOBHmChr3g0467431,RchiOBHmChr5g0055051,RchiOBHmChr1g0365031,RchiOBHmChr4g0416721,RchiOBHmChr1g0383071,RchiOBHmChr4g0442611,RchiOBHmChr4g0444391,RchiOBHmChr2g0148211,RchiOBHmChr5g0020451,RchiOBHmChr3g0460661,RchiOBHmChr5g0081261,RchiOBHmChr1g0381971,RchiOBHmChr5g0003381,RchiOBHmChr4g0400101,…
	GO:0015979	photosynthesis	biological_process	0.043226	1	10	RchiOBHmChr2g0150111,RchiOBHmChr4g0447301,RchiOBHmChr2g0156611,RchiOBHmChr5g0019221,RchiOBHmChr2g0099331,RchiOBHmCPg0502501,RchiOBHmChr3g0467121,RchiOBHmChr3g0494361,RchiOBHmChr2g0155141,RchiOBHmChr2g0156601
	GO:0019643	reductive tricarboxylic acid cycle	biological_process	0.04334	1	3	RchiOBHmChr5g0057621,RchiOBHmChr4g0402711,RchiOBHmChr2g0176771
	GO:0006811	ion transport	biological_process	0.043833	1	31	RchiOBHmChr5g0070351,RchiOBHmChr5g0024041,RchiOBHmChr2g0138241,RchiOBHmChr5g0008401,RchiOBHmChr4g0387511,RchiOBHmChr1g0353741,RchiOBHmChr4g0396081,RchiOBHmChr5g0082951,RchiOBHmChr4g0442571,RchiOBHmChr5g0023931,RchiOBHmChr2g0139491,RchiOBHmChr4g0400101,RchiOBHmChr3g0456491,RchiOBHmChr5g0081261,RchiOBHmChr1g0381971,RchiOBHmChr2g0148211,RchiOBHmChr2g0087281,RchiOBHmChr5g0020451,RchiOBHmChr4g0400911,…
	GO:0009058	biosynthetic process	biological_process	0.044078	1	125	RchiOBHmChr4g0442701,RchiOBHmChr3g0487941,RchiOBHmChr2g0133081,RchiOBHmChr2g0157971,RchiOBHmChr3g0448731,RchiOBHmChr4g0428471,RchiOBHmChr2g0159731,RchiOBHmChr2g0100571,RchiOBHmChr4g0389621,RchiOBHmChr5g0008871,RchiOBHmChr3g0496511,RchiOBHmChr4g0439621,RchiOBHmChr2g0118061,RchiOBHmChr2g0101231,RchiOBHmChr2g0100151,RchiOBHmChr1g0365031,RchiOBHmChr1g0377941,RchiOBHmChr2g0129071,RchiOBHmChr2g0102671,…
	GO:0009534	chloroplast thylakoid	cellular_component	0.044969	1	11	RchiOBHmChr2g0150111,RchiOBHmChr5g0047271,RchiOBHmChr3g0473831,RchiOBHmChr3g0485661,RchiOBHmChr2g0096661,RchiOBHmChr2g0156611,RchiOBHmChr4g0394281,RchiOBHmChr2g0099331,RchiOBHmCPg0502501,RchiOBHmChr2g0155141,RchiOBHmChr2g0156601
	GO:0043167	ion binding	molecular_function	0.04501	1	162	RchiOBHmChr2g0158971,RchiOBHmChr3g0482171,RchiOBHmChr5g0023471,RchiOBHmChr4g0397731,RchiOBHmChr1g0379521,RchiOBHmChr2g0176611,RchiOBHmChr2g0173441,RchiOBHmChr1g0373931,RchiOBHmChr5g0012421,RchiOBHmChr4g0397091,RchiOBHmChr4g0401651,RchiOBHmChr1g0360581,RchiOBHmChr4g0396921,RchiOBHmChr2g0107741,RchiOBHmChr2g0110471,RchiOBHmChr1g0363051,RchiOBHmChr4g0420621,RchiOBHmChr2g0156611,RchiOBHmChr2g0106341,…
	GO:0000064	L-ornithine transmembrane transporter activity	molecular_function	0.04514	1	1	RchiOBHmChr2g0138241
	GO:0015822	ornithine transport	biological_process	0.04514	1	1	RchiOBHmChr2g0138241
	GO:1903352	L-ornithine transmembrane transport	biological_process	0.04514	1	1	RchiOBHmChr2g0138241
	GO:0031976	plastid thylakoid	cellular_component	0.046126	1	11	RchiOBHmChr3g0485661,RchiOBHmChr2g0096661,RchiOBHmChr2g0150111,RchiOBHmChr5g0047271,RchiOBHmChr3g0473831,RchiOBHmChr4g0394281,RchiOBHmChr2g0156611,RchiOBHmChr2g0099331,RchiOBHmCPg0502501,RchiOBHmChr2g0156601,RchiOBHmChr2g0155141
	GO:0016114	terpenoid biosynthetic process	biological_process	0.046187	1	7	RchiOBHmChr5g0038101,RchiOBHmChr3g0451921,RchiOBHmChr5g0023471,RchiOBHmChr4g0420531,RchiOBHmChr4g0411571,RchiOBHmChr5g0049151,RchiOBHmChr3g0477381
	GO:0046496	nicotinamide nucleotide metabolic process	biological_process	0.046744	1	9	RchiOBHmChr1g0334861,RchiOBHmChr2g0174331,RchiOBHmChr4g0402711,RchiOBHmChr2g0176771,RchiOBHmChr5g0057621,RchiOBHmChr2g0100081,RchiOBHmChr4g0441121,RchiOBHmChr3g0470251,RchiOBHmChr3g0493391
	GO:0016682	oxidoreductase activity, acting on diphenols and related substances as donors, oxygen as acceptor	molecular_function	0.04678	1	5	RchiOBHmChr4g0397091,RchiOBHmChr2g0158971,RchiOBHmChr5g0061891,RchiOBHmChr2g0101231,RchiOBHmChr4g0397111
	GO:0048856	anatomical structure development	biological_process	0.046816	1	28	RchiOBHmChr1g0317021,RchiOBHmChr2g0143221,RchiOBHmChr3g0456491,RchiOBHmChr2g0089741,RchiOBHmChr2g0155241,RchiOBHmChr3g0456481,RchiOBHmChr2g0167701,RchiOBHmChr3g0478781,RchiOBHmChr3g0458991,RchiOBHmChr5g0042451,RchiOBHmChr3g0459681,RchiOBHmChr4g0406691,RchiOBHmChr2g0140131,RchiOBHmChr4g0416591,RchiOBHmChr2g0102171,RchiOBHmChr2g0108031,RchiOBHmChr1g0349391,RchiOBHmChr5g0048491,RchiOBHmChr3g0463591,…
	GO:0016905	myosin heavy chain kinase activity	molecular_function	0.048275	1	2	RchiOBHmChr4g0432531,RchiOBHmChr3g0481011
	GO:0042440	pigment metabolic process	biological_process	0.048815	1	7	RchiOBHmChr4g0411571,RchiOBHmChr3g0494361,RchiOBHmChr3g0477381,RchiOBHmChr1g0378941,RchiOBHmChr2g0150111,RchiOBHmChr3g0451921,RchiOBHmChr3g0467121
	GO:1900673	olefin metabolic process	biological_process	0.049303	1	5	RchiOBHmChr2g0133081,RchiOBHmChr2g0119681,RchiOBHmChr2g0119731,RchiOBHmChr2g0110471,RchiOBHmChr4g0402711
	GO:0006568	tryptophan metabolic process	biological_process	0.049698	1	7	RchiOBHmChr2g0100081,RchiOBHmChr2g0155821,RchiOBHmChr2g0112721,RchiOBHmChr2g0118061,RchiOBHmChr5g0032991,RchiOBHmChr2g0176211,RchiOBHmChr1g0363491
	GO:0006586	indolalkylamine metabolic process	biological_process	0.049698	1	7	RchiOBHmChr2g0118061,RchiOBHmChr5g0032991,RchiOBHmChr1g0363491,RchiOBHmChr2g0176211,RchiOBHmChr2g0100081,RchiOBHmChr2g0112721,RchiOBHmChr2g0155821
	GO:0009116	nucleoside metabolic process	biological_process	0.049705	1	16	RchiOBHmChr3g0451151,RchiOBHmChr4g0400911,RchiOBHmChr1g0334861,RchiOBHmChr2g0148211,RchiOBHmChr2g0087281,RchiOBHmChr1g0383931,RchiOBHmChr2g0093131,RchiOBHmChr3g0470251,RchiOBHmChr4g0427101,RchiOBHmChr1g0361351,RchiOBHmChr2g0176771,RchiOBHmChr4g0402711,RchiOBHmChr5g0057621,RchiOBHmChr3g0470421,RchiOBHmChr4g0397731,RchiOBHmChr2g0100081
	GO:0032879	regulation of localization	biological_process	0.050106	1	5	RchiOBHmChr5g0023931,RchiOBHmChr5g0056311,RchiOBHmChr5g0024041,RchiOBHmChr5g0008401,RchiOBHmChr3g0456481
	GO:0005887	integral component of plasma membrane	cellular_component	0.050196	1	9	RchiOBHmChr1g0363361,RchiOBHmChr4g0400911,RchiOBHmChr2g0148211,RchiOBHmChr4g0387511,RchiOBHmChr5g0082951,RchiOBHmChr1g0360511,RchiOBHmChr1g0359311,RchiOBHmChr2g0166581,RchiOBHmChr4g0396081
	GO:0000322	storage vacuole	cellular_component	0.050625	1	1	RchiOBHmChr2g0139491
	GO:0000326	protein storage vacuole	cellular_component	0.050625	1	1	RchiOBHmChr2g0139491
	GO:0005275	amine transmembrane transporter activity	molecular_function	0.050625	1	1	RchiOBHmChr2g0139491
	GO:0015837	amine transport	biological_process	0.050625	1	1	RchiOBHmChr2g0139491
	GO:0006813	potassium ion transport	biological_process	0.050953	1	5	RchiOBHmChr5g0070351,RchiOBHmChr2g0166581,RchiOBHmChr1g0359311,RchiOBHmChr1g0353741,RchiOBHmChr5g0020451
	GO:0003846	2-acylglycerol O-acyltransferase activity	molecular_function	0.051133	1	1	RchiOBHmChr2g0096691
	GO:0016783	sulfurtransferase activity	molecular_function	0.052013	1	2	RchiOBHmChr4g0408131,RchiOBHmChr4g0447301
	GO:0006885	regulation of pH	biological_process	0.052269	1	4	RchiOBHmChr3g0454041,RchiOBHmChr4g0400911,RchiOBHmChr1g0353741,RchiOBHmChr2g0148211
	GO:0009414	response to water deprivation	biological_process	0.052822	1	4	RchiOBHmChr4g0437121,RchiOBHmChr3g0494971,RchiOBHmChr3g0467051,RchiOBHmChr1g0357771
	GO:0031054	pre-miRNA processing	biological_process	0.05303	1	1	RchiOBHmChr2g0107461
	GO:0016635	oxidoreductase activity, acting on the CH-CH group of donors, quinone or related compound as acceptor	molecular_function	0.053415	1	3	RchiOBHmChr2g0141171,RchiOBHmChr3g0451921,RchiOBHmChr5g0012531
	GO:0044767	single-organism developmental process	biological_process	0.053761	1	33	RchiOBHmChr1g0317021,RchiOBHmChr2g0167701,RchiOBHmChr3g0478781,RchiOBHmChr5g0042451,RchiOBHmChr2g0150111,RchiOBHmChr4g0406691,RchiOBHmChr2g0102171,RchiOBHmChr1g0349391,RchiOBHmChr3g0463591,RchiOBHmChr5g0048491,RchiOBHmChr1g0368711,RchiOBHmChr4g0437121,RchiOBHmChr4g0430081,RchiOBHmChr3g0460261,RchiOBHmChr2g0143221,RchiOBHmChr3g0456491,RchiOBHmChr2g0089741,RchiOBHmChr2g0155241,RchiOBHmChr3g0456481,…
	GO:0016705	oxidoreductase activity, acting on paired donors, with incorporation or reduction of molecular oxygen	molecular_function	0.053945	1	19	RchiOBHmChr2g0100151,RchiOBHmChr2g0095261,RchiOBHmChr4g0432681,RchiOBHmChr4g0420621,RchiOBHmChr1g0372871,RchiOBHmChr4g0420631,RchiOBHmChr3g0451921,RchiOBHmChr2g0165151,RchiOBHmChr2g0090431,RchiOBHmChr4g0411571,RchiOBHmChr3g0472721,RchiOBHmChr1g0351081,RchiOBHmChr3g0462961,RchiOBHmChr1g0343721,RchiOBHmChr2g0119391,RchiOBHmChr2g0099981,RchiOBHmChr2g0099421,RchiOBHmChr1g0345051,RchiOBHmChr3g0494361
	GO:0010222	stem vascular tissue pattern formation	biological_process	0.054055	1	1	RchiOBHmChr3g0456491
	GO:0008519	ammonium transmembrane transporter activity	molecular_function	0.054357	1	2	RchiOBHmChr2g0139491,RchiOBHmChr4g0396081
	GO:0005667	transcription factor complex	cellular_component	0.054381	1	14	RchiOBHmChr2g0164951,RchiOBHmChr2g0168851,RchiOBHmChr2g0112401,RchiOBHmChr2g0108031,RchiOBHmChr1g0360751,RchiOBHmChr2g0100071,RchiOBHmChr4g0444961,RchiOBHmChr2g0102171,RchiOBHmChr1g0382431,RchiOBHmChr2g0107741,RchiOBHmChr5g0048491,RchiOBHmChr1g0358601,RchiOBHmChr5g0008871,RchiOBHmChr2g0100571
	GO:0035066	positive regulation of histone acetylation	biological_process	0.054412	1	1	RchiOBHmChr4g0444961
	GO:1901985	positive regulation of protein acetylation	biological_process	0.054412	1	1	RchiOBHmChr4g0444961
	GO:2000758	positive regulation of peptidyl-lysine acetylation	biological_process	0.054412	1	1	RchiOBHmChr4g0444961
	GO:0046608	carotenoid isomerase activity	molecular_function	0.054427	1	1	RchiOBHmChr3g0477381
	GO:0080165	callose deposition in phloem sieve plate	biological_process	0.054466	1	1	RchiOBHmChr3g0488651
	GO:0008266	poly(U) RNA binding	molecular_function	0.054478	1	1	RchiOBHmChr2g0099331
	GO:0004765	shikimate kinase activity	molecular_function	0.054495	1	1	RchiOBHmChr2g0176211
	GO:0048827	phyllome development	biological_process	0.054523	1	7	RchiOBHmChr2g0160471,RchiOBHmChr2g0108031,RchiOBHmChr5g0042451,RchiOBHmChr3g0456491,RchiOBHmChr4g0430081,RchiOBHmChr2g0100151,RchiOBHmChr2g0140131
	GO:0046874	quinolinate metabolic process	biological_process	0.054583	1	1	RchiOBHmChr4g0441121
	GO:0005358	high-affinity hydrogen:glucose symporter activity	molecular_function	0.054616	1	1	RchiOBHmChr4g0416721
	GO:0004563	beta-N-acetylhexosaminidase activity	molecular_function	0.054656	1	1	RchiOBHmChr1g0365681
	GO:0015929	hexosaminidase activity	molecular_function	0.054656	1	1	RchiOBHmChr1g0365681
	GO:0015245	fatty acid transporter activity	molecular_function	0.05467	1	1	RchiOBHmChr3g0456491
	GO:0015908	fatty acid transport	biological_process	0.05467	1	1	RchiOBHmChr3g0456491
	GO:2000068	regulation of defense response to insect	biological_process	0.054709	1	1	RchiOBHmChr4g0416591
	GO:0050898	nitrile metabolic process	biological_process	0.054984	1	1	RchiOBHmChr4g0403711
	GO:0018130	heterocycle biosynthetic process	biological_process	0.05508	1	54	RchiOBHmChr2g0110471,RchiOBHmChr2g0107741,RchiOBHmChr3g0467121,RchiOBHmChr2g0108031,RchiOBHmChr2g0168851,RchiOBHmChr2g0112401,RchiOBHmChr1g0360751,RchiOBHmChr1g0382431,RchiOBHmChr2g0091241,RchiOBHmChr5g0036871,RchiOBHmChr5g0008871,RchiOBHmChr2g0118061,RchiOBHmChr4g0439621,RchiOBHmChr2g0100571,RchiOBHmChr4g0389621,RchiOBHmChr2g0148211,RchiOBHmChr2g0159731,RchiOBHmChr2g0157971,RchiOBHmChr4g0442701,…
	GO:0007231	osmosensory signaling pathway	biological_process	0.055215	1	1	RchiOBHmChr4g0428361
	GO:0044707	single-multicellular organism process	biological_process	0.055454	1	30	RchiOBHmChr2g0102171,RchiOBHmChr1g0349391,RchiOBHmChr2g0108031,RchiOBHmChr2g0165151,RchiOBHmChr5g0048491,RchiOBHmChr3g0463591,RchiOBHmChr2g0160471,RchiOBHmChr2g0159731,RchiOBHmChr4g0437121,RchiOBHmChr1g0368711,RchiOBHmChr1g0317111,RchiOBHmChr5g0058801,RchiOBHmChr2g0088171,RchiOBHmChr3g0460261,RchiOBHmChr5g0008871,RchiOBHmChr2g0100151,RchiOBHmChr4g0430081,RchiOBHmChr2g0143221,RchiOBHmChr3g0456491,…
	GO:0042586	peptide deformylase activity	molecular_function	0.055861	1	1	RchiOBHmChr2g0172351
	GO:0043686	co-translational protein modification	biological_process	0.055861	1	1	RchiOBHmChr2g0172351
	GO:0080051	cutin transport	biological_process	0.056119	1	1	RchiOBHmChr3g0456491
	GO:0050221	prostaglandin-E2 9-reductase activity	molecular_function	0.056136	1	1	RchiOBHmChr4g0405731
	GO:0019362	pyridine nucleotide metabolic process	biological_process	0.056391	1	9	RchiOBHmChr4g0402711,RchiOBHmChr2g0176771,RchiOBHmChr5g0057621,RchiOBHmChr1g0334861,RchiOBHmChr2g0174331,RchiOBHmChr4g0441121,RchiOBHmChr3g0470251,RchiOBHmChr3g0493391,RchiOBHmChr2g0100081
	GO:0008705	methionine synthase activity	molecular_function	0.056409	1	1	RchiOBHmChr3g0496511
	GO:0042084	5-methyltetrahydrofolate-dependent methyltransferase activity	molecular_function	0.056409	1	1	RchiOBHmChr3g0496511
	GO:0050667	homocysteine metabolic process	biological_process	0.056409	1	1	RchiOBHmChr3g0496511
	GO:0004324	ferredoxin-NADP+ reductase activity	molecular_function	0.05642	1	1	RchiOBHmChr2g0099331
	GO:0033910	glucan 1,4-alpha-maltotetraohydrolase activity	molecular_function	0.056514	1	1	RchiOBHmChr2g0165911
	GO:1902578	single-organism localization	biological_process	0.056525	1	60	RchiOBHmChr2g0153111,RchiOBHmChr5g0008401,RchiOBHmChr5g0024041,RchiOBHmChr2g0089741,RchiOBHmChr2g0138241,RchiOBHmChr2g0119241,RchiOBHmChr3g0456481,RchiOBHmChr2g0088191,RchiOBHmChr3g0456491,RchiOBHmChr4g0400101,RchiOBHmChr5g0082951,RchiOBHmChr4g0396081,RchiOBHmChr4g0442571,RchiOBHmChr4g0444391,RchiOBHmChr4g0442611,RchiOBHmChr1g0383071,RchiOBHmChr1g0365031,RchiOBHmChr4g0416721,RchiOBHmChr1g0381971,…
	GO:0008486	diphosphoinositol-polyphosphate diphosphatase activity	molecular_function	0.056616	1	1	RchiOBHmChr4g0443161
	GO:0052840	inositol diphosphate tetrakisphosphate diphosphatase activity	molecular_function	0.056616	1	1	RchiOBHmChr4g0443161
	GO:0052843	inositol-1-diphosphate-2,3,4,5,6-pentakisphosphate diphosphatase activity	molecular_function	0.056616	1	1	RchiOBHmChr4g0443161
	GO:0052844	inositol-3-diphosphate-1,2,4,5,6-pentakisphosphate diphosphatase activity	molecular_function	0.056616	1	1	RchiOBHmChr4g0443161
	GO:0052845	inositol-5-diphosphate-1,2,3,4,6-pentakisphosphate diphosphatase activity	molecular_function	0.056616	1	1	RchiOBHmChr4g0443161
	GO:0052846	inositol-1,5-bisdiphosphate-2,3,4,6-tetrakisphosphate 1-diphosphatase activity	molecular_function	0.056616	1	1	RchiOBHmChr4g0443161
	GO:0052847	inositol-1,5-bisdiphosphate-2,3,4,6-tetrakisphosphate 5-diphosphatase activity	molecular_function	0.056616	1	1	RchiOBHmChr4g0443161
	GO:0052848	inositol-3,5-bisdiphosphate-2,3,4,6-tetrakisphosphate 5-diphosphatase activity	molecular_function	0.056616	1	1	RchiOBHmChr4g0443161
	GO:0010143	cutin biosynthetic process	biological_process	0.056627	1	2	RchiOBHmChr3g0463591,RchiOBHmChr1g0377941
	GO:0042144	vacuole fusion, non-autophagic	biological_process	0.056863	1	1	RchiOBHmChr5g0056311
	GO:0006654	phosphatidic acid biosynthetic process	biological_process	0.056909	1	1	RchiOBHmChr3g0456481
	GO:0046473	phosphatidic acid metabolic process	biological_process	0.056909	1	1	RchiOBHmChr3g0456481
	GO:0050764	regulation of phagocytosis	biological_process	0.056909	1	1	RchiOBHmChr3g0456481
	GO:0032947	protein complex scaffold	molecular_function	0.057073	1	1	RchiOBHmChr5g0051871
	GO:0035197	siRNA binding	molecular_function	0.057199	1	1	RchiOBHmChr2g0157971
	GO:0003985	acetyl-CoA C-acetyltransferase activity	molecular_function	0.057235	1	1	RchiOBHmChr2g0155821
	GO:0016453	C-acetyltransferase activity	molecular_function	0.057235	1	1	RchiOBHmChr2g0155821
	GO:0003838	sterol 24-C-methyltransferase activity	molecular_function	0.057361	1	1	RchiOBHmChr1g0317111
	GO:0008869	galactonate dehydratase activity	molecular_function	0.057481	1	1	RchiOBHmChr2g0108771
	GO:0097503	sialylation	biological_process	0.057681	1	1	RchiOBHmChr5g0044221
	GO:0051188	cofactor biosynthetic process	biological_process	0.057899	1	11	RchiOBHmChr3g0485661,RchiOBHmChr2g0176771,RchiOBHmChr4g0447301,RchiOBHmChr2g0150111,RchiOBHmChr3g0470421,RchiOBHmChr3g0497041,RchiOBHmChr3g0467121,RchiOBHmChr4g0441121,RchiOBHmChr4g0427101,RchiOBHmChr4g0397731,RchiOBHmChr3g0494361
	GO:2001293	malonyl-CoA metabolic process	biological_process	0.058127	1	1	RchiOBHmChr4g0397731
	GO:2001295	malonyl-CoA biosynthetic process	biological_process	0.058127	1	1	RchiOBHmChr4g0397731
	GO:0015696	ammonium transport	biological_process	0.058354	1	2	RchiOBHmChr2g0139491,RchiOBHmChr4g0396081
	GO:0009416	response to light stimulus	biological_process	0.05919	1	8	RchiOBHmChr5g0073591,RchiOBHmChr2g0156611,RchiOBHmChr5g0070221,RchiOBHmChr4g0437121,RchiOBHmChr2g0155241,RchiOBHmChr4g0440111,RchiOBHmChr2g0155141,RchiOBHmChr2g0156601
	GO:0016979	lipoate-protein ligase activity	molecular_function	0.059431	1	1	RchiOBHmChr4g0447301
	GO:0016992	lipoate synthase activity	molecular_function	0.059431	1	1	RchiOBHmChr4g0447301
	GO:0018298	protein-chromophore linkage	biological_process	0.059697	1	3	RchiOBHmChr2g0155141,RchiOBHmChr2g0156601,RchiOBHmChr2g0156611
	GO:0048825	cotyledon development	biological_process	0.059755	1	2	RchiOBHmChr3g0456491,RchiOBHmChr2g0160471
	GO:0003871	5-methyltetrahydropteroyltriglutamate-homocysteine S-methyltransferase activity	molecular_function	0.060954	1	1	RchiOBHmChr3g0496511
	GO:0042085	5-methyltetrahydropteroyltri-L-glutamate-dependent methyltransferase activity	molecular_function	0.060954	1	1	RchiOBHmChr3g0496511
	GO:0070887	cellular response to chemical stimulus	biological_process	0.061365	1	16	RchiOBHmChr4g0442611,RchiOBHmChr4g0389621,RchiOBHmChr4g0430081,RchiOBHmChr2g0140681,RchiOBHmChr2g0157971,RchiOBHmChr4g0395511,RchiOBHmChr2g0107461,RchiOBHmChr2g0137301,RchiOBHmChr2g0149111,RchiOBHmChr2g0104961,RchiOBHmChr3g0458991,RchiOBHmChr5g0020681,RchiOBHmChr2g0100081,RchiOBHmChr4g0442571,RchiOBHmChr2g0165861,RchiOBHmChr4g0445271
	GO:0008373	sialyltransferase activity	molecular_function	0.062163	1	1	RchiOBHmChr5g0044221
	GO:1901657	glycosyl compound metabolic process	biological_process	0.062328	1	17	RchiOBHmChr2g0093131,RchiOBHmChr3g0470251,RchiOBHmChr1g0361351,RchiOBHmChr4g0427101,RchiOBHmChr2g0148211,RchiOBHmChr2g0087281,RchiOBHmChr1g0334861,RchiOBHmChr1g0383931,RchiOBHmChr3g0451151,RchiOBHmChr4g0400911,RchiOBHmChr2g0100081,RchiOBHmChr4g0397731,RchiOBHmChr2g0115271,RchiOBHmChr3g0470421,RchiOBHmChr2g0176771,RchiOBHmChr4g0402711,RchiOBHmChr5g0057621
	GO:0032844	regulation of homeostatic process	biological_process	0.062568	1	2	RchiOBHmChr5g0023931,RchiOBHmChr5g0024041
	GO:0004674	protein serine/threonine kinase activity	molecular_function	0.062706	1	26	RchiOBHmChr4g0406691,RchiOBHmChr2g0176611,RchiOBHmChr4g0432531,RchiOBHmChr4g0431961,RchiOBHmChr5g0073781,RchiOBHmChr5g0029631,RchiOBHmChr1g0378221,RchiOBHmChr3g0476801,RchiOBHmChr5g0072661,RchiOBHmChr5g0048101,RchiOBHmChr2g0120061,RchiOBHmChr5g0004871,RchiOBHmChr4g0416321,RchiOBHmChr3g0481011,RchiOBHmChr4g0436771,RchiOBHmChr2g0104961,RchiOBHmChr3g0459271,RchiOBHmChr5g0048491,RchiOBHmChr4g0418931,…
	GO:0019829	cation-transporting ATPase activity	molecular_function	0.062786	1	5	RchiOBHmChr3g0451151,RchiOBHmChr4g0400101,RchiOBHmChr4g0400911,RchiOBHmChr2g0148211,RchiOBHmChr1g0360511
	GO:0036442	hydrogen-exporting ATPase activity	molecular_function	0.063328	1	3	RchiOBHmChr4g0400911,RchiOBHmChr3g0451151,RchiOBHmChr2g0148211
	GO:0009415	response to water	biological_process	0.063882	1	4	RchiOBHmChr4g0437121,RchiOBHmChr3g0467051,RchiOBHmChr1g0357771,RchiOBHmChr3g0494971
	GO:0016628	oxidoreductase activity, acting on the CH-CH group of donors, NAD or NADP as acceptor	molecular_function	0.064244	1	9	RchiOBHmChr3g0459271,RchiOBHmChr3g0467121,RchiOBHmChr2g0106651,RchiOBHmChr2g0106431,RchiOBHmChr4g0416721,RchiOBHmChr4g0431711,RchiOBHmChr2g0112101,RchiOBHmChr5g0001851,RchiOBHmChr3g0456481
	GO:0009897	external side of plasma membrane	cellular_component	0.064772	1	1	RchiOBHmChr3g0456491
	GO:0046906	tetrapyrrole binding	molecular_function	0.06497	1	18	RchiOBHmChr1g0345051,RchiOBHmChr2g0156601,RchiOBHmChr5g0034661,RchiOBHmChr2g0119391,RchiOBHmChr2g0099981,RchiOBHmChr5g0061461,RchiOBHmChr1g0351081,RchiOBHmChr2g0088361,RchiOBHmChr2g0155141,RchiOBHmChr3g0472721,RchiOBHmChr1g0372871,RchiOBHmChr4g0420631,RchiOBHmChr2g0165151,RchiOBHmChr2g0156611,RchiOBHmChr4g0420621,RchiOBHmChr2g0100151,RchiOBHmChr4g0432681,RchiOBHmChr2g0095261
	GO:0015079	potassium ion transmembrane transporter activity	molecular_function	0.06583	1	4	RchiOBHmChr5g0020451,RchiOBHmChr1g0359311,RchiOBHmChr5g0070351,RchiOBHmChr2g0166581
	GO:0046914	transition metal ion binding	molecular_function	0.066295	1	52	RchiOBHmChr3g0462961,RchiOBHmChr3g0458991,RchiOBHmChr2g0173441,RchiOBHmChr1g0343371,RchiOBHmChr1g0351081,RchiOBHmChr1g0345051,RchiOBHmChr4g0444961,RchiOBHmChr2g0158971,RchiOBHmChr3g0482171,RchiOBHmChr4g0428471,RchiOBHmChr4g0420621,RchiOBHmChr1g0343261,RchiOBHmChr1g0383071,RchiOBHmChr3g0496511,RchiOBHmChr2g0100151,RchiOBHmChr2g0101231,RchiOBHmChr4g0432681,RchiOBHmChr3g0494971,RchiOBHmChr2g0172351,…
	GO:0042435	indole-containing compound biosynthetic process	biological_process	0.066311	1	6	RchiOBHmChr5g0049151,RchiOBHmChr2g0112721,RchiOBHmChr1g0363491,RchiOBHmChr2g0176211,RchiOBHmChr1g0372871,RchiOBHmChr2g0118061
	GO:0000323	lytic vacuole	cellular_component	0.066764	1	3	RchiOBHmChr2g0106431,RchiOBHmChr1g0347441,RchiOBHmChr5g0010931
	GO:0048645	organ formation	biological_process	0.066935	1	3	RchiOBHmChr1g0349391,RchiOBHmChr4g0416591,RchiOBHmChr4g0406691
	GO:0009579	thylakoid	cellular_component	0.067678	1	14	RchiOBHmChr2g0155141,RchiOBHmChr2g0156601,RchiOBHmChr3g0467051,RchiOBHmCPg0502501,RchiOBHmChr2g0099331,RchiOBHmChr5g0019221,RchiOBHmChr4g0394281,RchiOBHmChr2g0156611,RchiOBHmChr3g0485661,RchiOBHmChr2g0096661,RchiOBHmChr3g0473831,RchiOBHmChr3g0455701,RchiOBHmChr2g0150111,RchiOBHmChr5g0047271
	GO:0000976	transcription regulatory region sequence-specific DNA binding	molecular_function	0.068084	1	3	RchiOBHmChr5g0036871,RchiOBHmChr2g0139261,RchiOBHmChr2g0091241
	GO:0098797	plasma membrane protein complex	cellular_component	0.069196	1	4	RchiOBHmChr5g0028271,RchiOBHmChr2g0151731,RchiOBHmChr1g0359311,RchiOBHmChr2g0166581
	GO:0032502	developmental process	biological_process	0.06935	1	33	RchiOBHmChr3g0456491,RchiOBHmChr2g0143221,RchiOBHmChr3g0459681,RchiOBHmChr2g0140131,RchiOBHmChr4g0416591,RchiOBHmChr3g0458991,RchiOBHmChr2g0155241,RchiOBHmChr3g0456481,RchiOBHmChr2g0089741,RchiOBHmChr2g0165151,RchiOBHmChr2g0108031,RchiOBHmChr5g0008871,RchiOBHmChr2g0100151,RchiOBHmChr1g0377941,RchiOBHmChr2g0088171,RchiOBHmChr5g0058801,RchiOBHmChr1g0317111,RchiOBHmChr2g0159731,RchiOBHmChr2g0160471,…
	GO:0016168	chlorophyll binding	molecular_function	0.06936	1	3	RchiOBHmChr2g0156601,RchiOBHmChr2g0155141,RchiOBHmChr2g0156611
	GO:0031058	positive regulation of histone modification	biological_process	0.069555	1	1	RchiOBHmChr4g0444961
	GO:1903310	positive regulation of chromatin modification	biological_process	0.069555	1	1	RchiOBHmChr4g0444961
	GO:0042391	regulation of membrane potential	biological_process	0.070141	1	2	RchiOBHmChr1g0359311,RchiOBHmChr2g0166581
	GO:0016051	carbohydrate biosynthetic process	biological_process	0.070464	1	13	RchiOBHmChr2g0155241,RchiOBHmChr1g0334861,RchiOBHmChr5g0057621,RchiOBHmChr2g0151731,RchiOBHmChr2g0176771,RchiOBHmChr4g0402711,RchiOBHmChr5g0028271,RchiOBHmChr2g0102811,RchiOBHmChr2g0100081,RchiOBHmChr3g0467121,RchiOBHmChr3g0470251,RchiOBHmChr2g0115271,RchiOBHmChr5g0029381
	GO:0072503	cellular divalent inorganic cation homeostasis	biological_process	0.070629	1	2	RchiOBHmChr5g0023931,RchiOBHmChr5g0024041
	GO:0044712	single-organism catabolic process	biological_process	0.070806	1	25	RchiOBHmChr5g0034661,RchiOBHmChr2g0100081,RchiOBHmChr2g0155821,RchiOBHmChr4g0441121,RchiOBHmChr3g0456481,RchiOBHmChr5g0057621,RchiOBHmChr3g0475471,RchiOBHmChr2g0163921,RchiOBHmChr1g0357121,RchiOBHmChr2g0176771,RchiOBHmChr4g0402711,RchiOBHmChr2g0088361,RchiOBHmChr1g0339611,RchiOBHmChr2g0115091,RchiOBHmChr5g0032991,RchiOBHmChr3g0470251,RchiOBHmChr5g0027341,RchiOBHmChr2g0093131,RchiOBHmChr5g0018711,…
	GO:0006040	amino sugar metabolic process	biological_process	0.07156	1	4	RchiOBHmChr4g0424411,RchiOBHmChr3g0495881,RchiOBHmChr1g0365681,RchiOBHmChr2g0097671
	GO:0009081	branched-chain amino acid metabolic process	biological_process	0.071581	1	5	RchiOBHmChr2g0155821,RchiOBHmChr2g0100081,RchiOBHmChr2g0109141,RchiOBHmChr1g0357121,RchiOBHmChr5g0032991
	GO:0015629	actin cytoskeleton	cellular_component	0.071935	1	4	RchiOBHmChr1g0354101,RchiOBHmChr4g0446931,RchiOBHmChr3g0481011,RchiOBHmChr4g0432531
	GO:0055067	monovalent inorganic cation homeostasis	biological_process	0.072158	1	4	RchiOBHmChr3g0454041,RchiOBHmChr4g0400911,RchiOBHmChr2g0148211,RchiOBHmChr1g0353741
	GO:0005290	L-histidine transmembrane transporter activity	molecular_function	0.072692	1	1	RchiOBHmChr2g0138241
	GO:0015817	histidine transport	biological_process	0.072692	1	1	RchiOBHmChr2g0138241
	GO:0089709	L-histidine transmembrane transport	biological_process	0.072692	1	1	RchiOBHmChr2g0138241
	GO:1902024	L-histidine transport	biological_process	0.072692	1	1	RchiOBHmChr2g0138241
	GO:0031072	heat shock protein binding	molecular_function	0.074193	1	3	RchiOBHmChr1g0373321,RchiOBHmChr3g0474581,RchiOBHmChr3g0464051
	GO:0016722	oxidoreductase activity, oxidizing metal ions	molecular_function	0.074366	1	4	RchiOBHmChr5g0061891,RchiOBHmChr2g0158971,RchiOBHmChr5g0049951,RchiOBHmChr2g0101231
	GO:0031226	intrinsic component of plasma membrane	cellular_component	0.074625	1	11	RchiOBHmChr4g0387511,RchiOBHmChr2g0148211,RchiOBHmChr4g0438481,RchiOBHmChr4g0400911,RchiOBHmChr1g0363361,RchiOBHmChr1g0360511,RchiOBHmChr4g0396081,RchiOBHmChr2g0166581,RchiOBHmChr1g0359311,RchiOBHmChr5g0082951,RchiOBHmChr2g0155911
	GO:0008430	selenium binding	molecular_function	0.074715	1	1	RchiOBHmChr4g0413261
	GO:0016703	oxidoreductase activity, acting on single donors with incorporation of molecular oxygen, incorporation of one atom of oxygen (internal monooxygenases or internal mixed function oxidases)	molecular_function	0.075015	1	2	RchiOBHmChr4g0402711,RchiOBHmChr5g0057621
	GO:0031930	mitochondria-nucleus signaling pathway	biological_process	0.075084	1	1	RchiOBHmChr3g0487361
	GO:0045117	azole transport	biological_process	0.075454	1	1	RchiOBHmChr2g0138241
	GO:0045118	azole transporter activity	molecular_function	0.075454	1	1	RchiOBHmChr2g0138241
	GO:1901474	azole transmembrane transporter activity	molecular_function	0.075454	1	1	RchiOBHmChr2g0138241
	GO:0044212	transcription regulatory region DNA binding	molecular_function	0.07574	1	4	RchiOBHmChr2g0091241,RchiOBHmChr2g0139261,RchiOBHmChr5g0036871,RchiOBHmChr5g0058801
	GO:0009535	chloroplast thylakoid membrane	cellular_component	0.075888	1	9	RchiOBHmChr4g0394281,RchiOBHmChr2g0156611,RchiOBHmChr2g0096661,RchiOBHmChr3g0473831,RchiOBHmChr5g0047271,RchiOBHmChr2g0156601,RchiOBHmChr2g0155141,RchiOBHmCPg0502501,RchiOBHmChr2g0099331
	GO:0016835	carbon-oxygen lyase activity	molecular_function	0.076298	1	9	RchiOBHmChr2g0108771,RchiOBHmChr3g0487941,RchiOBHmChr2g0118061,RchiOBHmChr4g0432291,RchiOBHmChr3g0484891,RchiOBHmChr4g0396921,RchiOBHmChr5g0038101,RchiOBHmChr5g0023471,RchiOBHmChr1g0363491
	GO:0009308	amine metabolic process	biological_process	0.076553	1	9	RchiOBHmChr2g0112721,RchiOBHmChr1g0319331,RchiOBHmChr4g0432831,RchiOBHmChr2g0118061,RchiOBHmChr2g0176211,RchiOBHmChr2g0155821,RchiOBHmChr2g0100081,RchiOBHmChr1g0363491,RchiOBHmChr5g0032991
	GO:0016679	oxidoreductase activity, acting on diphenols and related substances as donors	molecular_function	0.076678	1	5	RchiOBHmChr2g0101231,RchiOBHmChr4g0397111,RchiOBHmChr2g0158971,RchiOBHmChr5g0061891,RchiOBHmChr4g0397091
	GO:0030570	pectate lyase activity	molecular_function	0.07686	1	2	RchiOBHmChr4g0432291,RchiOBHmChr4g0396921
	GO:0009765	photosynthesis, light harvesting	biological_process	0.077251	1	3	RchiOBHmChr2g0156601,RchiOBHmChr2g0155141,RchiOBHmChr2g0156611
	GO:0018131	oxazole or thiazole biosynthetic process	biological_process	0.07761	1	1	RchiOBHmChr5g0060861
	GO:0046484	oxazole or thiazole metabolic process	biological_process	0.07761	1	1	RchiOBHmChr5g0060861
	GO:0052837	thiazole biosynthetic process	biological_process	0.07761	1	1	RchiOBHmChr5g0060861
	GO:0052838	thiazole metabolic process	biological_process	0.07761	1	1	RchiOBHmChr5g0060861
	GO:0055035	plastid thylakoid membrane	cellular_component	0.07777	1	9	RchiOBHmCPg0502501,RchiOBHmChr2g0099331,RchiOBHmChr2g0155141,RchiOBHmChr2g0156601,RchiOBHmChr3g0473831,RchiOBHmChr5g0047271,RchiOBHmChr2g0096661,RchiOBHmChr2g0156611,RchiOBHmChr4g0394281
	GO:0016477	cell migration	biological_process	0.078642	1	1	RchiOBHmChr3g0456481
	GO:0030334	regulation of cell migration	biological_process	0.078642	1	1	RchiOBHmChr3g0456481
	GO:0042451	purine nucleoside biosynthetic process	biological_process	0.078786	1	5	RchiOBHmChr4g0397731,RchiOBHmChr4g0427101,RchiOBHmChr4g0400911,RchiOBHmChr2g0148211,RchiOBHmChr3g0470421
	GO:0046129	purine ribonucleoside biosynthetic process	biological_process	0.078786	1	5	RchiOBHmChr2g0148211,RchiOBHmChr3g0470421,RchiOBHmChr4g0397731,RchiOBHmChr4g0400911,RchiOBHmChr4g0427101
	GO:0004320	oleoyl-[acyl-carrier-protein] hydrolase activity	molecular_function	0.078946	1	1	RchiOBHmChr2g0089811
	GO:0016295	myristoyl-[acyl-carrier-protein] hydrolase activity	molecular_function	0.078946	1	1	RchiOBHmChr2g0089811
	GO:0016296	palmitoyl-[acyl-carrier-protein] hydrolase activity	molecular_function	0.078946	1	1	RchiOBHmChr2g0089811
	GO:0016297	acyl-[acyl-carrier-protein] hydrolase activity	molecular_function	0.078946	1	1	RchiOBHmChr2g0089811
	GO:0005356	hydrogen:glucose symporter activity	molecular_function	0.078968	1	1	RchiOBHmChr4g0416721
	GO:0009679	hexose:proton symporter activity	molecular_function	0.078968	1	1	RchiOBHmChr4g0416721
	GO:0006779	porphyrin-containing compound biosynthetic process	biological_process	0.079133	1	4	RchiOBHmChr3g0467121,RchiOBHmChr3g0485661,RchiOBHmChr2g0150111,RchiOBHmChr3g0494361
	GO:0006022	aminoglycan metabolic process	biological_process	0.079322	1	5	RchiOBHmChr1g0336981,RchiOBHmChr2g0097671,RchiOBHmChr5g0044221,RchiOBHmChr1g0365681,RchiOBHmChr4g0424411
	GO:0000975	regulatory region DNA binding	molecular_function	0.079387	1	4	RchiOBHmChr2g0091241,RchiOBHmChr5g0036871,RchiOBHmChr2g0139261,RchiOBHmChr5g0058801
	GO:0001067	regulatory region nucleic acid binding	molecular_function	0.079387	1	4	RchiOBHmChr5g0036871,RchiOBHmChr2g0139261,RchiOBHmChr5g0058801,RchiOBHmChr2g0091241
	GO:0004075	biotin carboxylase activity	molecular_function	0.079491	1	1	RchiOBHmChr4g0397731
	GO:0009343	biotin carboxylase complex	cellular_component	0.079491	1	1	RchiOBHmChr4g0397731
	GO:0010540	basipetal auxin transport	biological_process	0.079552	1	1	RchiOBHmChr5g0042451
	GO:0015662	ATPase activity, coupled to transmembrane movement of ions, phosphorylative mechanism	molecular_function	0.079718	1	3	RchiOBHmChr1g0360511,RchiOBHmChr2g0148211,RchiOBHmChr4g0400911
	GO:0045430	chalcone isomerase activity	molecular_function	0.080182	1	1	RchiOBHmChr1g0365111
	GO:0019748	secondary metabolic process	biological_process	0.080379	1	13	RchiOBHmChr2g0133081,RchiOBHmChr5g0061891,RchiOBHmChr4g0402711,RchiOBHmChr2g0101231,RchiOBHmChr1g0365031,RchiOBHmChr3g0478781,RchiOBHmChr2g0119731,RchiOBHmChr2g0119681,RchiOBHmChr1g0339611,RchiOBHmChr5g0043321,RchiOBHmChr2g0099981,RchiOBHmChr2g0110471,RchiOBHmChr5g0027341
	GO:0009662	etioplast organization	biological_process	0.080581	1	1	RchiOBHmChr3g0477381
	GO:0006073	cellular glucan metabolic process	biological_process	0.080694	1	15	RchiOBHmChr2g0151731,RchiOBHmChr4g0409791,RchiOBHmChr5g0028271,RchiOBHmChr1g0374511,RchiOBHmChr2g0165911,RchiOBHmChr4g0402891,RchiOBHmChr2g0155241,RchiOBHmChr3g0493391,RchiOBHmChr5g0029381,RchiOBHmChr4g0428351,RchiOBHmChr3g0488651,RchiOBHmChr2g0160611,RchiOBHmChr2g0096461,RchiOBHmChr4g0442121,RchiOBHmChr4g0398631
	GO:0019375	galactolipid biosynthetic process	biological_process	0.08099	1	1	RchiOBHmChr3g0456481
	GO:0006021	inositol biosynthetic process	biological_process	0.08127	1	1	RchiOBHmChr2g0115271
	GO:0052841	inositol bisdiphosphate tetrakisphosphate diphosphatase activity	molecular_function	0.081483	1	1	RchiOBHmChr4g0443161
	GO:0052842	inositol diphosphate pentakisphosphate diphosphatase activity	molecular_function	0.081483	1	1	RchiOBHmChr4g0443161
	GO:0051270	regulation of cellular component movement	biological_process	0.081556	1	1	RchiOBHmChr3g0456481
	GO:2000145	regulation of cell motility	biological_process	0.081556	1	1	RchiOBHmChr3g0456481
	GO:0000014	single-stranded DNA endodeoxyribonuclease activity	molecular_function	0.081794	1	1	RchiOBHmChr5g0006751
	GO:0010311	lateral root formation	biological_process	0.081929	1	2	RchiOBHmChr4g0406691,RchiOBHmChr4g0416591
	GO:0008187	poly-pyrimidine tract binding	molecular_function	0.082044	1	1	RchiOBHmChr2g0099331
	GO:0005221	intracellular cyclic nucleotide activated cation channel activity	molecular_function	0.082118	1	1	RchiOBHmChr2g0166581
	GO:0017071	intracellular cyclic nucleotide activated cation channel complex	cellular_component	0.082118	1	1	RchiOBHmChr2g0166581
	GO:0043855	cyclic nucleotide-gated ion channel activity	molecular_function	0.082118	1	1	RchiOBHmChr2g0166581
	GO:0016765	transferase activity, transferring alkyl or aryl (other than methyl) groups	molecular_function	0.082228	1	7	RchiOBHmChr5g0027341,RchiOBHmChr4g0427101,RchiOBHmChr1g0364661,RchiOBHmChr3g0473831,RchiOBHmChr1g0339611,RchiOBHmChr3g0470421,RchiOBHmChr2g0112721
	GO:0009646	response to absence of light	biological_process	0.082339	1	1	RchiOBHmChr5g0070221
	GO:0071669	plant-type cell wall organization or biogenesis	biological_process	0.082827	1	6	RchiOBHmChr4g0439541,RchiOBHmChr5g0034661,RchiOBHmChr2g0088361,RchiOBHmChr5g0072761,RchiOBHmChr2g0167701,RchiOBHmChr1g0372131
	GO:0048437	floral organ development	biological_process	0.082999	1	4	RchiOBHmChr2g0100151,RchiOBHmChr2g0140131,RchiOBHmChr1g0349391,RchiOBHmChr2g0159731
	GO:0009423	chorismate biosynthetic process	biological_process	0.083443	1	1	RchiOBHmChr1g0363491
	GO:0010158	abaxial cell fate specification	biological_process	0.08349	1	1	RchiOBHmChr1g0349391
	GO:0010088	phloem development	biological_process	0.083563	1	1	RchiOBHmChr1g0368711
	GO:1901463	regulation of tetrapyrrole biosynthetic process	biological_process	0.08367	1	1	RchiOBHmChr2g0150111
	GO:0046513	ceramide biosynthetic process	biological_process	0.083797	1	1	RchiOBHmChr5g0044221
	GO:0016731	oxidoreductase activity, acting on iron-sulfur proteins as donors, NAD or NADP as acceptor	molecular_function	0.083874	1	1	RchiOBHmChr2g0099331
	GO:0022892	substrate-specific transporter activity	molecular_function	0.083907	1	30	RchiOBHmChr2g0088191,RchiOBHmChr2g0139491,RchiOBHmChr5g0023931,RchiOBHmChr3g0456491,RchiOBHmChr4g0400101,RchiOBHmChr5g0082951,RchiOBHmChr4g0396081,RchiOBHmChr4g0442571,RchiOBHmChr2g0153111,RchiOBHmChr5g0024041,RchiOBHmChr4g0387511,RchiOBHmChr2g0138241,RchiOBHmChr5g0070351,RchiOBHmChr1g0353741,RchiOBHmChr3g0454041,RchiOBHmChr5g0048471,RchiOBHmChr1g0362811,RchiOBHmChr1g0360511,RchiOBHmChr2g0166581,…
	GO:0015605	organophosphate ester transmembrane transporter activity	molecular_function	0.083973	1	3	RchiOBHmChr2g0153111,RchiOBHmChr3g0456491,RchiOBHmChr1g0365031
	GO:0006909	phagocytosis	biological_process	0.083979	1	1	RchiOBHmChr3g0456481
	GO:0016837	carbon-oxygen lyase activity, acting on polysaccharides	molecular_function	0.084025	1	2	RchiOBHmChr4g0396921,RchiOBHmChr4g0432291
	GO:0010101	post-embryonic root morphogenesis	biological_process	0.084079	1	2	RchiOBHmChr4g0406691,RchiOBHmChr4g0416591
	GO:0010102	lateral root morphogenesis	biological_process	0.084079	1	2	RchiOBHmChr4g0416591,RchiOBHmChr4g0406691
	GO:0030100	regulation of endocytosis	biological_process	0.084118	1	1	RchiOBHmChr3g0456481
	GO:0007229	integrin-mediated signaling pathway	biological_process	0.084129	1	1	RchiOBHmChr5g0012421
	GO:0009899	ent-kaurene synthase activity	molecular_function	0.084302	1	1	RchiOBHmChr5g0023471
	GO:0010731	protein glutathionylation	biological_process	0.084314	1	1	RchiOBHmChr1g0364661
	GO:0004729	oxygen-dependent protoporphyrinogen oxidase activity	molecular_function	0.084577	1	1	RchiOBHmChr3g0485661
	GO:0070818	protoporphyrinogen oxidase activity	molecular_function	0.084577	1	1	RchiOBHmChr3g0485661
	GO:0046949	fatty-acyl-CoA biosynthetic process	biological_process	0.084827	1	1	RchiOBHmChr4g0397731
	GO:0044264	cellular polysaccharide metabolic process	biological_process	0.084849	1	16	RchiOBHmChr4g0442121,RchiOBHmChr2g0160611,RchiOBHmChr2g0096461,RchiOBHmChr4g0428351,RchiOBHmChr5g0029381,RchiOBHmChr1g0374511,RchiOBHmChr4g0409791,RchiOBHmChr2g0151731,RchiOBHmChr3g0460261,RchiOBHmChr4g0398631,RchiOBHmChr3g0488651,RchiOBHmChr3g0493391,RchiOBHmChr2g0155241,RchiOBHmChr2g0165911,RchiOBHmChr4g0402891,RchiOBHmChr5g0028271
	GO:0019374	galactolipid metabolic process	biological_process	0.08573	1	1	RchiOBHmChr3g0456481
	GO:0080117	secondary growth	biological_process	0.085873	1	1	RchiOBHmChr1g0372661
	GO:0080190	lateral growth	biological_process	0.085873	1	1	RchiOBHmChr1g0372661
	GO:0006083	acetate metabolic process	biological_process	0.086268	1	1	RchiOBHmChr2g0176771
	GO:0015977	carbon fixation	biological_process	0.086453	1	3	RchiOBHmChr5g0057621,RchiOBHmChr2g0176771,RchiOBHmChr4g0402711
	GO:0004733	pyridoxamine-phosphate oxidase activity	molecular_function	0.086492	1	1	RchiOBHmChr3g0497041
	GO:0003849	3-deoxy-7-phosphoheptulonate synthase activity	molecular_function	0.087415	1	1	RchiOBHmChr2g0112721
	GO:0010019	chloroplast-nucleus signaling pathway	biological_process	0.090274	1	1	RchiOBHmChr3g0487361
	GO:0009314	response to radiation	biological_process	0.090892	1	8	RchiOBHmChr4g0440111,RchiOBHmChr5g0073591,RchiOBHmChr5g0070221,RchiOBHmChr4g0437121,RchiOBHmChr2g0155241,RchiOBHmChr2g0156611,RchiOBHmChr2g0156601,RchiOBHmChr2g0155141
	GO:0030422	production of siRNA involved in RNA interference	biological_process	0.091571	1	2	RchiOBHmChr2g0107461,RchiOBHmChr2g0157971
	GO:0006096	glycolytic process	biological_process	0.091932	1	6	RchiOBHmChr3g0470251,RchiOBHmChr5g0057621,RchiOBHmChr2g0176771,RchiOBHmChr4g0402711,RchiOBHmChr1g0334861,RchiOBHmChr2g0100081
	GO:0006757	ATP generation from ADP	biological_process	0.091932	1	6	RchiOBHmChr2g0100081,RchiOBHmChr1g0334861,RchiOBHmChr4g0402711,RchiOBHmChr2g0176771,RchiOBHmChr5g0057621,RchiOBHmChr3g0470251
	GO:0046031	ADP metabolic process	biological_process	0.091932	1	6	RchiOBHmChr2g0176771,RchiOBHmChr4g0402711,RchiOBHmChr3g0470251,RchiOBHmChr5g0057621,RchiOBHmChr2g0100081,RchiOBHmChr1g0334861
	GO:0006554	lysine catabolic process	biological_process	0.09265	1	3	RchiOBHmChr5g0032991,RchiOBHmChr2g0155821,RchiOBHmChr2g0100081
	GO:0044042	glucan metabolic process	biological_process	0.092888	1	15	RchiOBHmChr4g0409791,RchiOBHmChr2g0151731,RchiOBHmChr5g0028271,RchiOBHmChr1g0374511,RchiOBHmChr2g0155241,RchiOBHmChr2g0165911,RchiOBHmChr4g0402891,RchiOBHmChr3g0488651,RchiOBHmChr4g0428351,RchiOBHmChr5g0029381,RchiOBHmChr3g0493391,RchiOBHmChr4g0442121,RchiOBHmChr2g0096461,RchiOBHmChr2g0160611,RchiOBHmChr4g0398631
	GO:0006555	methionine metabolic process	biological_process	0.093238	1	3	RchiOBHmChr3g0470421,RchiOBHmChr3g0496511,RchiOBHmChr4g0427101
	GO:1901606	alpha-amino acid catabolic process	biological_process	0.093527	1	5	RchiOBHmChr5g0032991,RchiOBHmChr1g0357121,RchiOBHmChr2g0163921,RchiOBHmChr2g0100081,RchiOBHmChr2g0155821
	GO:0016838	carbon-oxygen lyase activity, acting on phosphates	molecular_function	0.093904	1	4	RchiOBHmChr3g0484891,RchiOBHmChr5g0038101,RchiOBHmChr1g0363491,RchiOBHmChr5g0023471
	GO:0098732	macromolecule deacylation	biological_process	0.095172	1	2	RchiOBHmChr1g0347441,RchiOBHmChr2g0089811
	GO:0042454	ribonucleoside catabolic process	biological_process	0.096046	1	1	RchiOBHmChr2g0093131
	GO:0016620	oxidoreductase activity, acting on the aldehyde or oxo group of donors, NAD or NADP as acceptor	molecular_function	0.096201	1	4	RchiOBHmChr3g0478781,RchiOBHmChr2g0100081,RchiOBHmChr5g0043321,RchiOBHmChr2g0133081
	GO:0009063	cellular amino acid catabolic process	biological_process	0.097035	1	5	RchiOBHmChr5g0032991,RchiOBHmChr1g0357121,RchiOBHmChr2g0163921,RchiOBHmChr2g0100081,RchiOBHmChr2g0155821
	GO:0031320	hexitol dehydrogenase activity	molecular_function	0.097219	1	2	RchiOBHmChr2g0119731,RchiOBHmChr2g0110471
	GO:0046029	mannitol dehydrogenase activity	molecular_function	0.097219	1	2	RchiOBHmChr2g0119731,RchiOBHmChr2g0110471
	GO:0009135	purine nucleoside diphosphate metabolic process	biological_process	0.097683	1	6	RchiOBHmChr4g0402711,RchiOBHmChr2g0176771,RchiOBHmChr5g0057621,RchiOBHmChr3g0470251,RchiOBHmChr2g0100081,RchiOBHmChr1g0334861
	GO:0009179	purine ribonucleoside diphosphate metabolic process	biological_process	0.097683	1	6	RchiOBHmChr2g0100081,RchiOBHmChr1g0334861,RchiOBHmChr2g0176771,RchiOBHmChr4g0402711,RchiOBHmChr5g0057621,RchiOBHmChr3g0470251
	GO:0009185	ribonucleoside diphosphate metabolic process	biological_process	0.097683	1	6	RchiOBHmChr2g0100081,RchiOBHmChr1g0334861,RchiOBHmChr5g0057621,RchiOBHmChr3g0470251,RchiOBHmChr2g0176771,RchiOBHmChr4g0402711
	GO:0009102	biotin biosynthetic process	biological_process	0.097821	1	1	RchiOBHmChr4g0408131
	GO:0034212	peptide N-acetyltransferase activity	molecular_function	0.09814	1	3	RchiOBHmChr4g0444961,RchiOBHmChr5g0070491,RchiOBHmChr2g0107741
	GO:0009068	aspartate family amino acid catabolic process	biological_process	0.098461	1	3	RchiOBHmChr2g0155821,RchiOBHmChr2g0100081,RchiOBHmChr5g0032991
	GO:0006749	glutathione metabolic process	biological_process	0.098856	1	5	RchiOBHmChr1g0339611,RchiOBHmChr2g0174331,RchiOBHmChr5g0027341,RchiOBHmChr1g0364661,RchiOBHmChr3g0473831
	GO:1903826	arginine transmembrane transport	biological_process	0.099079	1	1	RchiOBHmChr2g0138241
	GO:0006803	obsolete glutathione conjugation reaction	biological_process	0.099397	1	4	RchiOBHmChr1g0364661,RchiOBHmChr5g0027341,RchiOBHmChr3g0473831,RchiOBHmChr1g0339611
	GO:0016246	RNA interference	biological_process	0.099819	1	2	RchiOBHmChr2g0157971,RchiOBHmChr2g0107461
	GO:0016798	hydrolase activity, acting on glycosyl bonds	molecular_function	0.10089	1	17	RchiOBHmChr5g0023071,RchiOBHmChr4g0398631,RchiOBHmChr3g0457581,RchiOBHmChr4g0438481,RchiOBHmChr2g0165911,RchiOBHmChr4g0402891,RchiOBHmChr1g0365681,RchiOBHmChr4g0428351,RchiOBHmChr4g0442121,RchiOBHmChr2g0160611,RchiOBHmChr4g0424411,RchiOBHmChr3g0460261,RchiOBHmChr2g0097671,RchiOBHmChr2g0087151,RchiOBHmChr5g0071491,RchiOBHmChr3g0487941,RchiOBHmChr1g0374511
	GO:0032501	multicellular organismal process	biological_process	0.10151	1	32	RchiOBHmChr1g0368711,RchiOBHmChr4g0437121,RchiOBHmChr4g0430081,RchiOBHmChr3g0460261,RchiOBHmChr1g0349391,RchiOBHmChr2g0102171,RchiOBHmChr3g0463591,RchiOBHmChr5g0048491,RchiOBHmChr2g0167701,RchiOBHmChr2g0150111,RchiOBHmChr4g0406691,RchiOBHmChr3g0478781,RchiOBHmChr5g0042451,RchiOBHmChr3g0476801,RchiOBHmChr1g0317111,RchiOBHmChr2g0159731,RchiOBHmChr2g0160471,RchiOBHmChr5g0008871,RchiOBHmChr2g0100151,…
	GO:0009638	phototropism	biological_process	0.1019	1	1	RchiOBHmChr5g0073591
	GO:0002832	negative regulation of response to biotic stimulus	biological_process	0.10198	1	1	RchiOBHmChr4g0416591
	GO:0032102	negative regulation of response to external stimulus	biological_process	0.10198	1	1	RchiOBHmChr4g0416591
	GO:0043901	negative regulation of multi-organism process	biological_process	0.10198	1	1	RchiOBHmChr4g0416591
	GO:0045486	naringenin 3-dioxygenase activity	molecular_function	0.10234	1	1	RchiOBHmChr2g0099421
	GO:0006573	valine metabolic process	biological_process	0.10246	1	4	RchiOBHmChr5g0032991,RchiOBHmChr1g0357121,RchiOBHmChr2g0100081,RchiOBHmChr2g0155821
	GO:0006721	terpenoid metabolic process	biological_process	0.10332	1	7	RchiOBHmChr4g0411571,RchiOBHmChr3g0477381,RchiOBHmChr5g0049151,RchiOBHmChr5g0038101,RchiOBHmChr4g0420531,RchiOBHmChr5g0023471,RchiOBHmChr3g0451921
	GO:0008728	GTP diphosphokinase activity	molecular_function	0.10373	1	1	RchiOBHmChr1g0383931
	GO:0046034	ATP metabolic process	biological_process	0.10395	1	11	RchiOBHmChr2g0087281,RchiOBHmChr2g0148211,RchiOBHmChr1g0334861,RchiOBHmChr5g0057621,RchiOBHmChr4g0400911,RchiOBHmChr2g0176771,RchiOBHmChr4g0402711,RchiOBHmChr3g0451151,RchiOBHmChr2g0100081,RchiOBHmChr3g0470251,RchiOBHmChr1g0361351
	GO:0006804	obsolete peroxidase reaction	biological_process	0.10401	1	6	RchiOBHmChr2g0088361,RchiOBHmChr5g0034661,RchiOBHmChr2g0108761,RchiOBHmChr4g0428361,RchiOBHmChr3g0475471,RchiOBHmChr5g0061461
	GO:0016641	oxidoreductase activity, acting on the CH-NH2 group of donors, oxygen as acceptor	molecular_function	0.10421	1	2	RchiOBHmChr3g0497041,RchiOBHmChr4g0432831
	GO:0009704	de-etiolation	biological_process	0.10424	1	1	RchiOBHmChr4g0437121
	GO:0042814	monopolar cell growth	biological_process	0.10466	1	1	RchiOBHmChr2g0100151
	GO:0009733	response to auxin	biological_process	0.10481	1	8	RchiOBHmChr2g0149111,RchiOBHmChr2g0137301,RchiOBHmChr3g0456481,RchiOBHmChr4g0395511,RchiOBHmChr2g0140681,RchiOBHmChr4g0430081,RchiOBHmChr2g0124531,RchiOBHmChr4g0389621
	GO:0072507	divalent inorganic cation homeostasis	biological_process	0.10519	1	2	RchiOBHmChr5g0024041,RchiOBHmChr5g0023931
	GO:0040007	growth	biological_process	0.10556	1	7	RchiOBHmChr2g0108571,RchiOBHmChr2g0167701,RchiOBHmChr1g0372661,RchiOBHmChr1g0349391,RchiOBHmChr2g0140131,RchiOBHmChr2g0100151,RchiOBHmChr5g0042451
	GO:0006006	glucose metabolic process	biological_process	0.10575	1	7	RchiOBHmChr3g0470251,RchiOBHmChr5g0057621,RchiOBHmChr2g0176771,RchiOBHmChr4g0402711,RchiOBHmChr2g0174331,RchiOBHmChr1g0334861,RchiOBHmChr2g0100081
	GO:0040012	regulation of locomotion	biological_process	0.10582	1	1	RchiOBHmChr3g0456481
	GO:0019395	fatty acid oxidation	biological_process	0.10619	1	2	RchiOBHmChr2g0143221,RchiOBHmChr2g0115091
	GO:0046950	cellular ketone body metabolic process	biological_process	0.10628	1	1	RchiOBHmChr2g0155821
	GO:0016207	4-coumarate-CoA ligase activity	molecular_function	0.1065	1	1	RchiOBHmChr4g0402711
	GO:0004514	nicotinate-nucleotide diphosphorylase (carboxylating) activity	molecular_function	0.10652	1	1	RchiOBHmChr4g0441121
	GO:0035542	regulation of SNARE complex assembly	biological_process	0.1066	1	1	RchiOBHmChr5g0056311
	GO:0008615	pyridoxine biosynthetic process	biological_process	0.10679	1	1	RchiOBHmChr3g0497041
	GO:0006165	nucleoside diphosphate phosphorylation	biological_process	0.10699	1	6	RchiOBHmChr1g0334861,RchiOBHmChr2g0100081,RchiOBHmChr5g0057621,RchiOBHmChr3g0470251,RchiOBHmChr2g0176771,RchiOBHmChr4g0402711
	GO:0016621	cinnamoyl-CoA reductase activity	molecular_function	0.10763	1	1	RchiOBHmChr2g0133081
	GO:0004364	glutathione transferase activity	molecular_function	0.1078	1	4	RchiOBHmChr1g0339611,RchiOBHmChr1g0364661,RchiOBHmChr5g0027341,RchiOBHmChr3g0473831
	GO:0080022	primary root development	biological_process	0.10798	1	1	RchiOBHmChr2g0167701
	GO:0009944	polarity specification of adaxial/abaxial axis	biological_process	0.10802	1	1	RchiOBHmChr5g0058801
	GO:0010092	specification of organ identity	biological_process	0.10823	1	1	RchiOBHmChr1g0349391
	GO:0010093	specification of floral organ identity	biological_process	0.10823	1	1	RchiOBHmChr1g0349391
	GO:0008395	steroid hydroxylase activity	molecular_function	0.10884	1	1	RchiOBHmChr2g0100151
	GO:0070403	NAD+ binding	molecular_function	0.10918	1	1	RchiOBHmChr5g0032991
	GO:0008194	UDP-glycosyltransferase activity	molecular_function	0.10926	1	10	RchiOBHmChr5g0029381,RchiOBHmChr3g0488651,RchiOBHmChr2g0102291,RchiOBHmChr1g0378941,RchiOBHmChr1g0359061,RchiOBHmChr5g0009591,RchiOBHmChr2g0151731,RchiOBHmChr5g0028271,RchiOBHmChr5g0049051,RchiOBHmChr1g0339341
	GO:0055062	phosphate ion homeostasis	biological_process	0.1093	1	1	RchiOBHmChr5g0008401
	GO:0072506	trivalent inorganic anion homeostasis	biological_process	0.1093	1	1	RchiOBHmChr5g0008401
	GO:0097576	vacuole fusion	biological_process	0.10962	1	1	RchiOBHmChr5g0056311
	GO:0015969	guanosine tetraphosphate metabolic process	biological_process	0.10971	1	1	RchiOBHmChr1g0383931
	GO:0034035	purine ribonucleoside bisphosphate metabolic process	biological_process	0.10971	1	1	RchiOBHmChr1g0383931
	GO:0003855	3-dehydroquinate dehydratase activity	molecular_function	0.10975	1	1	RchiOBHmChr2g0118061
	GO:0008509	anion transmembrane transporter activity	molecular_function	0.11036	1	9	RchiOBHmChr4g0387511,RchiOBHmChr2g0138241,RchiOBHmChr1g0381971,RchiOBHmChr2g0153111,RchiOBHmChr1g0365031,RchiOBHmChr5g0082951,RchiOBHmChr3g0456491,RchiOBHmChr1g0362811,RchiOBHmChr5g0048471
	GO:0019755	one-carbon compound transport	biological_process	0.11052	1	1	RchiOBHmChr2g0139491
	GO:0004128	cytochrome-b5 reductase activity, acting on NAD(P)H	molecular_function	0.11084	1	1	RchiOBHmChr3g0495881
	GO:0004764	shikimate 3-dehydrogenase (NADP+) activity	molecular_function	0.11084	1	1	RchiOBHmChr2g0118061
	GO:0051651	maintenance of location in cell	biological_process	0.11104	1	2	RchiOBHmChr4g0442611,RchiOBHmChr4g0442571
	GO:0008076	voltage-gated potassium channel complex	cellular_component	0.11114	1	2	RchiOBHmChr2g0166581,RchiOBHmChr1g0359311
	GO:0034705	potassium channel complex	cellular_component	0.11114	1	2	RchiOBHmChr2g0166581,RchiOBHmChr1g0359311
	GO:0008661	1-deoxy-D-xylulose-5-phosphate synthase activity	molecular_function	0.11119	1	1	RchiOBHmChr4g0420531
	GO:0003988	acetyl-CoA C-acyltransferase activity	molecular_function	0.11126	1	1	RchiOBHmChr2g0155821
	GO:0033014	tetrapyrrole biosynthetic process	biological_process	0.1118	1	4	RchiOBHmChr3g0467121,RchiOBHmChr3g0485661,RchiOBHmChr2g0150111,RchiOBHmChr3g0494361
	GO:0030641	regulation of cellular pH	biological_process	0.11227	1	2	RchiOBHmChr4g0400911,RchiOBHmChr2g0148211
	GO:0051453	regulation of intracellular pH	biological_process	0.11227	1	2	RchiOBHmChr2g0148211,RchiOBHmChr4g0400911
	GO:1901617	organic hydroxy compound biosynthetic process	biological_process	0.11248	1	7	RchiOBHmChr3g0487941,RchiOBHmChr2g0100081,RchiOBHmChr3g0497041,RchiOBHmChr1g0317111,RchiOBHmChr2g0115271,RchiOBHmChr2g0165151,RchiOBHmChr2g0100151
	GO:0009509	chromoplast	cellular_component	0.11335	1	1	RchiOBHmChr3g0451921
	GO:0046915	transition metal ion transmembrane transporter activity	molecular_function	0.11348	1	4	RchiOBHmChr4g0442571,RchiOBHmChr5g0024041,RchiOBHmChr5g0023931,RchiOBHmChr4g0442611
	GO:0030139	endocytic vesicle	cellular_component	0.11416	1	1	RchiOBHmChr4g0406691
	GO:0009205	purine ribonucleoside triphosphate metabolic process	biological_process	0.11425	1	11	RchiOBHmChr2g0100081,RchiOBHmChr1g0361351,RchiOBHmChr3g0470251,RchiOBHmChr2g0087281,RchiOBHmChr2g0148211,RchiOBHmChr1g0334861,RchiOBHmChr4g0400911,RchiOBHmChr5g0057621,RchiOBHmChr3g0451151,RchiOBHmChr4g0402711,RchiOBHmChr2g0176771
	GO:0006094	gluconeogenesis	biological_process	0.1144	1	6	RchiOBHmChr3g0470251,RchiOBHmChr5g0057621,RchiOBHmChr2g0176771,RchiOBHmChr4g0402711,RchiOBHmChr2g0100081,RchiOBHmChr1g0334861
	GO:0042335	cuticle development	biological_process	0.11451	1	1	RchiOBHmChr2g0089741
	GO:0009150	purine ribonucleotide metabolic process	biological_process	0.11453	1	13	RchiOBHmChr2g0100081,RchiOBHmChr1g0361351,RchiOBHmChr3g0470251,RchiOBHmChr4g0397731,RchiOBHmChr1g0383931,RchiOBHmChr2g0148211,RchiOBHmChr2g0087281,RchiOBHmChr1g0334861,RchiOBHmChr4g0400911,RchiOBHmChr5g0057621,RchiOBHmChr3g0451151,RchiOBHmChr2g0176771,RchiOBHmChr4g0402711
	GO:0071310	cellular response to organic substance	biological_process	0.1154	1	10	RchiOBHmChr4g0389621,RchiOBHmChr2g0140681,RchiOBHmChr4g0430081,RchiOBHmChr4g0395511,RchiOBHmChr2g0157971,RchiOBHmChr2g0107461,RchiOBHmChr2g0137301,RchiOBHmChr2g0149111,RchiOBHmChr2g0104961,RchiOBHmChr2g0165861
	GO:0016709	oxidoreductase activity, acting on paired donors, with incorporation or reduction of molecular oxygen, NAD(P)H as one donor, and incorporation of one atom of oxygen	molecular_function	0.11582	1	6	RchiOBHmChr3g0494361,RchiOBHmChr2g0099981,RchiOBHmChr2g0100151,RchiOBHmChr2g0095261,RchiOBHmChr4g0432681,RchiOBHmChr2g0090431
	GO:0000904	cell morphogenesis involved in differentiation	biological_process	0.11619	1	3	RchiOBHmChr1g0377941,RchiOBHmChr3g0459681,RchiOBHmChr2g0159731
	GO:0046983	protein dimerization activity	molecular_function	0.11663	1	13	RchiOBHmChr3g0467051,RchiOBHmChr3g0456491,RchiOBHmChr5g0048491,RchiOBHmChr2g0164951,RchiOBHmChr2g0091241,RchiOBHmChr2g0100071,RchiOBHmChr5g0036871,RchiOBHmChr4g0406691,RchiOBHmChr1g0371511,RchiOBHmChr3g0453441,RchiOBHmChr4g0440111,RchiOBHmChr2g0100571,RchiOBHmChr5g0070221
	GO:0016879	ligase activity, forming carbon-nitrogen bonds	molecular_function	0.11699	1	5	RchiOBHmChr2g0123671,RchiOBHmChr5g0070221,RchiOBHmChr5g0019231,RchiOBHmChr4g0397731,RchiOBHmChr4g0447301
	GO:0072529	pyrimidine-containing compound catabolic process	biological_process	0.11752	1	1	RchiOBHmChr2g0093131
	GO:0019319	hexose biosynthetic process	biological_process	0.1176	1	6	RchiOBHmChr4g0402711,RchiOBHmChr2g0176771,RchiOBHmChr5g0057621,RchiOBHmChr3g0470251,RchiOBHmChr2g0100081,RchiOBHmChr1g0334861
	GO:0009144	purine nucleoside triphosphate metabolic process	biological_process	0.11881	1	11	RchiOBHmChr1g0334861,RchiOBHmChr2g0148211,RchiOBHmChr2g0087281,RchiOBHmChr3g0451151,RchiOBHmChr2g0176771,RchiOBHmChr4g0402711,RchiOBHmChr4g0400911,RchiOBHmChr5g0057621,RchiOBHmChr2g0100081,RchiOBHmChr1g0361351,RchiOBHmChr3g0470251
	GO:0015181	arginine transmembrane transporter activity	molecular_function	0.11887	1	1	RchiOBHmChr2g0138241
	GO:0045927	positive regulation of growth	biological_process	0.11922	1	1	RchiOBHmChr1g0372661
	GO:0019693	ribose phosphate metabolic process	biological_process	0.11982	1	15	RchiOBHmChr2g0100081,RchiOBHmChr3g0470251,RchiOBHmChr3g0493391,RchiOBHmChr1g0361351,RchiOBHmChr4g0397731,RchiOBHmChr1g0383931,RchiOBHmChr2g0174331,RchiOBHmChr2g0087281,RchiOBHmChr2g0148211,RchiOBHmChr1g0334861,RchiOBHmChr5g0057621,RchiOBHmChr4g0400911,RchiOBHmChr2g0176771,RchiOBHmChr4g0402711,RchiOBHmChr3g0451151
	GO:2001252	positive regulation of chromosome organization	biological_process	0.11995	1	1	RchiOBHmChr4g0444961
	GO:0006551	leucine metabolic process	biological_process	0.12061	1	4	RchiOBHmChr2g0100081,RchiOBHmChr2g0155821,RchiOBHmChr5g0032991,RchiOBHmChr1g0357121
	GO:0009269	response to desiccation	biological_process	0.12072	1	1	RchiOBHmChr1g0357771
	GO:0016818	hydrolase activity, acting on acid anhydrides, in phosphorus-containing anhydrides	molecular_function	0.12101	1	27	RchiOBHmChr4g0443161,RchiOBHmChr1g0361351,RchiOBHmChr1g0327091,RchiOBHmChr3g0470251,RchiOBHmChr1g0360511,RchiOBHmChr5g0055051,RchiOBHmChr4g0427161,RchiOBHmChr3g0451151,RchiOBHmChr4g0431711,RchiOBHmChr1g0365031,RchiOBHmChr4g0400911,RchiOBHmChr2g0087281,RchiOBHmChr2g0148211,RchiOBHmChr1g0327111,RchiOBHmChr4g0435961,RchiOBHmChr1g0359291,RchiOBHmChr1g0327001,RchiOBHmChr5g0055111,RchiOBHmChr1g0327051,…
	GO:0008239	dipeptidyl-peptidase activity	molecular_function	0.12113	1	1	RchiOBHmChr3g0474931
	GO:0006768	biotin metabolic process	biological_process	0.1216	1	1	RchiOBHmChr4g0408131
	GO:0046593	mandelonitrile lyase activity	molecular_function	0.12164	1	1	RchiOBHmChr4g0403711
	GO:0009164	nucleoside catabolic process	biological_process	0.12188	1	1	RchiOBHmChr2g0093131
	GO:0009521	photosystem	cellular_component	0.12272	1	5	RchiOBHmChr2g0155141,RchiOBHmChr5g0019221,RchiOBHmChr2g0156601,RchiOBHmChr2g0156611,RchiOBHmCPg0502501
	GO:1901605	alpha-amino acid metabolic process	biological_process	0.12303	1	41	RchiOBHmChr3g0459271,RchiOBHmChr2g0104961,RchiOBHmChr5g0048491,RchiOBHmChr1g0363491,RchiOBHmChr4g0418931,RchiOBHmChr4g0427101,RchiOBHmChr4g0393641,RchiOBHmChr4g0396751,RchiOBHmChr1g0331391,RchiOBHmChr2g0172611,RchiOBHmChr2g0176211,RchiOBHmChr5g0070221,RchiOBHmChr2g0112721,RchiOBHmChr4g0436771,RchiOBHmChr5g0029631,RchiOBHmChr1g0378221,RchiOBHmChr2g0100081,RchiOBHmChr3g0476801,RchiOBHmChr2g0155821,…
	GO:0006163	purine nucleotide metabolic process	biological_process	0.12366	1	13	RchiOBHmChr1g0334861,RchiOBHmChr2g0148211,RchiOBHmChr2g0087281,RchiOBHmChr1g0383931,RchiOBHmChr3g0451151,RchiOBHmChr4g0402711,RchiOBHmChr2g0176771,RchiOBHmChr4g0400911,RchiOBHmChr5g0057621,RchiOBHmChr2g0100081,RchiOBHmChr4g0397731,RchiOBHmChr1g0361351,RchiOBHmChr3g0470251
	GO:0016998	cell wall macromolecule catabolic process	biological_process	0.1237	1	3	RchiOBHmChr3g0460261,RchiOBHmChr4g0424411,RchiOBHmChr2g0097671
	GO:0098661	inorganic anion transmembrane transport	biological_process	0.12387	1	2	RchiOBHmChr5g0008401,RchiOBHmChr4g0387511
	GO:0006558	L-phenylalanine metabolic process	biological_process	0.12389	1	5	RchiOBHmChr2g0112721,RchiOBHmChr2g0100081,RchiOBHmChr1g0363491,RchiOBHmChr2g0176211,RchiOBHmChr2g0118061
	GO:1902221	erythrose 4-phosphate/phosphoenolpyruvate family amino acid metabolic process	biological_process	0.12389	1	5	RchiOBHmChr2g0112721,RchiOBHmChr2g0100081,RchiOBHmChr2g0176211,RchiOBHmChr1g0363491,RchiOBHmChr2g0118061
	GO:0047672	anthranilate N-benzoyltransferase activity	molecular_function	0.12411	1	1	RchiOBHmChr1g0377941
	GO:0019684	photosynthesis, light reaction	biological_process	0.12419	1	5	RchiOBHmChr2g0156611,RchiOBHmChr2g0155141,RchiOBHmChr2g0156601,RchiOBHmChr2g0150111,RchiOBHmChr2g0099331
	GO:0005372	water transmembrane transporter activity	molecular_function	0.12434	1	2	RchiOBHmChr1g0363361,RchiOBHmChr2g0139491
	GO:0015250	water channel activity	molecular_function	0.12434	1	2	RchiOBHmChr1g0363361,RchiOBHmChr2g0139491
	GO:0072525	pyridine-containing compound biosynthetic process	biological_process	0.12437	1	2	RchiOBHmChr3g0497041,RchiOBHmChr4g0441121
	GO:0006549	isoleucine metabolic process	biological_process	0.12589	1	4	RchiOBHmChr2g0155821,RchiOBHmChr2g0100081,RchiOBHmChr1g0357121,RchiOBHmChr5g0032991
	GO:0004683	calmodulin-dependent protein kinase activity	molecular_function	0.12604	1	3	RchiOBHmChr2g0104961,RchiOBHmChr3g0481011,RchiOBHmChr4g0432531
	GO:0051179	localization	biological_process	0.12635	1	72	RchiOBHmChr2g0153111,RchiOBHmChr4g0396081,RchiOBHmChr4g0400101,RchiOBHmChr3g0460661,RchiOBHmChr5g0003381,RchiOBHmChr5g0059051,RchiOBHmChr1g0381971,RchiOBHmChr5g0081261,RchiOBHmChr1g0383071,RchiOBHmChr1g0377941,RchiOBHmChr1g0365031,RchiOBHmChr5g0055051,RchiOBHmChr2g0161961,RchiOBHmChr3g0467431,RchiOBHmChr5g0018181,RchiOBHmChr3g0454041,RchiOBHmChr1g0353741,RchiOBHmChr4g0387511,RchiOBHmChr5g0070351,…
	GO:0005217	intracellular ligand-gated ion channel activity	molecular_function	0.12668	1	1	RchiOBHmChr2g0166581
	GO:0009678	hydrogen-translocating pyrophosphatase activity	molecular_function	0.12772	1	1	RchiOBHmChr2g0087281
	GO:0050589	leucocyanidin oxygenase activity	molecular_function	0.12773	1	1	RchiOBHmChr3g0462961
	GO:0034703	cation channel complex	cellular_component	0.12794	1	2	RchiOBHmChr1g0359311,RchiOBHmChr2g0166581
	GO:0015385	sodium:proton antiporter activity	molecular_function	0.12822	1	1	RchiOBHmChr3g0454041
	GO:0015672	monovalent inorganic cation transport	biological_process	0.12867	1	12	RchiOBHmChr3g0454041,RchiOBHmChr2g0139491,RchiOBHmChr4g0396081,RchiOBHmChr2g0166581,RchiOBHmChr1g0359311,RchiOBHmChr3g0451151,RchiOBHmChr4g0400911,RchiOBHmChr2g0087281,RchiOBHmChr2g0148211,RchiOBHmChr1g0353741,RchiOBHmChr5g0020451,RchiOBHmChr5g0070351
	GO:0009538	photosystem I reaction center	cellular_component	0.13008	1	1	RchiOBHmChr5g0019221
	GO:0005262	calcium channel activity	molecular_function	0.13025	1	1	RchiOBHmChr2g0166581
	GO:0042651	thylakoid membrane	cellular_component	0.13049	1	9	RchiOBHmCPg0502501,RchiOBHmChr2g0099331,RchiOBHmChr2g0155141,RchiOBHmChr2g0156601,RchiOBHmChr3g0473831,RchiOBHmChr5g0047271,RchiOBHmChr2g0096661,RchiOBHmChr2g0156611,RchiOBHmChr4g0394281
	GO:0019249	lactate biosynthetic process	biological_process	0.13062	1	1	RchiOBHmChr3g0487941
	GO:0016671	oxidoreductase activity, acting on a sulfur group of donors, disulfide as acceptor	molecular_function	0.13063	1	3	RchiOBHmChr5g0020681,RchiOBHmChr5g0051791,RchiOBHmChr4g0445271
	GO:0043091	L-arginine import	biological_process	0.13081	1	1	RchiOBHmChr2g0138241
	GO:0090467	arginine import	biological_process	0.13081	1	1	RchiOBHmChr2g0138241
	GO:1902023	L-arginine transport	biological_process	0.13081	1	1	RchiOBHmChr2g0138241
	GO:0009132	nucleoside diphosphate metabolic process	biological_process	0.13089	1	6	RchiOBHmChr2g0176771,RchiOBHmChr4g0402711,RchiOBHmChr5g0057621,RchiOBHmChr3g0470251,RchiOBHmChr1g0334861,RchiOBHmChr2g0100081
	GO:0006080	substituted mannan metabolic process	biological_process	0.1309	1	1	RchiOBHmChr3g0460261
	GO:0010412	mannan metabolic process	biological_process	0.1309	1	1	RchiOBHmChr3g0460261
	GO:0016985	mannan endo-1,4-beta-mannosidase activity	molecular_function	0.1309	1	1	RchiOBHmChr3g0460261
	GO:0046355	mannan catabolic process	biological_process	0.1309	1	1	RchiOBHmChr3g0460261
	GO:0048646	anatomical structure formation involved in morphogenesis	biological_process	0.13106	1	4	RchiOBHmChr1g0349391,RchiOBHmChr4g0416591,RchiOBHmChr4g0406691,RchiOBHmChr3g0478781
	GO:0065001	specification of axis polarity	biological_process	0.13153	1	1	RchiOBHmChr5g0058801
	GO:0008878	glucose-1-phosphate adenylyltransferase activity	molecular_function	0.13161	1	1	RchiOBHmChr2g0155241
	GO:0043622	cortical microtubule organization	biological_process	0.13163	1	1	RchiOBHmChr5g0048101
	GO:0005881	cytoplasmic microtubule	cellular_component	0.13168	1	1	RchiOBHmChr5g0048101
	GO:0055028	cortical microtubule	cellular_component	0.13168	1	1	RchiOBHmChr5g0048101
	GO:0009908	flower development	biological_process	0.13236	1	6	RchiOBHmChr2g0100151,RchiOBHmChr5g0008871,RchiOBHmChr2g0140131,RchiOBHmChr3g0463591,RchiOBHmChr2g0159731,RchiOBHmChr1g0349391
	GO:0019852	L-ascorbic acid metabolic process	biological_process	0.13243	1	3	RchiOBHmChr2g0158971,RchiOBHmChr2g0100081,RchiOBHmChr5g0061461
	GO:0030203	glycosaminoglycan metabolic process	biological_process	0.13248	1	3	RchiOBHmChr1g0365681,RchiOBHmChr5g0044221,RchiOBHmChr1g0336981
	GO:0016884	carbon-nitrogen ligase activity, with glutamine as amido-N-donor	molecular_function	0.13249	1	3	RchiOBHmChr5g0070221,RchiOBHmChr2g0123671,RchiOBHmChr5g0019231
	GO:0008614	pyridoxine metabolic process	biological_process	0.13253	1	1	RchiOBHmChr3g0497041
	GO:0006085	acetyl-CoA biosynthetic process	biological_process	0.13259	1	1	RchiOBHmChr2g0176771
	GO:0055083	monovalent inorganic anion homeostasis	biological_process	0.13279	1	1	RchiOBHmChr5g0008401
	GO:0072505	divalent inorganic anion homeostasis	biological_process	0.13279	1	1	RchiOBHmChr5g0008401
	GO:1901615	organic hydroxy compound metabolic process	biological_process	0.13291	1	10	RchiOBHmChr3g0487941,RchiOBHmChr1g0317111,RchiOBHmChr3g0497041,RchiOBHmChr2g0176211,RchiOBHmChr2g0100151,RchiOBHmChr2g0118061,RchiOBHmChr3g0477381,RchiOBHmChr2g0100081,RchiOBHmChr2g0115271,RchiOBHmChr2g0165151
	GO:0009199	ribonucleoside triphosphate metabolic process	biological_process	0.13292	1	11	RchiOBHmChr4g0402711,RchiOBHmChr2g0176771,RchiOBHmChr3g0451151,RchiOBHmChr5g0057621,RchiOBHmChr4g0400911,RchiOBHmChr2g0087281,RchiOBHmChr2g0148211,RchiOBHmChr1g0334861,RchiOBHmChr3g0470251,RchiOBHmChr1g0361351,RchiOBHmChr2g0100081
	GO:0006833	water transport	biological_process	0.13325	1	2	RchiOBHmChr1g0363361,RchiOBHmChr2g0139491
	GO:0042044	fluid transport	biological_process	0.13325	1	2	RchiOBHmChr1g0363361,RchiOBHmChr2g0139491
	GO:1901401	regulation of tetrapyrrole metabolic process	biological_process	0.13414	1	1	RchiOBHmChr2g0150111
	GO:0006692	prostanoid metabolic process	biological_process	0.13431	1	1	RchiOBHmChr4g0405731
	GO:0006693	prostaglandin metabolic process	biological_process	0.13431	1	1	RchiOBHmChr4g0405731
	GO:0006118	obsolete electron transport	biological_process	0.13447	1	9	RchiOBHmChr3g0473831,RchiOBHmChr5g0020681,RchiOBHmChr4g0445271,RchiOBHmChr2g0115091,RchiOBHmChr4g0397091,RchiOBHmChr2g0158971,RchiOBHmChr2g0099331,RchiOBHmChr4g0397111,RchiOBHmChr3g0495881
	GO:0000162	tryptophan biosynthetic process	biological_process	0.13454	1	4	RchiOBHmChr2g0112721,RchiOBHmChr2g0176211,RchiOBHmChr1g0363491,RchiOBHmChr2g0118061
	GO:0046219	indolalkylamine biosynthetic process	biological_process	0.13454	1	4	RchiOBHmChr2g0112721,RchiOBHmChr1g0363491,RchiOBHmChr2g0176211,RchiOBHmChr2g0118061
	GO:0015012	heparan sulfate proteoglycan biosynthetic process	biological_process	0.13496	1	1	RchiOBHmChr1g0336981
	GO:0030201	heparan sulfate proteoglycan metabolic process	biological_process	0.13496	1	1	RchiOBHmChr1g0336981
	GO:0004556	alpha-amylase activity	molecular_function	0.13663	1	1	RchiOBHmChr2g0165911
	GO:0034357	photosynthetic membrane	cellular_component	0.13671	1	10	RchiOBHmChr2g0156611,RchiOBHmChr5g0019221,RchiOBHmChr4g0394281,RchiOBHmChr3g0473831,RchiOBHmChr5g0047271,RchiOBHmChr2g0096661,RchiOBHmChr2g0155141,RchiOBHmChr2g0156601,RchiOBHmCPg0502501,RchiOBHmChr2g0099331
	GO:0034702	ion channel complex	cellular_component	0.13691	1	2	RchiOBHmChr2g0166581,RchiOBHmChr1g0359311
	GO:0004601	peroxidase activity	molecular_function	0.13703	1	6	RchiOBHmChr5g0061461,RchiOBHmChr3g0475471,RchiOBHmChr4g0428361,RchiOBHmChr2g0108761,RchiOBHmChr2g0088361,RchiOBHmChr5g0034661
	GO:0048017	inositol lipid-mediated signaling	biological_process	0.13705	1	1	RchiOBHmChr3g0456481
	GO:0055088	lipid homeostasis	biological_process	0.13731	1	3	RchiOBHmChr2g0165151,RchiOBHmChr2g0100151,RchiOBHmChr2g0115091
	GO:0016730	oxidoreductase activity, acting on iron-sulfur proteins as donors	molecular_function	0.13735	1	1	RchiOBHmChr2g0099331
	GO:0015297	antiporter activity	molecular_function	0.13875	1	6	RchiOBHmChr5g0003381,RchiOBHmChr5g0082951,RchiOBHmChr1g0353741,RchiOBHmChr4g0432851,RchiOBHmChr1g0378071,RchiOBHmChr3g0454041
	GO:0072521	purine-containing compound metabolic process	biological_process	0.14057	1	16	RchiOBHmChr2g0100081,RchiOBHmChr4g0397731,RchiOBHmChr3g0470421,RchiOBHmChr2g0176771,RchiOBHmChr4g0402711,RchiOBHmChr5g0057621,RchiOBHmChr3g0470251,RchiOBHmChr1g0361351,RchiOBHmChr4g0427101,RchiOBHmChr2g0087281,RchiOBHmChr2g0148211,RchiOBHmChr1g0334861,RchiOBHmChr4g0442701,RchiOBHmChr1g0383931,RchiOBHmChr3g0451151,RchiOBHmChr4g0400911
	GO:0033180	proton-transporting V-type ATPase, V1 domain	cellular_component	0.14099	1	1	RchiOBHmChr3g0451151
	GO:0071577	zinc II ion transmembrane transport	biological_process	0.14348	1	2	RchiOBHmChr5g0024041,RchiOBHmChr5g0023931
	GO:0004028	3-chloroallyl aldehyde dehydrogenase activity	molecular_function	0.14372	1	1	RchiOBHmChr2g0100081
	GO:0006571	tyrosine biosynthetic process	biological_process	0.14409	1	4	RchiOBHmChr2g0112721,RchiOBHmChr2g0118061,RchiOBHmChr1g0363491,RchiOBHmChr2g0176211
	GO:0031050	dsRNA fragmentation	biological_process	0.14415	1	2	RchiOBHmChr2g0107461,RchiOBHmChr2g0157971
	GO:0043331	response to dsRNA	biological_process	0.14415	1	2	RchiOBHmChr2g0107461,RchiOBHmChr2g0157971
	GO:0070918	production of small RNA involved in gene silencing by RNA	biological_process	0.14415	1	2	RchiOBHmChr2g0107461,RchiOBHmChr2g0157971
	GO:0071359	cellular response to dsRNA	biological_process	0.14415	1	2	RchiOBHmChr2g0157971,RchiOBHmChr2g0107461
	GO:0006576	cellular biogenic amine metabolic process	biological_process	0.14448	1	7	RchiOBHmChr2g0155821,RchiOBHmChr2g0112721,RchiOBHmChr2g0100081,RchiOBHmChr2g0118061,RchiOBHmChr1g0363491,RchiOBHmChr2g0176211,RchiOBHmChr5g0032991
	GO:0009094	L-phenylalanine biosynthetic process	biological_process	0.14452	1	4	RchiOBHmChr2g0118061,RchiOBHmChr2g0176211,RchiOBHmChr1g0363491,RchiOBHmChr2g0112721
	GO:0009095	aromatic amino acid family biosynthetic process, prephenate pathway	biological_process	0.14452	1	4	RchiOBHmChr2g0112721,RchiOBHmChr1g0363491,RchiOBHmChr2g0176211,RchiOBHmChr2g0118061
	GO:1902223	erythrose 4-phosphate/phosphoenolpyruvate family amino acid biosynthetic process	biological_process	0.14452	1	4	RchiOBHmChr2g0112721,RchiOBHmChr2g0176211,RchiOBHmChr1g0363491,RchiOBHmChr2g0118061
	GO:0006090	pyruvate metabolic process	biological_process	0.14491	1	8	RchiOBHmChr5g0057621,RchiOBHmChr4g0402711,RchiOBHmChr2g0176771,RchiOBHmChr1g0334861,RchiOBHmChr3g0470251,RchiOBHmChr4g0397731,RchiOBHmChr2g0100081,RchiOBHmChr2g0155821
	GO:0008725	DNA-3-methyladenine glycosylase activity	molecular_function	0.14493	1	1	RchiOBHmChr5g0023071
	GO:0006575	cellular modified amino acid metabolic process	biological_process	0.14497	1	8	RchiOBHmChr5g0027341,RchiOBHmChr1g0364661,RchiOBHmChr4g0427101,RchiOBHmChr1g0339611,RchiOBHmChr3g0473831,RchiOBHmChr3g0496511,RchiOBHmChr3g0470421,RchiOBHmChr2g0174331
	GO:0016684	oxidoreductase activity, acting on peroxide as acceptor	molecular_function	0.14552	1	6	RchiOBHmChr4g0428361,RchiOBHmChr3g0475471,RchiOBHmChr2g0108761,RchiOBHmChr5g0061461,RchiOBHmChr2g0088361,RchiOBHmChr5g0034661
	GO:0016209	antioxidant activity	molecular_function	0.14573	1	7	RchiOBHmChr5g0034661,RchiOBHmChr2g0088361,RchiOBHmChr4g0428361,RchiOBHmChr3g0458991,RchiOBHmChr3g0475471,RchiOBHmChr2g0108761,RchiOBHmChr5g0061461
	GO:0046364	monosaccharide biosynthetic process	biological_process	0.1459	1	6	RchiOBHmChr2g0100081,RchiOBHmChr1g0334861,RchiOBHmChr3g0470251,RchiOBHmChr5g0057621,RchiOBHmChr2g0176771,RchiOBHmChr4g0402711
	GO:0047268	galactinol-raffinose galactosyltransferase activity	molecular_function	0.1462	1	1	RchiOBHmChr2g0173061
	GO:0003825	alpha,alpha-trehalose-phosphate synthase (UDP-forming) activity	molecular_function	0.14649	1	1	RchiOBHmChr5g0029381
	GO:0019915	lipid storage	biological_process	0.14686	1	1	RchiOBHmChr1g0361351
	GO:0016407	acetyltransferase activity	molecular_function	0.14693	1	6	RchiOBHmChr2g0107741,RchiOBHmChr2g0163781,RchiOBHmChr2g0155821,RchiOBHmChr5g0070491,RchiOBHmChr2g0129071,RchiOBHmChr4g0444961
	GO:0071804	cellular potassium ion transport	biological_process	0.14732	1	3	RchiOBHmChr2g0166581,RchiOBHmChr5g0070351,RchiOBHmChr5g0020451
	GO:0071805	potassium ion transmembrane transport	biological_process	0.14732	1	3	RchiOBHmChr2g0166581,RchiOBHmChr5g0070351,RchiOBHmChr5g0020451
	GO:0016817	hydrolase activity, acting on acid anhydrides	molecular_function	0.14835	1	27	RchiOBHmChr4g0427161,RchiOBHmChr5g0055051,RchiOBHmChr1g0360511,RchiOBHmChr1g0327091,RchiOBHmChr3g0470251,RchiOBHmChr1g0361351,RchiOBHmChr4g0443161,RchiOBHmChr1g0359291,RchiOBHmChr4g0435961,RchiOBHmChr1g0327111,RchiOBHmChr1g0327001,RchiOBHmChr2g0087281,RchiOBHmChr2g0148211,RchiOBHmChr1g0327051,RchiOBHmChr5g0055111,RchiOBHmChr3g0451151,RchiOBHmChr4g0431711,RchiOBHmChr1g0365031,RchiOBHmChr4g0400911,…
	GO:0016903	oxidoreductase activity, acting on the aldehyde or oxo group of donors	molecular_function	0.14853	1	4	RchiOBHmChr3g0478781,RchiOBHmChr2g0133081,RchiOBHmChr5g0043321,RchiOBHmChr2g0100081
	GO:0003860	3-hydroxyisobutyryl-CoA hydrolase activity	molecular_function	0.14884	1	1	RchiOBHmChr1g0357121
	GO:0009755	hormone-mediated signaling pathway	biological_process	0.14922	1	8	RchiOBHmChr4g0395511,RchiOBHmChr4g0430081,RchiOBHmChr2g0140681,RchiOBHmChr4g0389621,RchiOBHmChr2g0165861,RchiOBHmChr2g0104961,RchiOBHmChr2g0137301,RchiOBHmChr2g0149111
	GO:0031053	primary miRNA processing	biological_process	0.14942	1	1	RchiOBHmChr2g0107461
	GO:0010497	plasmodesmata-mediated intercellular transport	biological_process	0.14952	1	1	RchiOBHmChr3g0458991
	GO:0010091	trichome branching	biological_process	0.14957	1	1	RchiOBHmChr3g0459681
	GO:0009141	nucleoside triphosphate metabolic process	biological_process	0.14972	1	11	RchiOBHmChr3g0470251,RchiOBHmChr1g0361351,RchiOBHmChr2g0100081,RchiOBHmChr2g0176771,RchiOBHmChr4g0402711,RchiOBHmChr3g0451151,RchiOBHmChr5g0057621,RchiOBHmChr4g0400911,RchiOBHmChr2g0087281,RchiOBHmChr2g0148211,RchiOBHmChr1g0334861
	GO:0004088	carbamoyl-phosphate synthase (glutamine-hydrolyzing) activity	molecular_function	0.15	1	1	RchiOBHmChr5g0019231
	GO:0005951	carbamoyl-phosphate synthase complex	cellular_component	0.15	1	1	RchiOBHmChr5g0019231
	GO:0005249	voltage-gated potassium channel activity	molecular_function	0.15023	1	2	RchiOBHmChr2g0166581,RchiOBHmChr1g0359311
	GO:0010078	maintenance of root meristem identity	biological_process	0.1507	1	1	RchiOBHmChr5g0048491
	GO:0010073	meristem maintenance	biological_process	0.15071	1	2	RchiOBHmChr5g0048491,RchiOBHmChr2g0140131
	GO:0005385	zinc ion transmembrane transporter activity	molecular_function	0.15088	1	2	RchiOBHmChr5g0023931,RchiOBHmChr5g0024041
	GO:0020037	heme binding	molecular_function	0.15094	1	15	RchiOBHmChr3g0472721,RchiOBHmChr5g0034661,RchiOBHmChr2g0088361,RchiOBHmChr1g0345051,RchiOBHmChr2g0165151,RchiOBHmChr1g0372871,RchiOBHmChr5g0061461,RchiOBHmChr4g0420631,RchiOBHmChr2g0099981,RchiOBHmChr2g0119391,RchiOBHmChr4g0420621,RchiOBHmChr1g0351081,RchiOBHmChr2g0095261,RchiOBHmChr4g0432681,RchiOBHmChr2g0100151
	GO:0016462	pyrophosphatase activity	molecular_function	0.15115	1	26	RchiOBHmChr1g0327091,RchiOBHmChr4g0443161,RchiOBHmChr1g0361351,RchiOBHmChr4g0427161,RchiOBHmChr5g0055051,RchiOBHmChr1g0360511,RchiOBHmChr4g0400911,RchiOBHmChr1g0365031,RchiOBHmChr4g0431711,RchiOBHmChr3g0451151,RchiOBHmChr1g0327051,RchiOBHmChr5g0055111,RchiOBHmChr4g0435961,RchiOBHmChr1g0359291,RchiOBHmChr1g0327001,RchiOBHmChr1g0327111,RchiOBHmChr2g0087281,RchiOBHmChr2g0148211,RchiOBHmChr5g0055131,…
	GO:0009073	aromatic amino acid family biosynthetic process	biological_process	0.15142	1	4	RchiOBHmChr2g0176211,RchiOBHmChr1g0363491,RchiOBHmChr2g0118061,RchiOBHmChr2g0112721
	GO:0044249	cellular biosynthetic process	biological_process	0.15149	1	107	RchiOBHmChr3g0494361,RchiOBHmChr4g0397731,RchiOBHmChr5g0023471,RchiOBHmChr3g0470421,RchiOBHmChr2g0155241,RchiOBHmChr1g0358601,RchiOBHmChr2g0089811,RchiOBHmChr4g0416591,RchiOBHmChr3g0485661,RchiOBHmChr1g0343371,RchiOBHmChr2g0163921,RchiOBHmChr2g0172351,RchiOBHmChr2g0168851,RchiOBHmChr2g0102671,RchiOBHmChr2g0129071,RchiOBHmChr2g0110471,RchiOBHmChr2g0107741,RchiOBHmChr3g0467121,RchiOBHmChr2g0159731,…
	GO:0009065	glutamine family amino acid catabolic process	biological_process	0.15163	1	1	RchiOBHmChr2g0163921
	GO:0070838	divalent metal ion transport	biological_process	0.15188	1	4	RchiOBHmChr1g0360511,RchiOBHmChr2g0166581,RchiOBHmChr5g0024041,RchiOBHmChr5g0023931
	GO:0071407	cellular response to organic cyclic compound	biological_process	0.15194	1	3	RchiOBHmChr2g0165861,RchiOBHmChr2g0107461,RchiOBHmChr2g0157971
	GO:0010817	regulation of hormone levels	biological_process	0.15212	1	6	RchiOBHmChr2g0165151,RchiOBHmChr5g0042451,RchiOBHmChr2g0090431,RchiOBHmChr2g0100151,RchiOBHmChr3g0477381,RchiOBHmChr1g0319331
	GO:0048441	petal development	biological_process	0.15291	1	1	RchiOBHmChr2g0100151
	GO:0048465	corolla development	biological_process	0.15291	1	1	RchiOBHmChr2g0100151
	GO:0004869	cysteine-type endopeptidase inhibitor activity	molecular_function	0.154	1	1	RchiOBHmChr3g0494971
	GO:0010015	root morphogenesis	biological_process	0.15405	1	3	RchiOBHmChr4g0406691,RchiOBHmChr4g0416591,RchiOBHmChr5g0048491
	GO:0004402	histone acetyltransferase activity	molecular_function	0.15409	1	2	RchiOBHmChr4g0444961,RchiOBHmChr2g0107741
	GO:0061733	peptide-lysine-N-acetyltransferase activity	molecular_function	0.15409	1	2	RchiOBHmChr4g0444961,RchiOBHmChr2g0107741
	GO:0008893	guanosine-3',5'-bis(diphosphate) 3'-diphosphatase activity	molecular_function	0.15419	1	1	RchiOBHmChr1g0383931
	GO:0016794	diphosphoric monoester hydrolase activity	molecular_function	0.15419	1	1	RchiOBHmChr1g0383931
	GO:0044106	cellular amine metabolic process	biological_process	0.15419	1	7	RchiOBHmChr2g0176211,RchiOBHmChr1g0363491,RchiOBHmChr5g0032991,RchiOBHmChr2g0118061,RchiOBHmChr2g0112721,RchiOBHmChr2g0155821,RchiOBHmChr2g0100081
	GO:0010193	response to ozone	biological_process	0.1543	1	1	RchiOBHmChr4g0394281
	GO:0070588	calcium ion transmembrane transport	biological_process	0.15441	1	2	RchiOBHmChr2g0166581,RchiOBHmChr1g0360511
	GO:0006520	cellular amino acid metabolic process	biological_process	0.15466	1	42	RchiOBHmChr4g0416321,RchiOBHmChr5g0048101,RchiOBHmChr5g0004871,RchiOBHmChr5g0019231,RchiOBHmChr2g0138241,RchiOBHmChr5g0073781,RchiOBHmChr3g0470421,RchiOBHmChr4g0431961,RchiOBHmChr2g0176611,RchiOBHmChr2g0163921,RchiOBHmChr2g0119981,RchiOBHmChr5g0012421,RchiOBHmChr5g0032991,RchiOBHmChr4g0401651,RchiOBHmChr3g0481011,RchiOBHmChr3g0496511,RchiOBHmChr2g0118061,RchiOBHmChr2g0120061,RchiOBHmChr5g0072661,…
	GO:0009106	lipoate metabolic process	biological_process	0.15476	1	1	RchiOBHmChr4g0447301
	GO:0009107	lipoate biosynthetic process	biological_process	0.15476	1	1	RchiOBHmChr4g0447301
	GO:0004567	beta-mannosidase activity	molecular_function	0.15544	1	1	RchiOBHmChr3g0460261
	GO:0009943	adaxial/abaxial axis specification	biological_process	0.15559	1	1	RchiOBHmChr5g0058801
	GO:0035435	phosphate ion transmembrane transport	biological_process	0.15589	1	1	RchiOBHmChr5g0008401
	GO:0043092	L-amino acid import	biological_process	0.15591	1	1	RchiOBHmChr2g0138241
	GO:0004345	glucose-6-phosphate dehydrogenase activity	molecular_function	0.15604	1	1	RchiOBHmChr2g0174331
	GO:0042546	cell wall biogenesis	biological_process	0.15617	1	5	RchiOBHmChr4g0428351,RchiOBHmChr4g0398631,RchiOBHmChr4g0402891,RchiOBHmChr2g0160611,RchiOBHmChr4g0442121
	GO:0030897	HOPS complex	cellular_component	0.15658	1	1	RchiOBHmChr5g0056311
	GO:1902626	assembly of large subunit precursor of preribosome	biological_process	0.15695	1	1	RchiOBHmChr3g0471681
	GO:0030863	cortical cytoskeleton	cellular_component	0.15695	1	1	RchiOBHmChr5g0048101
	GO:0030981	cortical microtubule cytoskeleton	cellular_component	0.15695	1	1	RchiOBHmChr5g0048101
	GO:0072511	divalent inorganic cation transport	biological_process	0.15709	1	4	RchiOBHmChr1g0360511,RchiOBHmChr2g0166581,RchiOBHmChr5g0024041,RchiOBHmChr5g0023931
	GO:0030004	cellular monovalent inorganic cation homeostasis	biological_process	0.15759	1	2	RchiOBHmChr4g0400911,RchiOBHmChr2g0148211
	GO:0046910	pectinesterase inhibitor activity	molecular_function	0.15773	1	2	RchiOBHmChr4g0409791,RchiOBHmChr2g0096461
	GO:0003997	acyl-CoA oxidase activity	molecular_function	0.15788	1	1	RchiOBHmChr2g0115091
	GO:0022843	voltage-gated cation channel activity	molecular_function	0.15795	1	2	RchiOBHmChr1g0359311,RchiOBHmChr2g0166581
	GO:0009259	ribonucleotide metabolic process	biological_process	0.15812	1	13	RchiOBHmChr5g0057621,RchiOBHmChr4g0400911,RchiOBHmChr2g0176771,RchiOBHmChr4g0402711,RchiOBHmChr3g0451151,RchiOBHmChr1g0383931,RchiOBHmChr1g0334861,RchiOBHmChr2g0148211,RchiOBHmChr2g0087281,RchiOBHmChr3g0470251,RchiOBHmChr1g0361351,RchiOBHmChr4g0397731,RchiOBHmChr2g0100081
	GO:0019139	cytokinin dehydrogenase activity	molecular_function	0.15855	1	1	RchiOBHmChr1g0319331
	GO:0042455	ribonucleoside biosynthetic process	biological_process	0.15874	1	5	RchiOBHmChr4g0427101,RchiOBHmChr4g0400911,RchiOBHmChr4g0397731,RchiOBHmChr3g0470421,RchiOBHmChr2g0148211
	GO:0006829	zinc II ion transport	biological_process	0.16017	1	2	RchiOBHmChr5g0023931,RchiOBHmChr5g0024041
	GO:0030865	cortical cytoskeleton organization	biological_process	0.1609	1	1	RchiOBHmChr5g0048101
	GO:0090567	reproductive shoot system development	biological_process	0.16103	1	6	RchiOBHmChr2g0159731,RchiOBHmChr1g0349391,RchiOBHmChr2g0140131,RchiOBHmChr5g0008871,RchiOBHmChr2g0100151,RchiOBHmChr3g0463591
	GO:0051082	unfolded protein binding	molecular_function	0.16127	1	5	RchiOBHmChr3g0464051,RchiOBHmChr3g0474581,RchiOBHmChr1g0339531,RchiOBHmChr4g0437121,RchiOBHmChr1g0373321
	GO:0032870	cellular response to hormone stimulus	biological_process	0.16191	1	8	RchiOBHmChr2g0137301,RchiOBHmChr2g0149111,RchiOBHmChr2g0104961,RchiOBHmChr2g0165861,RchiOBHmChr4g0389621,RchiOBHmChr4g0430081,RchiOBHmChr2g0140681,RchiOBHmChr4g0395511
	GO:0016645	oxidoreductase activity, acting on the CH-NH group of donors	molecular_function	0.1634	1	2	RchiOBHmChr1g0319331,RchiOBHmChr2g0163921
	GO:0009163	nucleoside biosynthetic process	biological_process	0.16344	1	5	RchiOBHmChr4g0397731,RchiOBHmChr4g0400911,RchiOBHmChr4g0427101,RchiOBHmChr2g0148211,RchiOBHmChr3g0470421
	GO:0000041	transition metal ion transport	biological_process	0.16361	1	4	RchiOBHmChr5g0024041,RchiOBHmChr4g0442571,RchiOBHmChr5g0023931,RchiOBHmChr4g0442611
	GO:0009606	tropism	biological_process	0.16492	1	2	RchiOBHmChr5g0073591,RchiOBHmChr5g0056311
	GO:0005381	iron ion transmembrane transporter activity	molecular_function	0.165	1	2	RchiOBHmChr4g0442571,RchiOBHmChr4g0442611
	GO:0071495	cellular response to endogenous stimulus	biological_process	0.16526	1	8	RchiOBHmChr2g0165861,RchiOBHmChr2g0137301,RchiOBHmChr2g0149111,RchiOBHmChr2g0104961,RchiOBHmChr4g0395511,RchiOBHmChr4g0389621,RchiOBHmChr2g0140681,RchiOBHmChr4g0430081
	GO:1901136	carbohydrate derivative catabolic process	biological_process	0.1655	1	4	RchiOBHmChr2g0093131,RchiOBHmChr1g0365681,RchiOBHmChr4g0424411,RchiOBHmChr2g0097671
	GO:0035065	regulation of histone acetylation	biological_process	0.16574	1	1	RchiOBHmChr4g0444961
	GO:1901983	regulation of protein acetylation	biological_process	0.16574	1	1	RchiOBHmChr4g0444961
	GO:2000756	regulation of peptidyl-lysine acetylation	biological_process	0.16574	1	1	RchiOBHmChr4g0444961
	GO:0042445	hormone metabolic process	biological_process	0.16601	1	5	RchiOBHmChr3g0477381,RchiOBHmChr1g0319331,RchiOBHmChr2g0165151,RchiOBHmChr2g0090431,RchiOBHmChr2g0100151
	GO:0009987	cellular process	biological_process	0.16606	1	296	RchiOBHmChr1g0357121,RchiOBHmChr1g0368011,RchiOBHmChr4g0402891,RchiOBHmChr2g0108571,RchiOBHmChr5g0060861,RchiOBHmChr4g0445271,RchiOBHmChr1g0372661,RchiOBHmChr2g0096691,RchiOBHmChr4g0400911,RchiOBHmChr3g0471681,RchiOBHmChr2g0151731,RchiOBHmChr1g0372131,RchiOBHmChr4g0437121,RchiOBHmChr1g0359291,RchiOBHmChr4g0436771,RchiOBHmChr4g0439071,RchiOBHmChr2g0139261,RchiOBHmChr1g0360511,RchiOBHmChr3g0473831,…
	GO:0032989	cellular component morphogenesis	biological_process	0.16655	1	6	RchiOBHmChr2g0167701,RchiOBHmChr2g0159731,RchiOBHmChr3g0478781,RchiOBHmChr1g0377941,RchiOBHmChr2g0100151,RchiOBHmChr3g0459681
	GO:0005242	inward rectifier potassium channel activity	molecular_function	0.16657	1	1	RchiOBHmChr2g0166581
	GO:0009735	response to cytokinin	biological_process	0.16738	1	3	RchiOBHmChr2g0119681,RchiOBHmChr4g0435111,RchiOBHmChr2g0119731
	GO:0003905	alkylbase DNA N-glycosylase activity	molecular_function	0.16747	1	1	RchiOBHmChr5g0023071
	GO:0043733	DNA-3-methylbase glycosylase activity	molecular_function	0.16747	1	1	RchiOBHmChr5g0023071
	GO:0042431	indole metabolic process	biological_process	0.16752	1	2	RchiOBHmChr1g0372871,RchiOBHmChr5g0049151
	GO:0042432	indole biosynthetic process	biological_process	0.16752	1	2	RchiOBHmChr5g0049151,RchiOBHmChr1g0372871
	GO:1901677	phosphate transmembrane transporter activity	molecular_function	0.16847	1	3	RchiOBHmChr1g0365031,RchiOBHmChr2g0153111,RchiOBHmChr3g0456491
	GO:0010181	FMN binding	molecular_function	0.16921	1	3	RchiOBHmChr2g0150111,RchiOBHmChr1g0363491,RchiOBHmChr3g0497041
	GO:0015238	drug transmembrane transporter activity	molecular_function	0.17024	1	4	RchiOBHmChr2g0138241,RchiOBHmChr5g0003381,RchiOBHmChr1g0378071,RchiOBHmChr4g0432851
	GO:0033865	nucleoside bisphosphate metabolic process	biological_process	0.17059	1	2	RchiOBHmChr4g0397731,RchiOBHmChr1g0383931
	GO:0033875	ribonucleoside bisphosphate metabolic process	biological_process	0.17059	1	2	RchiOBHmChr1g0383931,RchiOBHmChr4g0397731
	GO:0034032	purine nucleoside bisphosphate metabolic process	biological_process	0.17059	1	2	RchiOBHmChr4g0397731,RchiOBHmChr1g0383931
	GO:0009725	response to hormone	biological_process	0.17155	1	15	RchiOBHmChr4g0389621,RchiOBHmChr2g0119731,RchiOBHmChr2g0140681,RchiOBHmChr4g0430081,RchiOBHmChr2g0124531,RchiOBHmChr4g0395511,RchiOBHmChr3g0456481,RchiOBHmChr2g0149111,RchiOBHmChr2g0137301,RchiOBHmChr2g0104961,RchiOBHmChr3g0456491,RchiOBHmChr2g0119681,RchiOBHmChr2g0173061,RchiOBHmChr2g0165861,RchiOBHmChr4g0435111
	GO:0072522	purine-containing compound biosynthetic process	biological_process	0.172	1	5	RchiOBHmChr2g0148211,RchiOBHmChr3g0470421,RchiOBHmChr4g0397731,RchiOBHmChr4g0400911,RchiOBHmChr4g0427101
	GO:1901699	cellular response to nitrogen compound	biological_process	0.17209	1	2	RchiOBHmChr2g0157971,RchiOBHmChr2g0107461
	GO:0046939	nucleotide phosphorylation	biological_process	0.17273	1	6	RchiOBHmChr2g0176771,RchiOBHmChr4g0402711,RchiOBHmChr5g0057621,RchiOBHmChr3g0470251,RchiOBHmChr1g0334861,RchiOBHmChr2g0100081
	GO:0006026	aminoglycan catabolic process	biological_process	0.17322	1	3	RchiOBHmChr1g0365681,RchiOBHmChr4g0424411,RchiOBHmChr2g0097671
	GO:0034599	cellular response to oxidative stress	biological_process	0.17331	1	3	RchiOBHmChr3g0458991,RchiOBHmChr5g0020681,RchiOBHmChr4g0445271
	GO:0016289	CoA hydrolase activity	molecular_function	0.17371	1	1	RchiOBHmChr1g0357121
	GO:0070330	aromatase activity	molecular_function	0.17415	1	1	RchiOBHmChr3g0472721
	GO:0004084	branched-chain-amino-acid transaminase activity	molecular_function	0.17456	1	1	RchiOBHmChr2g0109141
	GO:0052654	L-leucine transaminase activity	molecular_function	0.17456	1	1	RchiOBHmChr2g0109141
	GO:0052655	L-valine transaminase activity	molecular_function	0.17456	1	1	RchiOBHmChr2g0109141
	GO:0052656	L-isoleucine transaminase activity	molecular_function	0.17456	1	1	RchiOBHmChr2g0109141
	GO:0009126	purine nucleoside monophosphate metabolic process	biological_process	0.17487	1	11	RchiOBHmChr2g0087281,RchiOBHmChr2g0148211,RchiOBHmChr1g0334861,RchiOBHmChr3g0451151,RchiOBHmChr2g0176771,RchiOBHmChr4g0402711,RchiOBHmChr4g0400911,RchiOBHmChr5g0057621,RchiOBHmChr2g0100081,RchiOBHmChr1g0361351,RchiOBHmChr3g0470251
	GO:0009167	purine ribonucleoside monophosphate metabolic process	biological_process	0.17487	1	11	RchiOBHmChr3g0470251,RchiOBHmChr1g0361351,RchiOBHmChr2g0100081,RchiOBHmChr5g0057621,RchiOBHmChr4g0400911,RchiOBHmChr2g0176771,RchiOBHmChr4g0402711,RchiOBHmChr3g0451151,RchiOBHmChr2g0087281,RchiOBHmChr2g0148211,RchiOBHmChr1g0334861
	GO:0008083	growth factor activity	molecular_function	0.17523	1	1	RchiOBHmChr2g0108571
	GO:0090484	drug transporter activity	molecular_function	0.17579	1	4	RchiOBHmChr5g0003381,RchiOBHmChr2g0138241,RchiOBHmChr4g0432851,RchiOBHmChr1g0378071
	GO:0033500	carbohydrate homeostasis	biological_process	0.17875	1	1	RchiOBHmChr4g0428361
	GO:0009069	serine family amino acid metabolic process	biological_process	0.17886	1	26	RchiOBHmChr3g0481011,RchiOBHmChr4g0436771,RchiOBHmChr5g0012421,RchiOBHmChr4g0393641,RchiOBHmChr2g0172611,RchiOBHmChr2g0119981,RchiOBHmChr1g0331391,RchiOBHmChr4g0396751,RchiOBHmChr2g0104961,RchiOBHmChr3g0459271,RchiOBHmChr4g0418931,RchiOBHmChr4g0401651,RchiOBHmChr5g0048491,RchiOBHmChr4g0431961,RchiOBHmChr4g0432531,RchiOBHmChr5g0073781,RchiOBHmChr4g0406691,RchiOBHmChr2g0176611,RchiOBHmChr3g0476801,…
	GO:0030154	cell differentiation	biological_process	0.1791	1	6	RchiOBHmChr2g0102171,RchiOBHmChr2g0159731,RchiOBHmChr1g0349391,RchiOBHmChr5g0058801,RchiOBHmChr1g0377941,RchiOBHmChr3g0459681
	GO:0019172	glyoxalase III activity	molecular_function	0.17912	1	1	RchiOBHmChr3g0487941
	GO:0072593	reactive oxygen species metabolic process	biological_process	0.17931	1	5	RchiOBHmChr2g0088361,RchiOBHmChr5g0034661,RchiOBHmChr4g0428361,RchiOBHmChr3g0475471,RchiOBHmChr3g0458991
	GO:0006694	steroid biosynthetic process	biological_process	0.17944	1	6	RchiOBHmChr2g0100151,RchiOBHmChr3g0451921,RchiOBHmChr2g0165151,RchiOBHmChr4g0420531,RchiOBHmChr2g0100081,RchiOBHmChr1g0317111
	GO:0009851	auxin biosynthetic process	biological_process	0.17951	1	1	RchiOBHmChr2g0090431
	GO:0071470	cellular response to osmotic stress	biological_process	0.17958	1	1	RchiOBHmChr4g0428361
	GO:0015174	basic amino acid transmembrane transporter activity	molecular_function	0.17992	1	1	RchiOBHmChr2g0138241
	GO:0015189	L-lysine transmembrane transporter activity	molecular_function	0.17992	1	1	RchiOBHmChr2g0138241
	GO:0015809	arginine transport	biological_process	0.17992	1	1	RchiOBHmChr2g0138241
	GO:0015819	lysine transport	biological_process	0.17992	1	1	RchiOBHmChr2g0138241
	GO:1902022	L-lysine transport	biological_process	0.17992	1	1	RchiOBHmChr2g0138241
	GO:1903401	L-lysine transmembrane transport	biological_process	0.17992	1	1	RchiOBHmChr2g0138241
	GO:0000103	sulfate assimilation	biological_process	0.17998	1	2	RchiOBHmChr5g0020681,RchiOBHmChr4g0445271
	GO:0009249	protein lipoylation	biological_process	0.18071	1	1	RchiOBHmChr4g0447301
	GO:0044262	cellular carbohydrate metabolic process	biological_process	0.18092	1	17	RchiOBHmChr4g0428351,RchiOBHmChr5g0029381,RchiOBHmChr4g0442121,RchiOBHmChr2g0096461,RchiOBHmChr2g0160611,RchiOBHmChr3g0460261,RchiOBHmChr4g0409791,RchiOBHmChr2g0151731,RchiOBHmChr1g0374511,RchiOBHmChr3g0488651,RchiOBHmChr2g0115271,RchiOBHmChr3g0493391,RchiOBHmChr4g0398631,RchiOBHmChr5g0028271,RchiOBHmChr2g0155241,RchiOBHmChr4g0402891,RchiOBHmChr2g0165911
	GO:0009791	post-embryonic development	biological_process	0.18093	1	15	RchiOBHmChr1g0349391,RchiOBHmChr3g0463591,RchiOBHmChr3g0456491,RchiOBHmChr2g0160471,RchiOBHmChr4g0437121,RchiOBHmChr2g0155241,RchiOBHmChr2g0159731,RchiOBHmChr1g0317111,RchiOBHmChr4g0416591,RchiOBHmChr3g0460261,RchiOBHmChr5g0008871,RchiOBHmChr4g0406691,RchiOBHmChr2g0150111,RchiOBHmChr2g0140131,RchiOBHmChr2g0100151
	GO:0006119	oxidative phosphorylation	biological_process	0.18097	1	5	RchiOBHmChr2g0148211,RchiOBHmChr2g0087281,RchiOBHmChr3g0451151,RchiOBHmChr4g0400911,RchiOBHmChr1g0361351
	GO:0001172	transcription, RNA-templated	biological_process	0.18132	1	1	RchiOBHmChr4g0442701
	GO:0031379	RNA-directed RNA polymerase complex	cellular_component	0.18132	1	1	RchiOBHmChr4g0442701
	GO:0072509	divalent inorganic cation transmembrane transporter activity	molecular_function	0.1814	1	4	RchiOBHmChr5g0024041,RchiOBHmChr2g0166581,RchiOBHmChr1g0360511,RchiOBHmChr5g0023931
	GO:0048869	cellular developmental process	biological_process	0.18178	1	9	RchiOBHmChr1g0349391,RchiOBHmChr2g0102171,RchiOBHmChr1g0377941,RchiOBHmChr3g0459681,RchiOBHmChr2g0100151,RchiOBHmChr5g0058801,RchiOBHmChr3g0478781,RchiOBHmChr2g0167701,RchiOBHmChr2g0159731
	GO:0015995	chlorophyll biosynthetic process	biological_process	0.18192	1	2	RchiOBHmChr3g0494361,RchiOBHmChr3g0467121
	GO:0004553	hydrolase activity, hydrolyzing O-glycosyl compounds	molecular_function	0.18319	1	14	RchiOBHmChr2g0165911,RchiOBHmChr5g0071491,RchiOBHmChr4g0402891,RchiOBHmChr4g0438481,RchiOBHmChr1g0374511,RchiOBHmChr4g0424411,RchiOBHmChr3g0460261,RchiOBHmChr2g0097671,RchiOBHmChr3g0457581,RchiOBHmChr4g0398631,RchiOBHmChr2g0160611,RchiOBHmChr4g0442121,RchiOBHmChr1g0365681,RchiOBHmChr4g0428351
	GO:0010334	sesquiterpene synthase activity	molecular_function	0.18331	1	1	RchiOBHmChr5g0038101
	GO:0034004	germacradienol synthase activity	molecular_function	0.18331	1	1	RchiOBHmChr5g0038101
	GO:0052577	germacrene-D synthase activity	molecular_function	0.18331	1	1	RchiOBHmChr5g0038101
	GO:0001523	retinoid metabolic process	biological_process	0.18337	1	1	RchiOBHmChr3g0477381
	GO:0042572	retinol metabolic process	biological_process	0.18337	1	1	RchiOBHmChr3g0477381
	GO:0006730	one-carbon metabolic process	biological_process	0.18406	1	2	RchiOBHmChr3g0470421,RchiOBHmChr4g0427101
	GO:1901659	glycosyl compound biosynthetic process	biological_process	0.1841	1	6	RchiOBHmChr4g0397731,RchiOBHmChr2g0115271,RchiOBHmChr4g0400911,RchiOBHmChr4g0427101,RchiOBHmChr3g0470421,RchiOBHmChr2g0148211
	GO:0015179	L-amino acid transmembrane transporter activity	molecular_function	0.18441	1	2	RchiOBHmChr2g0138241,RchiOBHmChr5g0082951
	GO:0015807	L-amino acid transport	biological_process	0.18441	1	2	RchiOBHmChr5g0082951,RchiOBHmChr2g0138241
	GO:0048527	lateral root development	biological_process	0.18502	1	2	RchiOBHmChr4g0406691,RchiOBHmChr4g0416591
	GO:0009719	response to endogenous stimulus	biological_process	0.18512	1	15	RchiOBHmChr2g0149111,RchiOBHmChr2g0137301,RchiOBHmChr3g0456491,RchiOBHmChr2g0104961,RchiOBHmChr2g0165861,RchiOBHmChr2g0173061,RchiOBHmChr2g0119681,RchiOBHmChr4g0435111,RchiOBHmChr2g0119731,RchiOBHmChr4g0389621,RchiOBHmChr4g0430081,RchiOBHmChr2g0140681,RchiOBHmChr2g0124531,RchiOBHmChr4g0395511,RchiOBHmChr3g0456481
	GO:0045490	pectin catabolic process	biological_process	0.18696	1	3	RchiOBHmChr4g0396921,RchiOBHmChr2g0096461,RchiOBHmChr4g0432291
	GO:0042623	ATPase activity, coupled	molecular_function	0.18748	1	14	RchiOBHmChr2g0153111,RchiOBHmChr4g0431711,RchiOBHmChr3g0451151,RchiOBHmChr1g0365031,RchiOBHmChr4g0400911,RchiOBHmChr1g0359291,RchiOBHmChr2g0148211,RchiOBHmChr2g0089741,RchiOBHmChr5g0055111,RchiOBHmChr3g0456491,RchiOBHmChr4g0400101,RchiOBHmChr4g0427161,RchiOBHmChr5g0055051,RchiOBHmChr1g0360511
	GO:0042537	benzene-containing compound metabolic process	biological_process	0.18807	1	3	RchiOBHmChr5g0032991,RchiOBHmChr3g0470251,RchiOBHmChr2g0155821
	GO:0046417	chorismate metabolic process	biological_process	0.18864	1	1	RchiOBHmChr1g0363491
	GO:0008172	S-methyltransferase activity	molecular_function	0.1889	1	1	RchiOBHmChr3g0496511
	GO:0033743	peptide-methionine (R)-S-oxide reductase activity	molecular_function	0.18909	1	1	RchiOBHmChr5g0051791
	GO:0009108	coenzyme biosynthetic process	biological_process	0.19016	1	7	RchiOBHmChr3g0497041,RchiOBHmChr3g0470421,RchiOBHmChr4g0397731,RchiOBHmChr2g0176771,RchiOBHmChr4g0447301,RchiOBHmChr4g0427101,RchiOBHmChr4g0441121
	GO:0009072	aromatic amino acid family metabolic process	biological_process	0.19025	1	7	RchiOBHmChr2g0100081,RchiOBHmChr2g0155821,RchiOBHmChr2g0112721,RchiOBHmChr5g0032991,RchiOBHmChr1g0363491,RchiOBHmChr2g0176211,RchiOBHmChr2g0118061
	GO:0044700	single organism signaling	biological_process	0.19077	1	28	RchiOBHmChr2g0166581,RchiOBHmChr1g0331391,RchiOBHmChr1g0382041,RchiOBHmChr4g0445031,RchiOBHmChr5g0012421,RchiOBHmChr4g0393641,RchiOBHmChr4g0418931,RchiOBHmChr5g0048491,RchiOBHmChr4g0428361,RchiOBHmChr2g0149111,RchiOBHmChr2g0137301,RchiOBHmChr1g0360581,RchiOBHmChr3g0459271,RchiOBHmChr2g0104961,RchiOBHmChr4g0395511,RchiOBHmChr5g0073591,RchiOBHmChr4g0389621,RchiOBHmChr4g0430081,RchiOBHmChr2g0140681,…
	GO:0035556	intracellular signal transduction	biological_process	0.19109	1	13	RchiOBHmChr5g0048491,RchiOBHmChr1g0360581,RchiOBHmChr4g0418931,RchiOBHmChr3g0459271,RchiOBHmChr2g0104961,RchiOBHmChr5g0072661,RchiOBHmChr4g0416321,RchiOBHmChr2g0166581,RchiOBHmChr5g0012421,RchiOBHmChr4g0393641,RchiOBHmChr5g0042451,RchiOBHmChr3g0456481,RchiOBHmChr5g0037931
	GO:0044436	thylakoid part	cellular_component	0.19113	1	10	RchiOBHmChr5g0047271,RchiOBHmChr3g0473831,RchiOBHmChr2g0096661,RchiOBHmChr2g0156611,RchiOBHmChr4g0394281,RchiOBHmChr5g0019221,RchiOBHmChr2g0099331,RchiOBHmCPg0502501,RchiOBHmChr2g0156601,RchiOBHmChr2g0155141
	GO:0016614	oxidoreductase activity, acting on CH-OH group of donors	molecular_function	0.19126	1	11	RchiOBHmChr2g0119731,RchiOBHmChr2g0118061,RchiOBHmChr2g0174331,RchiOBHmChr4g0405731,RchiOBHmChr2g0133081,RchiOBHmChr1g0319331,RchiOBHmChr5g0032991,RchiOBHmChr2g0110471,RchiOBHmChr4g0403711,RchiOBHmChr2g0143221,RchiOBHmChr2g0119681
	GO:0009767	photosynthetic electron transport chain	biological_process	0.19244	1	2	RchiOBHmChr2g0150111,RchiOBHmChr2g0099331
	GO:0035196	production of miRNAs involved in gene silencing by miRNA	biological_process	0.19264	1	1	RchiOBHmChr2g0107461
	GO:0023052	signaling	biological_process	0.19265	1	28	RchiOBHmChr5g0037931,RchiOBHmChr2g0108571,RchiOBHmChr3g0456481,RchiOBHmChr5g0042451,RchiOBHmChr2g0165861,RchiOBHmChr5g0072661,RchiOBHmChr2g0143221,RchiOBHmChr4g0416321,RchiOBHmChr3g0487361,RchiOBHmChr4g0395511,RchiOBHmChr5g0073591,RchiOBHmChr4g0430081,RchiOBHmChr2g0140681,RchiOBHmChr4g0389621,RchiOBHmChr4g0445031,RchiOBHmChr5g0012421,RchiOBHmChr4g0393641,RchiOBHmChr2g0166581,RchiOBHmChr1g0382041,…
	GO:0031365	N-terminal protein amino acid modification	biological_process	0.19355	1	2	RchiOBHmChr2g0172351,RchiOBHmChr5g0070491
	GO:0015085	calcium ion transmembrane transporter activity	molecular_function	0.19366	1	2	RchiOBHmChr2g0166581,RchiOBHmChr1g0360511
	GO:0042803	protein homodimerization activity	molecular_function	0.19377	1	3	RchiOBHmChr3g0456491,RchiOBHmChr4g0406691,RchiOBHmChr5g0070221
	GO:0061512	protein localization to cilium	biological_process	0.19423	1	1	RchiOBHmChr4g0420951
	GO:0015098	molybdate ion transmembrane transporter activity	molecular_function	0.19429	1	1	RchiOBHmChr1g0381971
	GO:0015689	molybdate ion transport	biological_process	0.19429	1	1	RchiOBHmChr1g0381971
	GO:0008378	galactosyltransferase activity	molecular_function	0.19582	1	2	RchiOBHmChr2g0173061,RchiOBHmChr5g0044221
	GO:0016712	oxidoreductase activity, acting on paired donors, with incorporation or reduction of molecular oxygen, reduced flavin or flavoprotein as one donor, and incorporation of one atom of oxygen	molecular_function	0.19592	1	1	RchiOBHmChr3g0472721
	GO:0031248	protein acetyltransferase complex	cellular_component	0.19625	1	3	RchiOBHmChr2g0107741,RchiOBHmChr4g0444961,RchiOBHmChr5g0070491
	GO:1902493	acetyltransferase complex	cellular_component	0.19625	1	3	RchiOBHmChr4g0444961,RchiOBHmChr5g0070491,RchiOBHmChr2g0107741
	GO:0015748	organophosphate ester transport	biological_process	0.19649	1	3	RchiOBHmChr3g0456491,RchiOBHmChr2g0153111,RchiOBHmChr1g0365031
	GO:0006342	chromatin silencing	biological_process	0.19706	1	2	RchiOBHmChr3g0453441,RchiOBHmChr2g0157971
	GO:0009607	response to biotic stimulus	biological_process	0.19747	1	9	RchiOBHmChr4g0394281,RchiOBHmChr3g0460661,RchiOBHmChr4g0424021,RchiOBHmChr4g0423641,RchiOBHmChr5g0060001,RchiOBHmChr4g0416591,RchiOBHmChr2g0175241,RchiOBHmChr4g0444321,RchiOBHmChr4g0428361
	GO:0033926	glycopeptide alpha-N-acetylgalactosaminidase activity	molecular_function	0.19836	1	1	RchiOBHmChr3g0457581
	GO:0045156	electron transporter, transferring electrons within the cyclic electron transport pathway of photosynthesis activity	molecular_function	0.19848	1	1	RchiOBHmChr2g0099331
	GO:0016052	carbohydrate catabolic process	biological_process	0.19929	1	10	RchiOBHmChr4g0402711,RchiOBHmChr2g0176771,RchiOBHmChr3g0460261,RchiOBHmChr5g0057621,RchiOBHmChr1g0334861,RchiOBHmChr4g0396921,RchiOBHmChr3g0470251,RchiOBHmChr2g0100081,RchiOBHmChr4g0432291,RchiOBHmChr2g0096461
	GO:0009523	photosystem II	cellular_component	0.20013	1	3	RchiOBHmCPg0502501,RchiOBHmChr2g0156611,RchiOBHmChr2g0156601
	GO:0010075	regulation of meristem growth	biological_process	0.20079	1	1	RchiOBHmChr2g0140131
	GO:0004564	beta-fructofuranosidase activity	molecular_function	0.20107	1	1	RchiOBHmChr1g0374511
	GO:0004575	sucrose alpha-glucosidase activity	molecular_function	0.20107	1	1	RchiOBHmChr1g0374511
	GO:0000902	cell morphogenesis	biological_process	0.20109	1	5	RchiOBHmChr2g0159731,RchiOBHmChr2g0167701,RchiOBHmChr1g0377941,RchiOBHmChr2g0100151,RchiOBHmChr3g0459681
	GO:0050616	secologanin synthase activity	molecular_function	0.20118	1	1	RchiOBHmChr1g0372871
	GO:0016688	L-ascorbate peroxidase activity	molecular_function	0.20151	1	1	RchiOBHmChr5g0061461
	GO:0052890	oxidoreductase activity, acting on the CH-CH group of donors, with a flavin as acceptor	molecular_function	0.20234	1	1	RchiOBHmChr2g0115091
	GO:0005267	potassium channel activity	molecular_function	0.20309	1	2	RchiOBHmChr2g0166581,RchiOBHmChr1g0359311
	GO:0006690	icosanoid metabolic process	biological_process	0.20316	1	1	RchiOBHmChr4g0405731
	GO:0006691	leukotriene metabolic process	biological_process	0.20316	1	1	RchiOBHmChr4g0405731
	GO:1901568	fatty acid derivative metabolic process	biological_process	0.20316	1	1	RchiOBHmChr4g0405731
	GO:0016408	C-acyltransferase activity	molecular_function	0.20342	1	1	RchiOBHmChr2g0155821
	GO:0006950	response to stress	biological_process	0.20411	1	37	RchiOBHmChr4g0445031,RchiOBHmChr5g0051791,RchiOBHmChr2g0119981,RchiOBHmChr1g0382041,RchiOBHmChr3g0467051,RchiOBHmChr4g0428361,RchiOBHmChr3g0460661,RchiOBHmChr1g0383931,RchiOBHmChr2g0175241,RchiOBHmChr3g0494971,RchiOBHmChr4g0444321,RchiOBHmChr5g0004871,RchiOBHmChr5g0034661,RchiOBHmChr5g0061461,RchiOBHmChr5g0023071,RchiOBHmChr3g0456491,RchiOBHmChr1g0357771,RchiOBHmChr4g0394281,RchiOBHmChr5g0008401,…
	GO:0042026	protein refolding	biological_process	0.20485	1	1	RchiOBHmChr5g0083881
	GO:0051234	establishment of localization	biological_process	0.20487	1	68	RchiOBHmChr4g0400101,RchiOBHmChr4g0396081,RchiOBHmChr2g0153111,RchiOBHmChr2g0161961,RchiOBHmChr5g0018181,RchiOBHmChr3g0454041,RchiOBHmChr3g0467431,RchiOBHmChr5g0055051,RchiOBHmChr1g0365031,RchiOBHmChr1g0383071,RchiOBHmChr3g0460661,RchiOBHmChr5g0081261,RchiOBHmChr5g0003381,RchiOBHmChr5g0059051,RchiOBHmChr1g0381971,RchiOBHmChr5g0011241,RchiOBHmChr3g0470591,RchiOBHmChr5g0042451,RchiOBHmChr1g0353741,…
	GO:0033539	fatty acid beta-oxidation using acyl-CoA dehydrogenase	biological_process	0.20491	1	1	RchiOBHmChr2g0115091
	GO:0060627	regulation of vesicle-mediated transport	biological_process	0.20496	1	2	RchiOBHmChr5g0056311,RchiOBHmChr3g0456481
	GO:0090447	glycerol-3-phosphate 2-O-acyltransferase activity	molecular_function	0.20561	1	1	RchiOBHmChr3g0463591
	GO:0000786	nucleosome	cellular_component	0.20648	1	3	RchiOBHmChr2g0099661,RchiOBHmChr3g0453441,RchiOBHmChr3g0467051
	GO:0010333	terpene synthase activity	molecular_function	0.207	1	3	RchiOBHmChr3g0484891,RchiOBHmChr5g0038101,RchiOBHmChr5g0023471
	GO:0045814	negative regulation of gene expression, epigenetic	biological_process	0.20742	1	2	RchiOBHmChr2g0157971,RchiOBHmChr3g0453441
	GO:0006733	oxidoreduction coenzyme metabolic process	biological_process	0.20772	1	9	RchiOBHmChr3g0470251,RchiOBHmChr4g0441121,RchiOBHmChr3g0493391,RchiOBHmChr2g0100081,RchiOBHmChr5g0057621,RchiOBHmChr4g0402711,RchiOBHmChr2g0176771,RchiOBHmChr2g0174331,RchiOBHmChr1g0334861
	GO:0006023	aminoglycan biosynthetic process	biological_process	0.20897	1	2	RchiOBHmChr5g0044221,RchiOBHmChr1g0336981
	GO:0006024	glycosaminoglycan biosynthetic process	biological_process	0.20897	1	2	RchiOBHmChr5g0044221,RchiOBHmChr1g0336981
	GO:1902600	hydrogen ion transmembrane transport	biological_process	0.2091	1	5	RchiOBHmChr2g0148211,RchiOBHmChr1g0353741,RchiOBHmChr3g0451151,RchiOBHmChr4g0400911,RchiOBHmChr3g0454041
	GO:0009628	response to abiotic stimulus	biological_process	0.20935	1	14	RchiOBHmChr4g0440111,RchiOBHmChr3g0494971,RchiOBHmChr2g0155241,RchiOBHmChr5g0070221,RchiOBHmChr4g0437121,RchiOBHmChr2g0156611,RchiOBHmChr5g0073591,RchiOBHmChr5g0056311,RchiOBHmChr1g0357771,RchiOBHmChr3g0456491,RchiOBHmChr3g0467051,RchiOBHmChr4g0428361,RchiOBHmChr2g0155141,RchiOBHmChr2g0156601
	GO:0016887	ATPase activity	molecular_function	0.20964	1	17	RchiOBHmChr1g0360511,RchiOBHmChr4g0427161,RchiOBHmChr5g0055051,RchiOBHmChr2g0148211,RchiOBHmChr1g0359291,RchiOBHmChr4g0435961,RchiOBHmChr5g0055111,RchiOBHmChr1g0365031,RchiOBHmChr4g0431711,RchiOBHmChr3g0451151,RchiOBHmChr4g0400911,RchiOBHmChr4g0400101,RchiOBHmChr3g0456491,RchiOBHmChr5g0055121,RchiOBHmChr5g0055131,RchiOBHmChr2g0089741,RchiOBHmChr2g0153111
	GO:0042446	hormone biosynthetic process	biological_process	0.21106	1	3	RchiOBHmChr2g0090431,RchiOBHmChr2g0165151,RchiOBHmChr2g0100151
	GO:0035194	posttranscriptional gene silencing by RNA	biological_process	0.2122	1	2	RchiOBHmChr2g0157971,RchiOBHmChr2g0107461
	GO:0016638	oxidoreductase activity, acting on the CH-NH2 group of donors	molecular_function	0.21247	1	2	RchiOBHmChr3g0497041,RchiOBHmChr4g0432831
	GO:0006099	tricarboxylic acid cycle	biological_process	0.21316	1	3	RchiOBHmChr5g0057621,RchiOBHmChr2g0176771,RchiOBHmChr4g0402711
	GO:0006101	citrate metabolic process	biological_process	0.21316	1	3	RchiOBHmChr2g0176771,RchiOBHmChr4g0402711,RchiOBHmChr5g0057621
	GO:0006778	porphyrin-containing compound metabolic process	biological_process	0.21347	1	4	RchiOBHmChr3g0494361,RchiOBHmChr3g0467121,RchiOBHmChr3g0485661,RchiOBHmChr2g0150111
	GO:1902047	polyamine transmembrane transport	biological_process	0.21404	1	1	RchiOBHmChr5g0082951
	GO:0090558	plant epidermis development	biological_process	0.2149	1	3	RchiOBHmChr3g0459681,RchiOBHmChr1g0377941,RchiOBHmChr2g0159731
	GO:0042807	central vacuole	cellular_component	0.21594	1	1	RchiOBHmChr2g0139491
	GO:0003995	acyl-CoA dehydrogenase activity	molecular_function	0.21614	1	1	RchiOBHmChr2g0115091
	GO:1901658	glycosyl compound catabolic process	biological_process	0.21751	1	1	RchiOBHmChr2g0093131
	GO:0006810	transport	biological_process	0.21753	1	67	RchiOBHmChr3g0460661,RchiOBHmChr5g0081261,RchiOBHmChr5g0059051,RchiOBHmChr5g0003381,RchiOBHmChr1g0381971,RchiOBHmChr1g0365031,RchiOBHmChr1g0383071,RchiOBHmChr5g0055051,RchiOBHmChr2g0161961,RchiOBHmChr5g0018181,RchiOBHmChr3g0454041,RchiOBHmChr3g0467431,RchiOBHmChr2g0153111,RchiOBHmChr4g0396081,RchiOBHmChr4g0400101,RchiOBHmChr2g0087281,RchiOBHmChr5g0055111,RchiOBHmChr4g0432851,RchiOBHmChr4g0438411,…
	GO:0009309	amine biosynthetic process	biological_process	0.2176	1	4	RchiOBHmChr2g0112721,RchiOBHmChr1g0363491,RchiOBHmChr2g0176211,RchiOBHmChr2g0118061
	GO:0042401	cellular biogenic amine biosynthetic process	biological_process	0.2176	1	4	RchiOBHmChr2g0118061,RchiOBHmChr1g0363491,RchiOBHmChr2g0176211,RchiOBHmChr2g0112721
	GO:0006084	acetyl-CoA metabolic process	biological_process	0.2178	1	1	RchiOBHmChr2g0176771
	GO:0009228	thiamine biosynthetic process	biological_process	0.21788	1	1	RchiOBHmChr5g0060861
	GO:0042724	thiamine-containing compound biosynthetic process	biological_process	0.21788	1	1	RchiOBHmChr5g0060861
	GO:0044724	single-organism carbohydrate catabolic process	biological_process	0.21795	1	6	RchiOBHmChr1g0334861,RchiOBHmChr2g0100081,RchiOBHmChr4g0402711,RchiOBHmChr2g0176771,RchiOBHmChr3g0470251,RchiOBHmChr5g0057621
	GO:0052545	callose localization	biological_process	0.21796	1	1	RchiOBHmChr3g0488651
	GO:0003725	double-stranded RNA binding	molecular_function	0.21819	1	1	RchiOBHmChr2g0107461
	GO:0010496	intercellular transport	biological_process	0.21866	1	1	RchiOBHmChr3g0458991
	GO:0000287	magnesium ion binding	molecular_function	0.21923	1	6	RchiOBHmChr1g0334861,RchiOBHmChr5g0038101,RchiOBHmChr3g0484891,RchiOBHmChr1g0361351,RchiOBHmChr5g0023471,RchiOBHmChr2g0176211
	GO:0003857	3-hydroxyacyl-CoA dehydrogenase activity	molecular_function	0.22	1	1	RchiOBHmChr5g0032991
	GO:0055081	anion homeostasis	biological_process	0.22069	1	1	RchiOBHmChr5g0008401
	GO:1901135	carbohydrate derivative metabolic process	biological_process	0.22076	1	26	RchiOBHmChr1g0365681,RchiOBHmChr2g0093131,RchiOBHmChr3g0470251,RchiOBHmChr1g0361351,RchiOBHmChr4g0427101,RchiOBHmChr4g0424411,RchiOBHmChr3g0451151,RchiOBHmChr2g0097671,RchiOBHmChr4g0400911,RchiOBHmChr2g0148211,RchiOBHmChr1g0334861,RchiOBHmChr2g0087281,RchiOBHmChr1g0336981,RchiOBHmChr2g0174331,RchiOBHmChr1g0383931,RchiOBHmChr3g0495881,RchiOBHmChr4g0397731,RchiOBHmChr2g0115271,RchiOBHmChr3g0493391,…
	GO:0006493	protein O-linked glycosylation	biological_process	0.22184	1	1	RchiOBHmChr5g0044221
	GO:0010033	response to organic substance	biological_process	0.22216	1	17	RchiOBHmChr2g0165861,RchiOBHmChr3g0456491,RchiOBHmChr3g0456481,RchiOBHmChr4g0435111,RchiOBHmChr2g0173061,RchiOBHmChr2g0119681,RchiOBHmChr2g0104961,RchiOBHmChr2g0137301,RchiOBHmChr2g0149111,RchiOBHmChr2g0107461,RchiOBHmChr4g0395511,RchiOBHmChr2g0157971,RchiOBHmChr2g0124531,RchiOBHmChr4g0430081,RchiOBHmChr2g0140681,RchiOBHmChr4g0389621,RchiOBHmChr2g0119731
	GO:0001708	cell fate specification	biological_process	0.22224	1	1	RchiOBHmChr1g0349391
	GO:0009955	adaxial/abaxial pattern specification	biological_process	0.22242	1	1	RchiOBHmChr5g0058801
	GO:0009084	glutamine family amino acid biosynthetic process	biological_process	0.22253	1	2	RchiOBHmChr2g0138241,RchiOBHmChr2g0163921
	GO:0043648	dicarboxylic acid metabolic process	biological_process	0.22375	1	6	RchiOBHmChr5g0070221,RchiOBHmChr2g0139181,RchiOBHmChr4g0441121,RchiOBHmChr3g0458991,RchiOBHmChr5g0019231,RchiOBHmChr1g0363491
	GO:0006089	lactate metabolic process	biological_process	0.22388	1	1	RchiOBHmChr3g0487941
	GO:0019243	methylglyoxal catabolic process to D-lactate via S-lactoyl-glutathione	biological_process	0.22388	1	1	RchiOBHmChr3g0487941
	GO:0061727	methylglyoxal catabolic process to lactate	biological_process	0.22388	1	1	RchiOBHmChr3g0487941
	GO:0004396	hexokinase activity	molecular_function	0.22394	1	1	RchiOBHmChr3g0493391
	GO:0008865	fructokinase activity	molecular_function	0.22394	1	1	RchiOBHmChr3g0493391
	GO:0009161	ribonucleoside monophosphate metabolic process	biological_process	0.22479	1	11	RchiOBHmChr2g0148211,RchiOBHmChr2g0087281,RchiOBHmChr1g0334861,RchiOBHmChr4g0400911,RchiOBHmChr5g0057621,RchiOBHmChr3g0451151,RchiOBHmChr2g0176771,RchiOBHmChr4g0402711,RchiOBHmChr2g0100081,RchiOBHmChr1g0361351,RchiOBHmChr3g0470251
	GO:1902495	transmembrane transporter complex	cellular_component	0.22516	1	2	RchiOBHmChr2g0166581,RchiOBHmChr1g0359311
	GO:0006826	iron ion transport	biological_process	0.22549	1	2	RchiOBHmChr4g0442571,RchiOBHmChr4g0442611
	GO:0009435	NAD biosynthetic process	biological_process	0.22557	1	1	RchiOBHmChr4g0441121
	GO:0018065	protein-cofactor linkage	biological_process	0.22632	1	1	RchiOBHmChr4g0447301
	GO:0046165	alcohol biosynthetic process	biological_process	0.22679	1	4	RchiOBHmChr2g0100151,RchiOBHmChr2g0115271,RchiOBHmChr2g0165151,RchiOBHmChr1g0317111
	GO:0051193	regulation of cofactor metabolic process	biological_process	0.22783	1	1	RchiOBHmChr2g0150111
	GO:0071704	organic substance metabolic process	biological_process	0.22784	1	239	RchiOBHmChr3g0495881,RchiOBHmChr1g0365111,RchiOBHmChr4g0432291,RchiOBHmChr2g0165861,RchiOBHmChr3g0494361,RchiOBHmChr4g0416321,RchiOBHmChr5g0004871,RchiOBHmChr2g0103001,RchiOBHmChr4g0416591,RchiOBHmChr1g0343371,RchiOBHmChr4g0431961,RchiOBHmChr3g0470421,RchiOBHmChr5g0009591,RchiOBHmChr2g0155241,RchiOBHmChr5g0027341,RchiOBHmChr3g0467121,RchiOBHmChr2g0165151,RchiOBHmChr5g0051791,RchiOBHmChr2g0106651,…
	GO:0009539	photosystem II reaction center	cellular_component	0.22797	1	1	RchiOBHmCPg0502501
	GO:0016653	oxidoreductase activity, acting on NAD(P)H, heme protein as acceptor	molecular_function	0.2281	1	1	RchiOBHmChr3g0495881
	GO:0048829	root cap development	biological_process	0.2284	1	1	RchiOBHmChr4g0406691
	GO:0042819	vitamin B6 biosynthetic process	biological_process	0.22881	1	1	RchiOBHmChr3g0497041
	GO:0035493	SNARE complex assembly	biological_process	0.22917	1	1	RchiOBHmChr5g0056311
	GO:0003714	transcription corepressor activity	molecular_function	0.2294	1	1	RchiOBHmChr2g0112401
	GO:0014070	response to organic cyclic compound	biological_process	0.23043	1	3	RchiOBHmChr2g0165861,RchiOBHmChr2g0107461,RchiOBHmChr2g0157971
	GO:0042822	pyridoxal phosphate metabolic process	biological_process	0.23051	1	1	RchiOBHmChr3g0497041
	GO:0042823	pyridoxal phosphate biosynthetic process	biological_process	0.23051	1	1	RchiOBHmChr3g0497041
	GO:0008146	sulfotransferase activity	molecular_function	0.23068	1	1	RchiOBHmChr1g0352791
	GO:0006816	calcium ion transport	biological_process	0.23097	1	2	RchiOBHmChr1g0360511,RchiOBHmChr2g0166581
	GO:0009123	nucleoside monophosphate metabolic process	biological_process	0.23118	1	11	RchiOBHmChr3g0451151,RchiOBHmChr2g0176771,RchiOBHmChr4g0402711,RchiOBHmChr4g0400911,RchiOBHmChr5g0057621,RchiOBHmChr2g0148211,RchiOBHmChr1g0334861,RchiOBHmChr2g0087281,RchiOBHmChr1g0361351,RchiOBHmChr3g0470251,RchiOBHmChr2g0100081
	GO:0040008	regulation of growth	biological_process	0.23352	1	2	RchiOBHmChr1g0372661,RchiOBHmChr2g0140131
	GO:0015291	secondary active transmembrane transporter activity	molecular_function	0.23361	1	8	RchiOBHmChr5g0082951,RchiOBHmChr1g0378071,RchiOBHmChr3g0454041,RchiOBHmChr1g0353741,RchiOBHmChr5g0003381,RchiOBHmChr4g0387511,RchiOBHmChr4g0416721,RchiOBHmChr4g0432851
	GO:0033037	polysaccharide localization	biological_process	0.23388	1	1	RchiOBHmChr3g0488651
	GO:0006553	lysine metabolic process	biological_process	0.23466	1	3	RchiOBHmChr2g0100081,RchiOBHmChr2g0155821,RchiOBHmChr5g0032991
	GO:0051049	regulation of transport	biological_process	0.23554	1	3	RchiOBHmChr3g0456481,RchiOBHmChr5g0008401,RchiOBHmChr5g0056311
	GO:0035725	sodium ion transmembrane transport	biological_process	0.23688	1	1	RchiOBHmChr3g0454041
	GO:0035195	gene silencing by miRNA	biological_process	0.23806	1	1	RchiOBHmChr2g0107461
	GO:0006570	tyrosine metabolic process	biological_process	0.2384	1	5	RchiOBHmChr2g0112721,RchiOBHmChr2g0100081,RchiOBHmChr2g0118061,RchiOBHmChr1g0363491,RchiOBHmChr2g0176211
	GO:0006772	thiamine metabolic process	biological_process	0.23851	1	1	RchiOBHmChr5g0060861
	GO:0042723	thiamine-containing compound metabolic process	biological_process	0.23851	1	1	RchiOBHmChr5g0060861
	GO:0007165	signal transduction	biological_process	0.24	1	27	RchiOBHmChr5g0042451,RchiOBHmChr2g0108571,RchiOBHmChr3g0456481,RchiOBHmChr5g0037931,RchiOBHmChr3g0487361,RchiOBHmChr2g0165861,RchiOBHmChr4g0416321,RchiOBHmChr5g0072661,RchiOBHmChr2g0140681,RchiOBHmChr4g0430081,RchiOBHmChr4g0389621,RchiOBHmChr5g0073591,RchiOBHmChr4g0395511,RchiOBHmChr3g0459271,RchiOBHmChr2g0104961,RchiOBHmChr4g0428361,RchiOBHmChr5g0048491,RchiOBHmChr2g0149111,RchiOBHmChr2g0137301,…
	GO:0016441	posttranscriptional gene silencing	biological_process	0.24027	1	2	RchiOBHmChr2g0107461,RchiOBHmChr2g0157971
	GO:1901642	nucleoside transmembrane transport	biological_process	0.2413	1	1	RchiOBHmChr2g0088191
	GO:0033772	flavonoid 3',5'-hydroxylase activity	molecular_function	0.24167	1	1	RchiOBHmChr2g0095261
	GO:0048528	post-embryonic root development	biological_process	0.24209	1	2	RchiOBHmChr4g0416591,RchiOBHmChr4g0406691
	GO:0015299	solute:proton antiporter activity	molecular_function	0.24213	1	2	RchiOBHmChr1g0353741,RchiOBHmChr3g0454041
	GO:0045552	dihydrokaempferol 4-reductase activity	molecular_function	0.24371	1	1	RchiOBHmChr2g0133081
	GO:0048468	cell development	biological_process	0.24393	1	3	RchiOBHmChr3g0459681,RchiOBHmChr1g0377941,RchiOBHmChr2g0159731
	GO:0033559	unsaturated fatty acid metabolic process	biological_process	0.24463	1	1	RchiOBHmChr4g0405731
	GO:0072350	tricarboxylic acid metabolic process	biological_process	0.24531	1	3	RchiOBHmChr5g0057621,RchiOBHmChr2g0176771,RchiOBHmChr4g0402711
	GO:2000280	regulation of root development	biological_process	0.24533	1	1	RchiOBHmChr3g0458991
	GO:0044815	DNA packaging complex	cellular_component	0.24534	1	3	RchiOBHmChr3g0467051,RchiOBHmChr2g0099661,RchiOBHmChr3g0453441
	GO:0008271	secondary active sulfate transmembrane transporter activity	molecular_function	0.24608	1	1	RchiOBHmChr4g0387511
	GO:0004743	pyruvate kinase activity	molecular_function	0.24625	1	1	RchiOBHmChr1g0334861
	GO:0009438	methylglyoxal metabolic process	biological_process	0.2465	1	1	RchiOBHmChr3g0487941
	GO:0042182	ketone catabolic process	biological_process	0.2465	1	1	RchiOBHmChr3g0487941
	GO:0051596	methylglyoxal catabolic process	biological_process	0.2465	1	1	RchiOBHmChr3g0487941
	GO:0033013	tetrapyrrole metabolic process	biological_process	0.24694	1	4	RchiOBHmChr3g0494361,RchiOBHmChr3g0467121,RchiOBHmChr3g0485661,RchiOBHmChr2g0150111
	GO:0031977	thylakoid lumen	cellular_component	0.24781	1	2	RchiOBHmChr2g0099331,RchiOBHmChr4g0394281
	GO:0048449	floral organ formation	biological_process	0.24783	1	1	RchiOBHmChr1g0349391
	GO:0019740	nitrogen utilization	biological_process	0.2498	1	1	RchiOBHmChr4g0396081
	GO:0015802	basic amino acid transport	biological_process	0.25144	1	1	RchiOBHmChr2g0138241
	GO:0008447	L-ascorbate oxidase activity	molecular_function	0.25223	1	1	RchiOBHmChr2g0158971
	GO:1901564	organonitrogen compound metabolic process	biological_process	0.25332	1	87	RchiOBHmChr3g0485661,RchiOBHmChr2g0176611,RchiOBHmChr2g0163921,RchiOBHmChr3g0470421,RchiOBHmChr4g0431961,RchiOBHmChr4g0397731,RchiOBHmChr5g0004871,RchiOBHmChr4g0416321,RchiOBHmChr3g0482171,RchiOBHmChr3g0494361,RchiOBHmChr2g0097671,RchiOBHmChr2g0118061,RchiOBHmChr3g0496511,RchiOBHmChr3g0448731,RchiOBHmChr1g0383931,RchiOBHmChr4g0442701,RchiOBHmChr3g0481011,RchiOBHmChr3g0467121,RchiOBHmChr5g0027341,…
	GO:0008131	primary amine oxidase activity	molecular_function	0.25338	1	1	RchiOBHmChr4g0432831
	GO:0031056	regulation of histone modification	biological_process	0.25434	1	1	RchiOBHmChr4g0444961
	GO:0007154	cell communication	biological_process	0.25474	1	31	RchiOBHmChr4g0430081,RchiOBHmChr2g0140681,RchiOBHmChr4g0389621,RchiOBHmChr4g0395511,RchiOBHmChr5g0073591,RchiOBHmChr3g0459271,RchiOBHmChr2g0104961,RchiOBHmChr4g0418931,RchiOBHmChr2g0149111,RchiOBHmChr5g0048491,RchiOBHmChr4g0428361,RchiOBHmChr1g0360581,RchiOBHmChr2g0137301,RchiOBHmChr4g0445031,RchiOBHmChr5g0012421,RchiOBHmChr4g0393641,RchiOBHmChr2g0166581,RchiOBHmChr1g0331391,RchiOBHmChr1g0382041,…
	GO:0015203	polyamine transmembrane transporter activity	molecular_function	0.25495	1	1	RchiOBHmChr5g0082951
	GO:0009798	axis specification	biological_process	0.25496	1	1	RchiOBHmChr5g0058801
	GO:0043171	peptide catabolic process	biological_process	0.25588	1	1	RchiOBHmChr3g0482171
	GO:1990351	transporter complex	cellular_component	0.25674	1	2	RchiOBHmChr1g0359311,RchiOBHmChr2g0166581
	GO:0030955	potassium ion binding	molecular_function	0.25728	1	1	RchiOBHmChr1g0334861
	GO:0031420	alkali metal ion binding	molecular_function	0.25728	1	1	RchiOBHmChr1g0334861
	GO:0004030	aldehyde dehydrogenase [NAD(P)+] activity	molecular_function	0.2584	1	1	RchiOBHmChr2g0100081
	GO:0004805	trehalose-phosphatase activity	molecular_function	0.25907	1	1	RchiOBHmChr5g0029381
	GO:0071423	malate transmembrane transport	biological_process	0.25934	1	1	RchiOBHmChr5g0048471
	GO:0030148	sphingolipid biosynthetic process	biological_process	0.25947	1	1	RchiOBHmChr5g0044221
	GO:0008202	steroid metabolic process	biological_process	0.25982	1	6	RchiOBHmChr2g0100151,RchiOBHmChr4g0420531,RchiOBHmChr2g0165151,RchiOBHmChr3g0451921,RchiOBHmChr1g0317111,RchiOBHmChr2g0100081
	GO:0005261	cation channel activity	molecular_function	0.2616	1	2	RchiOBHmChr2g0166581,RchiOBHmChr1g0359311
	GO:0009504	cell plate	cellular_component	0.26184	1	1	RchiOBHmChr1g0360581
	GO:0006473	protein acetylation	biological_process	0.26291	1	3	RchiOBHmChr2g0107741,RchiOBHmChr4g0444961,RchiOBHmChr5g0070491
	GO:0006672	ceramide metabolic process	biological_process	0.26292	1	1	RchiOBHmChr5g0044221
	GO:0016036	cellular response to phosphate starvation	biological_process	0.26314	1	1	RchiOBHmChr5g0008401
	GO:0015298	solute:cation antiporter activity	molecular_function	0.26333	1	2	RchiOBHmChr1g0353741,RchiOBHmChr3g0454041
	GO:0017111	nucleoside-triphosphatase activity	molecular_function	0.26384	1	23	RchiOBHmChr5g0055111,RchiOBHmChr1g0327051,RchiOBHmChr2g0148211,RchiOBHmChr4g0435961,RchiOBHmChr1g0359291,RchiOBHmChr1g0327001,RchiOBHmChr1g0327111,RchiOBHmChr4g0400911,RchiOBHmChr3g0451151,RchiOBHmChr4g0431711,RchiOBHmChr1g0365031,RchiOBHmChr1g0360511,RchiOBHmChr5g0055051,RchiOBHmChr4g0427161,RchiOBHmChr1g0327091,RchiOBHmChr2g0089741,RchiOBHmChr2g0153111,RchiOBHmChr4g0446931,RchiOBHmChr1g0326211,…
	GO:0004857	enzyme inhibitor activity	molecular_function	0.26577	1	4	RchiOBHmChr1g0374711,RchiOBHmChr2g0096461,RchiOBHmChr3g0494971,RchiOBHmChr4g0409791
	GO:0010089	xylem development	biological_process	0.26668	1	1	RchiOBHmChr5g0058801
	GO:0000788	nuclear nucleosome	cellular_component	0.26722	1	1	RchiOBHmChr3g0467051
	GO:0016125	sterol metabolic process	biological_process	0.26722	1	3	RchiOBHmChr2g0165151,RchiOBHmChr2g0100151,RchiOBHmChr1g0317111
	GO:1902358	sulfate transmembrane transport	biological_process	0.26768	1	1	RchiOBHmChr4g0387511
	GO:0010268	brassinosteroid homeostasis	biological_process	0.26788	1	2	RchiOBHmChr2g0100151,RchiOBHmChr2g0165151
	GO:0046185	aldehyde catabolic process	biological_process	0.26821	1	1	RchiOBHmChr3g0487941
	GO:0003989	acetyl-CoA carboxylase activity	molecular_function	0.26831	1	1	RchiOBHmChr4g0397731
	GO:0016421	CoA carboxylase activity	molecular_function	0.26831	1	1	RchiOBHmChr4g0397731
	GO:0016885	ligase activity, forming carbon-carbon bonds	molecular_function	0.26831	1	1	RchiOBHmChr4g0397731
	GO:0018196	peptidyl-asparagine modification	biological_process	0.26934	1	1	RchiOBHmChr5g0044221
	GO:0018279	protein N-linked glycosylation via asparagine	biological_process	0.26934	1	1	RchiOBHmChr5g0044221
	GO:0005978	glycogen biosynthetic process	biological_process	0.2696	1	1	RchiOBHmChr2g0155241
	GO:0009718	anthocyanin-containing compound biosynthetic process	biological_process	0.2704	1	1	RchiOBHmChr1g0378941
	GO:0016778	diphosphotransferase activity	molecular_function	0.2708	1	1	RchiOBHmChr1g0383931
	GO:0019932	second-messenger-mediated signaling	biological_process	0.27098	1	1	RchiOBHmChr2g0166581
	GO:0000165	MAPK cascade	biological_process	0.2716	1	3	RchiOBHmChr5g0012421,RchiOBHmChr4g0418931,RchiOBHmChr3g0459271
	GO:0004568	chitinase activity	molecular_function	0.27241	1	2	RchiOBHmChr2g0097671,RchiOBHmChr4g0424411
	GO:0006030	chitin metabolic process	biological_process	0.27241	1	2	RchiOBHmChr2g0097671,RchiOBHmChr4g0424411
	GO:0006032	chitin catabolic process	biological_process	0.27241	1	2	RchiOBHmChr4g0424411,RchiOBHmChr2g0097671
	GO:0046348	amino sugar catabolic process	biological_process	0.27241	1	2	RchiOBHmChr4g0424411,RchiOBHmChr2g0097671
	GO:1901071	glucosamine-containing compound metabolic process	biological_process	0.27241	1	2	RchiOBHmChr2g0097671,RchiOBHmChr4g0424411
	GO:1901072	glucosamine-containing compound catabolic process	biological_process	0.27241	1	2	RchiOBHmChr2g0097671,RchiOBHmChr4g0424411
	GO:0046184	aldehyde biosynthetic process	biological_process	0.27262	1	1	RchiOBHmChr3g0497041
	GO:0017177	glucosidase II complex	cellular_component	0.2733	1	1	RchiOBHmChr1g0374511
	GO:0016844	strictosidine synthase activity	molecular_function	0.27345	1	1	RchiOBHmChr5g0049151
	GO:0043069	negative regulation of programmed cell death	biological_process	0.27367	1	1	RchiOBHmChr4g0428361
	GO:0016157	sucrose synthase activity	molecular_function	0.27539	1	1	RchiOBHmChr3g0488651
	GO:0009317	acetyl-CoA carboxylase complex	cellular_component	0.27566	1	1	RchiOBHmChr4g0397731
	GO:0070290	N-acylphosphatidylethanolamine-specific phospholipase D activity	molecular_function	0.27578	1	1	RchiOBHmChr3g0456481
	GO:0015846	polyamine transport	biological_process	0.27618	1	1	RchiOBHmChr5g0082951
	GO:0002831	regulation of response to biotic stimulus	biological_process	0.27721	1	1	RchiOBHmChr4g0416591
	GO:0019359	nicotinamide nucleotide biosynthetic process	biological_process	0.27793	1	1	RchiOBHmChr4g0441121
	GO:0016310	phosphorylation	biological_process	0.27857	1	51	RchiOBHmChr3g0493391,RchiOBHmChr5g0048101,RchiOBHmChr4g0416321,RchiOBHmChr5g0004871,RchiOBHmChr2g0142801,RchiOBHmChr5g0057621,RchiOBHmChr2g0176611,RchiOBHmChr5g0024971,RchiOBHmChr5g0073781,RchiOBHmChr4g0431961,RchiOBHmChr1g0372581,RchiOBHmChr3g0470251,RchiOBHmChr4g0401651,RchiOBHmChr1g0373481,RchiOBHmChr2g0119981,RchiOBHmChr5g0012421,RchiOBHmChr2g0106651,RchiOBHmChr1g0383931,RchiOBHmChr4g0445181,…
	GO:0065007	biological regulation	biological_process	0.28049	1	87	RchiOBHmChr1g0361351,RchiOBHmChr2g0137301,RchiOBHmChr2g0104961,RchiOBHmChr2g0166581,RchiOBHmChr2g0102171,RchiOBHmChr1g0331391,RchiOBHmChr2g0164951,RchiOBHmChr2g0140681,RchiOBHmChr5g0003831,RchiOBHmChr4g0395511,RchiOBHmChr5g0073591,RchiOBHmChr2g0159931,RchiOBHmChr3g0487361,RchiOBHmChr5g0072661,RchiOBHmChr5g0056091,RchiOBHmChr5g0020681,RchiOBHmChr5g0042451,RchiOBHmChr5g0006751,RchiOBHmChr5g0037931,…
	GO:0019363	pyridine nucleotide biosynthetic process	biological_process	0.28122	1	1	RchiOBHmChr4g0441121
	GO:0031401	positive regulation of protein modification process	biological_process	0.28198	1	3	RchiOBHmChr5g0012421,RchiOBHmChr4g0444961,RchiOBHmChr3g0459271
	GO:0009825	multidimensional cell growth	biological_process	0.28357	1	1	RchiOBHmChr5g0042451
	GO:0015937	coenzyme A biosynthetic process	biological_process	0.28378	1	1	RchiOBHmChr4g0397731
	GO:0033866	nucleoside bisphosphate biosynthetic process	biological_process	0.28378	1	1	RchiOBHmChr4g0397731
	GO:0034030	ribonucleoside bisphosphate biosynthetic process	biological_process	0.28378	1	1	RchiOBHmChr4g0397731
	GO:0034033	purine nucleoside bisphosphate biosynthetic process	biological_process	0.28378	1	1	RchiOBHmChr4g0397731
	GO:0009311	oligosaccharide metabolic process	biological_process	0.28386	1	11	RchiOBHmChr2g0096461,RchiOBHmChr5g0029381,RchiOBHmChr3g0493391,RchiOBHmChr3g0488651,RchiOBHmChr1g0374511,RchiOBHmChr2g0165911,RchiOBHmChr2g0155241,RchiOBHmChr2g0151731,RchiOBHmChr4g0409791,RchiOBHmChr5g0028271,RchiOBHmChr5g0044221
	GO:0005615	extracellular space	cellular_component	0.28526	1	2	RchiOBHmChr5g0010931,RchiOBHmChr2g0106431
	GO:0016174	NAD(P)H oxidase activity	molecular_function	0.28537	1	1	RchiOBHmChr4g0428361
	GO:0043090	amino acid import	biological_process	0.28639	1	1	RchiOBHmChr2g0138241
	GO:0019674	NAD metabolic process	biological_process	0.2871	1	1	RchiOBHmChr4g0441121
	GO:0000790	nuclear chromatin	cellular_component	0.28801	1	2	RchiOBHmChr3g0467051,RchiOBHmChr3g0453441
	GO:1901575	organic substance catabolic process	biological_process	0.28829	1	35	RchiOBHmChr2g0115091,RchiOBHmChr2g0096461,RchiOBHmChr4g0396921,RchiOBHmChr1g0365681,RchiOBHmChr5g0032991,RchiOBHmChr3g0470251,RchiOBHmChr2g0139181,RchiOBHmChr1g0334861,RchiOBHmChr3g0487941,RchiOBHmChr5g0018711,RchiOBHmChr2g0101231,RchiOBHmChr2g0175241,RchiOBHmChr2g0097671,RchiOBHmChr2g0165861,RchiOBHmChr4g0432291,RchiOBHmChr3g0482171,RchiOBHmChr2g0106431,RchiOBHmChr3g0456481,RchiOBHmChr5g0008401,…
	GO:0048608	reproductive structure development	biological_process	0.28848	1	11	RchiOBHmChr4g0406691,RchiOBHmChr5g0008871,RchiOBHmChr2g0100151,RchiOBHmChr2g0140131,RchiOBHmChr1g0317111,RchiOBHmChr2g0159731,RchiOBHmChr2g0155241,RchiOBHmChr2g0160471,RchiOBHmChr3g0456491,RchiOBHmChr3g0463591,RchiOBHmChr1g0349391
	GO:0061458	reproductive system development	biological_process	0.28848	1	11	RchiOBHmChr3g0456491,RchiOBHmChr3g0463591,RchiOBHmChr1g0349391,RchiOBHmChr5g0008871,RchiOBHmChr2g0140131,RchiOBHmChr4g0406691,RchiOBHmChr2g0100151,RchiOBHmChr1g0317111,RchiOBHmChr2g0159731,RchiOBHmChr2g0155241,RchiOBHmChr2g0160471
	GO:0043543	protein acylation	biological_process	0.28984	1	3	RchiOBHmChr2g0107741,RchiOBHmChr5g0070491,RchiOBHmChr4g0444961
	GO:0048589	developmental growth	biological_process	0.29104	1	4	RchiOBHmChr2g0167701,RchiOBHmChr1g0349391,RchiOBHmChr2g0100151,RchiOBHmChr2g0140131
	GO:0016843	amine-lyase activity	molecular_function	0.29184	1	1	RchiOBHmChr5g0049151
	GO:0004197	cysteine-type endopeptidase activity	molecular_function	0.29201	1	2	RchiOBHmChr5g0010931,RchiOBHmChr2g0106431
	GO:0016744	transferase activity, transferring aldehyde or ketonic groups	molecular_function	0.29218	1	1	RchiOBHmChr4g0420531
	GO:0000062	fatty-acyl-CoA binding	molecular_function	0.29256	1	1	RchiOBHmChr2g0115091
	GO:0008169	C-methyltransferase activity	molecular_function	0.29316	1	1	RchiOBHmChr1g0317111
	GO:0009066	aspartate family amino acid metabolic process	biological_process	0.29362	1	7	RchiOBHmChr2g0155821,RchiOBHmChr3g0470421,RchiOBHmChr5g0070221,RchiOBHmChr2g0100081,RchiOBHmChr4g0427101,RchiOBHmChr5g0032991,RchiOBHmChr3g0496511
	GO:0055086	nucleobase-containing small molecule metabolic process	biological_process	0.29405	1	21	RchiOBHmChr4g0402711,RchiOBHmChr2g0176771,RchiOBHmChr5g0057621,RchiOBHmChr3g0470421,RchiOBHmChr4g0397731,RchiOBHmChr5g0019231,RchiOBHmChr3g0493391,RchiOBHmChr4g0441121,RchiOBHmChr2g0100081,RchiOBHmChr3g0451151,RchiOBHmChr4g0400911,RchiOBHmChr1g0334861,RchiOBHmChr2g0148211,RchiOBHmChr2g0087281,RchiOBHmChr2g0174331,RchiOBHmChr4g0442701,RchiOBHmChr1g0383931,RchiOBHmChr2g0093131,RchiOBHmChr1g0361351,…
	GO:0003712	transcription cofactor activity	molecular_function	0.29407	1	3	RchiOBHmChr2g0107741,RchiOBHmChr2g0112401,RchiOBHmChr4g0444961
	GO:0005985	sucrose metabolic process	biological_process	0.29453	1	10	RchiOBHmChr1g0374511,RchiOBHmChr2g0165911,RchiOBHmChr2g0155241,RchiOBHmChr2g0151731,RchiOBHmChr4g0409791,RchiOBHmChr5g0028271,RchiOBHmChr2g0096461,RchiOBHmChr5g0029381,RchiOBHmChr3g0493391,RchiOBHmChr3g0488651
	GO:0015116	sulfate transmembrane transporter activity	molecular_function	0.29508	1	1	RchiOBHmChr4g0387511
	GO:0015994	chlorophyll metabolic process	biological_process	0.29554	1	3	RchiOBHmChr3g0467121,RchiOBHmChr3g0485661,RchiOBHmChr3g0494361
	GO:0048870	cell motility	biological_process	0.29578	1	1	RchiOBHmChr3g0456481
	GO:0051674	localization of cell	biological_process	0.29578	1	1	RchiOBHmChr3g0456481
	GO:0004630	phospholipase D activity	molecular_function	0.29667	1	1	RchiOBHmChr3g0456481
	GO:0010229	inflorescence development	biological_process	0.29694	1	1	RchiOBHmChr1g0349391
	GO:0019104	DNA N-glycosylase activity	molecular_function	0.29761	1	1	RchiOBHmChr5g0023071
	GO:0016630	protochlorophyllide reductase activity	molecular_function	0.29854	1	1	RchiOBHmChr3g0467121
	GO:0016701	oxidoreductase activity, acting on single donors with incorporation of molecular oxygen	molecular_function	0.29985	1	3	RchiOBHmChr5g0057621,RchiOBHmChr4g0402711,RchiOBHmChr4g0416591
	GO:0051539	4 iron, 4 sulfur cluster binding	molecular_function	0.29997	1	2	RchiOBHmChr4g0408131,RchiOBHmChr4g0447301
	GO:1903510	mucopolysaccharide metabolic process	biological_process	0.30038	1	1	RchiOBHmChr5g0044221
	GO:0050660	flavin adenine dinucleotide binding	molecular_function	0.30045	1	5	RchiOBHmChr2g0143221,RchiOBHmChr1g0319331,RchiOBHmChr2g0115091,RchiOBHmChr2g0090431,RchiOBHmChr4g0403711
	GO:0034637	cellular carbohydrate biosynthetic process	biological_process	0.30101	1	5	RchiOBHmChr2g0155241,RchiOBHmChr2g0115271,RchiOBHmChr2g0151731,RchiOBHmChr5g0029381,RchiOBHmChr5g0028271
	GO:0009902	chloroplast relocation	biological_process	0.30104	1	1	RchiOBHmChr1g0371731
	GO:0019750	chloroplast localization	biological_process	0.30104	1	1	RchiOBHmChr1g0371731
	GO:0051644	plastid localization	biological_process	0.30104	1	1	RchiOBHmChr1g0371731
	GO:0051667	establishment of plastid localization	biological_process	0.30104	1	1	RchiOBHmChr1g0371731
	GO:0010074	maintenance of meristem identity	biological_process	0.3028	1	1	RchiOBHmChr5g0048491
	GO:0009060	aerobic respiration	biological_process	0.30352	1	3	RchiOBHmChr2g0176771,RchiOBHmChr4g0402711,RchiOBHmChr5g0057621
	GO:0015035	protein disulfide oxidoreductase activity	molecular_function	0.30455	1	3	RchiOBHmChr3g0473831,RchiOBHmChr5g0020681,RchiOBHmChr4g0445271
	GO:0005451	monovalent cation:proton antiporter activity	molecular_function	0.30548	1	1	RchiOBHmChr3g0454041
	GO:0005244	voltage-gated ion channel activity	molecular_function	0.30642	1	2	RchiOBHmChr2g0166581,RchiOBHmChr1g0359311
	GO:0022832	voltage-gated channel activity	molecular_function	0.30642	1	2	RchiOBHmChr1g0359311,RchiOBHmChr2g0166581
	GO:0000302	response to reactive oxygen species	biological_process	0.30866	1	2	RchiOBHmChr4g0394281,RchiOBHmChr3g0458991
	GO:0042816	vitamin B6 metabolic process	biological_process	0.30882	1	1	RchiOBHmChr3g0497041
	GO:0005984	disaccharide metabolic process	biological_process	0.30902	1	10	RchiOBHmChr2g0096461,RchiOBHmChr3g0488651,RchiOBHmChr5g0029381,RchiOBHmChr3g0493391,RchiOBHmChr1g0374511,RchiOBHmChr2g0155241,RchiOBHmChr2g0165911,RchiOBHmChr4g0409791,RchiOBHmChr2g0151731,RchiOBHmChr5g0028271
	GO:0009658	chloroplast organization	biological_process	0.30941	1	3	RchiOBHmChr2g0176211,RchiOBHmChr1g0371731,RchiOBHmChr4g0394281
	GO:0004144	diacylglycerol O-acyltransferase activity	molecular_function	0.31027	1	1	RchiOBHmChr2g0096691
	GO:0050664	oxidoreductase activity, acting on NAD(P)H, oxygen as acceptor	molecular_function	0.3109	1	1	RchiOBHmChr4g0428361
	GO:0000186	activation of MAPKK activity	biological_process	0.31107	1	2	RchiOBHmChr3g0459271,RchiOBHmChr5g0012421
	GO:0004709	MAP kinase kinase kinase activity	molecular_function	0.31107	1	2	RchiOBHmChr3g0459271,RchiOBHmChr5g0012421
	GO:0009657	plastid organization	biological_process	0.31221	1	4	RchiOBHmChr3g0477381,RchiOBHmChr4g0394281,RchiOBHmChr1g0371731,RchiOBHmChr2g0176211
	GO:0008080	N-acetyltransferase activity	molecular_function	0.31387	1	3	RchiOBHmChr4g0444961,RchiOBHmChr5g0070491,RchiOBHmChr2g0107741
	GO:0008272	sulfate transport	biological_process	0.31491	1	1	RchiOBHmChr4g0387511
	GO:0005516	calmodulin binding	molecular_function	0.31496	1	3	RchiOBHmChr2g0104961,RchiOBHmChr5g0060001,RchiOBHmChr2g0166531
	GO:0016573	histone acetylation	biological_process	0.31498	1	2	RchiOBHmChr2g0107741,RchiOBHmChr4g0444961
	GO:0018393	internal peptidyl-lysine acetylation	biological_process	0.31498	1	2	RchiOBHmChr4g0444961,RchiOBHmChr2g0107741
	GO:0018394	peptidyl-lysine acetylation	biological_process	0.31498	1	2	RchiOBHmChr2g0107741,RchiOBHmChr4g0444961
	GO:0004525	ribonuclease III activity	molecular_function	0.31505	1	1	RchiOBHmChr2g0107461
	GO:0032296	double-stranded RNA-specific ribonuclease activity	molecular_function	0.31505	1	1	RchiOBHmChr2g0107461
	GO:0090599	alpha-glucosidase activity	molecular_function	0.3155	1	1	RchiOBHmChr1g0374511
	GO:1902679	negative regulation of RNA biosynthetic process	biological_process	0.31583	1	3	RchiOBHmChr2g0112401,RchiOBHmChr2g0157971,RchiOBHmChr3g0453441
	GO:1903507	negative regulation of nucleic acid-templated transcription	biological_process	0.31583	1	3	RchiOBHmChr3g0453441,RchiOBHmChr2g0112401,RchiOBHmChr2g0157971
	GO:0006972	hyperosmotic response	biological_process	0.31639	1	1	RchiOBHmChr3g0494971
	GO:0019482	beta-alanine metabolic process	biological_process	0.31646	1	2	RchiOBHmChr2g0100081,RchiOBHmChr1g0357121
	GO:0046942	carboxylic acid transport	biological_process	0.3167	1	5	RchiOBHmChr1g0362811,RchiOBHmChr5g0048471,RchiOBHmChr3g0456491,RchiOBHmChr2g0138241,RchiOBHmChr5g0082951
	GO:0004747	ribokinase activity	molecular_function	0.31835	1	1	RchiOBHmChr3g0493391
	GO:0006014	D-ribose metabolic process	biological_process	0.31835	1	1	RchiOBHmChr3g0493391
	GO:0005982	starch metabolic process	biological_process	0.31881	1	10	RchiOBHmChr2g0096461,RchiOBHmChr5g0029381,RchiOBHmChr3g0493391,RchiOBHmChr3g0488651,RchiOBHmChr1g0374511,RchiOBHmChr2g0165911,RchiOBHmChr2g0155241,RchiOBHmChr2g0151731,RchiOBHmChr4g0409791,RchiOBHmChr5g0028271
	GO:0004702	receptor signaling protein serine/threonine kinase activity	molecular_function	0.3191	1	3	RchiOBHmChr5g0012421,RchiOBHmChr3g0459271,RchiOBHmChr4g0418931
	GO:0009056	catabolic process	biological_process	0.31918	1	40	RchiOBHmChr2g0100081,RchiOBHmChr2g0155821,RchiOBHmChr4g0441121,RchiOBHmChr1g0368011,RchiOBHmChr5g0006751,RchiOBHmChr2g0176771,RchiOBHmChr5g0010931,RchiOBHmChr4g0402711,RchiOBHmChr1g0357121,RchiOBHmChr2g0088361,RchiOBHmChr1g0339611,RchiOBHmChr2g0093131,RchiOBHmChr3g0491651,RchiOBHmChr5g0061891,RchiOBHmChr4g0424411,RchiOBHmChr3g0460261,RchiOBHmChr4g0432291,RchiOBHmChr2g0165861,RchiOBHmChr5g0034661,…
	GO:0009637	response to blue light	biological_process	0.31947	1	1	RchiOBHmChr5g0073591
	GO:0000123	histone acetyltransferase complex	cellular_component	0.31979	1	2	RchiOBHmChr4g0444961,RchiOBHmChr2g0107741
	GO:0043248	proteasome assembly	biological_process	0.32044	1	1	RchiOBHmChr5g0051871
	GO:0050661	NADP binding	molecular_function	0.32141	1	3	RchiOBHmChr2g0118061,RchiOBHmChr2g0090431,RchiOBHmChr2g0174331
	GO:0045165	cell fate commitment	biological_process	0.32161	1	1	RchiOBHmChr1g0349391
	GO:0015849	organic acid transport	biological_process	0.32188	1	5	RchiOBHmChr2g0138241,RchiOBHmChr5g0082951,RchiOBHmChr3g0456491,RchiOBHmChr5g0048471,RchiOBHmChr1g0362811
	GO:0004467	long-chain fatty acid-CoA ligase activity	molecular_function	0.32252	1	1	RchiOBHmChr3g0487031
	GO:0006305	DNA alkylation	biological_process	0.3226	1	1	RchiOBHmChr2g0157971
	GO:0006306	DNA methylation	biological_process	0.3226	1	1	RchiOBHmChr2g0157971
	GO:0019827	stem cell population maintenance	biological_process	0.32294	1	1	RchiOBHmChr5g0048491
	GO:0098727	maintenance of cell number	biological_process	0.32294	1	1	RchiOBHmChr5g0048491
	GO:0005992	trehalose biosynthetic process	biological_process	0.32325	1	1	RchiOBHmChr5g0029381
	GO:0004707	MAP kinase activity	molecular_function	0.32352	1	1	RchiOBHmChr4g0418931
	GO:0006970	response to osmotic stress	biological_process	0.32357	1	4	RchiOBHmChr3g0494971,RchiOBHmChr4g0428361,RchiOBHmChr3g0456491,RchiOBHmChr4g0437121
	GO:0051253	negative regulation of RNA metabolic process	biological_process	0.32362	1	3	RchiOBHmChr2g0112401,RchiOBHmChr2g0157971,RchiOBHmChr3g0453441
	GO:0006475	internal protein amino acid acetylation	biological_process	0.32473	1	2	RchiOBHmChr4g0444961,RchiOBHmChr2g0107741
	GO:0016129	phytosteroid biosynthetic process	biological_process	0.32534	1	2	RchiOBHmChr2g0165151,RchiOBHmChr2g0100151
	GO:0016132	brassinosteroid biosynthetic process	biological_process	0.32534	1	2	RchiOBHmChr2g0100151,RchiOBHmChr2g0165151
	GO:0042744	hydrogen peroxide catabolic process	biological_process	0.32545	1	3	RchiOBHmChr3g0475471,RchiOBHmChr2g0088361,RchiOBHmChr5g0034661
	GO:0004784	superoxide dismutase activity	molecular_function	0.32733	1	1	RchiOBHmChr3g0458991
	GO:0016721	oxidoreductase activity, acting on superoxide radicals as acceptor	molecular_function	0.32733	1	1	RchiOBHmChr3g0458991
	GO:0015081	sodium ion transmembrane transporter activity	molecular_function	0.32817	1	1	RchiOBHmChr3g0454041
	GO:0030258	lipid modification	biological_process	0.32821	1	3	RchiOBHmChr4g0416591,RchiOBHmChr2g0143221,RchiOBHmChr2g0115091
	GO:0016616	oxidoreductase activity, acting on the CH-OH group of donors, NAD or NADP as acceptor	molecular_function	0.329	1	8	RchiOBHmChr5g0032991,RchiOBHmChr2g0110471,RchiOBHmChr2g0119681,RchiOBHmChr2g0119731,RchiOBHmChr2g0118061,RchiOBHmChr4g0405731,RchiOBHmChr2g0133081,RchiOBHmChr2g0174331
	GO:0019252	starch biosynthetic process	biological_process	0.32967	1	1	RchiOBHmChr2g0155241
	GO:0015078	hydrogen ion transmembrane transporter activity	molecular_function	0.33097	1	5	RchiOBHmChr3g0451151,RchiOBHmChr3g0454041,RchiOBHmChr4g0400911,RchiOBHmChr2g0148211,RchiOBHmChr1g0353741
	GO:0007178	transmembrane receptor protein serine/threonine kinase signaling pathway	biological_process	0.33172	1	3	RchiOBHmChr3g0459271,RchiOBHmChr4g0418931,RchiOBHmChr5g0012421
	GO:0006687	glycosphingolipid metabolic process	biological_process	0.33249	1	2	RchiOBHmChr5g0044221,RchiOBHmChr1g0365681
	GO:0016891	endoribonuclease activity, producing 5'-phosphomonoesters	molecular_function	0.33342	1	2	RchiOBHmChr5g0006751,RchiOBHmChr2g0107461
	GO:0009407	toxin catabolic process	biological_process	0.33412	1	2	RchiOBHmChr1g0339611,RchiOBHmChr5g0027341
	GO:0090487	secondary metabolite catabolic process	biological_process	0.33412	1	2	RchiOBHmChr1g0339611,RchiOBHmChr5g0027341
	GO:0005543	phospholipid binding	molecular_function	0.33421	1	3	RchiOBHmChr2g0112101,RchiOBHmChr5g0078121,RchiOBHmChr4g0420951
	GO:0032993	protein-DNA complex	cellular_component	0.33485	1	3	RchiOBHmChr3g0453441,RchiOBHmChr2g0099661,RchiOBHmChr3g0467051
	GO:0016128	phytosteroid metabolic process	biological_process	0.33549	1	2	RchiOBHmChr2g0100151,RchiOBHmChr2g0165151
	GO:0016131	brassinosteroid metabolic process	biological_process	0.33549	1	2	RchiOBHmChr2g0165151,RchiOBHmChr2g0100151
	GO:0015036	disulfide oxidoreductase activity	molecular_function	0.3356	1	3	RchiOBHmChr4g0445271,RchiOBHmChr3g0473831,RchiOBHmChr5g0020681
	GO:0032553	ribonucleotide binding	molecular_function	0.33574	1	67	RchiOBHmChr1g0327051,RchiOBHmChr4g0436771,RchiOBHmChr4g0437121,RchiOBHmChr1g0359291,RchiOBHmChr4g0400911,RchiOBHmChr4g0431711,RchiOBHmChr1g0360511,RchiOBHmChr2g0172611,RchiOBHmChr4g0393641,RchiOBHmChr4g0427101,RchiOBHmChr4g0418931,RchiOBHmChr3g0459271,RchiOBHmChr2g0176771,RchiOBHmChr4g0406691,RchiOBHmChr2g0150111,RchiOBHmChr1g0382341,RchiOBHmChr1g0372661,RchiOBHmChr3g0476801,RchiOBHmChr5g0055131,…
	GO:1901698	response to nitrogen compound	biological_process	0.33635	1	2	RchiOBHmChr2g0157971,RchiOBHmChr2g0107461
	GO:0009247	glycolipid biosynthetic process	biological_process	0.33652	1	2	RchiOBHmChr5g0044221,RchiOBHmChr3g0456481
	GO:0045454	cell redox homeostasis	biological_process	0.3377	1	4	RchiOBHmChr4g0445271,RchiOBHmChr2g0106231,RchiOBHmChr5g0020681,RchiOBHmChr3g0473831
	GO:0004596	peptide alpha-N-acetyltransferase activity	molecular_function	0.3378	1	1	RchiOBHmChr5g0070491
	GO:0001101	response to acid chemical	biological_process	0.33949	1	8	RchiOBHmChr3g0494971,RchiOBHmChr4g0394281,RchiOBHmChr4g0437121,RchiOBHmChr3g0456491,RchiOBHmChr2g0104961,RchiOBHmChr1g0357771,RchiOBHmChr3g0467051,RchiOBHmChr2g0173061
	GO:0009742	brassinosteroid mediated signaling pathway	biological_process	0.33991	1	1	RchiOBHmChr2g0165861
	GO:0071367	cellular response to brassinosteroid stimulus	biological_process	0.33991	1	1	RchiOBHmChr2g0165861
	GO:0001676	long-chain fatty acid metabolic process	biological_process	0.34039	1	1	RchiOBHmChr3g0487031
	GO:0015645	fatty acid ligase activity	molecular_function	0.34039	1	1	RchiOBHmChr3g0487031
	GO:0005929	cilium	cellular_component	0.34041	1	1	RchiOBHmChr4g0420951
	GO:0006027	glycosaminoglycan catabolic process	biological_process	0.342	1	1	RchiOBHmChr1g0365681
	GO:1901700	response to oxygen-containing compound	biological_process	0.34218	1	10	RchiOBHmChr1g0357771,RchiOBHmChr2g0104961,RchiOBHmChr3g0456491,RchiOBHmChr3g0467051,RchiOBHmChr2g0173061,RchiOBHmChr2g0165861,RchiOBHmChr3g0458991,RchiOBHmChr3g0494971,RchiOBHmChr4g0394281,RchiOBHmChr4g0437121
	GO:0006560	proline metabolic process	biological_process	0.34235	1	3	RchiOBHmChr2g0163921,RchiOBHmChr2g0100081,RchiOBHmChr2g0138241
	GO:0005770	late endosome	cellular_component	0.34249	1	1	RchiOBHmChr5g0056311
	GO:0016126	sterol biosynthetic process	biological_process	0.34322	1	1	RchiOBHmChr1g0317111
	GO:0048444	floral organ morphogenesis	biological_process	0.34335	1	1	RchiOBHmChr1g0349391
	GO:0048563	post-embryonic organ morphogenesis	biological_process	0.34335	1	1	RchiOBHmChr1g0349391
	GO:0006855	drug transmembrane transport	biological_process	0.34549	1	3	RchiOBHmChr5g0003381,RchiOBHmChr1g0378071,RchiOBHmChr4g0432851
	GO:0016740	transferase activity	molecular_function	0.34631	1	111	RchiOBHmChr5g0037251,RchiOBHmChr4g0416321,RchiOBHmChr5g0004871,RchiOBHmChr4g0398631,RchiOBHmChr2g0089811,RchiOBHmChr4g0394921,RchiOBHmChr4g0431961,RchiOBHmChr1g0372581,RchiOBHmChr5g0009591,RchiOBHmChr3g0470421,RchiOBHmChr2g0155241,RchiOBHmChr5g0019591,RchiOBHmChr5g0024971,RchiOBHmChr2g0176611,RchiOBHmChr2g0129071,RchiOBHmChr2g0102671,RchiOBHmChr4g0388811,RchiOBHmChr5g0012421,RchiOBHmChr2g0106651,…
	GO:0012501	programmed cell death	biological_process	0.34653	1	2	RchiOBHmChr2g0166581,RchiOBHmChr4g0428361
	GO:0000079	regulation of cyclin-dependent protein serine/threonine kinase activity	biological_process	0.34671	1	1	RchiOBHmChr1g0373481
	GO:1904029	regulation of cyclin-dependent protein kinase activity	biological_process	0.34671	1	1	RchiOBHmChr1g0373481
	GO:0031338	regulation of vesicle fusion	biological_process	0.34688	1	1	RchiOBHmChr5g0056311
	GO:0016458	gene silencing	biological_process	0.34791	1	3	RchiOBHmChr2g0157971,RchiOBHmChr2g0107461,RchiOBHmChr3g0453441
	GO:0030145	manganese ion binding	molecular_function	0.34863	1	2	RchiOBHmChr3g0458991,RchiOBHmChr2g0149111
	GO:0003779	actin binding	molecular_function	0.34929	1	3	RchiOBHmChr4g0446931,RchiOBHmChr4g0386001,RchiOBHmChr1g0354101
	GO:0008374	O-acyltransferase activity	molecular_function	0.35067	1	4	RchiOBHmChr2g0129071,RchiOBHmChr2g0096691,RchiOBHmChr2g0163781,RchiOBHmChr3g0463591
	GO:0015103	inorganic anion transmembrane transporter activity	molecular_function	0.35165	1	2	RchiOBHmChr1g0381971,RchiOBHmChr4g0387511
	GO:0032101	regulation of response to external stimulus	biological_process	0.35218	1	1	RchiOBHmChr4g0416591
	GO:0003727	single-stranded RNA binding	molecular_function	0.35228	1	1	RchiOBHmChr2g0099331
	GO:0006754	ATP biosynthetic process	biological_process	0.35239	1	2	RchiOBHmChr2g0148211,RchiOBHmChr4g0400911
	GO:0015893	drug transport	biological_process	0.35325	1	3	RchiOBHmChr5g0003381,RchiOBHmChr1g0378071,RchiOBHmChr4g0432851
	GO:0042493	response to drug	biological_process	0.35325	1	3	RchiOBHmChr5g0003381,RchiOBHmChr1g0378071,RchiOBHmChr4g0432851
	GO:0010928	regulation of auxin mediated signaling pathway	biological_process	0.35428	1	1	RchiOBHmChr4g0430081
	GO:0031984	organelle subcompartment	cellular_component	0.35494	1	12	RchiOBHmChr2g0155141,RchiOBHmChr2g0156601,RchiOBHmChr2g0099331,RchiOBHmCPg0502501,RchiOBHmChr4g0394281,RchiOBHmChr1g0317111,RchiOBHmChr2g0156611,RchiOBHmChr2g0096661,RchiOBHmChr3g0485661,RchiOBHmChr2g0150111,RchiOBHmChr5g0047271,RchiOBHmChr3g0473831
	GO:0050662	coenzyme binding	molecular_function	0.35556	1	12	RchiOBHmChr4g0403711,RchiOBHmChr2g0090431,RchiOBHmChr5g0032991,RchiOBHmChr1g0363491,RchiOBHmChr2g0115091,RchiOBHmChr2g0143221,RchiOBHmChr2g0150111,RchiOBHmChr2g0118061,RchiOBHmChr1g0319331,RchiOBHmChr3g0497041,RchiOBHmChr2g0174331,RchiOBHmChr2g0133081
	GO:0097367	carbohydrate derivative binding	molecular_function	0.35677	1	68	RchiOBHmChr4g0427161,RchiOBHmChr4g0396751,RchiOBHmChr2g0104961,RchiOBHmChr3g0467631,RchiOBHmChr1g0363491,RchiOBHmChr1g0327111,RchiOBHmChr5g0055111,RchiOBHmChr1g0378221,RchiOBHmChr1g0339531,RchiOBHmChr5g0072661,RchiOBHmChr5g0012201,RchiOBHmChr2g0169521,RchiOBHmChr5g0083881,RchiOBHmChr3g0497041,RchiOBHmChr5g0037931,RchiOBHmChr5g0042451,RchiOBHmChr2g0106651,RchiOBHmChr5g0012421,RchiOBHmChr4g0445031,…
	GO:0031047	gene silencing by RNA	biological_process	0.35707	1	2	RchiOBHmChr2g0157971,RchiOBHmChr2g0107461
	GO:0040029	regulation of gene expression, epigenetic	biological_process	0.35713	1	3	RchiOBHmChr3g0453441,RchiOBHmChr2g0157971,RchiOBHmChr2g0107461
	GO:0000166	nucleotide binding	molecular_function	0.3581	1	87	RchiOBHmChr4g0403711,RchiOBHmChr5g0055121,RchiOBHmChr3g0456491,RchiOBHmChr2g0100731,RchiOBHmChr1g0326211,RchiOBHmChr2g0142801,RchiOBHmChr4g0446931,RchiOBHmChr2g0143221,RchiOBHmChr5g0048101,RchiOBHmChr1g0319331,RchiOBHmChr5g0073781,RchiOBHmChr2g0089741,RchiOBHmChr2g0100821,RchiOBHmChr5g0032991,RchiOBHmChr2g0173571,RchiOBHmChr2g0119981,RchiOBHmChr1g0382041,RchiOBHmChr2g0148211,RchiOBHmChr1g0327001,…
	GO:1901265	nucleoside phosphate binding	molecular_function	0.3581	1	87	RchiOBHmChr2g0090431,RchiOBHmChr4g0427101,RchiOBHmChr4g0418931,RchiOBHmChr3g0459271,RchiOBHmChr2g0172611,RchiOBHmChr1g0360511,RchiOBHmChr4g0393641,RchiOBHmChr4g0400911,RchiOBHmChr4g0431711,RchiOBHmChr1g0327051,RchiOBHmChr4g0436771,RchiOBHmChr1g0359291,RchiOBHmChr4g0437121,RchiOBHmChr5g0055131,RchiOBHmChr5g0029631,RchiOBHmChr1g0382341,RchiOBHmChr3g0476801,RchiOBHmChr1g0372661,RchiOBHmChr2g0176771,…
	GO:0010393	galacturonan metabolic process	biological_process	0.35848	1	3	RchiOBHmChr4g0396921,RchiOBHmChr4g0432291,RchiOBHmChr2g0096461
	GO:0045488	pectin metabolic process	biological_process	0.35848	1	3	RchiOBHmChr4g0396921,RchiOBHmChr2g0096461,RchiOBHmChr4g0432291
	GO:0019430	removal of superoxide radicals	biological_process	0.35956	1	1	RchiOBHmChr3g0458991
	GO:0071450	cellular response to oxygen radical	biological_process	0.35956	1	1	RchiOBHmChr3g0458991
	GO:0071451	cellular response to superoxide	biological_process	0.35956	1	1	RchiOBHmChr3g0458991
	GO:1990748	cellular detoxification	biological_process	0.35956	1	1	RchiOBHmChr3g0458991
	GO:0016528	sarcoplasm	cellular_component	0.35974	1	1	RchiOBHmChr1g0360511
	GO:0016529	sarcoplasmic reticulum	cellular_component	0.35974	1	1	RchiOBHmChr1g0360511
	GO:0044743	intracellular protein transmembrane import	biological_process	0.36047	1	2	RchiOBHmChr2g0161961,RchiOBHmChr4g0437121
	GO:0015698	inorganic anion transport	biological_process	0.3605	1	3	RchiOBHmChr5g0008401,RchiOBHmChr4g0387511,RchiOBHmChr1g0381971
	GO:0000989	transcription factor activity, transcription factor binding	molecular_function	0.36085	1	3	RchiOBHmChr2g0107741,RchiOBHmChr2g0112401,RchiOBHmChr4g0444961
	GO:0035670	plant-type ovary development	biological_process	0.36119	1	1	RchiOBHmChr2g0140131
	GO:0048481	ovule development	biological_process	0.36119	1	1	RchiOBHmChr2g0140131
	GO:0046283	anthocyanin-containing compound metabolic process	biological_process	0.36223	1	1	RchiOBHmChr1g0378941
	GO:0016410	N-acyltransferase activity	molecular_function	0.36269	1	3	RchiOBHmChr2g0107741,RchiOBHmChr4g0444961,RchiOBHmChr5g0070491
	GO:0043410	positive regulation of MAPK cascade	biological_process	0.36356	1	2	RchiOBHmChr3g0459271,RchiOBHmChr5g0012421
	GO:0016832	aldehyde-lyase activity	molecular_function	0.36358	1	1	RchiOBHmChr4g0403711
	GO:0044070	regulation of anion transport	biological_process	0.36368	1	1	RchiOBHmChr5g0008401
	GO:1903959	regulation of anion transmembrane transport	biological_process	0.36368	1	1	RchiOBHmChr5g0008401
	GO:0098805	whole membrane	cellular_component	0.36398	1	13	RchiOBHmChr3g0467051,RchiOBHmChr5g0048471,RchiOBHmChr1g0362811,RchiOBHmChr2g0139491,RchiOBHmChr4g0442571,RchiOBHmChr2g0155911,RchiOBHmChr5g0014281,RchiOBHmChr3g0451151,RchiOBHmChr4g0442611,RchiOBHmChr4g0437121,RchiOBHmChr1g0317111,RchiOBHmChr2g0087281,RchiOBHmChr5g0015001
	GO:0033609	oxalate metabolic process	biological_process	0.36411	1	1	RchiOBHmChr3g0458991
	GO:0046564	oxalate decarboxylase activity	molecular_function	0.36411	1	1	RchiOBHmChr3g0458991
	GO:0035639	purine ribonucleoside triphosphate binding	molecular_function	0.36414	1	63	RchiOBHmChr2g0172611,RchiOBHmChr1g0360511,RchiOBHmChr4g0427161,RchiOBHmChr4g0396751,RchiOBHmChr4g0393641,RchiOBHmChr4g0418931,RchiOBHmChr4g0427101,RchiOBHmChr2g0104961,RchiOBHmChr3g0459271,RchiOBHmChr3g0467631,RchiOBHmChr5g0055111,RchiOBHmChr4g0436771,RchiOBHmChr1g0327051,RchiOBHmChr1g0359291,RchiOBHmChr4g0437121,RchiOBHmChr1g0327111,RchiOBHmChr4g0400911,RchiOBHmChr4g0431711,RchiOBHmChr5g0012201,…
	GO:0043168	anion binding	molecular_function	0.36552	1	78	RchiOBHmChr4g0406691,RchiOBHmChr2g0150111,RchiOBHmChr1g0371511,RchiOBHmChr2g0176771,RchiOBHmChr5g0029631,RchiOBHmChr5g0055131,RchiOBHmChr1g0372661,RchiOBHmChr3g0476801,RchiOBHmChr1g0382341,RchiOBHmChr4g0431711,RchiOBHmChr4g0400911,RchiOBHmChr1g0359291,RchiOBHmChr4g0437121,RchiOBHmChr1g0327051,RchiOBHmChr4g0436771,RchiOBHmChr3g0459271,RchiOBHmChr5g0078121,RchiOBHmChr4g0418931,RchiOBHmChr4g0427101,…
	GO:1902533	positive regulation of intracellular signal transduction	biological_process	0.36626	1	2	RchiOBHmChr3g0459271,RchiOBHmChr5g0012421
	GO:0046497	nicotinate nucleotide metabolic process	biological_process	0.367	1	1	RchiOBHmChr4g0441121
	GO:0018899	1,2-dichloroethane metabolic process	biological_process	0.3677	1	1	RchiOBHmChr2g0100081
	GO:0019260	1,2-dichloroethane catabolic process	biological_process	0.3677	1	1	RchiOBHmChr2g0100081
	GO:0030042	actin filament depolymerization	biological_process	0.36777	1	1	RchiOBHmChr1g0354101
	GO:0003968	RNA-directed RNA polymerase activity	molecular_function	0.36833	1	1	RchiOBHmChr4g0442701
	GO:0003924	GTPase activity	molecular_function	0.36913	1	5	RchiOBHmChr1g0327051,RchiOBHmChr1g0327001,RchiOBHmChr1g0327111,RchiOBHmChr1g0326211,RchiOBHmChr1g0327091
	GO:0065002	intracellular protein transmembrane transport	biological_process	0.36999	1	2	RchiOBHmChr2g0161961,RchiOBHmChr4g0437121
	GO:0048831	regulation of shoot system development	biological_process	0.37105	1	2	RchiOBHmChr1g0349391,RchiOBHmChr2g0102171
	GO:0005991	trehalose metabolic process	biological_process	0.37136	1	1	RchiOBHmChr5g0029381
	GO:0016667	oxidoreductase activity, acting on a sulfur group of donors	molecular_function	0.3724	1	4	RchiOBHmChr4g0445271,RchiOBHmChr5g0051791,RchiOBHmChr5g0020681,RchiOBHmChr3g0473831
	GO:0045735	nutrient reservoir activity	molecular_function	0.3727	1	2	RchiOBHmChr2g0149111,RchiOBHmChr3g0458991
	GO:0030091	protein repair	biological_process	0.37356	1	1	RchiOBHmChr5g0051791
	GO:0006081	cellular aldehyde metabolic process	biological_process	0.37483	1	6	RchiOBHmChr3g0493391,RchiOBHmChr3g0458991,RchiOBHmChr2g0174331,RchiOBHmChr3g0487941,RchiOBHmChr3g0497041,RchiOBHmChr2g0100081
	GO:0010584	pollen exine formation	biological_process	0.37494	1	1	RchiOBHmChr3g0478781
	GO:0006334	nucleosome assembly	biological_process	0.37619	1	2	RchiOBHmChr2g0099661,RchiOBHmChr3g0467051
	GO:0048519	negative regulation of biological process	biological_process	0.37653	1	11	RchiOBHmChr2g0112401,RchiOBHmChr2g0108031,RchiOBHmChr2g0096461,RchiOBHmChr4g0428361,RchiOBHmChr2g0107461,RchiOBHmChr2g0159731,RchiOBHmChr2g0157971,RchiOBHmChr1g0374711,RchiOBHmChr4g0416591,RchiOBHmChr3g0453441,RchiOBHmChr3g0494971
	GO:0045595	regulation of cell differentiation	biological_process	0.37726	1	1	RchiOBHmChr2g0159731
	GO:0005388	calcium-transporting ATPase activity	molecular_function	0.37752	1	1	RchiOBHmChr1g0360511
	GO:0044728	DNA methylation or demethylation	biological_process	0.3777	1	1	RchiOBHmChr2g0157971
	GO:0060548	negative regulation of cell death	biological_process	0.37785	1	1	RchiOBHmChr4g0428361
	GO:0000303	response to superoxide	biological_process	0.37812	1	1	RchiOBHmChr3g0458991
	GO:0000305	response to oxygen radical	biological_process	0.37812	1	1	RchiOBHmChr3g0458991
	GO:0004066	asparagine synthase (glutamine-hydrolyzing) activity	molecular_function	0.3784	1	1	RchiOBHmChr5g0070221
	GO:0006529	asparagine biosynthetic process	biological_process	0.3784	1	1	RchiOBHmChr5g0070221
	GO:0046943	carboxylic acid transmembrane transporter activity	molecular_function	0.37885	1	4	RchiOBHmChr5g0082951,RchiOBHmChr2g0138241,RchiOBHmChr1g0362811,RchiOBHmChr5g0048471
	GO:0031418	L-ascorbic acid binding	molecular_function	0.37947	1	1	RchiOBHmChr2g0099421
	GO:0016101	diterpenoid metabolic process	biological_process	0.37967	1	2	RchiOBHmChr5g0023471,RchiOBHmChr3g0477381
	GO:0008152	metabolic process	biological_process	0.38047	1	291	RchiOBHmChr2g0155141,RchiOBHmChr2g0112401,RchiOBHmChr1g0341581,RchiOBHmChr3g0451921,RchiOBHmChr2g0163781,RchiOBHmChr2g0174331,RchiOBHmChr2g0175241,RchiOBHmChr1g0343261,RchiOBHmChr5g0048101,RchiOBHmChr2g0141171,RchiOBHmChr5g0023071,RchiOBHmChr5g0008401,RchiOBHmChr3g0466361,RchiOBHmChr1g0359061,RchiOBHmChr1g0351081,RchiOBHmChr3g0473831,RchiOBHmChr2g0105861,RchiOBHmChr4g0439071,RchiOBHmChr2g0139261,…
	GO:0009250	glucan biosynthetic process	biological_process	0.38052	1	3	RchiOBHmChr2g0151731,RchiOBHmChr5g0028271,RchiOBHmChr2g0155241
	GO:0009741	response to brassinosteroid	biological_process	0.38054	1	1	RchiOBHmChr2g0165861
	GO:0009404	toxin metabolic process	biological_process	0.38083	1	2	RchiOBHmChr1g0339611,RchiOBHmChr5g0027341
	GO:0042743	hydrogen peroxide metabolic process	biological_process	0.38163	1	3	RchiOBHmChr3g0475471,RchiOBHmChr5g0034661,RchiOBHmChr2g0088361
	GO:0043401	steroid hormone mediated signaling pathway	biological_process	0.38256	1	1	RchiOBHmChr2g0165861
	GO:0048545	response to steroid hormone	biological_process	0.38256	1	1	RchiOBHmChr2g0165861
	GO:0071383	cellular response to steroid hormone stimulus	biological_process	0.38256	1	1	RchiOBHmChr2g0165861
	GO:0009690	cytokinin metabolic process	biological_process	0.38264	1	1	RchiOBHmChr1g0319331
	GO:0044421	extracellular region part	cellular_component	0.38331	1	2	RchiOBHmChr5g0010931,RchiOBHmChr2g0106431
	GO:0051261	protein depolymerization	biological_process	0.38445	1	1	RchiOBHmChr1g0354101
	GO:0015858	nucleoside transport	biological_process	0.38454	1	1	RchiOBHmChr2g0088191
	GO:0005342	organic acid transmembrane transporter activity	molecular_function	0.38483	1	4	RchiOBHmChr5g0082951,RchiOBHmChr2g0138241,RchiOBHmChr1g0362811,RchiOBHmChr5g0048471
	GO:1902275	regulation of chromatin organization	biological_process	0.38489	1	1	RchiOBHmChr4g0444961
	GO:1903308	regulation of chromatin modification	biological_process	0.38489	1	1	RchiOBHmChr4g0444961
	GO:0090502	RNA phosphodiester bond hydrolysis, endonucleolytic	biological_process	0.38511	1	2	RchiOBHmChr5g0006751,RchiOBHmChr2g0107461
	GO:0004029	aldehyde dehydrogenase (NAD) activity	molecular_function	0.38652	1	1	RchiOBHmChr2g0100081
	GO:0009605	response to external stimulus	biological_process	0.38683	1	9	RchiOBHmChr4g0428361,RchiOBHmChr5g0056311,RchiOBHmChr5g0073591,RchiOBHmChr5g0008401,RchiOBHmChr4g0394281,RchiOBHmChr1g0383931,RchiOBHmChr3g0460661,RchiOBHmChr4g0416591,RchiOBHmChr2g0175241
	GO:0006767	water-soluble vitamin metabolic process	biological_process	0.38835	1	6	RchiOBHmChr5g0061461,RchiOBHmChr4g0408131,RchiOBHmChr3g0497041,RchiOBHmChr2g0100081,RchiOBHmChr5g0060861,RchiOBHmChr2g0158971
	GO:0006801	superoxide metabolic process	biological_process	0.39038	1	1	RchiOBHmChr3g0458991
	GO:0034308	primary alcohol metabolic process	biological_process	0.39068	1	1	RchiOBHmChr3g0477381
	GO:0034754	cellular hormone metabolic process	biological_process	0.39172	1	2	RchiOBHmChr1g0319331,RchiOBHmChr3g0477381
	GO:0016160	amylase activity	molecular_function	0.392	1	1	RchiOBHmChr2g0165911
	GO:0006029	proteoglycan metabolic process	biological_process	0.39279	1	1	RchiOBHmChr1g0336981
	GO:0030166	proteoglycan biosynthetic process	biological_process	0.39279	1	1	RchiOBHmChr1g0336981
	GO:0016836	hydro-lyase activity	molecular_function	0.39441	1	3	RchiOBHmChr2g0118061,RchiOBHmChr3g0487941,RchiOBHmChr2g0108771
	GO:0046351	disaccharide biosynthetic process	biological_process	0.39558	1	1	RchiOBHmChr5g0029381
	GO:0006623	protein targeting to vacuole	biological_process	0.39729	1	1	RchiOBHmChr5g0056311
	GO:0072665	protein localization to vacuole	biological_process	0.39729	1	1	RchiOBHmChr5g0056311
	GO:0072666	establishment of protein localization to vacuole	biological_process	0.39729	1	1	RchiOBHmChr5g0056311
	GO:1902475	L-alpha-amino acid transmembrane transport	biological_process	0.39757	1	1	RchiOBHmChr2g0138241
	GO:0009064	glutamine family amino acid metabolic process	biological_process	0.39789	1	5	RchiOBHmChr2g0100081,RchiOBHmChr5g0070221,RchiOBHmChr2g0138241,RchiOBHmChr2g0163921,RchiOBHmChr5g0019231
	GO:0018105	peptidyl-serine phosphorylation	biological_process	0.39864	1	2	RchiOBHmChr4g0393641,RchiOBHmChr2g0104961
	GO:0098542	defense response to other organism	biological_process	0.39878	1	5	RchiOBHmChr4g0428361,RchiOBHmChr2g0175241,RchiOBHmChr4g0416591,RchiOBHmChr4g0394281,RchiOBHmChr3g0460661
	GO:0016411	acylglycerol O-acyltransferase activity	molecular_function	0.39915	1	1	RchiOBHmChr2g0096691
	GO:0009626	plant-type hypersensitive response	biological_process	0.39957	1	1	RchiOBHmChr2g0166581
	GO:0034050	host programmed cell death induced by symbiont	biological_process	0.39957	1	1	RchiOBHmChr2g0166581
	GO:0048523	negative regulation of cellular process	biological_process	0.39957	1	7	RchiOBHmChr2g0108031,RchiOBHmChr2g0112401,RchiOBHmChr2g0159731,RchiOBHmChr2g0157971,RchiOBHmChr3g0453441,RchiOBHmChr3g0494971,RchiOBHmChr4g0428361
	GO:0045934	negative regulation of nucleobase-containing compound metabolic process	biological_process	0.40021	1	3	RchiOBHmChr3g0453441,RchiOBHmChr2g0112401,RchiOBHmChr2g0157971
	GO:0009145	purine nucleoside triphosphate biosynthetic process	biological_process	0.40049	1	2	RchiOBHmChr2g0148211,RchiOBHmChr4g0400911
	GO:0009206	purine ribonucleoside triphosphate biosynthetic process	biological_process	0.40049	1	2	RchiOBHmChr4g0400911,RchiOBHmChr2g0148211
	GO:0046982	protein heterodimerization activity	molecular_function	0.40121	1	3	RchiOBHmChr3g0467051,RchiOBHmChr2g0100571,RchiOBHmChr3g0453441
	GO:0044464	cell part	cellular_component	0.4025	1	233	RchiOBHmChr1g0361351,RchiOBHmChr1g0363491,RchiOBHmChr4g0428351,RchiOBHmChr2g0137301,RchiOBHmChr2g0093131,RchiOBHmChr2g0104961,RchiOBHmChr5g0043321,RchiOBHmChr2g0102171,RchiOBHmChr2g0088361,RchiOBHmChr4g0430161,RchiOBHmChr5g0077371,RchiOBHmChr1g0374511,RchiOBHmChr5g0073591,RchiOBHmChr2g0087281,RchiOBHmChr5g0070221,RchiOBHmChr2g0159931,RchiOBHmChr2g0115271,RchiOBHmCPg0502501,RchiOBHmChr2g0156601,Rc…
	GO:0036094	small molecule binding	molecular_function	0.40251	1	89	RchiOBHmChr2g0089741,RchiOBHmChr5g0073781,RchiOBHmChr1g0319331,RchiOBHmChr5g0048101,RchiOBHmChr2g0143221,RchiOBHmChr4g0446931,RchiOBHmChr2g0142801,RchiOBHmChr1g0326211,RchiOBHmChr5g0055121,RchiOBHmChr3g0456491,RchiOBHmChr2g0100731,RchiOBHmChr4g0403711,RchiOBHmChr2g0099421,RchiOBHmChr2g0174331,RchiOBHmChr1g0327001,RchiOBHmChr4g0435961,RchiOBHmChr2g0148211,RchiOBHmChr1g0382041,RchiOBHmChr2g0119981,…
	GO:0004252	serine-type endopeptidase activity	molecular_function	0.40262	1	4	RchiOBHmChr4g0389461,RchiOBHmChr2g0105861,RchiOBHmChr2g0107331,RchiOBHmChr3g0455701
	GO:0006766	vitamin metabolic process	biological_process	0.40353	1	6	RchiOBHmChr5g0061461,RchiOBHmChr4g0408131,RchiOBHmChr3g0497041,RchiOBHmChr5g0060861,RchiOBHmChr2g0100081,RchiOBHmChr2g0158971
	GO:0005507	copper ion binding	molecular_function	0.40393	1	5	RchiOBHmChr2g0101231,RchiOBHmChr2g0158971,RchiOBHmChr5g0061891,RchiOBHmChr5g0049951,RchiOBHmChr4g0432831
	GO:0032147	activation of protein kinase activity	biological_process	0.40402	1	2	RchiOBHmChr5g0012421,RchiOBHmChr3g0459271
	GO:0019239	deaminase activity	molecular_function	0.40436	1	1	RchiOBHmChr2g0093131
	GO:0016413	O-acetyltransferase activity	molecular_function	0.40513	1	2	RchiOBHmChr2g0129071,RchiOBHmChr2g0163781
	GO:0031497	chromatin assembly	biological_process	0.40549	1	2	RchiOBHmChr2g0099661,RchiOBHmChr3g0467051
	GO:0009117	nucleotide metabolic process	biological_process	0.40549	1	16	RchiOBHmChr1g0361351,RchiOBHmChr3g0470251,RchiOBHmChr1g0383931,RchiOBHmChr2g0174331,RchiOBHmChr2g0087281,RchiOBHmChr2g0148211,RchiOBHmChr1g0334861,RchiOBHmChr4g0400911,RchiOBHmChr3g0451151,RchiOBHmChr2g0100081,RchiOBHmChr3g0493391,RchiOBHmChr4g0441121,RchiOBHmChr4g0397731,RchiOBHmChr5g0057621,RchiOBHmChr4g0402711,RchiOBHmChr2g0176771
	GO:0031348	negative regulation of defense response	biological_process	0.40575	1	1	RchiOBHmChr4g0416591
	GO:0034728	nucleosome organization	biological_process	0.40615	1	2	RchiOBHmChr3g0467051,RchiOBHmChr2g0099661
	GO:0015718	monocarboxylic acid transport	biological_process	0.40645	1	1	RchiOBHmChr3g0456491
	GO:0098656	anion transmembrane transport	biological_process	0.40658	1	5	RchiOBHmChr5g0082951,RchiOBHmChr4g0387511,RchiOBHmChr5g0008401,RchiOBHmChr2g0138241,RchiOBHmChr5g0048471
	GO:0031122	cytoplasmic microtubule organization	biological_process	0.40733	1	1	RchiOBHmChr5g0048101
	GO:0018209	peptidyl-serine modification	biological_process	0.40792	1	2	RchiOBHmChr2g0104961,RchiOBHmChr4g0393641
	GO:0005337	nucleoside transmembrane transporter activity	molecular_function	0.40809	1	1	RchiOBHmChr2g0088191
	GO:0043650	dicarboxylic acid biosynthetic process	biological_process	0.40963	1	1	RchiOBHmChr1g0363491
	GO:1901682	sulfur compound transmembrane transporter activity	molecular_function	0.41095	1	1	RchiOBHmChr4g0387511
	GO:0048573	photoperiodism, flowering	biological_process	0.41227	1	1	RchiOBHmChr2g0155241
	GO:0000096	sulfur amino acid metabolic process	biological_process	0.41336	1	3	RchiOBHmChr3g0470421,RchiOBHmChr3g0496511,RchiOBHmChr4g0427101
	GO:0016893	endonuclease activity, active with either ribo- or deoxyribonucleic acids and producing 5'-phosphomonoesters	molecular_function	0.4134	1	2	RchiOBHmChr5g0006751,RchiOBHmChr2g0107461
	GO:0006304	DNA modification	biological_process	0.41352	1	1	RchiOBHmChr2g0157971
	GO:0006468	protein phosphorylation	biological_process	0.41401	1	30	RchiOBHmChr4g0431961,RchiOBHmChr4g0432531,RchiOBHmChr5g0073781,RchiOBHmChr4g0406691,RchiOBHmChr2g0176611,RchiOBHmChr2g0142801,RchiOBHmChr1g0372661,RchiOBHmChr3g0476801,RchiOBHmChr1g0378221,RchiOBHmChr5g0012201,RchiOBHmChr5g0072661,RchiOBHmChr5g0048101,RchiOBHmChr5g0004871,RchiOBHmChr4g0416321,RchiOBHmChr2g0120061,RchiOBHmChr5g0029631,RchiOBHmChr3g0481011,RchiOBHmChr4g0436771,RchiOBHmChr4g0393641,…
	GO:0071705	nitrogen compound transport	biological_process	0.41438	1	8	RchiOBHmChr2g0138241,RchiOBHmChr5g0082951,RchiOBHmChr4g0438411,RchiOBHmChr2g0088601,RchiOBHmChr4g0396081,RchiOBHmChr2g0088191,RchiOBHmChr2g0139491,RchiOBHmChr1g0362811
	GO:0010951	negative regulation of endopeptidase activity	biological_process	0.41441	1	1	RchiOBHmChr3g0494971
	GO:0006635	fatty acid beta-oxidation	biological_process	0.41543	1	1	RchiOBHmChr2g0115091
	GO:0009062	fatty acid catabolic process	biological_process	0.41543	1	1	RchiOBHmChr2g0115091
	GO:0001883	purine nucleoside binding	molecular_function	0.41546	1	64	RchiOBHmChr3g0467631,RchiOBHmChr2g0104961,RchiOBHmChr4g0396751,RchiOBHmChr4g0427161,RchiOBHmChr1g0327111,RchiOBHmChr5g0055111,RchiOBHmChr2g0169521,RchiOBHmChr5g0083881,RchiOBHmChr1g0339531,RchiOBHmChr1g0378221,RchiOBHmChr5g0012201,RchiOBHmChr5g0072661,RchiOBHmChr5g0042451,RchiOBHmChr5g0037931,RchiOBHmChr4g0401651,RchiOBHmChr1g0327091,RchiOBHmChr1g0360581,RchiOBHmChr4g0445031,RchiOBHmChr2g0106651,…
	GO:0032550	purine ribonucleoside binding	molecular_function	0.41546	1	64	RchiOBHmChr4g0445031,RchiOBHmChr2g0106651,RchiOBHmChr5g0012421,RchiOBHmChr5g0055051,RchiOBHmChr4g0401651,RchiOBHmChr1g0327091,RchiOBHmChr1g0360581,RchiOBHmChr2g0100651,RchiOBHmChr1g0365031,RchiOBHmChr5g0004871,RchiOBHmChr4g0416321,RchiOBHmChr4g0397731,RchiOBHmChr4g0431961,RchiOBHmChr3g0470421,RchiOBHmChr2g0155241,RchiOBHmChr1g0379521,RchiOBHmChr2g0153111,RchiOBHmChr2g0176611,RchiOBHmChr4g0396751,…
	GO:0045930	negative regulation of mitotic cell cycle	biological_process	0.4158	1	1	RchiOBHmChr2g0108031
	GO:0042594	response to starvation	biological_process	0.41613	1	2	RchiOBHmChr5g0008401,RchiOBHmChr1g0383931
	GO:0032555	purine ribonucleotide binding	molecular_function	0.41694	1	64	RchiOBHmChr5g0055051,RchiOBHmChr4g0445031,RchiOBHmChr5g0012421,RchiOBHmChr2g0106651,RchiOBHmChr4g0401651,RchiOBHmChr1g0360581,RchiOBHmChr1g0327091,RchiOBHmChr2g0100651,RchiOBHmChr1g0365031,RchiOBHmChr4g0416321,RchiOBHmChr5g0004871,RchiOBHmChr4g0397731,RchiOBHmChr1g0379521,RchiOBHmChr4g0431961,RchiOBHmChr2g0155241,RchiOBHmChr3g0470421,RchiOBHmChr2g0176611,RchiOBHmChr2g0153111,RchiOBHmChr4g0427161,…
	GO:0006753	nucleoside phosphate metabolic process	biological_process	0.41794	1	16	RchiOBHmChr1g0361351,RchiOBHmChr3g0470251,RchiOBHmChr1g0383931,RchiOBHmChr2g0174331,RchiOBHmChr2g0148211,RchiOBHmChr2g0087281,RchiOBHmChr1g0334861,RchiOBHmChr4g0400911,RchiOBHmChr3g0451151,RchiOBHmChr2g0100081,RchiOBHmChr3g0493391,RchiOBHmChr4g0441121,RchiOBHmChr4g0397731,RchiOBHmChr5g0057621,RchiOBHmChr2g0176771,RchiOBHmChr4g0402711
	GO:0046271	phenylpropanoid catabolic process	biological_process	0.41813	1	2	RchiOBHmChr2g0101231,RchiOBHmChr5g0061891
	GO:0046274	lignin catabolic process	biological_process	0.41813	1	2	RchiOBHmChr5g0061891,RchiOBHmChr2g0101231
	GO:0052716	hydroquinone:oxygen oxidoreductase activity	molecular_function	0.41813	1	2	RchiOBHmChr5g0061891,RchiOBHmChr2g0101231
	GO:0042364	water-soluble vitamin biosynthetic process	biological_process	0.41833	1	3	RchiOBHmChr4g0408131,RchiOBHmChr5g0060861,RchiOBHmChr3g0497041
	GO:0015923	mannosidase activity	molecular_function	0.41866	1	1	RchiOBHmChr3g0460261
	GO:0015171	amino acid transmembrane transporter activity	molecular_function	0.41976	1	3	RchiOBHmChr1g0362811,RchiOBHmChr2g0138241,RchiOBHmChr5g0082951
	GO:2000026	regulation of multicellular organismal development	biological_process	0.41994	1	4	RchiOBHmChr1g0349391,RchiOBHmChr2g0102171,RchiOBHmChr2g0140131,RchiOBHmChr3g0458991
	GO:0018923	limonene metabolic process	biological_process	0.42052	1	1	RchiOBHmChr2g0100081
	GO:0043692	monoterpene metabolic process	biological_process	0.42052	1	1	RchiOBHmChr2g0100081
	GO:0043694	monoterpene catabolic process	biological_process	0.42052	1	1	RchiOBHmChr2g0100081
	GO:0046251	limonene catabolic process	biological_process	0.42052	1	1	RchiOBHmChr2g0100081
	GO:0000785	chromatin	cellular_component	0.42129	1	4	RchiOBHmChr4g0444961,RchiOBHmChr3g0453441,RchiOBHmChr2g0099661,RchiOBHmChr3g0467051
	GO:0009668	plastid membrane organization	biological_process	0.42266	1	1	RchiOBHmChr2g0176211
	GO:0010027	thylakoid membrane organization	biological_process	0.42266	1	1	RchiOBHmChr2g0176211
	GO:0005835	fatty acid synthase complex	cellular_component	0.42325	1	1	RchiOBHmChr2g0089811
	GO:0031625	ubiquitin protein ligase binding	molecular_function	0.42442	1	2	RchiOBHmChr4g0425551,RchiOBHmChr5g0008401
	GO:0044389	ubiquitin-like protein ligase binding	molecular_function	0.42442	1	2	RchiOBHmChr4g0425551,RchiOBHmChr5g0008401
	GO:0032549	ribonucleoside binding	molecular_function	0.42468	1	64	RchiOBHmChr2g0089741,RchiOBHmChr5g0073781,RchiOBHmChr5g0055121,RchiOBHmChr3g0456491,RchiOBHmChr1g0326211,RchiOBHmChr2g0142801,RchiOBHmChr5g0048101,RchiOBHmChr4g0446931,RchiOBHmChr4g0435961,RchiOBHmChr1g0327001,RchiOBHmChr2g0148211,RchiOBHmChr2g0100821,RchiOBHmChr1g0382041,RchiOBHmChr2g0176771,RchiOBHmChr4g0406691,RchiOBHmChr5g0029631,RchiOBHmChr5g0055131,RchiOBHmChr1g0372661,RchiOBHmChr3g0476801,…
	GO:0052548	regulation of endopeptidase activity	biological_process	0.42518	1	1	RchiOBHmChr3g0494971
	GO:0019685	photosynthesis, dark reaction	biological_process	0.42526	1	1	RchiOBHmChr3g0467121
	GO:0017076	purine nucleotide binding	molecular_function	0.42552	1	64	RchiOBHmChr4g0400911,RchiOBHmChr4g0431711,RchiOBHmChr4g0436771,RchiOBHmChr1g0327051,RchiOBHmChr1g0359291,RchiOBHmChr4g0437121,RchiOBHmChr4g0427101,RchiOBHmChr4g0418931,RchiOBHmChr3g0459271,RchiOBHmChr1g0360511,RchiOBHmChr2g0172611,RchiOBHmChr4g0393641,RchiOBHmChr4g0406691,RchiOBHmChr2g0176771,RchiOBHmChr5g0055131,RchiOBHmChr5g0029631,RchiOBHmChr1g0382341,RchiOBHmChr1g0372661,RchiOBHmChr3g0476801,…
	GO:0006820	anion transport	biological_process	0.4261	1	8	RchiOBHmChr2g0138241,RchiOBHmChr5g0008401,RchiOBHmChr4g0387511,RchiOBHmChr1g0381971,RchiOBHmChr3g0456491,RchiOBHmChr5g0048471,RchiOBHmChr1g0362811,RchiOBHmChr5g0082951
	GO:0045859	regulation of protein kinase activity	biological_process	0.42667	1	3	RchiOBHmChr3g0459271,RchiOBHmChr1g0373481,RchiOBHmChr5g0012421
	GO:0048438	floral whorl development	biological_process	0.42668	1	2	RchiOBHmChr2g0140131,RchiOBHmChr2g0100151
	GO:0004521	endoribonuclease activity	molecular_function	0.42696	1	2	RchiOBHmChr5g0006751,RchiOBHmChr2g0107461
	GO:0009926	auxin polar transport	biological_process	0.42714	1	1	RchiOBHmChr5g0042451
	GO:0072348	sulfur compound transport	biological_process	0.42752	1	1	RchiOBHmChr4g0387511
	GO:0006817	phosphate ion transport	biological_process	0.42821	1	1	RchiOBHmChr5g0008401
	GO:0009850	auxin metabolic process	biological_process	0.4283	1	1	RchiOBHmChr2g0090431
	GO:0006528	asparagine metabolic process	biological_process	0.42934	1	1	RchiOBHmChr5g0070221
	GO:0004185	serine-type carboxypeptidase activity	molecular_function	0.42963	1	2	RchiOBHmChr3g0474931,RchiOBHmChr2g0165861
	GO:0031408	oxylipin biosynthetic process	biological_process	0.42997	1	1	RchiOBHmChr4g0416591
	GO:1901068	guanosine-containing compound metabolic process	biological_process	0.43011	1	1	RchiOBHmChr1g0383931
	GO:0046467	membrane lipid biosynthetic process	biological_process	0.43042	1	2	RchiOBHmChr3g0456481,RchiOBHmChr5g0044221
	GO:0043408	regulation of MAPK cascade	biological_process	0.43121	1	2	RchiOBHmChr5g0012421,RchiOBHmChr3g0459271
	GO:0034762	regulation of transmembrane transport	biological_process	0.43203	1	1	RchiOBHmChr5g0008401
	GO:0034765	regulation of ion transmembrane transport	biological_process	0.43203	1	1	RchiOBHmChr5g0008401
	GO:0030599	pectinesterase activity	molecular_function	0.43216	1	2	RchiOBHmChr2g0096461,RchiOBHmChr4g0409791
	GO:0005977	glycogen metabolic process	biological_process	0.4331	1	1	RchiOBHmChr2g0155241
	GO:0006112	energy reserve metabolic process	biological_process	0.4331	1	1	RchiOBHmChr2g0155241
	GO:0006333	chromatin assembly or disassembly	biological_process	0.43426	1	2	RchiOBHmChr2g0099661,RchiOBHmChr3g0467051
	GO:0043549	regulation of kinase activity	biological_process	0.43437	1	3	RchiOBHmChr5g0012421,RchiOBHmChr1g0373481,RchiOBHmChr3g0459271
	GO:0044237	cellular metabolic process	biological_process	0.43514	1	226	RchiOBHmChr4g0395511,RchiOBHmChr2g0140681,RchiOBHmChr3g0460261,RchiOBHmChr5g0049051,RchiOBHmChr5g0003831,RchiOBHmChr1g0343691,RchiOBHmChr2g0164951,RchiOBHmChr1g0331391,RchiOBHmChr4g0396751,RchiOBHmChr5g0062381,RchiOBHmChr2g0165911,RchiOBHmChr5g0006751,RchiOBHmChr4g0405731,RchiOBHmChr1g0343791,RchiOBHmChr3g0478781,RchiOBHmChr4g0420531,RchiOBHmChr1g0378221,RchiOBHmChr5g0001791,RchiOBHmChr2g0100081,…
	GO:0003006	developmental process involved in reproduction	biological_process	0.43698	1	11	RchiOBHmChr1g0317111,RchiOBHmChr2g0155241,RchiOBHmChr2g0159731,RchiOBHmChr2g0160471,RchiOBHmChr4g0406691,RchiOBHmChr5g0008871,RchiOBHmChr2g0100151,RchiOBHmChr2g0140131,RchiOBHmChr1g0349391,RchiOBHmChr3g0456491,RchiOBHmChr3g0463591
	GO:0001882	nucleoside binding	molecular_function	0.4373	1	64	RchiOBHmChr2g0089741,RchiOBHmChr5g0073781,RchiOBHmChr1g0326211,RchiOBHmChr5g0055121,RchiOBHmChr3g0456491,RchiOBHmChr5g0048101,RchiOBHmChr4g0446931,RchiOBHmChr2g0142801,RchiOBHmChr4g0435961,RchiOBHmChr1g0327001,RchiOBHmChr2g0148211,RchiOBHmChr2g0100821,RchiOBHmChr1g0382041,RchiOBHmChr2g0176771,RchiOBHmChr4g0406691,RchiOBHmChr5g0055131,RchiOBHmChr5g0029631,RchiOBHmChr1g0382341,RchiOBHmChr3g0476801,…
	GO:0010558	negative regulation of macromolecule biosynthetic process	biological_process	0.43806	1	3	RchiOBHmChr2g0157971,RchiOBHmChr2g0112401,RchiOBHmChr3g0453441
	GO:0005524	ATP binding	molecular_function	0.43911	1	55	RchiOBHmChr2g0176771,RchiOBHmChr4g0406691,RchiOBHmChr5g0072661,RchiOBHmChr1g0382341,RchiOBHmChr5g0012201,RchiOBHmChr1g0378221,RchiOBHmChr1g0372661,RchiOBHmChr1g0339531,RchiOBHmChr3g0476801,RchiOBHmChr5g0055131,RchiOBHmChr5g0083881,RchiOBHmChr2g0169521,RchiOBHmChr5g0029631,RchiOBHmChr4g0436771,RchiOBHmChr5g0055111,RchiOBHmChr4g0437121,RchiOBHmChr1g0359291,RchiOBHmChr4g0400911,RchiOBHmChr4g0431711,…
	GO:0009642	response to light intensity	biological_process	0.43921	1	1	RchiOBHmChr5g0070221
	GO:0000988	transcription factor activity, protein binding	molecular_function	0.44036	1	3	RchiOBHmChr2g0107741,RchiOBHmChr2g0112401,RchiOBHmChr4g0444961
	GO:0004312	fatty acid synthase activity	molecular_function	0.44058	1	1	RchiOBHmChr2g0089811
	GO:0009110	vitamin biosynthetic process	biological_process	0.4409	1	3	RchiOBHmChr5g0060861,RchiOBHmChr3g0497041,RchiOBHmChr4g0408131
	GO:0022838	substrate-specific channel activity	molecular_function	0.44115	1	4	RchiOBHmChr1g0363361,RchiOBHmChr2g0139491,RchiOBHmChr2g0166581,RchiOBHmChr1g0359311
	GO:0009705	plant-type vacuole membrane	cellular_component	0.44154	1	2	RchiOBHmChr5g0048471,RchiOBHmChr2g0139491
	GO:0045860	positive regulation of protein kinase activity	biological_process	0.44166	1	2	RchiOBHmChr5g0012421,RchiOBHmChr3g0459271
	GO:0033178	proton-transporting two-sector ATPase complex, catalytic domain	cellular_component	0.4423	1	1	RchiOBHmChr3g0451151
	GO:0001932	regulation of protein phosphorylation	biological_process	0.44315	1	3	RchiOBHmChr5g0012421,RchiOBHmChr1g0373481,RchiOBHmChr3g0459271
	GO:0048440	carpel development	biological_process	0.44427	1	1	RchiOBHmChr2g0140131
	GO:0015140	malate transmembrane transporter activity	molecular_function	0.44481	1	1	RchiOBHmChr5g0048471
	GO:0031407	oxylipin metabolic process	biological_process	0.44501	1	1	RchiOBHmChr4g0416591
	GO:0005623	cell	cellular_component	0.44502	1	233	RchiOBHmChr5g0077371,RchiOBHmChr4g0430161,RchiOBHmChr5g0070221,RchiOBHmChr2g0159931,RchiOBHmChr2g0087281,RchiOBHmChr5g0073591,RchiOBHmChr1g0374511,RchiOBHmChr2g0104961,RchiOBHmChr2g0093131,RchiOBHmChr2g0137301,RchiOBHmChr4g0428351,RchiOBHmChr1g0363491,RchiOBHmChr1g0361351,RchiOBHmChr2g0088361,RchiOBHmChr2g0102171,RchiOBHmChr5g0043321,RchiOBHmChr5g0044221,RchiOBHmChr5g0042451,RchiOBHmChr1g0347441,…
	GO:0098552	side of membrane	cellular_component	0.44613	1	1	RchiOBHmChr3g0456491
	GO:0003713	transcription coactivator activity	molecular_function	0.44846	1	1	RchiOBHmChr4g0444961
	GO:0010208	pollen wall assembly	biological_process	0.44856	1	1	RchiOBHmChr3g0478781
	GO:0085029	extracellular matrix assembly	biological_process	0.44856	1	1	RchiOBHmChr3g0478781
	GO:0015491	cation:cation antiporter activity	molecular_function	0.44877	1	1	RchiOBHmChr3g0454041
	GO:0009992	cellular water homeostasis	biological_process	0.44921	1	1	RchiOBHmChr1g0363361
	GO:0015166	polyol transmembrane transporter activity	molecular_function	0.44921	1	1	RchiOBHmChr1g0363361
	GO:0015168	glycerol transmembrane transporter activity	molecular_function	0.44921	1	1	RchiOBHmChr1g0363361
	GO:0015254	glycerol channel activity	molecular_function	0.44921	1	1	RchiOBHmChr1g0363361
	GO:0015791	polyol transport	biological_process	0.44921	1	1	RchiOBHmChr1g0363361
	GO:0015793	glycerol transport	biological_process	0.44921	1	1	RchiOBHmChr1g0363361
	GO:0030246	carbohydrate binding	molecular_function	0.44987	1	6	RchiOBHmChr2g0099421,RchiOBHmChr2g0088481,RchiOBHmChr4g0401651,RchiOBHmChr4g0438481,RchiOBHmChr4g0445181,RchiOBHmChr5g0004871
	GO:0048029	monosaccharide binding	molecular_function	0.45128	1	1	RchiOBHmChr2g0099421
	GO:0033674	positive regulation of kinase activity	biological_process	0.4515	1	2	RchiOBHmChr5g0012421,RchiOBHmChr3g0459271
	GO:0009967	positive regulation of signal transduction	biological_process	0.45172	1	2	RchiOBHmChr5g0012421,RchiOBHmChr3g0459271
	GO:0023056	positive regulation of signaling	biological_process	0.45172	1	2	RchiOBHmChr5g0012421,RchiOBHmChr3g0459271
	GO:0006012	galactose metabolic process	biological_process	0.45195	1	2	RchiOBHmChr2g0173061,RchiOBHmChr2g0108771
	GO:0010927	cellular component assembly involved in morphogenesis	biological_process	0.45358	1	1	RchiOBHmChr3g0478781
	GO:1901607	alpha-amino acid biosynthetic process	biological_process	0.45375	1	8	RchiOBHmChr2g0176211,RchiOBHmChr2g0163921,RchiOBHmChr3g0496511,RchiOBHmChr2g0118061,RchiOBHmChr2g0138241,RchiOBHmChr5g0070221,RchiOBHmChr2g0112721,RchiOBHmChr1g0363491
	GO:0046247	terpene catabolic process	biological_process	0.45379	1	1	RchiOBHmChr2g0100081
	GO:1903825	organic acid transmembrane transport	biological_process	0.454	1	3	RchiOBHmChr5g0048471,RchiOBHmChr5g0082951,RchiOBHmChr2g0138241
	GO:0015556	C4-dicarboxylate transmembrane transporter activity	molecular_function	0.45526	1	1	RchiOBHmChr5g0048471
	GO:0009524	phragmoplast	cellular_component	0.45608	1	1	RchiOBHmChr2g0107731
	GO:0009086	methionine biosynthetic process	biological_process	0.45638	1	1	RchiOBHmChr3g0496511
	GO:0034614	cellular response to reactive oxygen species	biological_process	0.45714	1	1	RchiOBHmChr3g0458991
	GO:0019901	protein kinase binding	molecular_function	0.4572	1	1	RchiOBHmChr1g0373481
	GO:0016042	lipid catabolic process	biological_process	0.45723	1	5	RchiOBHmChr5g0018711,RchiOBHmChr2g0115091,RchiOBHmChr3g0456481,RchiOBHmChr2g0100081,RchiOBHmChr2g0175241
	GO:0010638	positive regulation of organelle organization	biological_process	0.45756	1	1	RchiOBHmChr4g0444961
	GO:0010466	negative regulation of peptidase activity	biological_process	0.45933	1	1	RchiOBHmChr3g0494971
	GO:0009152	purine ribonucleotide biosynthetic process	biological_process	0.45943	1	3	RchiOBHmChr4g0400911,RchiOBHmChr4g0397731,RchiOBHmChr2g0148211
	GO:0009648	photoperiodism	biological_process	0.45979	1	1	RchiOBHmChr2g0155241
	GO:0000271	polysaccharide biosynthetic process	biological_process	0.46001	1	4	RchiOBHmChr5g0028271,RchiOBHmChr2g0151731,RchiOBHmChr2g0155241,RchiOBHmChr2g0102811
	GO:0006000	fructose metabolic process	biological_process	0.46011	1	2	RchiOBHmChr3g0460261,RchiOBHmChr3g0493391
	GO:0005488	binding	molecular_function	0.46076	1	241	RchiOBHmChr1g0358601,RchiOBHmChr1g0379521,RchiOBHmChr5g0077101,RchiOBHmChr2g0173441,RchiOBHmChr4g0440111,RchiOBHmChr2g0176611,RchiOBHmChr2g0158971,RchiOBHmChr5g0037251,RchiOBHmChr3g0482171,RchiOBHmChr3g0464051,RchiOBHmChr4g0397731,RchiOBHmChr1g0362171,RchiOBHmChr5g0012911,RchiOBHmChr5g0023471,RchiOBHmChr2g0156611,RchiOBHmChr4g0442701,RchiOBHmChr2g0133081,RchiOBHmChr4g0420621,RchiOBHmChr4g0439621,…
	GO:0004866	endopeptidase inhibitor activity	molecular_function	0.4611	1	1	RchiOBHmChr3g0494971
	GO:0061135	endopeptidase regulator activity	molecular_function	0.4611	1	1	RchiOBHmChr3g0494971
	GO:0006664	glycolipid metabolic process	biological_process	0.46165	1	3	RchiOBHmChr5g0044221,RchiOBHmChr1g0365681,RchiOBHmChr3g0456481
	GO:0031399	regulation of protein modification process	biological_process	0.46169	1	4	RchiOBHmChr4g0444961,RchiOBHmChr5g0012421,RchiOBHmChr1g0373481,RchiOBHmChr3g0459271
	GO:0051274	beta-glucan biosynthetic process	biological_process	0.46262	1	2	RchiOBHmChr5g0028271,RchiOBHmChr2g0151731
	GO:0016706	oxidoreductase activity, acting on paired donors, with incorporation or reduction of molecular oxygen, 2-oxoglutarate as one donor, and incorporation of one atom each of oxygen into both donors	molecular_function	0.46286	1	2	RchiOBHmChr3g0462961,RchiOBHmChr2g0099421
	GO:0008236	serine-type peptidase activity	molecular_function	0.46299	1	6	RchiOBHmChr3g0474931,RchiOBHmChr3g0455701,RchiOBHmChr4g0389461,RchiOBHmChr2g0105861,RchiOBHmChr2g0107331,RchiOBHmChr2g0165861
	GO:0017171	serine hydrolase activity	molecular_function	0.46299	1	6	RchiOBHmChr2g0165861,RchiOBHmChr3g0474931,RchiOBHmChr3g0455701,RchiOBHmChr4g0389461,RchiOBHmChr2g0105861,RchiOBHmChr2g0107331
	GO:0000027	ribosomal large subunit assembly	biological_process	0.46325	1	1	RchiOBHmChr3g0471681
	GO:0016799	hydrolase activity, hydrolyzing N-glycosyl compounds	molecular_function	0.46334	1	1	RchiOBHmChr5g0023071
	GO:0006865	amino acid transport	biological_process	0.46369	1	3	RchiOBHmChr5g0082951,RchiOBHmChr2g0138241,RchiOBHmChr1g0362811
	GO:0030104	water homeostasis	biological_process	0.46374	1	1	RchiOBHmChr1g0363361
	GO:0015665	alcohol transmembrane transporter activity	molecular_function	0.46493	1	1	RchiOBHmChr1g0363361
	GO:0006884	cell volume homeostasis	biological_process	0.46525	1	1	RchiOBHmChr1g0363361
	GO:0044702	single organism reproductive process	biological_process	0.46532	1	10	RchiOBHmChr4g0406691,RchiOBHmChr5g0008871,RchiOBHmChr2g0140131,RchiOBHmChr2g0100151,RchiOBHmChr2g0160471,RchiOBHmChr2g0159731,RchiOBHmChr1g0317111,RchiOBHmChr3g0463591,RchiOBHmChr3g0456491,RchiOBHmChr1g0349391
	GO:0008219	cell death	biological_process	0.46644	1	2	RchiOBHmChr4g0428361,RchiOBHmChr2g0166581
	GO:0016265	death	biological_process	0.46644	1	2	RchiOBHmChr4g0428361,RchiOBHmChr2g0166581
	GO:0042325	regulation of phosphorylation	biological_process	0.46704	1	3	RchiOBHmChr5g0012421,RchiOBHmChr1g0373481,RchiOBHmChr3g0459271
	GO:0008514	organic anion transmembrane transporter activity	molecular_function	0.46716	1	4	RchiOBHmChr2g0138241,RchiOBHmChr5g0082951,RchiOBHmChr5g0048471,RchiOBHmChr1g0362811
	GO:0031327	negative regulation of cellular biosynthetic process	biological_process	0.46744	1	3	RchiOBHmChr2g0112401,RchiOBHmChr2g0157971,RchiOBHmChr3g0453441
	GO:0098754	detoxification	biological_process	0.46821	1	1	RchiOBHmChr3g0458991
	GO:0005319	lipid transporter activity	molecular_function	0.46904	1	1	RchiOBHmChr3g0456491
	GO:0006818	hydrogen transport	biological_process	0.46905	1	6	RchiOBHmChr2g0087281,RchiOBHmChr2g0148211,RchiOBHmChr1g0353741,RchiOBHmChr3g0454041,RchiOBHmChr4g0400911,RchiOBHmChr3g0451151
	GO:0015992	proton transport	biological_process	0.46905	1	6	RchiOBHmChr1g0353741,RchiOBHmChr2g0148211,RchiOBHmChr2g0087281,RchiOBHmChr3g0454041,RchiOBHmChr4g0400911,RchiOBHmChr3g0451151
	GO:0050793	regulation of developmental process	biological_process	0.46914	1	5	RchiOBHmChr2g0159731,RchiOBHmChr1g0349391,RchiOBHmChr2g0102171,RchiOBHmChr2g0140131,RchiOBHmChr3g0458991
	GO:0052547	regulation of peptidase activity	biological_process	0.46928	1	1	RchiOBHmChr3g0494971
	GO:0010647	positive regulation of cell communication	biological_process	0.46971	1	2	RchiOBHmChr5g0012421,RchiOBHmChr3g0459271
	GO:1901618	organic hydroxy compound transmembrane transporter activity	molecular_function	0.47073	1	1	RchiOBHmChr1g0363361
	GO:0015936	coenzyme A metabolic process	biological_process	0.47118	1	1	RchiOBHmChr4g0397731
	GO:0006793	phosphorus metabolic process	biological_process	0.47165	1	66	RchiOBHmChr5g0012421,RchiOBHmChr2g0106651,RchiOBHmChr2g0115091,RchiOBHmChr1g0373481,RchiOBHmChr4g0401651,RchiOBHmChr3g0481011,RchiOBHmChr1g0383931,RchiOBHmChr4g0416321,RchiOBHmChr5g0004871,RchiOBHmChr4g0397731,RchiOBHmChr4g0431961,RchiOBHmChr1g0372581,RchiOBHmChr5g0024971,RchiOBHmChr2g0176611,RchiOBHmChr1g0331391,RchiOBHmChr4g0396751,RchiOBHmChr5g0043321,RchiOBHmChr2g0104961,RchiOBHmChr1g0326521,…
	GO:0008652	cellular amino acid biosynthetic process	biological_process	0.47259	1	8	RchiOBHmChr2g0176211,RchiOBHmChr2g0163921,RchiOBHmChr2g0118061,RchiOBHmChr3g0496511,RchiOBHmChr2g0138241,RchiOBHmChr2g0112721,RchiOBHmChr5g0070221,RchiOBHmChr1g0363491
	GO:0006699	bile acid biosynthetic process	biological_process	0.47353	1	1	RchiOBHmChr2g0100081
	GO:0008206	bile acid metabolic process	biological_process	0.47353	1	1	RchiOBHmChr2g0100081
	GO:0009931	calcium-dependent protein serine/threonine kinase activity	molecular_function	0.47372	1	1	RchiOBHmChr2g0104961
	GO:0006665	sphingolipid metabolic process	biological_process	0.47393	1	2	RchiOBHmChr5g0044221,RchiOBHmChr1g0365681
	GO:0009630	gravitropism	biological_process	0.47465	1	1	RchiOBHmChr5g0056311
	GO:0009793	embryo development ending in seed dormancy	biological_process	0.4758	1	4	RchiOBHmChr2g0160471,RchiOBHmChr1g0317111,RchiOBHmChr4g0406691,RchiOBHmChr3g0456491
	GO:0016840	carbon-nitrogen lyase activity	molecular_function	0.47667	1	1	RchiOBHmChr5g0049151
	GO:0006164	purine nucleotide biosynthetic process	biological_process	0.47715	1	3	RchiOBHmChr2g0148211,RchiOBHmChr4g0400911,RchiOBHmChr4g0397731
	GO:0009201	ribonucleoside triphosphate biosynthetic process	biological_process	0.4778	1	2	RchiOBHmChr4g0400911,RchiOBHmChr2g0148211
	GO:0005525	GTP binding	molecular_function	0.47846	1	8	RchiOBHmChr5g0042451,RchiOBHmChr1g0327001,RchiOBHmChr1g0327111,RchiOBHmChr5g0037931,RchiOBHmChr1g0327051,RchiOBHmChr1g0360581,RchiOBHmChr1g0327091,RchiOBHmChr1g0326211
	GO:0006474	N-terminal protein amino acid acetylation	biological_process	0.47898	1	1	RchiOBHmChr5g0070491
	GO:0005057	receptor signaling protein activity	molecular_function	0.47922	1	3	RchiOBHmChr4g0418931,RchiOBHmChr3g0459271,RchiOBHmChr5g0012421
	GO:0046131	pyrimidine ribonucleoside metabolic process	biological_process	0.47945	1	1	RchiOBHmChr2g0093131
	GO:0019900	kinase binding	molecular_function	0.47948	1	1	RchiOBHmChr1g0373481
	GO:0001934	positive regulation of protein phosphorylation	biological_process	0.47948	1	2	RchiOBHmChr3g0459271,RchiOBHmChr5g0012421
	GO:0042398	cellular modified amino acid biosynthetic process	biological_process	0.48151	1	2	RchiOBHmChr3g0470421,RchiOBHmChr4g0427101
	GO:0031667	response to nutrient levels	biological_process	0.48215	1	2	RchiOBHmChr1g0383931,RchiOBHmChr5g0008401
	GO:0042205	chlorinated hydrocarbon catabolic process	biological_process	0.48276	1	1	RchiOBHmChr2g0100081
	GO:0042206	halogenated hydrocarbon catabolic process	biological_process	0.48276	1	1	RchiOBHmChr2g0100081
	GO:0009890	negative regulation of biosynthetic process	biological_process	0.48284	1	3	RchiOBHmChr3g0453441,RchiOBHmChr2g0112401,RchiOBHmChr2g0157971
	GO:0071806	protein transmembrane transport	biological_process	0.48375	1	2	RchiOBHmChr2g0161961,RchiOBHmChr4g0437121
	GO:0048443	stamen development	biological_process	0.4844	1	1	RchiOBHmChr2g0100151
	GO:0048466	androecium development	biological_process	0.4844	1	1	RchiOBHmChr2g0100151
	GO:0070008	serine-type exopeptidase activity	molecular_function	0.4859	1	2	RchiOBHmChr3g0474931,RchiOBHmChr2g0165861
	GO:0043086	negative regulation of catalytic activity	biological_process	0.48609	1	3	RchiOBHmChr2g0096461,RchiOBHmChr1g0374711,RchiOBHmChr3g0494971
	GO:0032561	guanyl ribonucleotide binding	molecular_function	0.48678	1	8	RchiOBHmChr5g0042451,RchiOBHmChr1g0327001,RchiOBHmChr1g0327111,RchiOBHmChr5g0037931,RchiOBHmChr1g0327051,RchiOBHmChr1g0327091,RchiOBHmChr1g0360581,RchiOBHmChr1g0326211
	GO:0016814	hydrolase activity, acting on carbon-nitrogen (but not peptide) bonds, in cyclic amidines	molecular_function	0.48709	1	1	RchiOBHmChr2g0093131
	GO:0048467	gynoecium development	biological_process	0.48799	1	1	RchiOBHmChr2g0140131
	GO:0006020	inositol metabolic process	biological_process	0.48806	1	1	RchiOBHmChr2g0115271
	GO:0044440	endosomal part	cellular_component	0.48833	1	1	RchiOBHmChr5g0056311
	GO:0010857	calcium-dependent protein kinase activity	molecular_function	0.48869	1	1	RchiOBHmChr2g0104961
	GO:0000272	polysaccharide catabolic process	biological_process	0.4889	1	4	RchiOBHmChr4g0432291,RchiOBHmChr2g0096461,RchiOBHmChr4g0396921,RchiOBHmChr3g0460261
	GO:0042327	positive regulation of phosphorylation	biological_process	0.48892	1	2	RchiOBHmChr3g0459271,RchiOBHmChr5g0012421
	GO:0007167	enzyme linked receptor protein signaling pathway	biological_process	0.49032	1	3	RchiOBHmChr5g0012421,RchiOBHmChr3g0459271,RchiOBHmChr4g0418931
	GO:0046961	proton-transporting ATPase activity, rotational mechanism	molecular_function	0.49039	1	1	RchiOBHmChr3g0451151
	GO:0006662	glycerol ether metabolic process	biological_process	0.49162	1	1	RchiOBHmChr4g0445271
	GO:0018904	ether metabolic process	biological_process	0.49162	1	1	RchiOBHmChr4g0445271
	GO:0005829	cytosol	cellular_component	0.49235	1	27	RchiOBHmChr1g0373931,RchiOBHmChr2g0155891,RchiOBHmChr3g0447461,RchiOBHmChr5g0048491,RchiOBHmChr4g0427101,RchiOBHmChr5g0018181,RchiOBHmChr1g0363491,RchiOBHmChr1g0361351,RchiOBHmChr3g0467051,RchiOBHmChr1g0365681,RchiOBHmChr2g0093131,RchiOBHmChr3g0448731,RchiOBHmChr5g0070221,RchiOBHmChr2g0139181,RchiOBHmChr3g0494971,RchiOBHmChr3g0471681,RchiOBHmChr3g0496511,RchiOBHmChr5g0072661,RchiOBHmChr4g0416321,…
	GO:0019001	guanyl nucleotide binding	molecular_function	0.49256	1	8	RchiOBHmChr1g0327051,RchiOBHmChr5g0037931,RchiOBHmChr1g0327111,RchiOBHmChr1g0327001,RchiOBHmChr5g0042451,RchiOBHmChr1g0326211,RchiOBHmChr1g0360581,RchiOBHmChr1g0327091
	GO:0006284	base-excision repair	biological_process	0.49301	1	1	RchiOBHmChr5g0023071
	GO:0072329	monocarboxylic acid catabolic process	biological_process	0.4935	1	1	RchiOBHmChr2g0115091
	GO:0051093	negative regulation of developmental process	biological_process	0.49416	1	1	RchiOBHmChr2g0159731
	GO:0023014	signal transduction by protein phosphorylation	biological_process	0.49497	1	3	RchiOBHmChr3g0459271,RchiOBHmChr4g0418931,RchiOBHmChr5g0012421
	GO:0051172	negative regulation of nitrogen compound metabolic process	biological_process	0.49544	1	3	RchiOBHmChr3g0453441,RchiOBHmChr2g0112401,RchiOBHmChr2g0157971
	GO:0009142	nucleoside triphosphate biosynthetic process	biological_process	0.49562	1	2	RchiOBHmChr2g0148211,RchiOBHmChr4g0400911
	GO:0048638	regulation of developmental growth	biological_process	0.4958	1	1	RchiOBHmChr2g0140131
	GO:0032559	adenyl ribonucleotide binding	molecular_function	0.49648	1	56	RchiOBHmChr4g0397731,RchiOBHmChr3g0456491,RchiOBHmChr5g0055121,RchiOBHmChr2g0142801,RchiOBHmChr4g0446931,RchiOBHmChr4g0416321,RchiOBHmChr5g0048101,RchiOBHmChr5g0004871,RchiOBHmChr2g0153111,RchiOBHmChr2g0176611,RchiOBHmChr4g0431961,RchiOBHmChr3g0470421,RchiOBHmChr2g0155241,RchiOBHmChr5g0073781,RchiOBHmChr2g0089741,RchiOBHmChr1g0379521,RchiOBHmChr4g0401651,RchiOBHmChr2g0100821,RchiOBHmChr4g0445031,…
	GO:0008300	isoprenoid catabolic process	biological_process	0.49741	1	1	RchiOBHmChr2g0100081
	GO:0050832	defense response to fungus	biological_process	0.4977	1	2	RchiOBHmChr3g0460661,RchiOBHmChr4g0428361
	GO:0043067	regulation of programmed cell death	biological_process	0.49789	1	1	RchiOBHmChr4g0428361
	GO:0015743	malate transport	biological_process	0.49955	1	1	RchiOBHmChr5g0048471
	GO:0070566	adenylyltransferase activity	molecular_function	0.50056	1	1	RchiOBHmChr2g0155241
	GO:0009067	aspartate family amino acid biosynthetic process	biological_process	0.50257	1	2	RchiOBHmChr5g0070221,RchiOBHmChr3g0496511
	GO:0050897	cobalt ion binding	molecular_function	0.50295	1	1	RchiOBHmChr3g0494971
	GO:0030554	adenyl nucleotide binding	molecular_function	0.5038	1	56	RchiOBHmChr2g0155241,RchiOBHmChr3g0470421,RchiOBHmChr4g0431961,RchiOBHmChr2g0089741,RchiOBHmChr1g0379521,RchiOBHmChr5g0073781,RchiOBHmChr2g0153111,RchiOBHmChr2g0176611,RchiOBHmChr2g0142801,RchiOBHmChr5g0048101,RchiOBHmChr5g0004871,RchiOBHmChr4g0416321,RchiOBHmChr4g0446931,RchiOBHmChr5g0055121,RchiOBHmChr3g0456491,RchiOBHmChr4g0397731,RchiOBHmChr4g0435961,RchiOBHmChr2g0148211,RchiOBHmChr2g0100651,…
	GO:0043900	regulation of multi-organism process	biological_process	0.50424	1	1	RchiOBHmChr4g0416591
	GO:1903509	liposaccharide metabolic process	biological_process	0.50455	1	3	RchiOBHmChr1g0365681,RchiOBHmChr5g0044221,RchiOBHmChr3g0456481
	GO:0009629	response to gravity	biological_process	0.50487	1	1	RchiOBHmChr5g0056311
	GO:0015711	organic anion transport	biological_process	0.50612	1	5	RchiOBHmChr2g0138241,RchiOBHmChr5g0082951,RchiOBHmChr5g0048471,RchiOBHmChr1g0362811,RchiOBHmChr3g0456491
	GO:0010562	positive regulation of phosphorus metabolic process	biological_process	0.50701	1	2	RchiOBHmChr5g0012421,RchiOBHmChr3g0459271
	GO:0045937	positive regulation of phosphate metabolic process	biological_process	0.50701	1	2	RchiOBHmChr5g0012421,RchiOBHmChr3g0459271
	GO:0015932	nucleobase-containing compound transmembrane transporter activity	molecular_function	0.50777	1	1	RchiOBHmChr2g0088191
	GO:0015267	channel activity	molecular_function	0.50959	1	4	RchiOBHmChr2g0166581,RchiOBHmChr1g0359311,RchiOBHmChr1g0363361,RchiOBHmChr2g0139491
	GO:0022803	passive transmembrane transporter activity	molecular_function	0.50959	1	4	RchiOBHmChr2g0139491,RchiOBHmChr1g0363361,RchiOBHmChr1g0359311,RchiOBHmChr2g0166581
	GO:0043207	response to external biotic stimulus	biological_process	0.50989	1	5	RchiOBHmChr4g0394281,RchiOBHmChr3g0460661,RchiOBHmChr4g0428361,RchiOBHmChr4g0416591,RchiOBHmChr2g0175241
	GO:0051707	response to other organism	biological_process	0.50989	1	5	RchiOBHmChr4g0428361,RchiOBHmChr2g0175241,RchiOBHmChr4g0416591,RchiOBHmChr4g0394281,RchiOBHmChr3g0460661
	GO:0009826	unidimensional cell growth	biological_process	0.51009	1	2	RchiOBHmChr2g0100151,RchiOBHmChr2g0167701
	GO:0006066	alcohol metabolic process	biological_process	0.51202	1	5	RchiOBHmChr1g0317111,RchiOBHmChr3g0477381,RchiOBHmChr2g0100151,RchiOBHmChr2g0165151,RchiOBHmChr2g0115271
	GO:0006013	mannose metabolic process	biological_process	0.51322	1	2	RchiOBHmChr3g0493391,RchiOBHmChr3g0460261
	GO:0016874	ligase activity	molecular_function	0.51361	1	12	RchiOBHmChr2g0123671,RchiOBHmChr5g0070221,RchiOBHmChr2g0139181,RchiOBHmChr5g0057621,RchiOBHmChr2g0173441,RchiOBHmChr4g0447301,RchiOBHmChr4g0402711,RchiOBHmChr2g0176771,RchiOBHmChr5g0001791,RchiOBHmChr5g0019231,RchiOBHmChr4g0397731,RchiOBHmChr3g0487031
	GO:0019321	pentose metabolic process	biological_process	0.51463	1	1	RchiOBHmChr3g0493391
	GO:0044092	negative regulation of molecular function	biological_process	0.51468	1	3	RchiOBHmChr3g0494971,RchiOBHmChr2g0096461,RchiOBHmChr1g0374711
	GO:0051347	positive regulation of transferase activity	biological_process	0.51497	1	2	RchiOBHmChr3g0459271,RchiOBHmChr5g0012421
	GO:0016999	antibiotic metabolic process	biological_process	0.5154	1	1	RchiOBHmChr2g0115271
	GO:0017000	antibiotic biosynthetic process	biological_process	0.5154	1	1	RchiOBHmChr2g0115271
	GO:0017144	drug metabolic process	biological_process	0.5154	1	1	RchiOBHmChr2g0115271
	GO:0019872	streptomycin biosynthetic process	biological_process	0.5154	1	1	RchiOBHmChr2g0115271
	GO:0030647	aminoglycoside antibiotic metabolic process	biological_process	0.5154	1	1	RchiOBHmChr2g0115271
	GO:0030648	aminoglycoside antibiotic biosynthetic process	biological_process	0.5154	1	1	RchiOBHmChr2g0115271
	GO:0046343	streptomycin metabolic process	biological_process	0.5154	1	1	RchiOBHmChr2g0115271
	GO:0051346	negative regulation of hydrolase activity	biological_process	0.5155	1	1	RchiOBHmChr3g0494971
	GO:0030414	peptidase inhibitor activity	molecular_function	0.51607	1	1	RchiOBHmChr3g0494971
	GO:0061134	peptidase regulator activity	molecular_function	0.51607	1	1	RchiOBHmChr3g0494971
	GO:0009914	hormone transport	biological_process	0.51661	1	1	RchiOBHmChr5g0042451
	GO:0060918	auxin transport	biological_process	0.51661	1	1	RchiOBHmChr5g0042451
	GO:0004714	transmembrane receptor protein tyrosine kinase activity	molecular_function	0.51745	1	1	RchiOBHmChr3g0459271
	GO:0015850	organic hydroxy compound transport	biological_process	0.51755	1	1	RchiOBHmChr1g0363361
	GO:0006783	heme biosynthetic process	biological_process	0.51805	1	1	RchiOBHmChr2g0150111
	GO:0005544	calcium-dependent phospholipid binding	molecular_function	0.51928	1	1	RchiOBHmChr5g0078121
	GO:0015740	C4-dicarboxylate transport	biological_process	0.52193	1	1	RchiOBHmChr5g0048471
	GO:0008061	chitin binding	molecular_function	0.52475	1	1	RchiOBHmChr2g0097671
	GO:0006213	pyrimidine nucleoside metabolic process	biological_process	0.52486	1	1	RchiOBHmChr2g0093131
	GO:0006323	DNA packaging	biological_process	0.52506	1	2	RchiOBHmChr3g0467051,RchiOBHmChr2g0099661
	GO:0005310	dicarboxylic acid transmembrane transporter activity	molecular_function	0.52607	1	1	RchiOBHmChr5g0048471
	GO:0043269	regulation of ion transport	biological_process	0.53359	1	1	RchiOBHmChr5g0008401
	GO:0008361	regulation of cell size	biological_process	0.53414	1	1	RchiOBHmChr1g0363361
	GO:0051656	establishment of organelle localization	biological_process	0.53533	1	1	RchiOBHmChr1g0371731
	GO:0007169	transmembrane receptor protein tyrosine kinase signaling pathway	biological_process	0.53662	1	1	RchiOBHmChr3g0459271
	GO:0044248	cellular catabolic process	biological_process	0.54008	1	28	RchiOBHmChr3g0460261,RchiOBHmChr4g0424411,RchiOBHmChr2g0101231,RchiOBHmChr2g0097671,RchiOBHmChr2g0139181,RchiOBHmChr5g0061891,RchiOBHmChr3g0487941,RchiOBHmChr2g0093131,RchiOBHmChr5g0027341,RchiOBHmChr5g0032991,RchiOBHmChr2g0115091,RchiOBHmChr2g0088361,RchiOBHmChr1g0339611,RchiOBHmChr5g0010931,RchiOBHmChr3g0475471,RchiOBHmChr2g0163921,RchiOBHmChr1g0357121,RchiOBHmChr3g0456481,RchiOBHmChr1g0368011,…
	GO:0004180	carboxypeptidase activity	molecular_function	0.54104	1	2	RchiOBHmChr3g0474931,RchiOBHmChr2g0165861
	GO:0046173	polyol biosynthetic process	biological_process	0.54185	1	1	RchiOBHmChr2g0115271
	GO:0051239	regulation of multicellular organismal process	biological_process	0.54209	1	4	RchiOBHmChr2g0102171,RchiOBHmChr1g0349391,RchiOBHmChr3g0458991,RchiOBHmChr2g0140131
	GO:1901681	sulfur compound binding	molecular_function	0.54267	1	1	RchiOBHmChr2g0115091
	GO:0009790	embryo development	biological_process	0.54405	1	4	RchiOBHmChr2g0160471,RchiOBHmChr1g0317111,RchiOBHmChr3g0456491,RchiOBHmChr4g0406691
	GO:0009892	negative regulation of metabolic process	biological_process	0.54549	1	7	RchiOBHmChr2g0157971,RchiOBHmChr2g0096461,RchiOBHmChr1g0374711,RchiOBHmChr2g0112401,RchiOBHmChr2g0107461,RchiOBHmChr3g0453441,RchiOBHmChr3g0494971
	GO:0042168	heme metabolic process	biological_process	0.54551	1	1	RchiOBHmChr2g0150111
	GO:0051716	cellular response to stimulus	biological_process	0.54766	1	37	RchiOBHmChr4g0389621,RchiOBHmChr4g0442611,RchiOBHmChr2g0157971,RchiOBHmChr2g0107461,RchiOBHmChr4g0428361,RchiOBHmChr2g0149111,RchiOBHmChr1g0360581,RchiOBHmChr1g0382041,RchiOBHmChr4g0445031,RchiOBHmChr5g0012421,RchiOBHmChr3g0458991,RchiOBHmChr5g0008401,RchiOBHmChr3g0456481,RchiOBHmChr5g0023071,RchiOBHmChr4g0416321,RchiOBHmChr4g0442571,RchiOBHmChr2g0165861,RchiOBHmChr2g0140681,RchiOBHmChr4g0430081,…
	GO:0009640	photomorphogenesis	biological_process	0.55149	1	1	RchiOBHmChr4g0437121
	GO:0003677	DNA binding	molecular_function	0.55376	1	32	RchiOBHmChr2g0099661,RchiOBHmChr5g0003831,RchiOBHmChr3g0451801,RchiOBHmChr3g0448721,RchiOBHmChr2g0139261,RchiOBHmChr2g0102171,RchiOBHmChr2g0164951,RchiOBHmChr3g0487361,RchiOBHmChr5g0058801,RchiOBHmChr2g0100571,RchiOBHmChr5g0008871,RchiOBHmChr5g0036871,RchiOBHmChr4g0439621,RchiOBHmChr1g0360311,RchiOBHmChr2g0159731,RchiOBHmChr3g0467051,RchiOBHmChr2g0159921,RchiOBHmChr2g0091241,RchiOBHmChr1g0382431,…
	GO:0031967	organelle envelope	cellular_component	0.55409	1	16	RchiOBHmChr5g0029301,RchiOBHmChr4g0397111,RchiOBHmChr2g0139491,RchiOBHmChr2g0156601,RchiOBHmChr3g0473831,RchiOBHmChr3g0485661,RchiOBHmChr1g0317891,RchiOBHmChr5g0015001,RchiOBHmChr4g0394281,RchiOBHmChr2g0099331,RchiOBHmChr3g0451921,RchiOBHmChr4g0435111,RchiOBHmChr2g0155141,RchiOBHmChr3g0455701,RchiOBHmChr2g0156611,RchiOBHmChr4g0437121
	GO:0009312	oligosaccharide biosynthetic process	biological_process	0.55491	1	1	RchiOBHmChr5g0029381
	GO:0009991	response to extracellular stimulus	biological_process	0.55577	1	2	RchiOBHmChr1g0383931,RchiOBHmChr5g0008401
	GO:0009706	chloroplast inner membrane	cellular_component	0.5566	1	1	RchiOBHmChr1g0317891
	GO:0019031	viral envelope	cellular_component	0.55696	1	1	RchiOBHmChr4g0388811
	GO:0036338	viral membrane	cellular_component	0.55696	1	1	RchiOBHmChr4g0388811
	GO:0071900	regulation of protein serine/threonine kinase activity	biological_process	0.55835	1	1	RchiOBHmChr1g0373481
	GO:0004499	N,N-dimethylaniline monooxygenase activity	molecular_function	0.55836	1	1	RchiOBHmChr2g0090431
	GO:0051338	regulation of transferase activity	biological_process	0.55865	1	3	RchiOBHmChr5g0012421,RchiOBHmChr3g0459271,RchiOBHmChr1g0373481
	GO:0010154	fruit development	biological_process	0.55955	1	5	RchiOBHmChr3g0456491,RchiOBHmChr4g0406691,RchiOBHmChr1g0349391,RchiOBHmChr1g0317111,RchiOBHmChr2g0160471
	GO:0006643	membrane lipid metabolic process	biological_process	0.56015	1	3	RchiOBHmChr5g0044221,RchiOBHmChr1g0365681,RchiOBHmChr3g0456481
	GO:0042802	identical protein binding	molecular_function	0.56077	1	3	RchiOBHmChr5g0070221,RchiOBHmChr3g0456491,RchiOBHmChr4g0406691
	GO:0004672	protein kinase activity	molecular_function	0.56108	1	33	RchiOBHmChr4g0432531,RchiOBHmChr4g0406691,RchiOBHmChr5g0012201,RchiOBHmChr5g0072661,RchiOBHmChr2g0120061,RchiOBHmChr3g0476801,RchiOBHmChr1g0372661,RchiOBHmChr1g0378221,RchiOBHmChr5g0029631,RchiOBHmChr4g0436771,RchiOBHmChr2g0172611,RchiOBHmChr1g0331391,RchiOBHmChr4g0396751,RchiOBHmChr4g0393641,RchiOBHmChr4g0418931,RchiOBHmChr5g0048491,RchiOBHmChr1g0326521,RchiOBHmChr2g0104961,RchiOBHmChr3g0459271,…
	GO:0000325	plant-type vacuole	cellular_component	0.56146	1	2	RchiOBHmChr5g0048471,RchiOBHmChr2g0139491
	GO:0009620	response to fungus	biological_process	0.56168	1	2	RchiOBHmChr3g0460661,RchiOBHmChr4g0428361
	GO:1903506	regulation of nucleic acid-templated transcription	biological_process	0.56182	1	23	RchiOBHmChr1g0358601,RchiOBHmChr3g0453441,RchiOBHmChr2g0100071,RchiOBHmChr4g0444961,RchiOBHmChr2g0157971,RchiOBHmChr4g0395511,RchiOBHmChr2g0159731,RchiOBHmChr2g0100571,RchiOBHmChr4g0389621,RchiOBHmChr5g0008871,RchiOBHmChr4g0439621,RchiOBHmChr2g0140681,RchiOBHmChr5g0003831,RchiOBHmChr1g0382431,RchiOBHmChr2g0102171,RchiOBHmChr2g0108031,RchiOBHmChr2g0168851,RchiOBHmChr2g0112401,RchiOBHmChr1g0360751,…
	GO:2001141	regulation of RNA biosynthetic process	biological_process	0.56182	1	23	RchiOBHmChr3g0453441,RchiOBHmChr1g0358601,RchiOBHmChr2g0100071,RchiOBHmChr4g0444961,RchiOBHmChr2g0100571,RchiOBHmChr4g0389621,RchiOBHmChr5g0003831,RchiOBHmChr5g0008871,RchiOBHmChr2g0140681,RchiOBHmChr4g0439621,RchiOBHmChr4g0395511,RchiOBHmChr2g0157971,RchiOBHmChr2g0159731,RchiOBHmChr5g0048491,RchiOBHmChr2g0137301,RchiOBHmChr2g0107741,RchiOBHmChr2g0102171,RchiOBHmChr1g0382431,RchiOBHmChr2g0164951,…
	GO:0004520	endodeoxyribonuclease activity	molecular_function	0.56283	1	1	RchiOBHmChr5g0006751
	GO:1902531	regulation of intracellular signal transduction	biological_process	0.56369	1	2	RchiOBHmChr3g0459271,RchiOBHmChr5g0012421
	GO:0031975	envelope	cellular_component	0.56469	1	16	RchiOBHmChr4g0435111,RchiOBHmChr2g0155141,RchiOBHmChr2g0099331,RchiOBHmChr3g0451921,RchiOBHmChr2g0156611,RchiOBHmChr4g0437121,RchiOBHmChr3g0455701,RchiOBHmChr2g0156601,RchiOBHmChr4g0397111,RchiOBHmChr5g0029301,RchiOBHmChr2g0139491,RchiOBHmChr1g0317891,RchiOBHmChr4g0394281,RchiOBHmChr5g0015001,RchiOBHmChr3g0473831,RchiOBHmChr3g0485661
	GO:0016049	cell growth	biological_process	0.56711	1	3	RchiOBHmChr2g0100151,RchiOBHmChr5g0042451,RchiOBHmChr2g0167701
	GO:1904659	glucose transmembrane transport	biological_process	0.56785	1	1	RchiOBHmChr4g0416721
	GO:0009528	plastid inner membrane	cellular_component	0.56831	1	1	RchiOBHmChr1g0317891
	GO:0004177	aminopeptidase activity	molecular_function	0.56845	1	1	RchiOBHmChr3g0474931
	GO:0022414	reproductive process	biological_process	0.5725	1	13	RchiOBHmChr3g0456491,RchiOBHmChr3g0463591,RchiOBHmChr3g0476801,RchiOBHmChr1g0349391,RchiOBHmChr5g0004871,RchiOBHmChr4g0406691,RchiOBHmChr5g0008871,RchiOBHmChr2g0140131,RchiOBHmChr2g0100151,RchiOBHmChr2g0159731,RchiOBHmChr2g0155241,RchiOBHmChr1g0317111,RchiOBHmChr2g0160471
	GO:0044242	cellular lipid catabolic process	biological_process	0.57309	1	3	RchiOBHmChr3g0456481,RchiOBHmChr2g0100081,RchiOBHmChr2g0115091
	GO:0046658	anchored component of plasma membrane	cellular_component	0.57379	1	2	RchiOBHmChr4g0438481,RchiOBHmChr2g0155911
	GO:0048038	quinone binding	molecular_function	0.57425	1	1	RchiOBHmChr4g0432831
	GO:0045892	negative regulation of transcription, DNA-templated	biological_process	0.57469	1	2	RchiOBHmChr3g0453441,RchiOBHmChr2g0157971
	GO:0019203	carbohydrate phosphatase activity	molecular_function	0.57641	1	1	RchiOBHmChr5g0029381
	GO:0051252	regulation of RNA metabolic process	biological_process	0.57648	1	25	RchiOBHmChr2g0100071,RchiOBHmChr4g0444961,RchiOBHmChr3g0453441,RchiOBHmChr1g0358601,RchiOBHmChr5g0006751,RchiOBHmChr2g0107741,RchiOBHmChr2g0137301,RchiOBHmChr5g0048491,RchiOBHmChr2g0164951,RchiOBHmChr2g0168851,RchiOBHmChr2g0108031,RchiOBHmChr2g0112401,RchiOBHmChr1g0360751,RchiOBHmChr2g0102171,RchiOBHmChr1g0382431,RchiOBHmChr5g0003831,RchiOBHmChr2g0140681,RchiOBHmChr5g0008871,RchiOBHmChr4g0439621,…
	GO:0008283	cell proliferation	biological_process	0.57704	1	1	RchiOBHmChr2g0108571
	GO:1901361	organic cyclic compound catabolic process	biological_process	0.57705	1	6	RchiOBHmChr2g0093131,RchiOBHmChr2g0101231,RchiOBHmChr4g0441121,RchiOBHmChr2g0163921,RchiOBHmChr5g0061891,RchiOBHmChr5g0006751
	GO:0016298	lipase activity	molecular_function	0.57786	1	2	RchiOBHmChr3g0456481,RchiOBHmChr2g0175241
	GO:0016138	glycoside biosynthetic process	biological_process	0.58058	1	1	RchiOBHmChr2g0115271
	GO:0048509	regulation of meristem development	biological_process	0.5816	1	1	RchiOBHmChr2g0140131
	GO:0019220	regulation of phosphate metabolic process	biological_process	0.58235	1	3	RchiOBHmChr5g0012421,RchiOBHmChr1g0373481,RchiOBHmChr3g0459271
	GO:0051174	regulation of phosphorus metabolic process	biological_process	0.58235	1	3	RchiOBHmChr5g0012421,RchiOBHmChr1g0373481,RchiOBHmChr3g0459271
	GO:0051640	organelle localization	biological_process	0.58354	1	1	RchiOBHmChr1g0371731
	GO:0060560	developmental growth involved in morphogenesis	biological_process	0.58538	1	2	RchiOBHmChr2g0167701,RchiOBHmChr2g0100151
	GO:0040011	locomotion	biological_process	0.58618	1	1	RchiOBHmChr3g0456481
	GO:0004175	endopeptidase activity	molecular_function	0.58694	1	8	RchiOBHmChr2g0107331,RchiOBHmChr4g0389461,RchiOBHmChr2g0105861,RchiOBHmChr2g0106431,RchiOBHmChr3g0482171,RchiOBHmChr3g0455701,RchiOBHmChr5g0010931,RchiOBHmChr3g0491651
	GO:0033176	proton-transporting V-type ATPase complex	cellular_component	0.58758	1	1	RchiOBHmChr3g0451151
	GO:0046700	heterocycle catabolic process	biological_process	0.58777	1	4	RchiOBHmChr4g0441121,RchiOBHmChr2g0163921,RchiOBHmChr2g0093131,RchiOBHmChr5g0006751
	GO:1901137	carbohydrate derivative biosynthetic process	biological_process	0.58826	1	9	RchiOBHmChr2g0115271,RchiOBHmChr4g0427101,RchiOBHmChr4g0397731,RchiOBHmChr4g0400911,RchiOBHmChr5g0044221,RchiOBHmChr1g0336981,RchiOBHmChr3g0456481,RchiOBHmChr3g0470421,RchiOBHmChr2g0148211
	GO:0044769	ATPase activity, coupled to transmembrane movement of ions, rotational mechanism	molecular_function	0.58837	1	1	RchiOBHmChr3g0451151
	GO:0008654	phospholipid biosynthetic process	biological_process	0.58846	1	2	RchiOBHmChr2g0115271,RchiOBHmChr3g0456481
	GO:0019199	transmembrane receptor protein kinase activity	molecular_function	0.59017	1	1	RchiOBHmChr3g0459271
	GO:0010605	negative regulation of macromolecule metabolic process	biological_process	0.59075	1	5	RchiOBHmChr2g0107461,RchiOBHmChr2g0112401,RchiOBHmChr2g0157971,RchiOBHmChr3g0494971,RchiOBHmChr3g0453441
	GO:0045786	negative regulation of cell cycle	biological_process	0.59311	1	1	RchiOBHmChr2g0108031
	GO:0016301	kinase activity	molecular_function	0.59367	1	43	RchiOBHmChr1g0383931,RchiOBHmChr2g0152901,RchiOBHmChr1g0334861,RchiOBHmChr4g0445181,RchiOBHmChr3g0481011,RchiOBHmChr2g0119981,RchiOBHmChr5g0012421,RchiOBHmChr2g0106651,RchiOBHmChr1g0373481,RchiOBHmChr4g0401651,RchiOBHmChr5g0073781,RchiOBHmChr4g0431961,RchiOBHmChr1g0372581,RchiOBHmChr2g0176611,RchiOBHmChr5g0024971,RchiOBHmChr5g0037251,RchiOBHmChr4g0416321,RchiOBHmChr5g0048101,RchiOBHmChr5g0004871,…
	GO:0033692	cellular polysaccharide biosynthetic process	biological_process	0.59398	1	3	RchiOBHmChr2g0155241,RchiOBHmChr2g0151731,RchiOBHmChr5g0028271
	GO:0008154	actin polymerization or depolymerization	biological_process	0.59427	1	1	RchiOBHmChr1g0354101
	GO:0090407	organophosphate biosynthetic process	biological_process	0.59501	1	7	RchiOBHmChr3g0497041,RchiOBHmChr2g0148211,RchiOBHmChr3g0456481,RchiOBHmChr4g0400911,RchiOBHmChr2g0115271,RchiOBHmChr4g0441121,RchiOBHmChr4g0397731
	GO:0009260	ribonucleotide biosynthetic process	biological_process	0.59506	1	3	RchiOBHmChr2g0148211,RchiOBHmChr4g0397731,RchiOBHmChr4g0400911
	GO:0046390	ribose phosphate biosynthetic process	biological_process	0.59506	1	3	RchiOBHmChr4g0400911,RchiOBHmChr4g0397731,RchiOBHmChr2g0148211
	GO:0009611	response to wounding	biological_process	0.59542	1	1	RchiOBHmChr3g0456491
	GO:0016102	diterpenoid biosynthetic process	biological_process	0.5967	1	1	RchiOBHmChr5g0023471
	GO:0007033	vacuole organization	biological_process	0.59698	1	1	RchiOBHmChr5g0056311
	GO:0004540	ribonuclease activity	molecular_function	0.59716	1	2	RchiOBHmChr2g0107461,RchiOBHmChr5g0006751
	GO:0009127	purine nucleoside monophosphate biosynthetic process	biological_process	0.59804	1	2	RchiOBHmChr2g0148211,RchiOBHmChr4g0400911
	GO:0009168	purine ribonucleoside monophosphate biosynthetic process	biological_process	0.59804	1	2	RchiOBHmChr2g0148211,RchiOBHmChr4g0400911
	GO:0048583	regulation of response to stimulus	biological_process	0.59926	1	5	RchiOBHmChr5g0012421,RchiOBHmChr2g0095481,RchiOBHmChr3g0459271,RchiOBHmChr4g0416591,RchiOBHmChr4g0430081
	GO:1901505	carbohydrate derivative transporter activity	molecular_function	0.59936	1	1	RchiOBHmChr2g0088191
	GO:0009112	nucleobase metabolic process	biological_process	0.60091	1	5	RchiOBHmChr2g0093131,RchiOBHmChr5g0019231,RchiOBHmChr1g0334861,RchiOBHmChr1g0383931,RchiOBHmChr4g0442701
	GO:0046835	carbohydrate phosphorylation	biological_process	0.60106	1	1	RchiOBHmChr3g0493391
	GO:0032270	positive regulation of cellular protein metabolic process	biological_process	0.6011	1	3	RchiOBHmChr3g0459271,RchiOBHmChr5g0012421,RchiOBHmChr4g0444961
	GO:0051247	positive regulation of protein metabolic process	biological_process	0.6011	1	3	RchiOBHmChr4g0444961,RchiOBHmChr5g0012421,RchiOBHmChr3g0459271
	GO:0001871	pattern binding	molecular_function	0.60111	1	2	RchiOBHmChr4g0438481,RchiOBHmChr4g0445181
	GO:0030247	polysaccharide binding	molecular_function	0.60111	1	2	RchiOBHmChr4g0445181,RchiOBHmChr4g0438481
	GO:0034654	nucleobase-containing compound biosynthetic process	biological_process	0.60172	1	33	RchiOBHmChr3g0453441,RchiOBHmChr1g0358601,RchiOBHmChr3g0470421,RchiOBHmChr4g0397731,RchiOBHmChr4g0444961,RchiOBHmChr2g0100071,RchiOBHmChr5g0036871,RchiOBHmChr5g0008871,RchiOBHmChr4g0439621,RchiOBHmChr4g0389621,RchiOBHmChr2g0100571,RchiOBHmChr2g0148211,RchiOBHmChr2g0159731,RchiOBHmChr2g0157971,RchiOBHmChr4g0442701,RchiOBHmChr2g0107741,RchiOBHmChr2g0168851,RchiOBHmChr2g0112401,RchiOBHmChr2g0108031,…
	GO:0045861	negative regulation of proteolysis	biological_process	0.60194	1	1	RchiOBHmChr3g0494971
	GO:0010941	regulation of cell death	biological_process	0.60355	1	1	RchiOBHmChr4g0428361
	GO:0016137	glycoside metabolic process	biological_process	0.60356	1	1	RchiOBHmChr2g0115271
	GO:0072527	pyrimidine-containing compound metabolic process	biological_process	0.60439	1	3	RchiOBHmChr5g0019231,RchiOBHmChr2g0093131,RchiOBHmChr5g0060861
	GO:0043624	cellular protein complex disassembly	biological_process	0.60451	1	1	RchiOBHmChr1g0354101
	GO:0006796	phosphate-containing compound metabolic process	biological_process	0.60544	1	63	RchiOBHmChr4g0432531,RchiOBHmChr3g0497041,RchiOBHmChr4g0392801,RchiOBHmChr2g0176771,RchiOBHmChr4g0402711,RchiOBHmChr4g0406691,RchiOBHmChr2g0100081,RchiOBHmChr1g0378221,RchiOBHmChr1g0372661,RchiOBHmChr3g0476801,RchiOBHmChr2g0120061,RchiOBHmChr5g0072661,RchiOBHmChr5g0012201,RchiOBHmChr5g0029631,RchiOBHmChr2g0115271,RchiOBHmChr4g0441121,RchiOBHmChr4g0423771,RchiOBHmChr2g0087281,RchiOBHmChr4g0443971,…
	GO:0031324	negative regulation of cellular metabolic process	biological_process	0.60687	1	4	RchiOBHmChr2g0157971,RchiOBHmChr2g0112401,RchiOBHmChr3g0494971,RchiOBHmChr3g0453441
	GO:0006835	dicarboxylic acid transport	biological_process	0.60756	1	1	RchiOBHmChr5g0048471
	GO:0097305	response to alcohol	biological_process	0.60766	1	4	RchiOBHmChr2g0165861,RchiOBHmChr2g0173061,RchiOBHmChr2g0104961,RchiOBHmChr3g0456491
	GO:0006308	DNA catabolic process	biological_process	0.61036	1	1	RchiOBHmChr5g0006751
	GO:0071214	cellular response to abiotic stimulus	biological_process	0.61118	1	1	RchiOBHmChr4g0428361
	GO:0018108	peptidyl-tyrosine phosphorylation	biological_process	0.61244	1	2	RchiOBHmChr5g0012421,RchiOBHmChr3g0459271
	GO:0018212	peptidyl-tyrosine modification	biological_process	0.61244	1	2	RchiOBHmChr5g0012421,RchiOBHmChr3g0459271
	GO:0006098	pentose-phosphate shunt	biological_process	0.61251	1	2	RchiOBHmChr2g0174331,RchiOBHmChr3g0493391
	GO:0042393	histone binding	molecular_function	0.61307	1	1	RchiOBHmChr3g0467051
	GO:0006338	chromatin remodeling	biological_process	0.6135	1	1	RchiOBHmChr4g0444961
	GO:0035428	hexose transmembrane transport	biological_process	0.61408	1	1	RchiOBHmChr4g0416721
	GO:0004713	protein tyrosine kinase activity	molecular_function	0.61525	1	2	RchiOBHmChr3g0459271,RchiOBHmChr5g0012421
	GO:0097659	nucleic acid-templated transcription	biological_process	0.61596	1	27	RchiOBHmChr2g0102171,RchiOBHmChr1g0382431,RchiOBHmChr2g0091241,RchiOBHmChr2g0164951,RchiOBHmChr2g0112401,RchiOBHmChr2g0168851,RchiOBHmChr2g0108031,RchiOBHmChr1g0360751,RchiOBHmChr2g0137301,RchiOBHmChr5g0048491,RchiOBHmChr2g0139261,RchiOBHmChr2g0107741,RchiOBHmChr2g0157971,RchiOBHmChr4g0442701,RchiOBHmChr4g0395511,RchiOBHmChr2g0159731,RchiOBHmChr2g0100571,RchiOBHmChr4g0389621,RchiOBHmChr5g0003831,…
	GO:0019899	enzyme binding	molecular_function	0.61892	1	4	RchiOBHmChr5g0056311,RchiOBHmChr1g0373481,RchiOBHmChr4g0425551,RchiOBHmChr5g0008401
	GO:0009636	response to toxic substance	biological_process	0.6191	1	1	RchiOBHmChr3g0458991
	GO:0043254	regulation of protein complex assembly	biological_process	0.62025	1	1	RchiOBHmChr5g0056311
	GO:0051130	positive regulation of cellular component organization	biological_process	0.62039	1	1	RchiOBHmChr4g0444961
	GO:0016773	phosphotransferase activity, alcohol group as acceptor	molecular_function	0.6205	1	36	RchiOBHmChr5g0073781,RchiOBHmChr4g0431961,RchiOBHmChr2g0176611,RchiOBHmChr5g0004871,RchiOBHmChr5g0048101,RchiOBHmChr4g0416321,RchiOBHmChr5g0037251,RchiOBHmChr2g0142801,RchiOBHmChr3g0493391,RchiOBHmChr2g0152901,RchiOBHmChr3g0481011,RchiOBHmChr1g0334861,RchiOBHmChr2g0119981,RchiOBHmChr5g0012421,RchiOBHmChr2g0106651,RchiOBHmChr4g0401651,RchiOBHmChr4g0432531,RchiOBHmChr4g0406691,RchiOBHmChr5g0072661,…
	GO:0003333	amino acid transmembrane transport	biological_process	0.62093	1	2	RchiOBHmChr2g0138241,RchiOBHmChr5g0082951
	GO:0035091	phosphatidylinositol binding	molecular_function	0.62111	1	1	RchiOBHmChr4g0420951
	GO:0010501	RNA secondary structure unwinding	biological_process	0.62155	1	1	RchiOBHmChr1g0359291
	GO:0061630	ubiquitin protein ligase activity	molecular_function	0.62258	1	3	RchiOBHmChr4g0425551,RchiOBHmChr5g0001791,RchiOBHmChr5g0008401
	GO:0061659	ubiquitin-like protein ligase activity	molecular_function	0.62258	1	3	RchiOBHmChr5g0008401,RchiOBHmChr4g0425551,RchiOBHmChr5g0001791
	GO:0006487	protein N-linked glycosylation	biological_process	0.62397	1	1	RchiOBHmChr5g0044221
	GO:0044448	cell cortex part	cellular_component	0.62607	1	1	RchiOBHmChr5g0048101
	GO:0006857	oligopeptide transport	biological_process	0.62651	1	1	RchiOBHmChr2g0088601
	GO:0005856	cytoskeleton	cellular_component	0.62677	1	6	RchiOBHmChr4g0446931,RchiOBHmChr2g0107731,RchiOBHmChr1g0354101,RchiOBHmChr5g0048101,RchiOBHmChr4g0432531,RchiOBHmChr3g0481011
	GO:0005355	glucose transmembrane transporter activity	molecular_function	0.62768	1	1	RchiOBHmChr4g0416721
	GO:0032774	RNA biosynthetic process	biological_process	0.62892	1	27	RchiOBHmChr5g0048491,RchiOBHmChr2g0137301,RchiOBHmChr2g0107741,RchiOBHmChr2g0139261,RchiOBHmChr1g0382431,RchiOBHmChr2g0091241,RchiOBHmChr2g0102171,RchiOBHmChr2g0168851,RchiOBHmChr2g0108031,RchiOBHmChr2g0112401,RchiOBHmChr1g0360751,RchiOBHmChr2g0164951,RchiOBHmChr4g0389621,RchiOBHmChr2g0100571,RchiOBHmChr5g0036871,RchiOBHmChr2g0140681,RchiOBHmChr5g0008871,RchiOBHmChr4g0439621,RchiOBHmChr5g0003831,…
	GO:0043241	protein complex disassembly	biological_process	0.6291	1	1	RchiOBHmChr1g0354101
	GO:0006547	histidine metabolic process	biological_process	0.62949	1	1	RchiOBHmChr2g0100081
	GO:0052803	imidazole-containing compound metabolic process	biological_process	0.62949	1	1	RchiOBHmChr2g0100081
	GO:0015149	hexose transmembrane transporter activity	molecular_function	0.63023	1	1	RchiOBHmChr4g0416721
	GO:0097306	cellular response to alcohol	biological_process	0.63024	1	2	RchiOBHmChr2g0165861,RchiOBHmChr2g0104961
	GO:0008233	peptidase activity	molecular_function	0.63089	1	15	RchiOBHmChr3g0455541,RchiOBHmChr4g0389461,RchiOBHmChr2g0107331,RchiOBHmChr2g0105861,RchiOBHmChr2g0106431,RchiOBHmChr3g0482171,RchiOBHmChr2g0103001,RchiOBHmChr2g0165861,RchiOBHmChr1g0341581,RchiOBHmChr3g0494971,RchiOBHmChr3g0455701,RchiOBHmChr5g0010931,RchiOBHmChr3g0474931,RchiOBHmChr3g0487941,RchiOBHmChr3g0491651
	GO:0022900	electron transport chain	biological_process	0.63385	1	3	RchiOBHmChr2g0099331,RchiOBHmChr2g0150111,RchiOBHmChr3g0495881
	GO:0019842	vitamin binding	molecular_function	0.63392	1	1	RchiOBHmChr2g0099421
	GO:0050794	regulation of cellular process	biological_process	0.63498	1	63	RchiOBHmChr4g0444961,RchiOBHmChr2g0100071,RchiOBHmChr4g0416321,RchiOBHmChr2g0165861,RchiOBHmChr5g0073781,RchiOBHmChr5g0024041,RchiOBHmChr5g0008401,RchiOBHmChr3g0456481,RchiOBHmChr1g0358601,RchiOBHmChr3g0453441,RchiOBHmChr3g0473831,RchiOBHmChr1g0382431,RchiOBHmChr1g0382041,RchiOBHmChr2g0112401,RchiOBHmChr4g0445031,RchiOBHmChr2g0168851,RchiOBHmChr1g0360751,RchiOBHmChr2g0108031,RchiOBHmChr5g0012421,…
	GO:0051302	regulation of cell division	biological_process	0.6351	1	1	RchiOBHmChr4g0406691
	GO:0015758	glucose transport	biological_process	0.63543	1	1	RchiOBHmChr4g0416721
	GO:0033044	regulation of chromosome organization	biological_process	0.6356	1	1	RchiOBHmChr4g0444961
	GO:0042742	defense response to bacterium	biological_process	0.63598	1	2	RchiOBHmChr4g0394281,RchiOBHmChr3g0460661
	GO:0050789	regulation of biological process	biological_process	0.63641	1	70	RchiOBHmChr4g0416321,RchiOBHmChr2g0165861,RchiOBHmChr1g0358601,RchiOBHmChr4g0416591,RchiOBHmChr2g0096461,RchiOBHmChr2g0168851,RchiOBHmChr4g0445031,RchiOBHmChr5g0012421,RchiOBHmChr1g0373481,RchiOBHmChr1g0360581,RchiOBHmChr4g0428361,RchiOBHmChr2g0107741,RchiOBHmChr2g0157971,RchiOBHmChr1g0374711,RchiOBHmChr2g0159731,RchiOBHmChr2g0107461,RchiOBHmChr4g0389621,RchiOBHmChr2g0100571,RchiOBHmChr3g0494971,…
	GO:0006739	NADP metabolic process	biological_process	0.63848	1	2	RchiOBHmChr3g0493391,RchiOBHmChr2g0174331
	GO:0006355	regulation of transcription, DNA-templated	biological_process	0.63888	1	22	RchiOBHmChr5g0048491,RchiOBHmChr2g0137301,RchiOBHmChr2g0107741,RchiOBHmChr1g0382431,RchiOBHmChr2g0102171,RchiOBHmChr2g0108031,RchiOBHmChr2g0168851,RchiOBHmChr1g0360751,RchiOBHmChr2g0164951,RchiOBHmChr4g0389621,RchiOBHmChr2g0100571,RchiOBHmChr5g0008871,RchiOBHmChr4g0439621,RchiOBHmChr2g0140681,RchiOBHmChr5g0003831,RchiOBHmChr2g0157971,RchiOBHmChr4g0395511,RchiOBHmChr2g0159731,RchiOBHmChr2g0100071,…
	GO:1901264	carbohydrate derivative transport	biological_process	0.64018	1	1	RchiOBHmChr2g0088191
	GO:0051156	glucose 6-phosphate metabolic process	biological_process	0.6415	1	2	RchiOBHmChr2g0174331,RchiOBHmChr3g0493391
	GO:0004715	non-membrane spanning protein tyrosine kinase activity	molecular_function	0.64223	1	1	RchiOBHmChr5g0012421
	GO:0051537	2 iron, 2 sulfur cluster binding	molecular_function	0.64285	1	1	RchiOBHmChr4g0408131
	GO:0019219	regulation of nucleobase-containing compound metabolic process	biological_process	0.64315	1	25	RchiOBHmChr4g0389621,RchiOBHmChr2g0100571,RchiOBHmChr2g0140681,RchiOBHmChr5g0008871,RchiOBHmChr4g0439621,RchiOBHmChr5g0003831,RchiOBHmChr2g0157971,RchiOBHmChr4g0395511,RchiOBHmChr2g0159731,RchiOBHmChr2g0107461,RchiOBHmChr2g0137301,RchiOBHmChr5g0048491,RchiOBHmChr2g0107741,RchiOBHmChr1g0382431,RchiOBHmChr2g0102171,RchiOBHmChr1g0360751,RchiOBHmChr2g0168851,RchiOBHmChr2g0112401,RchiOBHmChr2g0108031,…
	GO:0015833	peptide transport	biological_process	0.64391	1	1	RchiOBHmChr2g0088601
	GO:0042995	cell projection	cellular_component	0.64402	1	1	RchiOBHmChr4g0420951
	GO:0008270	zinc ion binding	molecular_function	0.64404	1	23	RchiOBHmChr1g0368711,RchiOBHmChr4g0428471,RchiOBHmChr5g0023161,RchiOBHmChr2g0119731,RchiOBHmChr4g0408131,RchiOBHmChr3g0496511,RchiOBHmChr1g0373931,RchiOBHmChr2g0119681,RchiOBHmChr2g0093131,RchiOBHmChr2g0107741,RchiOBHmChr2g0110471,RchiOBHmChr1g0363051,RchiOBHmChr5g0056311,RchiOBHmChr4g0439071,RchiOBHmChr2g0173441,RchiOBHmChr5g0039601,RchiOBHmChr3g0482171,RchiOBHmChr4g0444961,RchiOBHmChr5g0001791,…
	GO:0009909	regulation of flower development	biological_process	0.64426	1	1	RchiOBHmChr1g0349391
	GO:0005102	receptor binding	molecular_function	0.64427	1	1	RchiOBHmChr2g0108571
	GO:0019200	carbohydrate kinase activity	molecular_function	0.64544	1	1	RchiOBHmChr3g0493391
	GO:0048584	positive regulation of response to stimulus	biological_process	0.64706	1	2	RchiOBHmChr5g0012421,RchiOBHmChr3g0459271
	GO:0030198	extracellular matrix organization	biological_process	0.64732	1	1	RchiOBHmChr3g0478781
	GO:0043062	extracellular structure organization	biological_process	0.64732	1	1	RchiOBHmChr3g0478781
	GO:0008645	hexose transport	biological_process	0.64842	1	1	RchiOBHmChr4g0416721
	GO:0032984	macromolecular complex disassembly	biological_process	0.64843	1	1	RchiOBHmChr1g0354101
	GO:0009651	response to salt stress	biological_process	0.64858	1	2	RchiOBHmChr4g0437121,RchiOBHmChr3g0456491
	GO:0006897	endocytosis	biological_process	0.65094	1	1	RchiOBHmChr3g0456481
	GO:0051020	GTPase binding	molecular_function	0.65176	1	1	RchiOBHmChr5g0056311
	GO:0031325	positive regulation of cellular metabolic process	biological_process	0.65206	1	5	RchiOBHmChr5g0012421,RchiOBHmChr4g0444961,RchiOBHmChr3g0459271,RchiOBHmChr2g0150111,RchiOBHmChr5g0048491
	GO:0051273	beta-glucan metabolic process	biological_process	0.65389	1	2	RchiOBHmChr2g0151731,RchiOBHmChr5g0028271
	GO:0090501	RNA phosphodiester bond hydrolysis	biological_process	0.65421	1	2	RchiOBHmChr2g0107461,RchiOBHmChr5g0006751
	GO:0006525	arginine metabolic process	biological_process	0.65527	1	2	RchiOBHmChr2g0100081,RchiOBHmChr2g0163921
	GO:0009966	regulation of signal transduction	biological_process	0.6555	1	3	RchiOBHmChr4g0430081,RchiOBHmChr3g0459271,RchiOBHmChr5g0012421
	GO:0006457	protein folding	biological_process	0.65608	1	5	RchiOBHmChr5g0083881,RchiOBHmChr5g0020681,RchiOBHmChr4g0437121,RchiOBHmChr1g0339531,RchiOBHmChr4g0445271
	GO:0009845	seed germination	biological_process	0.65683	1	1	RchiOBHmChr3g0460261
	GO:0070469	respiratory chain	cellular_component	0.65707	1	2	RchiOBHmChr4g0397111,RchiOBHmChr4g0397091
	GO:0015980	energy derivation by oxidation of organic compounds	biological_process	0.65928	1	4	RchiOBHmChr5g0057621,RchiOBHmChr4g0402711,RchiOBHmChr2g0176771,RchiOBHmChr2g0155241
	GO:0007166	cell surface receptor signaling pathway	biological_process	0.66131	1	4	RchiOBHmChr1g0331391,RchiOBHmChr5g0012421,RchiOBHmChr4g0418931,RchiOBHmChr3g0459271
	GO:0015988	energy coupled proton transmembrane transport, against electrochemical gradient	biological_process	0.66202	1	1	RchiOBHmChr3g0451151
	GO:0015991	ATP hydrolysis coupled proton transport	biological_process	0.66202	1	1	RchiOBHmChr3g0451151
	GO:0009165	nucleotide biosynthetic process	biological_process	0.66208	1	4	RchiOBHmChr2g0148211,RchiOBHmChr4g0441121,RchiOBHmChr4g0400911,RchiOBHmChr4g0397731
	GO:1901363	heterocyclic compound binding	molecular_function	0.66217	1	145	RchiOBHmChr3g0467051,RchiOBHmChr3g0472721,RchiOBHmChr1g0382431,RchiOBHmChr2g0173571,RchiOBHmChr1g0360751,RchiOBHmChr2g0108031,RchiOBHmChr4g0431211,RchiOBHmChr4g0432681,RchiOBHmChr1g0360311,RchiOBHmChr4g0435961,RchiOBHmChr4g0441081,RchiOBHmChr1g0326211,RchiOBHmChr5g0061461,RchiOBHmChr4g0403711,RchiOBHmChr2g0100731,RchiOBHmChr4g0446931,RchiOBHmChr4g0444961,RchiOBHmChr2g0143221,RchiOBHmChr2g0142801,…
	GO:0015145	monosaccharide transmembrane transporter activity	molecular_function	0.66382	1	1	RchiOBHmChr4g0416721
	GO:0097159	organic cyclic compound binding	molecular_function	0.66424	1	145	RchiOBHmChr2g0089741,RchiOBHmChr5g0073781,RchiOBHmChr1g0319331,RchiOBHmChr3g0453441,RchiOBHmChr4g0444961,RchiOBHmChr2g0143221,RchiOBHmChr4g0446931,RchiOBHmChr1g0345051,RchiOBHmChr2g0142801,RchiOBHmChr1g0326211,RchiOBHmChr4g0441081,RchiOBHmChr2g0100731,RchiOBHmChr4g0403711,RchiOBHmChr5g0061461,RchiOBHmChr1g0360311,RchiOBHmChr4g0435961,RchiOBHmChr4g0432681,RchiOBHmChr1g0382431,RchiOBHmChr3g0472721,…
	GO:0007264	small GTPase mediated signal transduction	biological_process	0.66566	1	3	RchiOBHmChr5g0042451,RchiOBHmChr1g0360581,RchiOBHmChr5g0037931
	GO:0023051	regulation of signaling	biological_process	0.66566	1	3	RchiOBHmChr3g0459271,RchiOBHmChr4g0430081,RchiOBHmChr5g0012421
	GO:0018205	peptidyl-lysine modification	biological_process	0.66699	1	2	RchiOBHmChr2g0107741,RchiOBHmChr4g0444961
	GO:0007034	vacuolar transport	biological_process	0.66729	1	1	RchiOBHmChr5g0056311
	GO:1901293	nucleoside phosphate biosynthetic process	biological_process	0.67098	1	4	RchiOBHmChr4g0441121,RchiOBHmChr4g0400911,RchiOBHmChr4g0397731,RchiOBHmChr2g0148211
	GO:0010646	regulation of cell communication	biological_process	0.67099	1	3	RchiOBHmChr4g0430081,RchiOBHmChr3g0459271,RchiOBHmChr5g0012421
	GO:0031406	carboxylic acid binding	molecular_function	0.67114	1	2	RchiOBHmChr1g0371511,RchiOBHmChr2g0099421
	GO:0043177	organic acid binding	molecular_function	0.67114	1	2	RchiOBHmChr2g0099421,RchiOBHmChr1g0371511
	GO:0048316	seed development	biological_process	0.67158	1	4	RchiOBHmChr1g0317111,RchiOBHmChr2g0160471,RchiOBHmChr4g0406691,RchiOBHmChr3g0456491
	GO:0019637	organophosphate metabolic process	biological_process	0.67394	1	19	RchiOBHmChr3g0470251,RchiOBHmChr1g0361351,RchiOBHmChr4g0400911,RchiOBHmChr3g0451151,RchiOBHmChr1g0383931,RchiOBHmChr2g0174331,RchiOBHmChr2g0148211,RchiOBHmChr2g0087281,RchiOBHmChr1g0334861,RchiOBHmChr4g0441121,RchiOBHmChr2g0115271,RchiOBHmChr3g0493391,RchiOBHmChr4g0397731,RchiOBHmChr2g0100081,RchiOBHmChr5g0057621,RchiOBHmChr2g0176771,RchiOBHmChr4g0402711,RchiOBHmChr3g0456481,RchiOBHmChr3g0497041
	GO:0019682	glyceraldehyde-3-phosphate metabolic process	biological_process	0.6742	1	2	RchiOBHmChr3g0493391,RchiOBHmChr2g0174331
	GO:0009409	response to cold	biological_process	0.67753	1	1	RchiOBHmChr3g0494971
	GO:0048037	cofactor binding	molecular_function	0.67815	1	13	RchiOBHmChr2g0118061,RchiOBHmChr2g0150111,RchiOBHmChr2g0174331,RchiOBHmChr2g0133081,RchiOBHmChr1g0319331,RchiOBHmChr3g0497041,RchiOBHmChr4g0432831,RchiOBHmChr1g0363491,RchiOBHmChr5g0032991,RchiOBHmChr2g0090431,RchiOBHmChr4g0403711,RchiOBHmChr2g0143221,RchiOBHmChr2g0115091
	GO:0031225	anchored component of membrane	cellular_component	0.67841	1	2	RchiOBHmChr4g0438481,RchiOBHmChr2g0155911
	GO:0065004	protein-DNA complex assembly	biological_process	0.6792	1	2	RchiOBHmChr2g0099661,RchiOBHmChr3g0467051
	GO:0005351	sugar:proton symporter activity	molecular_function	0.67956	1	1	RchiOBHmChr4g0416721
	GO:0005402	cation:sugar symporter activity	molecular_function	0.67956	1	1	RchiOBHmChr4g0416721
	GO:0015295	solute:proton symporter activity	molecular_function	0.67956	1	1	RchiOBHmChr4g0416721
	GO:0042178	xenobiotic catabolic process	biological_process	0.6805	1	1	RchiOBHmChr2g0100081
	GO:0046474	glycerophospholipid biosynthetic process	biological_process	0.68312	1	1	RchiOBHmChr3g0456481
	GO:0042886	amide transport	biological_process	0.68444	1	1	RchiOBHmChr2g0088601
	GO:0005938	cell cortex	cellular_component	0.6848	1	1	RchiOBHmChr5g0048101
	GO:0048544	recognition of pollen	biological_process	0.68489	1	2	RchiOBHmChr5g0004871,RchiOBHmChr3g0476801
	GO:0016829	lyase activity	molecular_function	0.68513	1	12	RchiOBHmChr5g0023471,RchiOBHmChr1g0363491,RchiOBHmChr3g0484891,RchiOBHmChr4g0403711,RchiOBHmChr4g0396921,RchiOBHmChr5g0038101,RchiOBHmChr4g0432291,RchiOBHmChr3g0458991,RchiOBHmChr2g0118061,RchiOBHmChr3g0487941,RchiOBHmChr5g0049151,RchiOBHmChr2g0108771
	GO:0044247	cellular polysaccharide catabolic process	biological_process	0.68617	1	1	RchiOBHmChr3g0460261
	GO:0009639	response to red or far red light	biological_process	0.68693	1	1	RchiOBHmChr4g0437121
	GO:0010629	negative regulation of gene expression	biological_process	0.6872	1	3	RchiOBHmChr3g0453441,RchiOBHmChr2g0157971,RchiOBHmChr2g0107461
	GO:0009617	response to bacterium	biological_process	0.68858	1	2	RchiOBHmChr4g0394281,RchiOBHmChr3g0460661
	GO:2000113	negative regulation of cellular macromolecule biosynthetic process	biological_process	0.68887	1	2	RchiOBHmChr2g0157971,RchiOBHmChr3g0453441
	GO:0008037	cell recognition	biological_process	0.6889	1	2	RchiOBHmChr5g0004871,RchiOBHmChr3g0476801
	GO:0015749	monosaccharide transport	biological_process	0.68955	1	1	RchiOBHmChr4g0416721
	GO:0009875	pollen-pistil interaction	biological_process	0.69137	1	2	RchiOBHmChr5g0004871,RchiOBHmChr3g0476801
	GO:0006536	glutamate metabolic process	biological_process	0.69361	1	1	RchiOBHmChr5g0019231
	GO:0044454	nuclear chromosome part	cellular_component	0.69571	1	2	RchiOBHmChr3g0467051,RchiOBHmChr3g0453441
	GO:0005777	peroxisome	cellular_component	0.69609	1	2	RchiOBHmChr5g0032991,RchiOBHmChr2g0115091
	GO:0042579	microbody	cellular_component	0.69609	1	2	RchiOBHmChr2g0115091,RchiOBHmChr5g0032991
	GO:0071824	protein-DNA complex subunit organization	biological_process	0.69804	1	2	RchiOBHmChr2g0099661,RchiOBHmChr3g0467051
	GO:0044430	cytoskeletal part	cellular_component	0.69867	1	5	RchiOBHmChr3g0481011,RchiOBHmChr4g0432531,RchiOBHmChr5g0048101,RchiOBHmChr2g0107731,RchiOBHmChr4g0446931
	GO:0008081	phosphoric diester hydrolase activity	molecular_function	0.69927	1	1	RchiOBHmChr3g0456481
	GO:0008234	cysteine-type peptidase activity	molecular_function	0.7	1	2	RchiOBHmChr2g0106431,RchiOBHmChr5g0010931
	GO:0033993	response to lipid	biological_process	0.70006	1	4	RchiOBHmChr2g0165861,RchiOBHmChr2g0173061,RchiOBHmChr3g0456491,RchiOBHmChr2g0104961
	GO:0010228	vegetative to reproductive phase transition of meristem	biological_process	0.70114	1	1	RchiOBHmChr2g0155241
	GO:0007346	regulation of mitotic cell cycle	biological_process	0.70173	1	1	RchiOBHmChr2g0108031
	GO:0007267	cell-cell signaling	biological_process	0.7025	1	1	RchiOBHmChr2g0143221
	GO:0009267	cellular response to starvation	biological_process	0.70479	1	1	RchiOBHmChr5g0008401
	GO:0043531	ADP binding	molecular_function	0.70602	1	2	RchiOBHmChr4g0445031,RchiOBHmChr1g0382041
	GO:0071702	organic substance transport	biological_process	0.70772	1	22	RchiOBHmChr2g0153111,RchiOBHmChr3g0460641,RchiOBHmChr2g0138241,RchiOBHmChr3g0456491,RchiOBHmChr4g0404181,RchiOBHmChr2g0088191,RchiOBHmChr2g0139491,RchiOBHmChr4g0396081,RchiOBHmChr2g0088601,RchiOBHmChr5g0082951,RchiOBHmChr1g0365031,RchiOBHmChr4g0416721,RchiOBHmChr1g0363361,RchiOBHmChr4g0437121,RchiOBHmChr3g0460661,RchiOBHmChr5g0048471,RchiOBHmChr2g0161961,RchiOBHmChr1g0362811,RchiOBHmChr5g0056311,…
	GO:0016702	oxidoreductase activity, acting on single donors with incorporation of molecular oxygen, incorporation of two atoms of oxygen	molecular_function	0.70923	1	1	RchiOBHmChr4g0416591
	GO:0022836	gated channel activity	molecular_function	0.71157	1	2	RchiOBHmChr1g0359311,RchiOBHmChr2g0166581
	GO:0042255	ribosome assembly	biological_process	0.7127	1	1	RchiOBHmChr3g0471681
	GO:0009156	ribonucleoside monophosphate biosynthetic process	biological_process	0.71271	1	2	RchiOBHmChr4g0400911,RchiOBHmChr2g0148211
	GO:0045330	aspartyl esterase activity	molecular_function	0.71289	1	1	RchiOBHmChr2g0096461
	GO:0006366	transcription from RNA polymerase II promoter	biological_process	0.71379	1	4	RchiOBHmChr5g0036871,RchiOBHmChr2g0139261,RchiOBHmChr2g0091241,RchiOBHmChr4g0444961
	GO:0004536	deoxyribonuclease activity	molecular_function	0.7167	1	1	RchiOBHmChr5g0006751
	GO:0000097	sulfur amino acid biosynthetic process	biological_process	0.7167	1	1	RchiOBHmChr3g0496511
	GO:0009100	glycoprotein metabolic process	biological_process	0.7168	1	2	RchiOBHmChr1g0336981,RchiOBHmChr5g0044221
	GO:0009101	glycoprotein biosynthetic process	biological_process	0.7168	1	2	RchiOBHmChr1g0336981,RchiOBHmChr5g0044221
	GO:0003729	mRNA binding	molecular_function	0.71823	1	1	RchiOBHmChr1g0362841
	GO:0044822	poly(A) RNA binding	molecular_function	0.71823	1	1	RchiOBHmChr1g0362841
	GO:0090351	seedling development	biological_process	0.71875	1	1	RchiOBHmChr3g0460261
	GO:0016717	oxidoreductase activity, acting on paired donors, with oxidation of a pair of donors resulting in the reduction of molecular oxygen to two molecules of water	molecular_function	0.71922	1	1	RchiOBHmChr1g0343721
	GO:0044238	primary metabolic process	biological_process	0.71942	1	208	RchiOBHmChr5g0032991,RchiOBHmChr3g0451921,RchiOBHmChr3g0470251,RchiOBHmChr1g0365681,RchiOBHmChr2g0163781,RchiOBHmChr2g0091241,RchiOBHmChr2g0119981,RchiOBHmChr2g0155141,RchiOBHmChr4g0411571,RchiOBHmChr2g0112401,RchiOBHmChr1g0341581,RchiOBHmChr2g0175241,RchiOBHmChr5g0036871,RchiOBHmChr1g0343261,RchiOBHmChr2g0174331,RchiOBHmChr2g0148211,RchiOBHmChr2g0108771,RchiOBHmChr4g0413261,RchiOBHmChr5g0023071,…
	GO:0005819	spindle	cellular_component	0.72252	1	1	RchiOBHmChr2g0107731
	GO:0006541	glutamine metabolic process	biological_process	0.72294	1	1	RchiOBHmChr5g0070221
	GO:0015294	solute:cation symporter activity	molecular_function	0.72399	1	1	RchiOBHmChr4g0416721
	GO:0004620	phospholipase activity	molecular_function	0.72404	1	1	RchiOBHmChr3g0456481
	GO:0022411	cellular component disassembly	biological_process	0.72438	1	1	RchiOBHmChr1g0354101
	GO:0009124	nucleoside monophosphate biosynthetic process	biological_process	0.72449	1	2	RchiOBHmChr2g0148211,RchiOBHmChr4g0400911
	GO:0017038	protein import	biological_process	0.72466	1	2	RchiOBHmChr4g0437121,RchiOBHmChr2g0161961
	GO:0033043	regulation of organelle organization	biological_process	0.72817	1	2	RchiOBHmChr5g0056311,RchiOBHmChr4g0444961
	GO:0009737	response to abscisic acid	biological_process	0.72837	1	3	RchiOBHmChr2g0173061,RchiOBHmChr3g0456491,RchiOBHmChr2g0104961
	GO:0033365	protein localization to organelle	biological_process	0.7294	1	4	RchiOBHmChr4g0437121,RchiOBHmChr4g0420951,RchiOBHmChr2g0161961,RchiOBHmChr5g0056311
	GO:0046777	protein autophosphorylation	biological_process	0.72944	1	1	RchiOBHmChr2g0104961
	GO:0006206	pyrimidine nucleobase metabolic process	biological_process	0.7301	1	2	RchiOBHmChr5g0019231,RchiOBHmChr2g0093131
	GO:0007015	actin filament organization	biological_process	0.73544	1	1	RchiOBHmChr1g0354101
	GO:0009266	response to temperature stimulus	biological_process	0.73574	1	2	RchiOBHmChr3g0494971,RchiOBHmChr4g0428361
	GO:0031669	cellular response to nutrient levels	biological_process	0.73619	1	1	RchiOBHmChr5g0008401
	GO:0003743	translation initiation factor activity	molecular_function	0.7362	1	2	RchiOBHmChr5g0056091,RchiOBHmChr2g0159931
	GO:0008483	transaminase activity	molecular_function	0.74181	1	1	RchiOBHmChr2g0109141
	GO:0006351	transcription, DNA-templated	biological_process	0.74184	1	25	RchiOBHmChr1g0358601,RchiOBHmChr3g0453441,RchiOBHmChr2g0100071,RchiOBHmChr4g0444961,RchiOBHmChr2g0159731,RchiOBHmChr2g0157971,RchiOBHmChr4g0395511,RchiOBHmChr5g0036871,RchiOBHmChr2g0140681,RchiOBHmChr5g0008871,RchiOBHmChr4g0439621,RchiOBHmChr5g0003831,RchiOBHmChr4g0389621,RchiOBHmChr2g0100571,RchiOBHmChr2g0108031,RchiOBHmChr2g0168851,RchiOBHmChr1g0360751,RchiOBHmChr2g0164951,RchiOBHmChr1g0382431,…
	GO:0051726	regulation of cell cycle	biological_process	0.742	1	2	RchiOBHmChr2g0108031,RchiOBHmChr1g0373481
	GO:0051213	dioxygenase activity	molecular_function	0.74297	1	4	RchiOBHmChr2g0087211,RchiOBHmChr4g0416591,RchiOBHmChr2g0099421,RchiOBHmChr3g0462961
	GO:0031347	regulation of defense response	biological_process	0.74399	1	1	RchiOBHmChr4g0416591
	GO:0042578	phosphoric ester hydrolase activity	molecular_function	0.7443	1	8	RchiOBHmChr4g0392801,RchiOBHmChr1g0383931,RchiOBHmChr4g0413261,RchiOBHmChr3g0456481,RchiOBHmChr4g0423771,RchiOBHmChr5g0029381,RchiOBHmChr3g0463591,RchiOBHmChr3g0447461
	GO:0051536	iron-sulfur cluster binding	molecular_function	0.74517	1	2	RchiOBHmChr4g0447301,RchiOBHmChr4g0408131
	GO:0051540	metal cluster binding	molecular_function	0.74517	1	2	RchiOBHmChr4g0408131,RchiOBHmChr4g0447301
	GO:0006325	chromatin organization	biological_process	0.74586	1	4	RchiOBHmChr4g0444961,RchiOBHmChr2g0099661,RchiOBHmChr3g0467051,RchiOBHmChr2g0107741
	GO:0031328	positive regulation of cellular biosynthetic process	biological_process	0.74604	1	2	RchiOBHmChr2g0150111,RchiOBHmChr5g0048491
	GO:0015276	ligand-gated ion channel activity	molecular_function	0.74676	1	1	RchiOBHmChr2g0166581
	GO:0022834	ligand-gated channel activity	molecular_function	0.74676	1	1	RchiOBHmChr2g0166581
	GO:0006446	regulation of translational initiation	biological_process	0.74704	1	2	RchiOBHmChr2g0159931,RchiOBHmChr5g0056091
	GO:0016570	histone modification	biological_process	0.74755	1	2	RchiOBHmChr2g0107741,RchiOBHmChr4g0444961
	GO:0015144	carbohydrate transmembrane transporter activity	molecular_function	0.74857	1	2	RchiOBHmChr4g0416721,RchiOBHmChr1g0363361
	GO:0016769	transferase activity, transferring nitrogenous groups	molecular_function	0.74877	1	1	RchiOBHmChr2g0109141
	GO:1901701	cellular response to oxygen-containing compound	biological_process	0.74997	1	3	RchiOBHmChr3g0458991,RchiOBHmChr2g0104961,RchiOBHmChr2g0165861
	GO:0051301	cell division	biological_process	0.75087	1	3	RchiOBHmChr2g0108031,RchiOBHmChr2g0103001,RchiOBHmChr4g0406691
	GO:0071396	cellular response to lipid	biological_process	0.751	1	2	RchiOBHmChr2g0104961,RchiOBHmChr2g0165861
	GO:0045333	cellular respiration	biological_process	0.75195	1	3	RchiOBHmChr2g0176771,RchiOBHmChr4g0402711,RchiOBHmChr5g0057621
	GO:0010604	positive regulation of macromolecule metabolic process	biological_process	0.75213	1	4	RchiOBHmChr5g0012421,RchiOBHmChr4g0444961,RchiOBHmChr3g0459271,RchiOBHmChr5g0048491
	GO:1901476	carbohydrate transporter activity	molecular_function	0.75387	1	2	RchiOBHmChr4g0416721,RchiOBHmChr1g0363361
	GO:0032535	regulation of cellular component size	biological_process	0.75489	1	1	RchiOBHmChr1g0363361
	GO:0031326	regulation of cellular biosynthetic process	biological_process	0.75493	1	26	RchiOBHmChr2g0102171,RchiOBHmChr1g0382431,RchiOBHmChr2g0164951,RchiOBHmChr2g0168851,RchiOBHmChr2g0112401,RchiOBHmChr2g0108031,RchiOBHmChr1g0360751,RchiOBHmChr5g0048491,RchiOBHmChr2g0137301,RchiOBHmChr2g0107741,RchiOBHmChr4g0395511,RchiOBHmChr2g0157971,RchiOBHmChr2g0159731,RchiOBHmChr2g0159931,RchiOBHmChr2g0100571,RchiOBHmChr4g0389621,RchiOBHmChr5g0003831,RchiOBHmChr2g0140681,RchiOBHmChr5g0008871,…
	GO:0016597	amino acid binding	molecular_function	0.75834	1	1	RchiOBHmChr1g0371511
	GO:0006144	purine nucleobase metabolic process	biological_process	0.75909	1	3	RchiOBHmChr4g0442701,RchiOBHmChr1g0383931,RchiOBHmChr1g0334861
	GO:0004721	phosphoprotein phosphatase activity	molecular_function	0.75942	1	3	RchiOBHmChr4g0423771,RchiOBHmChr4g0392801,RchiOBHmChr4g0413261
	GO:0000228	nuclear chromosome	cellular_component	0.75966	1	2	RchiOBHmChr3g0453441,RchiOBHmChr3g0467051
	GO:0051171	regulation of nitrogen compound metabolic process	biological_process	0.75971	1	28	RchiOBHmChr2g0137301,RchiOBHmChr5g0048491,RchiOBHmChr2g0107741,RchiOBHmChr1g0382431,RchiOBHmChr2g0102171,RchiOBHmChr2g0112401,RchiOBHmChr2g0168851,RchiOBHmChr1g0360751,RchiOBHmChr2g0108031,RchiOBHmChr2g0164951,RchiOBHmChr2g0100571,RchiOBHmChr4g0389621,RchiOBHmChr5g0008871,RchiOBHmChr2g0140681,RchiOBHmChr4g0439621,RchiOBHmChr5g0003831,RchiOBHmChr2g0157971,RchiOBHmChr4g0395511,RchiOBHmChr2g0107461,…
	GO:0016569	covalent chromatin modification	biological_process	0.76269	1	2	RchiOBHmChr2g0107741,RchiOBHmChr4g0444961
	GO:0016811	hydrolase activity, acting on carbon-nitrogen (but not peptide) bonds, in linear amides	molecular_function	0.76311	1	1	RchiOBHmChr2g0172351
	GO:0009889	regulation of biosynthetic process	biological_process	0.764	1	26	RchiOBHmChr4g0439621,RchiOBHmChr5g0008871,RchiOBHmChr2g0140681,RchiOBHmChr5g0003831,RchiOBHmChr2g0100571,RchiOBHmChr4g0389621,RchiOBHmChr2g0159931,RchiOBHmChr2g0159731,RchiOBHmChr2g0157971,RchiOBHmChr4g0395511,RchiOBHmChr2g0107741,RchiOBHmChr2g0137301,RchiOBHmChr5g0048491,RchiOBHmChr1g0360751,RchiOBHmChr2g0168851,RchiOBHmChr2g0112401,RchiOBHmChr2g0108031,RchiOBHmChr2g0164951,RchiOBHmChr1g0382431,…
	GO:0034655	nucleobase-containing compound catabolic process	biological_process	0.76417	1	2	RchiOBHmChr2g0093131,RchiOBHmChr5g0006751
	GO:0044087	regulation of cellular component biogenesis	biological_process	0.7688	1	1	RchiOBHmChr5g0056311
	GO:0005216	ion channel activity	molecular_function	0.76892	1	2	RchiOBHmChr1g0359311,RchiOBHmChr2g0166581
	GO:0004004	ATP-dependent RNA helicase activity	molecular_function	0.76908	1	1	RchiOBHmChr1g0359291
	GO:0009891	positive regulation of biosynthetic process	biological_process	0.76918	1	2	RchiOBHmChr2g0150111,RchiOBHmChr5g0048491
	GO:0090066	regulation of anatomical structure size	biological_process	0.76983	1	1	RchiOBHmChr1g0363361
	GO:0072528	pyrimidine-containing compound biosynthetic process	biological_process	0.77179	1	1	RchiOBHmChr5g0060861
	GO:0048585	negative regulation of response to stimulus	biological_process	0.77195	1	1	RchiOBHmChr4g0416591
	GO:0006464	cellular protein modification process	biological_process	0.77218	1	47	RchiOBHmChr4g0431961,RchiOBHmChr2g0089811,RchiOBHmChr5g0073781,RchiOBHmChr4g0447301,RchiOBHmChr2g0176611,RchiOBHmChr5g0070491,RchiOBHmChr2g0142801,RchiOBHmChr5g0048101,RchiOBHmChr4g0416321,RchiOBHmChr5g0004871,RchiOBHmChr4g0444961,RchiOBHmChr2g0156611,RchiOBHmChr4g0413261,RchiOBHmChr3g0481011,RchiOBHmChr5g0012421,RchiOBHmChr2g0172351,RchiOBHmChr2g0106651,RchiOBHmChr2g0155141,RchiOBHmChr2g0119981,…
	GO:0036211	protein modification process	biological_process	0.77218	1	47	RchiOBHmChr2g0156611,RchiOBHmChr4g0413261,RchiOBHmChr3g0481011,RchiOBHmChr1g0373481,RchiOBHmChr4g0401651,RchiOBHmChr2g0107741,RchiOBHmChr2g0119981,RchiOBHmChr2g0155141,RchiOBHmChr5g0012421,RchiOBHmChr2g0172351,RchiOBHmChr2g0106651,RchiOBHmChr2g0176611,RchiOBHmChr4g0447301,RchiOBHmChr5g0073781,RchiOBHmChr2g0089811,RchiOBHmChr4g0431961,RchiOBHmChr5g0048101,RchiOBHmChr5g0004871,RchiOBHmChr4g0444961,…
	GO:2000241	regulation of reproductive process	biological_process	0.7745	1	1	RchiOBHmChr1g0349391
	GO:0072594	establishment of protein localization to organelle	biological_process	0.77556	1	3	RchiOBHmChr4g0437121,RchiOBHmChr5g0056311,RchiOBHmChr2g0161961
	GO:0034219	carbohydrate transmembrane transport	biological_process	0.77753	1	1	RchiOBHmChr4g0416721
	GO:0030029	actin filament-based process	biological_process	0.7788	1	1	RchiOBHmChr1g0354101
	GO:0030036	actin cytoskeleton organization	biological_process	0.7788	1	1	RchiOBHmChr1g0354101
	GO:0051173	positive regulation of nitrogen compound metabolic process	biological_process	0.77916	1	2	RchiOBHmChr2g0150111,RchiOBHmChr5g0048491
	GO:0009055	electron carrier activity	molecular_function	0.78129	1	3	RchiOBHmChr2g0099331,RchiOBHmChr3g0473831,RchiOBHmChr2g0115091
	GO:0008186	RNA-dependent ATPase activity	molecular_function	0.78189	1	1	RchiOBHmChr1g0359291
	GO:0005509	calcium ion binding	molecular_function	0.78195	1	5	RchiOBHmChr4g0428361,RchiOBHmChr3g0459681,RchiOBHmChr2g0104961,RchiOBHmChr5g0078121,RchiOBHmChr2g0165911
	GO:0045017	glycerolipid biosynthetic process	biological_process	0.78195	1	1	RchiOBHmChr3g0456481
	GO:0018193	peptidyl-amino acid modification	biological_process	0.78248	1	7	RchiOBHmChr2g0107741,RchiOBHmChr5g0044221,RchiOBHmChr2g0104961,RchiOBHmChr3g0459271,RchiOBHmChr4g0444961,RchiOBHmChr4g0393641,RchiOBHmChr5g0012421
	GO:0015293	symporter activity	molecular_function	0.78351	1	1	RchiOBHmChr4g0416721
	GO:0031969	chloroplast membrane	cellular_component	0.78637	1	1	RchiOBHmChr1g0317891
	GO:0010556	regulation of macromolecule biosynthetic process	biological_process	0.78696	1	25	RchiOBHmChr5g0056091,RchiOBHmChr4g0444961,RchiOBHmChr2g0100071,RchiOBHmChr3g0453441,RchiOBHmChr1g0358601,RchiOBHmChr2g0107741,RchiOBHmChr2g0137301,RchiOBHmChr5g0048491,RchiOBHmChr2g0168851,RchiOBHmChr2g0112401,RchiOBHmChr1g0360751,RchiOBHmChr2g0108031,RchiOBHmChr2g0164951,RchiOBHmChr1g0382431,RchiOBHmChr2g0102171,RchiOBHmChr5g0008871,RchiOBHmChr2g0140681,RchiOBHmChr4g0439621,RchiOBHmChr5g0003831,…
	GO:0031668	cellular response to extracellular stimulus	biological_process	0.78699	1	1	RchiOBHmChr5g0008401
	GO:0071496	cellular response to external stimulus	biological_process	0.78699	1	1	RchiOBHmChr5g0008401
	GO:0003774	motor activity	molecular_function	0.78758	1	1	RchiOBHmChr4g0446931
	GO:0009408	response to heat	biological_process	0.78857	1	1	RchiOBHmChr4g0428361
	GO:0044270	cellular nitrogen compound catabolic process	biological_process	0.78896	1	3	RchiOBHmChr5g0006751,RchiOBHmChr4g0441121,RchiOBHmChr2g0093131
	GO:0004722	protein serine/threonine phosphatase activity	molecular_function	0.79271	1	1	RchiOBHmChr4g0423771
	GO:0016788	hydrolase activity, acting on ester bonds	molecular_function	0.79288	1	20	RchiOBHmChr3g0447461,RchiOBHmChr2g0096461,RchiOBHmChr5g0029381,RchiOBHmChr3g0463591,RchiOBHmChr2g0107461,RchiOBHmChr4g0413261,RchiOBHmChr2g0154081,RchiOBHmChr1g0383931,RchiOBHmChr2g0175241,RchiOBHmChr4g0409791,RchiOBHmChr2g0141171,RchiOBHmChr3g0472731,RchiOBHmChr4g0423771,RchiOBHmChr3g0456481,RchiOBHmChr4g0392801,RchiOBHmChr5g0006751,RchiOBHmChr2g0089811,RchiOBHmChr5g0012531,RchiOBHmChr1g0357121,…
	GO:0006470	protein dephosphorylation	biological_process	0.79374	1	3	RchiOBHmChr4g0413261,RchiOBHmChr4g0392801,RchiOBHmChr4g0423771
	GO:0009553	embryo sac development	biological_process	0.79432	1	1	RchiOBHmChr2g0143221
	GO:0008238	exopeptidase activity	molecular_function	0.79604	1	2	RchiOBHmChr3g0474931,RchiOBHmChr2g0165861
	GO:0006814	sodium ion transport	biological_process	0.79798	1	1	RchiOBHmChr3g0454041
	GO:0042545	cell wall modification	biological_process	0.79802	1	1	RchiOBHmChr2g0096461
	GO:0032269	negative regulation of cellular protein metabolic process	biological_process	0.79957	1	1	RchiOBHmChr3g0494971
	GO:0051248	negative regulation of protein metabolic process	biological_process	0.79957	1	1	RchiOBHmChr3g0494971
	GO:0009057	macromolecule catabolic process	biological_process	0.80014	1	15	RchiOBHmChr1g0368011,RchiOBHmChr5g0006751,RchiOBHmChr3g0491651,RchiOBHmChr5g0008401,RchiOBHmChr3g0460261,RchiOBHmChr5g0010931,RchiOBHmChr4g0424411,RchiOBHmChr2g0097671,RchiOBHmChr2g0165861,RchiOBHmChr4g0432291,RchiOBHmChr2g0106431,RchiOBHmChr2g0096461,RchiOBHmChr3g0482171,RchiOBHmChr4g0396921,RchiOBHmChr1g0365681
	GO:0044275	cellular carbohydrate catabolic process	biological_process	0.80027	1	1	RchiOBHmChr3g0460261
	GO:0006928	movement of cell or subcellular component	biological_process	0.8034	1	1	RchiOBHmChr3g0456481
	GO:0022625	cytosolic large ribosomal subunit	cellular_component	0.80519	1	2	RchiOBHmChr3g0448731,RchiOBHmChr3g0471681
	GO:0006522	alanine metabolic process	biological_process	0.80554	1	1	RchiOBHmChr5g0070221
	GO:0009078	pyruvate family amino acid metabolic process	biological_process	0.80554	1	1	RchiOBHmChr5g0070221
	GO:0006531	aspartate metabolic process	biological_process	0.80557	1	1	RchiOBHmChr5g0070221
	GO:0016810	hydrolase activity, acting on carbon-nitrogen (but not peptide) bonds	molecular_function	0.80567	1	2	RchiOBHmChr2g0093131,RchiOBHmChr2g0172351
	GO:0016311	dephosphorylation	biological_process	0.80575	1	6	RchiOBHmChr4g0413261,RchiOBHmChr3g0447461,RchiOBHmChr4g0392801,RchiOBHmChr3g0463591,RchiOBHmChr5g0029381,RchiOBHmChr4g0423771
	GO:0016651	oxidoreductase activity, acting on NAD(P)H	molecular_function	0.80581	1	2	RchiOBHmChr4g0428361,RchiOBHmChr3g0495881
	GO:0033036	macromolecule localization	biological_process	0.80927	1	13	RchiOBHmChr3g0460641,RchiOBHmChr3g0460661,RchiOBHmChr4g0437121,RchiOBHmChr4g0420951,RchiOBHmChr3g0460651,RchiOBHmChr2g0161961,RchiOBHmChr5g0056311,RchiOBHmChr3g0456491,RchiOBHmChr4g0404181,RchiOBHmChr1g0361351,RchiOBHmChr3g0460541,RchiOBHmChr3g0460591,RchiOBHmChr3g0488651
	GO:0006906	vesicle fusion	biological_process	0.80967	1	1	RchiOBHmChr5g0056311
	GO:0009395	phospholipid catabolic process	biological_process	0.81141	1	1	RchiOBHmChr3g0456481
	GO:0016763	transferase activity, transferring pentosyl groups	molecular_function	0.81332	1	1	RchiOBHmChr4g0441121
	GO:0015934	large ribosomal subunit	cellular_component	0.81358	1	3	RchiOBHmChr3g0471681,RchiOBHmChr3g0448731,RchiOBHmChr4g0435111
	GO:0052689	carboxylic ester hydrolase activity	molecular_function	0.81373	1	3	RchiOBHmChr2g0154081,RchiOBHmChr2g0096461,RchiOBHmChr4g0409791
	GO:0042170	plastid membrane	cellular_component	0.81395	1	1	RchiOBHmChr1g0317891
	GO:0004222	metalloendopeptidase activity	molecular_function	0.81869	1	1	RchiOBHmChr3g0482171
	GO:0009738	abscisic acid-activated signaling pathway	biological_process	0.81869	1	1	RchiOBHmChr2g0104961
	GO:0090174	organelle membrane fusion	biological_process	0.82013	1	1	RchiOBHmChr5g0056311
	GO:0016859	cis-trans isomerase activity	molecular_function	0.82019	1	1	RchiOBHmChr3g0477381
	GO:0015926	glucosidase activity	molecular_function	0.82079	1	1	RchiOBHmChr1g0374511
	GO:0004190	aspartic-type endopeptidase activity	molecular_function	0.82086	1	1	RchiOBHmChr3g0491651
	GO:0070001	aspartic-type peptidase activity	molecular_function	0.82086	1	1	RchiOBHmChr3g0491651
	GO:0016791	phosphatase activity	molecular_function	0.82279	1	6	RchiOBHmChr5g0029381,RchiOBHmChr4g0423771,RchiOBHmChr3g0463591,RchiOBHmChr4g0392801,RchiOBHmChr3g0447461,RchiOBHmChr4g0413261
	GO:0042196	chlorinated hydrocarbon metabolic process	biological_process	0.82395	1	1	RchiOBHmChr2g0100081
	GO:0042197	halogenated hydrocarbon metabolic process	biological_process	0.82395	1	1	RchiOBHmChr2g0100081
	GO:0080134	regulation of response to stress	biological_process	0.82406	1	1	RchiOBHmChr4g0416591
	GO:0048522	positive regulation of cellular process	biological_process	0.82445	1	5	RchiOBHmChr4g0444961,RchiOBHmChr5g0012421,RchiOBHmChr5g0048491,RchiOBHmChr2g0150111,RchiOBHmChr3g0459271
	GO:0019751	polyol metabolic process	biological_process	0.82467	1	1	RchiOBHmChr2g0115271
	GO:0051128	regulation of cellular component organization	biological_process	0.82527	1	3	RchiOBHmChr3g0456481,RchiOBHmChr4g0444961,RchiOBHmChr5g0056311
	GO:0004519	endonuclease activity	molecular_function	0.82607	1	2	RchiOBHmChr5g0006751,RchiOBHmChr2g0107461
	GO:0071215	cellular response to abscisic acid stimulus	biological_process	0.8287	1	1	RchiOBHmChr2g0104961
	GO:0044444	cytoplasmic part	cellular_component	0.83045	1	111	RchiOBHmChr4g0435961,RchiOBHmChr2g0108771,RchiOBHmChr1g0317111,RchiOBHmChr2g0107731,RchiOBHmChr4g0419021,RchiOBHmChr4g0442611,RchiOBHmChr2g0155141,RchiOBHmChr2g0163781,RchiOBHmChr3g0467051,RchiOBHmChr5g0048471,RchiOBHmChr2g0099331,RchiOBHmChr1g0365681,RchiOBHmChr5g0032991,RchiOBHmChr3g0451921,RchiOBHmChr3g0456481,RchiOBHmChr2g0138241,RchiOBHmChr5g0008401,RchiOBHmChr4g0394281,RchiOBHmChr4g0447301,…
	GO:0050790	regulation of catalytic activity	biological_process	0.83095	1	6	RchiOBHmChr1g0374711,RchiOBHmChr2g0096461,RchiOBHmChr5g0012421,RchiOBHmChr1g0373481,RchiOBHmChr3g0494971,RchiOBHmChr3g0459271
	GO:0031323	regulation of cellular metabolic process	biological_process	0.83184	1	32	RchiOBHmChr2g0100071,RchiOBHmChr4g0444961,RchiOBHmChr1g0358601,RchiOBHmChr3g0453441,RchiOBHmChr1g0382431,RchiOBHmChr5g0012421,RchiOBHmChr1g0360751,RchiOBHmChr2g0168851,RchiOBHmChr2g0112401,RchiOBHmChr2g0108031,RchiOBHmChr1g0373481,RchiOBHmChr2g0107741,RchiOBHmChr2g0157971,RchiOBHmChr2g0159731,RchiOBHmChr2g0107461,RchiOBHmChr3g0494971,RchiOBHmChr4g0389621,RchiOBHmChr2g0100571,RchiOBHmChr5g0008871,…
	GO:2000112	regulation of cellular macromolecule biosynthetic process	biological_process	0.83521	1	24	RchiOBHmChr2g0100071,RchiOBHmChr4g0444961,RchiOBHmChr5g0056091,RchiOBHmChr3g0453441,RchiOBHmChr1g0358601,RchiOBHmChr2g0137301,RchiOBHmChr5g0048491,RchiOBHmChr2g0107741,RchiOBHmChr1g0382431,RchiOBHmChr2g0102171,RchiOBHmChr2g0108031,RchiOBHmChr2g0168851,RchiOBHmChr1g0360751,RchiOBHmChr2g0164951,RchiOBHmChr2g0100571,RchiOBHmChr4g0389621,RchiOBHmChr5g0008871,RchiOBHmChr4g0439621,RchiOBHmChr2g0140681,…
	GO:0043227	membrane-bounded organelle	cellular_component	0.83522	1	130	RchiOBHmChr3g0487361,RchiOBHmChr4g0441121,RchiOBHmChr4g0423771,RchiOBHmChr2g0102811,RchiOBHmChr2g0100081,RchiOBHmChr2g0096661,RchiOBHmChr3g0478781,RchiOBHmChr1g0317891,RchiOBHmChr1g0362811,RchiOBHmChr2g0164951,RchiOBHmChr2g0173061,RchiOBHmChr5g0003831,RchiOBHmChr5g0049051,RchiOBHmChr2g0140681,RchiOBHmChr4g0395511,RchiOBHmChr4g0397731,RchiOBHmChr3g0467901,RchiOBHmChr3g0482171,RchiOBHmChr3g0485661,…
	GO:0016830	carbon-carbon lyase activity	molecular_function	0.83559	1	2	RchiOBHmChr3g0458991,RchiOBHmChr4g0403711
	GO:0006413	translational initiation	biological_process	0.83625	1	2	RchiOBHmChr5g0056091,RchiOBHmChr2g0159931
	GO:0003682	chromatin binding	molecular_function	0.83685	1	1	RchiOBHmChr4g0444961
	GO:0000226	microtubule cytoskeleton organization	biological_process	0.83688	1	1	RchiOBHmChr5g0048101
[truncated: 238 more rows]
