# Supplementary material for: Identification of Candidate Adaxial–Abaxial-Related Genes Regulating Petal Expansion During Flower Opening in Rosa chinensis “Old Blush”
Source: Front Plant Sci. 2019 Sep 10;10:1098. doi: 10.3389/fpls.2019.01098 (PMC6747050; doi:10.3389/fpls.2019.01098)
Supplement: Supplementary file 1 [file DataSheet_1.zip › Supplementary Information/Supplemental Table S5.xlsx]

## Sheet: Supplemental Table S5
Table S5 KEGG-enriched terms of 799 DEGs in the Venn analysis.
	KEGG_term	KEGG_pathway	Input number	Background number	P-Value	Corrected P-Value	Input_gene_id
1	Cutin, suberine and wax biosynthesis	fve00073	7	20	4.90699e-05	0.00407281	RchiOBHmChr1g0343691|RchiOBHmChr3g0478781|RchiOBHmChr1g0343791|RchiOBHmChr1g0343371|RchiOBHmChr1g0343261|RchiOBHmChr5g0043321|RchiOBHmChr1g0343301
2	Biosynthesis of secondary metabolites	fve01110	53	821	0.000372588	0.0154624	RchiOBHmChr2g0100081|RchiOBHmChr4g0435241|RchiOBHmChr4g0402711|RchiOBHmChr4g0403711|RchiOBHmChr2g0174331|RchiOBHmChr1g0343791|RchiOBHmChr2g0102671|RchiOBHmChr2g0112721|RchiOBHmChr3g0496511|RchiOBHmChr2g0155241|RchiOBHmChr1g0316441|RchiOBHmChr3g0451921|RchiOBHmChr2g0110471|RchiOBHmChr2g0118061|RchiOBHmChr2g0099981|RchiOBHmChr1g0363491|RchiOBHmChr1g0343301|RchiOBHmChr1g0334861|RchiOBHmChr5g0034661|…
3	Fatty acid metabolism	fve01212	8	81	0.0193939	0.531344	RchiOBHmChr1g0347441|RchiOBHmChr2g0115091|RchiOBHmChr4g0432151|RchiOBHmChr2g0089811|RchiOBHmChr4g0432131|RchiOBHmChr2g0155821|RchiOBHmChr1g0343721|RchiOBHmChr3g0487031
4	Fatty acid elongation	fve00062	4	26	0.0256069	0.531344	RchiOBHmChr4g0432131|RchiOBHmChr1g0347441|RchiOBHmChr4g0435241|RchiOBHmChr4g0432151
5	Photosynthesis - antenna proteins	fve00196	3	19	0.0488721	0.644516	RchiOBHmChr2g0156601|RchiOBHmChr2g0156611|RchiOBHmChr2g0155141
6	Fatty acid degradation	fve00071	4	39	0.078944	0.644516	RchiOBHmChr2g0155821|RchiOBHmChr2g0100081|RchiOBHmChr2g0115091|RchiOBHmChr3g0487031
7	Metabolic pathways	fve01100	76	1650	0.0830706	0.644516	RchiOBHmChr2g0100081|RchiOBHmChr2g0165151|RchiOBHmChr4g0402711|RchiOBHmChr4g0403711|RchiOBHmChr2g0174331|RchiOBHmChr2g0087151|RchiOBHmChr5g0038101|RchiOBHmChr5g0032991|RchiOBHmChr2g0102671|RchiOBHmChr2g0096461|RchiOBHmChr4g0447301|RchiOBHmChr5g0060861|RchiOBHmChr1g0316441|RchiOBHmChr3g0493391|RchiOBHmChr3g0451921|RchiOBHmChr2g0110471|RchiOBHmChr3g0456481|RchiOBHmChr2g0155241|RchiOBHmChr2g0118061|…
8	Phenylalanine, tyrosine and tryptophan biosynthesis	fve00400	4	40	0.0843717	0.644516	RchiOBHmChr2g0176211|RchiOBHmChr2g0112721|RchiOBHmChr2g0118061|RchiOBHmChr1g0363491
9	Peroxisome	fve04146	6	76	0.0906149	0.644516	RchiOBHmChr5g0010051|RchiOBHmChr2g0115091|RchiOBHmChr3g0478781|RchiOBHmChr2g0162331|RchiOBHmChr5g0043321|RchiOBHmChr3g0487031
10	Thiamine metabolism	fve00730	2	12	0.0967274	0.644516	RchiOBHmChr4g0420531|RchiOBHmChr5g0060861
11	Glycosaminoglycan degradation	fve00531	2	13	0.10891	0.644516	RchiOBHmChr1g0365681|RchiOBHmChr2g0087151
12	Propanoate metabolism	fve00640	3	28	0.11158	0.644516	RchiOBHmChr2g0155821|RchiOBHmChr1g0357121|RchiOBHmChr2g0176771
13	Valine, leucine and isoleucine degradation	fve00280	4	45	0.114099	0.644516	RchiOBHmChr2g0155821|RchiOBHmChr2g0100081|RchiOBHmChr2g0109141|RchiOBHmChr1g0357121
14	Phenylpropanoid biosynthesis	fve00940	9	142	0.12014	0.644516	RchiOBHmChr2g0119681|RchiOBHmChr4g0402711|RchiOBHmChr2g0119731|RchiOBHmChr2g0133081|RchiOBHmChr5g0034661|RchiOBHmChr2g0110471|RchiOBHmChr2g0088361|RchiOBHmChr5g0057621|RchiOBHmChr2g0099981
15	Biosynthesis of unsaturated fatty acids	fve01040	4	46	0.120533	0.644516	RchiOBHmChr4g0432131|RchiOBHmChr2g0115091|RchiOBHmChr4g0432151|RchiOBHmChr1g0343721
16	Ubiquinone and other terpenoid-quinone biosynthesis	fve00130	3	30	0.128328	0.644516	RchiOBHmChr5g0057621|RchiOBHmChr4g0388811|RchiOBHmChr4g0402711
17	Pyruvate metabolism	fve00620	5	68	0.143104	0.644516	RchiOBHmChr2g0155821|RchiOBHmChr1g0334861|RchiOBHmChr2g0100081|RchiOBHmChr2g0176771|RchiOBHmChr3g0470251
18	Histidine metabolism	fve00340	2	16	0.14754	0.644516	RchiOBHmChr2g0100081|RchiOBHmChr1g0321211
19	Butanoate metabolism	fve00650	2	16	0.14754	0.644516	RchiOBHmChr2g0155821|RchiOBHmChr5g0032991
20	Flavonoid biosynthesis	fve00941	3	34	0.164208	0.681463	RchiOBHmChr1g0365111|RchiOBHmChr1g0316441|RchiOBHmChr2g0099421
	Tryptophan metabolism	fve00380	2	19	0.188416	0.744691	RchiOBHmChr2g0155821|RchiOBHmChr2g0100081
	Synthesis and degradation of ketone bodies	fve00072	1	5	0.207133	0.765544	RchiOBHmChr2g0155821
	Porphyrin and chlorophyll metabolism	fve00860	3	40	0.222574	0.765544	RchiOBHmChr3g0485661|RchiOBHmChr4g0387631|RchiOBHmChr3g0494361
	Phenylalanine metabolism	fve00360	6	102	0.226484	0.765544	RchiOBHmChr4g0402711|RchiOBHmChr5g0034661|RchiOBHmChr2g0088361|RchiOBHmChr5g0057621|RchiOBHmChr4g0432831|RchiOBHmChr5g0032991
	Brassinosteroid biosynthesis	fve00905	2	22	0.230586	0.765544	RchiOBHmChr4g0420621|RchiOBHmChr2g0165151
	Biosynthesis of amino acids	fve01230	10	194	0.24685	0.788022	RchiOBHmChr1g0334861|RchiOBHmChr4g0427101|RchiOBHmChr2g0109141|RchiOBHmChr2g0112721|RchiOBHmChr3g0496511|RchiOBHmChr1g0321211|RchiOBHmChr2g0176211|RchiOBHmChr2g0118061|RchiOBHmChr1g0363491|RchiOBHmChr3g0470421
	Tropane, piperidine and pyridine alkaloid biosynthesis	fve00960	2	25	0.273278	0.806796	RchiOBHmChr4g0432831|RchiOBHmChr4g0408561
	beta-Alanine metabolism	fve00410	3	46	0.284264	0.806796	RchiOBHmChr2g0100081|RchiOBHmChr4g0432831|RchiOBHmChr1g0357121
	Limonene and pinene degradation	fve00903	1	8	0.294047	0.806796	RchiOBHmChr2g0100081
	Galactose metabolism	fve00052	3	49	0.315679	0.806796	RchiOBHmChr1g0374511|RchiOBHmChr3g0481621|RchiOBHmChr2g0173061
	Cysteine and methionine metabolism	fve00270	4	72	0.325901	0.806796	RchiOBHmChr3g0496511|RchiOBHmChr4g0427101|RchiOBHmChr2g0085701|RchiOBHmChr3g0470421
	Terpenoid backbone biosynthesis	fve00900	3	50	0.326176	0.806796	RchiOBHmChr2g0155821|RchiOBHmChr2g0102671|RchiOBHmChr4g0420531
	Carotenoid biosynthesis	fve00906	2	30	0.343971	0.806796	RchiOBHmChr3g0477381|RchiOBHmChr3g0451921
	Steroid biosynthesis	fve00100	2	30	0.343971	0.806796	RchiOBHmChr2g0175241|RchiOBHmChr1g0317111
	Glycosphingolipid biosynthesis - globo series	fve00603	1	10	0.346642	0.806796	RchiOBHmChr1g0365681
	Lysine degradation	fve00310	2	31	0.357884	0.806796	RchiOBHmChr2g0155821|RchiOBHmChr2g0100081
	Plant-pathogen interaction	fve04626	7	147	0.367545	0.806796	RchiOBHmChr4g0437121|RchiOBHmChr1g0359311|RchiOBHmChr4g0399061|RchiOBHmChr2g0166581|RchiOBHmChr3g0459681|RchiOBHmChr4g0428361|RchiOBHmChr2g0095481
	Photosynthesis	fve00195	4	77	0.369376	0.806796	RchiOBHmChr2g0099331|RchiOBHmCPg0502041|RchiOBHmCPg0502501|RchiOBHmChr5g0019221
	Selenocompound metabolism	fve00450	1	12	0.39533	0.814856	RchiOBHmChr3g0496511
	Fatty acid biosynthesis	fve00061	2	35	0.412337	0.814856	RchiOBHmChr3g0487031|RchiOBHmChr2g0089811
	Circadian rhythm - plant	fve04712	2	35	0.412337	0.814856	RchiOBHmChr5g0001791|RchiOBHmChr1g0316441
	Tyrosine metabolism	fve00350	2	35	0.412337	0.814856	RchiOBHmChr4g0432831|RchiOBHmChr3g0484131
	Nicotinate and nicotinamide metabolism	fve00760	1	14	0.440399	0.850072	RchiOBHmChr4g0441121
	Ascorbate and aldarate metabolism	fve00053	2	38	0.451646	0.851507	RchiOBHmChr2g0100081|RchiOBHmChr5g0049951
	Zeatin biosynthesis	fve00908	1	15	0.46166	0.851507	RchiOBHmChr1g0319331
	Linoleic acid metabolism	fve00591	1	16	0.482117	0.859582	RchiOBHmChr4g0416591
	Endocytosis	fve04144	6	141	0.486751	0.859582	RchiOBHmChr3g0467631|RchiOBHmChr1g0366731|RchiOBHmChr1g0360581|RchiOBHmChr1g0365061|RchiOBHmChr3g0456481|RchiOBHmChr1g0366701
	Isoquinoline alkaloid biosynthesis	fve00950	1	17	0.501798	0.860247	RchiOBHmChr4g0432831
	Pentose and glucuronate interconversions	fve00040	4	96	0.529161	0.860247	RchiOBHmChr2g0100081|RchiOBHmChr4g0432291|RchiOBHmChr2g0096461|RchiOBHmChr4g0396921
	Amino sugar and nucleotide sugar metabolism	fve00520	4	97	0.53707	0.860247	RchiOBHmChr2g0155241|RchiOBHmChr1g0365681|RchiOBHmChr2g0097671|RchiOBHmChr3g0493391
	Valine, leucine and isoleucine biosynthesis	fve00290	1	19	0.53895	0.860247	RchiOBHmChr2g0109141
	Other glycan degradation	fve00511	1	19	0.53895	0.860247	RchiOBHmChr1g0365681
	Glyoxylate and dicarboxylate metabolism	fve00630	2	49	0.581763	0.911063	RchiOBHmChr2g0155821|RchiOBHmChr3g0447461
	Glycerolipid metabolism	fve00561	2	51	0.602847	0.924112	RchiOBHmChr2g0100081|RchiOBHmChr3g0463591
	ABC transporters	fve02010	1	24	0.620185	0.924112	RchiOBHmChr4g0427161
	Starch and sucrose metabolism	fve00500	7	191	0.629512	0.924112	RchiOBHmChr2g0165911|RchiOBHmChr1g0374511|RchiOBHmChr2g0096461|RchiOBHmChr2g0155241|RchiOBHmChr3g0493391|RchiOBHmChr3g0488651|RchiOBHmChr5g0029381
	Ether lipid metabolism	fve00565	1	25	0.634631	0.924112	RchiOBHmChr3g0456481
	Sesquiterpenoid and triterpenoid biosynthesis	fve00909	1	27	0.661901	0.947203	RchiOBHmChr5g0038101
	Pantothenate and CoA biosynthesis	fve00770	1	28	0.674764	0.949245	RchiOBHmChr2g0109141
	Oxidative phosphorylation	fve00190	4	119	0.691777	0.95622	RchiOBHmChr2g0087281|RchiOBHmChr2g0148211|RchiOBHmChr3g0451151|RchiOBHmChr4g0400911
	Glycolysis / Gluconeogenesis	fve00010	3	95	0.724581	0.95622	RchiOBHmChr1g0334861|RchiOBHmChr2g0100081|RchiOBHmChr2g0176771
	Glutathione metabolism	fve00480	3	95	0.724581	0.95622	RchiOBHmChr5g0027341|RchiOBHmChr1g0339611|RchiOBHmChr2g0174331
	Phagosome	fve04145	2	69	0.757218	0.95622	RchiOBHmChr4g0404181|RchiOBHmChr3g0451151
	Arginine and proline metabolism	fve00330	2	73	0.783554	0.95622	RchiOBHmChr2g0163921|RchiOBHmChr2g0100081
	Base excision repair	fve03410	1	39	0.787787	0.95622	RchiOBHmChr5g0023071
	Pentose phosphate pathway	fve00030	1	40	0.795872	0.95622	RchiOBHmChr2g0174331
	Cyanoamino acid metabolism	fve00460	1	40	0.795872	0.95622	RchiOBHmChr4g0403711
	Glycerophospholipid metabolism	fve00564	2	78	0.812927	0.95622	RchiOBHmChr3g0456481|RchiOBHmChr3g0463591
	alpha-Linolenic acid metabolism	fve00592	1	44	0.825252	0.95622	RchiOBHmChr2g0115091
	Fructose and mannose metabolism	fve00051	1	44	0.825252	0.95622	RchiOBHmChr3g0493391
	Plant hormone signal transduction	fve04075	6	211	0.837392	0.95622	RchiOBHmChr2g0137301|RchiOBHmChr4g0389621|RchiOBHmChr4g0428671|RchiOBHmChr4g0395511|RchiOBHmChr4g0402891|RchiOBHmChr2g0095481
	Inositol phosphate metabolism	fve00562	1	47	0.844483	0.95622	RchiOBHmChr2g0115271
	2-Oxocarboxylic acid metabolism	fve01210	1	48	0.850413	0.95622	RchiOBHmChr2g0109141
	Protein export	fve03060	1	50	0.861604	0.95622	RchiOBHmChr4g0404181
	Ubiquitin mediated proteolysis	fve04120	3	132	0.891571	0.95622	RchiOBHmChr5g0008401|RchiOBHmChr4g0425551|RchiOBHmChr5g0001791
	Protein processing in endoplasmic reticulum	fve04141	6	233	0.895854	0.95622	RchiOBHmChr4g0437121|RchiOBHmChr3g0467631|RchiOBHmChr1g0366731|RchiOBHmChr1g0365061|RchiOBHmChr1g0366701|RchiOBHmChr4g0404181
	Carbon metabolism	fve01200	5	201	0.896388	0.95622	RchiOBHmChr2g0155821|RchiOBHmChr1g0334861|RchiOBHmChr1g0357121|RchiOBHmChr2g0176771|RchiOBHmChr2g0174331
	Glycine, serine and threonine metabolism	fve00260	1	58	0.898616	0.95622	RchiOBHmChr4g0432831
	Spliceosome	fve03040	4	208	0.962973	0.999925	RchiOBHmChr3g0467631|RchiOBHmChr1g0365061|RchiOBHmChr1g0366701|RchiOBHmChr1g0366731
	Pyrimidine metabolism	fve00240	1	105	0.983798	0.999925	RchiOBHmChr2g0093131
	mRNA surveillance pathway	fve03015	1	113	0.988153	0.999925	RchiOBHmChr4g0392801
	Purine metabolism	fve00230	1	139	0.995725	0.999925	RchiOBHmChr1g0334861
	Ribosome	fve03010	2	306	0.999925	0.999925	RchiOBHmChr4g0435111|RchiOBHmChr2g0129041
	Nucleotide excision repair	fve03420	1	57	0.929568	0.998567	RchiOBHmChr4g0443871
	Glycine, serine and threonine metabolism	fve00260	1	58	0.932727	0.998567	RchiOBHmChr4g0432831
	Ubiquitin mediated proteolysis	fve04120	3	132	0.943995	0.998879	RchiOBHmChr5g0008401|RchiOBHmChr4g0425551|RchiOBHmChr5g0001791
	Purine metabolism	fve00230	3	139	0.955782	0.999726	RchiOBHmChr1g0334861|RchiOBHmChr4g0443511|RchiOBHmChr5g0020891
	Protein processing in endoplasmic reticulum	fve04141	5	233	0.983272	0.999999	RchiOBHmChr4g0437121|RchiOBHmChr1g0366701|RchiOBHmChr4g0404181|RchiOBHmChr3g0467631|RchiOBHmChr1g0366731
	mRNA surveillance pathway	fve03015	1	113	0.994649	0.999999	RchiOBHmChr4g0392801
	Spliceosome	fve03040	3	208	0.996351	0.999999	RchiOBHmChr1g0366701|RchiOBHmChr3g0467631|RchiOBHmChr1g0366731
	Ribosome	fve03010	1	306	0.999999	0.999999	RchiOBHmCPg0502221
