# Supplementary material for: Identification of Candidate Adaxial–Abaxial-Related Genes Regulating Petal Expansion During Flower Opening in Rosa chinensis “Old Blush”
Source: Front Plant Sci. 2019 Sep 10;10:1098. doi: 10.3389/fpls.2019.01098 (PMC6747050; doi:10.3389/fpls.2019.01098)
Supplement: Supplementary file 1 [file DataSheet_1.zip › Supplementary Information/Supplemental Table S6.xlsx]

## Sheet: Table S6
Table S6 Information and expression of auxin biosynthesis and signaling-pathway genes.
Gene_family	Gene_id	Gene_description	Blast2GO	FB_AD_group_fpkm	FB_AB_group_fpkm	OF_AD_group_fpkm	OF_AB_group_fpkm	SF_AD_group_fpkm	SF_AB_group_fpkm	FB_AD_readcount(FB_ADvsFB_AB)	FB_AB_readcount(FB_ADvsFB_AB)	log2FoldChange(FB_ADvsFB_AB)	pval(FB_ADvsFB_AB)	padj(FB_ADvsFB_AB)	significant(FB_ADvsFB_AB)	OF_AD_readcount(OF_ADvsOF_AB)	OF_AB_readcount(OF_ADvsOF_AB)	log2FoldChange(OF_ADvsOF_AB)	pval(OF_ADvsOF_AB)	padj(OF_ADvsOF_AB)	significant(OF_ADvsOF_AB)	SF_AD_readcount(SF_ADvsSF_AB)	SF_AB_readcount(SF_ADvsSF_AB)	log2FoldChange(SF_ADvsSF_AB)	pval(SF_ADvsSF_AB)	padj(SF_ADvsSF_AB)	significant(SF_ADvsSF_AB)
Auxin biosynthesis
TAA1	RchiOBHmChr2g0115381	Putative transaminase	bifunctional aspartate aminotransferase and glutamate aspartate-prephenate aminotransferase-like	64.0248	63.0314	13.7558	18.2137	15.1451	15.7108	3108.21	2965.78	0.0676075	0.40872	0.738403	FALSE	418.579	560.612	-0.419519	0.000733189	0.00722318	DOWN	533.406	558.748	-0.0645696	0.579452	0.825719	FALSE
YUCCA	RchiOBHmChr2g0090431*	Putative indole-3-pyruvate monooxygenase	indole-3-pyruvate monooxygenase YUCCA2-like	11.1956	2.41947	4.56981	2.6264	2.65275	1.19893	575.416	120.469	2.25431	1.70389e-53	3.04986e-51	UP	147.191	85.6202	0.793289	0.000288336	0.00327406	UP	98.9213	45.173	1.11359	1.99113e-05	0.000240812	UP
Auxin signaling pathway
AUX/IAA	RchiOBHmChr4g0402441*	Putative transcription factor interactor and regulator AUX-IAA family	auxin-responsive IAA33	1.04898	0.160561	0.25905	0.29984	1.33399	1.11422	20.1313	2.98792	2.70822	0.00011289	0.00118625	UP	3.10767	3.64868	-0.214448	0.863162	1	FALSE	18.5977	15.6693	0.270118	0.579248	0.825694	FALSE
	RchiOBHmChr4g0395511*	Putative transcription factor interactor and regulator AUX-IAA family	auxin-responsive IAA13	9.52234	1.81491	9.11014	5.58183	8.71381	5.09254	393.064	72.6406	2.43615	1.55439e-45	2.09265e-43	UP	235.796	146.192	0.688962	3.00022e-05	0.000472959	UP	261.222	154.085	0.771509	1.14907e-05	0.000145735	UP
	RchiOBHmChr3g0451081	Putative transcription factor interactor and regulator AUX-IAA family	auxin-induced 22D-like	254.418	235.757	444.085	464.694	313.729	395.973	6949.22	6241.72	0.154934	0.0309665	0.141855	UP	7600.41	8049.05	-0.0828585	0.2894	0.595272	FALSE	6217.38	7924.32	-0.349893	7.72263e-08	1.45561e-06	DOWN
	RchiOBHmChr3g0451071	Putative transcription factor interactor and regulator AUX-IAA family	auxin-responsive IAA16	116.516	84.8003	577.465	568.037	455.936	499.841	4333.18	3057.29	0.502998	7.31966e-11	1.95416e-09	UP	13456.8	13393	0.00696803	0.933051	0.979239	FALSE	12300.2	13619.1	-0.147044	0.0416252	0.164016	FALSE
	RchiOBHmChr2g0089801	Putative transcription factor interactor and regulator AUX-IAA family	auxin-responsive IAA1-like	27.3568	41.9534	0.306201	0.452765	0.0598452	0.0867948	663.952	986.997	-0.571622	1.18216e-07	2.18297e-06	DOWN	4.65167	6.96503	-0.566827	0.503015	0.779069	FALSE	1.05265	1.5445	-0.570742	0.749585	1	FALSE
	RchiOBHmChr2g0137311*	Putative transcription factor interactor and regulator AUX-IAA family	auxin-induced AUX22	109.264	109.441	349.335	429.889	235.369	555.037	1743.1	1691.8	0.0439809	0.608937	0.862794	FALSE	3491.17	4348.14	-0.316863	0.000145698	0.00185289	DOWN	2723.43	6486.24	-1.25252	2.14786e-71	1.13107e-68	DOWN
	RchiOBHmChr2g0137301	Putative transcription factor interactor and regulator AUX-IAA family	auxin-responsive IAA1	12.5405	9.18806	37.5609	47.9973	29.3092	46.2866	282.802	200.805	0.492618	0.000757387	0.00644081	UP	530.606	686.179	-0.369844	0.00277718	0.0221449	DOWN	479.589	764.632	-0.669752	3.59602e-10	9.33229e-09	DOWN
	RchiOBHmChr2g0139301	Putative transcription factor interactor and regulator AUX-IAA family	auxin-responsive IAA27-like	2.68931	1.85161	13.363	16.7632	12.183	14.3667	110.608	73.8596	0.578821	0.0104572	0.0606355	UP	344.452	437.31	-0.344957	0.0089618	0.0569567	FALSE	363.65	433.052	-0.251569	0.0400523	0.159283	FALSE
	RchiOBHmChr2g0087791*	Putative transcription factor interactor and regulator AUX-IAA family	auxin-responsive IAA20-like	2.71055	1.80485	7.26206	10.4879	4.7772	15.6243	61.4865	39.6884	0.625079	0.0413033	0.176264	FALSE	103.316	150.958	-0.545896	0.00477353	0.0343838	DOWN	78.6963	259.89	-1.72088	1.3228e-22	9.66373e-21	DOWN
	RchiOBHmChr2g0140681*	Putative transcription factor interactor and regulator AUX-IAA family	auxin-responsive IAA26-like	1.11856	0.147719	5.93311	4.21394	9.2609	6.73528	71.7894	9.158	2.95783	1.09003e-11	3.15908e-10	UP	238.414	171.416	0.477423	0.00384178	0.0289396	UP	430.942	316.494	0.444661	0.00023083	0.00213804	UP
	RchiOBHmChr4g0389611*	Putative transcription factor interactor and regulator AUX-IAA family	auxin-responsive IAA4	0.241631	0.57542	162.676	170.764	164.02	356.543	9.29202	21.4234	-1.19889	0.0387631	0.168366	FALSE	3916.67	4160.72	-0.0871627	0.279891	0.585072	FALSE	4572.47	10037.9	-1.13458	9.61444e-66	4.41862e-63	DOWN
	RchiOBHmChr4g0389621*	Putative transcription factor interactor and regulator AUX-IAA family	auxin-responsive IAA14-like	59.7378	278.402	2030.44	3074.15	1958.66	3230.2	2039.33	9213.77	-2.17612	4.43185e-175	7.75647e-172	DOWN	43430.1	66532.5	-0.615358	1.16664e-11	5.55535e-10	DOWN	48498.3	80789.8	-0.736287	1.06671e-17	5.59402e-16	DOWN
ARF	RchiOBHmChr5g0014961	Putative transcription factor ARF family	auxin response factor 6	81.8571	87.9193	55.6611	39.3052	25.2873	18.4539	8636.73	8990.77	-0.0580245	0.43517	0.758276	FALSE	3679.86	2629.74	0.485042	4.22639e-08	1.22783e-06	UP	1936.44	1426.81	0.441752	7.03841e-08	1.33266e-06	UP
	RchiOBHmChr2g0152951	Putative transcription factor ARF family	auxin response factor 6-like	35.7009	41.2396	106.478	122.012	84.0296	110.651	3456.35	3869.56	-0.163233	0.109712	0.352068	DOWN	6461.13	7492.99	-0.213627	0.0142848	0.0812478	DOWN	5904.66	7852.68	-0.411571	2.62266e-09	6.08193e-08	DOWN
	RchiOBHmChr1g0360041	Putative transcription factor ARF family	auxin response factor 18 isoform X1	0.912137	0.727015	8.11025	6.62167	4.06127	5.7318	67.5258	52.2317	0.356744	0.199116	0.508987	FALSE	376.554	311.339	0.270543	0.054032	0.212348	UP	218.424	311.22	-0.507716	0.000338506	0.0029928	DOWN
	RchiOBHmChr5g0058761	Putative transcription factor ARF family	auxin response factor 18	27.8282	24.9464	29.3471	22.4084	6.18452	10.8397	1946.18	1690.66	0.202854	0.0355657	0.157834	FALSE	1286.34	993.772	0.371854	0.0010499	0.00982894	UP	313.837	555.4	-0.822113	8.04358e-11	2.27934e-09	DOWN
	RchiOBHmChr3g0487771	Putative transcription factor ARF family	auxin response factor 8	68.5666	95.8109	28.553	29.0531	15.5383	13.3747	7528.22	10195.6	-0.437727	1.42251e-06	2.20214e-05	DOWN	1964.2	2022.96	-0.0420846	0.718558	0.894438	FALSE	1238.17	1076.24	0.202693	0.0283845	0.122918	FALSE
	RchiOBHmChr2g0095551	Putative transcription factor ARF family	auxin response factor 19-like isoform X1	43.9299	50.951	145.467	113.285	58.7737	72.0561	5459.42	6137.12	-0.169029	0.0639277	0.2423	DOWN	11329.8	8929.91	0.34357	9.96542e-05	0.00133392	UP	5301.69	6563.93	-0.308174	6.2531e-05	0.00067502	FALSE
GH3	RchiOBHmChr2g0107081*	Putative GH3 family protein	probable indole-3-acetic acid-amido synthetase	2.71091	0.611368	3.93415	4.10927	3.74222	4.28065	68.3195	14.9102	2.21102	4.73291e-10	1.15492e-08	UP	62.1267	65.6346	-0.0679897	0.798373	0.929866	FALSE	68.3651	79.0053	-0.213133	0.411929	0.707168	FALSE
	RchiOBHmChr2g0162261*	Putative GH3 family protein	probable indole-3-acetic acid-amido synthetase	16.5086	16.0562	1.80602	3.10497	0.874197	1.7042	1082.58	1020.43	0.0845293	0.390609	0.72223	FALSE	74.1886	129.079	-0.796885	0.000442705	0.00472322	DOWN	41.5908	81.8882	-0.976146	0.000293	0.00264128	DOWN
	RchiOBHmChr2g0107091*	Putative GH3 family protein	probable indole-3-acetic acid-amido synthetase	2.65527	0.692954	4.58387	5.06694	3.49467	4.03152	76.905	19.4066	2.00403	2.36134e-06	3.53393e-05	UP	83.2858	93.1351	-0.150379	0.546309	0.80652	FALSE	73.5356	85.5938	-0.201499	0.424757	0.717061	FALSE
	RchiOBHmChr4g0428671*	Putative GH3 family protein	indole-3-acetic acid-amido synthetase -like	1.90824	0.483548	44.7611	15.7371	21.368	8.72162	99.8621	24.4914	2.05655	1.27316e-10	3.33126e-09	UP	1467.19	521.898	1.49482	1.25938e-26	1.96937e-24	UP	810.817	334.41	1.27599	3.91534e-22	2.72639e-20	UP
SAUR	RchiOBHmChr5g0056831*	Putative small auxin-up RNA	auxin-induced 15A-like	3.21846	2.60156	39.5857	49.586	31.0439	59.9856	53.9319	42.2908	0.346945	0.279907	0.61389	FALSE	415.91	527.205	-0.342842	0.0285631	0.135429	DOWN	377.561	736.948	-0.965684	4.08774e-12	1.32639e-10	DOWN
	RchiOBHmChr2g0124461	Putative small auxin-up RNA	auxin-induced 15A-like	3.14955	1.87754	17.8938	18.1513	9.40846	14.2157	129.43	74.7811	0.791731	0.00032794	0.00308919	UP	460.565	472.856	-0.0398629	0.746881	0.905812	FALSE	280.307	427.879	-0.615153	3.03101e-06	4.32364e-05	DOWN
	RchiOBHmChr5g0056841	Putative small auxin-up RNA	auxin-induced 15A-like	2.30273	1.3929	49.1626	60.3361	50.1039	83.7438	29.7693	17.4626	0.759851	0.0790437	0.280956	FALSE	398.305	494.69	-0.313289	0.0215224	0.110303	FALSE	469.888	793.262	-0.756999	1.63305e-11	4.99136e-10	DOWN
	RchiOBHmChr5g0056751*	Putative small auxin-up RNA	auxin-induced 15A-like	0.0379626	0.0956455	0.118936	0.840398	0.0761947	3.40341	0.670383	1.63194	-1.25384	0.509421	1	FALSE	1.31376	9.38101	-2.82607	0.00968077	0.0604941	FALSE	0.975108	43.981	-5.43595	3.35772e-09	7.66695e-08	DOWN
	RchiOBHmChr2g0124451*	Putative small auxin-up RNA	auxin-induced 15A-like	5.57722	4.8334	29.8401	37.8217	17.7171	39.8375	111.485	93.6603	0.256566	0.239811	0.564337	FALSE	373.685	479.366	-0.360619	0.00491735	0.0351103	DOWN	256.954	583.246	-1.17603	6.78676e-22	4.66724e-20	DOWN
	RchiOBHmChr2g0124531*	Putative small auxin-up RNA	auxin-induced 15A-like	10.7652	6.70868	45.4951	64.7215	23.1287	67.2924	193.093	116.747	0.719396	9.62323e-05	0.00102488	UP	511.433	736.35	-0.527315	3.12838e-06	6.31484e-05	DOWN	301.066	884.46	-1.5536	4.27838e-47	9.24312e-45	DOWN
	RchiOBHmChr2g0124411*	Putative small auxin-up RNA	auxin-induced 15A-like	0.120219	0.202599	9.31324	20.4529	3.29266	11.499	0.788936	1.27326	-0.540799	0.790459	1	FALSE	37.9195	84.3566	-1.16266	2.75855e-05	0.000439235	DOWN	15.5147	54.7603	-1.84482	1.94321e-06	2.89443e-05	DOWN
	RchiOBHmChr2g0095881*	Putative small auxin-up RNA	auxin-responsive SAUR72-like	0.77268	0.018925	4.00065	2.88281	5.47756	4.07896	13.7527	0.323941	5.34001	8.95064e-05	0.000960723	UP	44.6435	32.5977	0.434281	0.223075	0.51524	FALSE	70.7925	53.2595	0.402535	0.125898	0.357084	FALSE
	RchiOBHmChr5g0056801*	Putative small auxin-up RNA	auxin-induced 15A-like	3.03982	2.24465	36.2103	47.616	25.3104	55.4478	50.8704	36.4295	0.477952	0.154668	0.437508	FALSE	379.618	505.242	-0.412555	0.000757453	0.0074293	DOWN	307.146	679.64	-1.14777	4.06873e-22	2.81768e-20	DOWN
	RchiOBHmChr2g0124401	Putative small auxin-up RNA	auxin-induced 15A-like	2.19046	1.58958	43.0331	47.0944	38.999	61.1745	29.9492	21.0852	0.496186	0.219088	0.536615	FALSE	369.011	408.621	-0.148333	0.26244	0.566061	FALSE	387.162	613.183	-0.659772	5.00386e-09	1.11635e-07	DOWN
	RchiOBHmChr3g0471771*	Putative small auxin-up RNA	auxin-induced 15A-like	194.783	495.102	0.440298	2.91546	0.317931	0.251227	2144.57	5286.31	-1.30211	1.25666e-49	2.00957e-47	DOWN	3.03334	20.3674	-2.78225	8.76652e-05	0.00119015	FALSE	2.54049	2.0218	0.351098	0.820231	1	FALSE
	RchiOBHmChr5g0059901*	Putative small auxin-up RNA	auxin-induced 15A-like	4.48361	3.95392	10.4837	9.77825	5.2265	13.584	77.3384	65.9987	0.244959	0.350033	0.685989	FALSE	113.223	106.843	0.0859349	0.673291	0.873168	FALSE	65.4021	171.537	-1.37778	2.77331e-11	8.26368e-10	DOWN
	RchiOBHmChr5g0025871*	Putative small auxin-up RNA	auxin-induced X15-like	2.70459	1.58046	0.137401	0.0485542	1.16527	0.307005	61.0586	34.5812	0.830522	0.00740639	0.0457946	UP	1.94405	0.69028	1.51587	0.453505	1	FALSE	19.0952	5.07795	1.90202	0.0026949	0.0179119	FALSE
	RchiOBHmChr3g0470231*	Putative small auxin-up RNA	SAUR-like auxin-responsive	92.3434	99.6945	34.0742	151.43	22.6394	81.4695	1240.46	1297.6	-0.0649488	0.536518	0.824583	FALSE	286.738	1289.78	-2.16877	2.31603e-76	1.95573e-73	DOWN	220.621	801.672	-1.85896	3.35434e-57	1.10114e-54	DOWN
	RchiOBHmChr2g0124561*	Putative small auxin-up RNA	auxin-induced 15A-like	7.09906	3.57876	10.2327	12.7694	3.44729	13.371	95.5154	46.7012	1.02374	5.20879e-05	0.000592606	UP	86.2265	109.012	-0.344574	0.133342	0.384909	FALSE	33.6848	131.826	-1.9459	4.55066e-14	1.75614e-12	DOWN
Auxin influx carrier
AUX1	RchiOBHmChr3g0463551	Putative amino acid transporter transmembrane domain-containing protein	auxin transporter 2	116.457	94.9384	360.387	356.289	314.014	356.183	7212.54	5698.98	0.33976	0.000467528	0.00422748	UP	13987.7	13993.1	-0.000445486	0.996517	0.998844	FALSE	14112	16165.7	-0.195991	0.0217347	0.0997257	FALSE
	RchiOBHmChr1g0369771	Putative amino acid transporter transmembrane domain-containing protein	auxin transporter 2	6.82557	3.61422	71.9503	78.9151	208.357	270.044	361.601	185.474	0.964503	1.07923e-07	2.00112e-06	UP	2389.86	2652.52	-0.150542	0.100863	0.323275	FALSE	8012.77	10487.8	-0.388379	2.83281e-07	4.89773e-06	DOWN
Auxin efflux carrier
VHP	RchiOBHmChr2g0134531	Putative inorganic diphosphatase	pyrophosphate-energized vacuolar membrane proton pump	166.29	143.098	108.935	102.458	68.2188	50.9539	13422.1	11189	0.262484	0.0306475	0.140865	FALSE	5510.8	5243.95	0.0718999	0.508037	0.78271	FALSE	3995.65	3014.28	0.406728	1.28775e-05	0.000161301	UP
	RchiOBHmChr2g0087281*	Putative inorganic diphosphatase	pyrophosphate-energized vacuolar membrane proton pump	38.9803	19.9077	22.1102	45.2267	36.4954	54.4493	2713.72	1342.8	1.0154	1.23487e-12	3.87606e-11	UP	965.01	1997.08	-1.04899	2.02157e-20	2.14278e-18	DOWN	1844.16	2778.75	-0.591977	3.2819e-10	8.56991e-09	DOWN
	RchiOBHmChr3g0456971	Putative inorganic diphosphatase	pyrophosphate-energized vacuolar membrane proton pump 1-like	42.6146	45.1188	94.1886	171.711	102.314	197.741	2948.76	3027.33	-0.0385147	0.724745	0.914659	FALSE	4085.26	7535.35	-0.883166	9.66455e-16	6.97527e-14	DOWN	5138.05	10029.5	-0.965268	3.7995e-25	3.23367e-23	DOWN
PIN	RchiOBHmChr4g0441311	Putative membrane transport protein	auxin efflux carrier component 3-like	233.507	151.371	226.362	240.691	185.932	168.7	17866.3	11221.3	0.671022	1.86638e-09	4.30429e-08	UP	10854.3	11676.2	-0.105173	0.361297	0.665506	DOWN	10324.5	9460.09	0.126242	0.117311	0.341228	FALSE
	RchiOBHmChr3g0448071*	Putative membrane transport protein	auxin efflux carrier component 8	1.91163	0.0826483	0.0412502	0.019721	0.183985	0.11071	53.108	2.22258	4.5965	1.46964e-12	4.5885e-11	UP	0.715517	0.34514	0.967029	0.749735	1	FALSE	3.71309	2.26287	0.621972	0.609012	1	FALSE
	RchiOBHmChr2g0125421*	Putative membrane transport protein	probable auxin efflux carrier component 1b	0.7358	0.257889	0.630382	0.437498	0.198638	0.140434	43.7946	14.8784	1.55055	7.99808e-05	0.000870641	UP	23.5332	16.5021	0.517278	0.264888	0.56863	FALSE	8.56615	6.1217	0.487496	0.51786	0.787981	FALSE
	RchiOBHmChr2g0169101*	Putative membrane transport protein	auxin efflux carrier component 5	2.28153	0.155399	4.10803	2.60091	2.05639	0.742865	75.9813	5.01329	3.93272	1.19207e-16	5.14437e-15	UP	85.6451	54.9874	0.615062	0.0391465	0.16903	UP	49.6924	18.1229	1.45291	8.16145e-05	0.00085494	UP
PILS	RchiOBHmChr3g0493591	Putative membrane transport protein	auxin efflux carrier family isoform 1	3.47253	5.24673	4.63917	4.57141	5.85422	5.43662	154.301	225.918	-0.55554	0.00428358	0.0288716	DOWN	129.248	128.829	0.010588	0.958929	0.98809	FALSE	188.93	177.054	0.104471	0.555569	0.811425	FALSE
	RchiOBHmChr2g0096951	Putative membrane transport protein	uncharacterized transporter YBR287W-like	29.9834	18.9466	8.71677	7.85191	30.398	22.9069	1464.85	896.616	0.708368	1.82687e-10	4.67908e-09	UP	266.866	243.415	0.128563	0.403297	0.703701	FALSE	1077.77	820.099	0.39516	4.07032e-05	0.000458287	UP
