# Supplementary material for: Identification of Candidate Adaxial–Abaxial-Related Genes Regulating Petal Expansion During Flower Opening in Rosa chinensis “Old Blush”
Source: Front Plant Sci. 2019 Sep 10;10:1098. doi: 10.3389/fpls.2019.01098 (PMC6747050; doi:10.3389/fpls.2019.01098)
Supplement: Supplementary file 1 [file DataSheet_1.zip › Supplementary Information/Supplemental Table S7.xlsx]

## Sheet: Table S7
Table S7 DEGs information of other seven phytohormones biosynthesis and signaling-pathways.
Family	Gene ID	Gene_description	Blast2GO	FB_AD_group_fpkm	FB_AB_group_fpkm	OF_AD_group_fpkm	OF_AB_group_fpkm	SF_AD_group_fpkm	SF_AB_group_fpkm	FB_AD_readcount(FB_ADvsFB_AB)	FB_AB_readcount(FB_ADvsFB_AB)	log2FoldChange(FB_ADvsFB_AB)	pval(FB_ADvsFB_AB)	padj(FB_ADvsFB_AB)	significant(FB_ADvsFB_AB)	OF_AD_readcount(OF_ADvsOF_AB)	OF_AB_readcount(OF_ADvsOF_AB)	log2FoldChange(OF_ADvsOF_AB)	pval(OF_ADvsOF_AB)	padj(OF_ADvsOF_AB)	significant(OF_ADvsOF_AB)	SF_AD_readcount(SF_ADvsSF_AB)	SF_AB_readcount(SF_ADvsSF_AB)	log2FoldChange(SF_ADvsSF_AB)	pval(SF_ADvsSF_AB)	padj(SF_ADvsSF_AB)	significant(SF_ADvsSF_AB)
ABA biosynthesis
DXS	RchiOBHmChr4g0420531*	Putative 1-deoxy-D-xylulose-5-phosphate synthase	probable 1-deoxy-D-xylulose-5-phosphate chloroplastic	1.11762	2.95736	3.4258	15.0995	2.4964	13.5998	111.516	286.109	-1.35962	3.62949e-16	1.51444e-14	DOWN	214.151	955.425	-2.15813	1.16902e-51	5.19558e-49	DOWN	180.736	994.246	-2.46112	1.36405e-97	1.1493e-94	DOWN
DXS	RchiOBHmChr2g0110711	Putative 1-deoxy-D-xylulose-5-phosphate synthase	probable 1-deoxy-D-xylulose-5-phosphate synthase chloroplastic	27.9655	30.9648	25.1856	36.8273	19.5211	25.7228	1934.94	2076.66	-0.102312	0.214228	0.530707	FALSE	1091.91	1615.97	-0.565178	5.26583e-09	1.72864e-07	DOWN	979.896	1304.16	-0.414372	1.56198e-06	2.35996e-05	DOWN
PSY	RchiOBHmChr3g0488531	Putative 15-cis-phytoene synthase	phytoene synthase chloroplastic	4.4853	6.77041	12.2168	14.3223	32.5987	38.6607	298.319	436.514	-0.553402	4.63571e-05	0.000533572	DOWN	509.287	604.31	-0.245311	0.0480639	0.195411	FALSE	1573.85	1884.79	-0.259049	0.00160781	0.011605	DOWN
PSY	RchiOBHmChr2g0152351	Putative 15-cis-phytoene synthase	phytoene synthase	169.044	222.074	53.5055	50.2345	34.2778	29.1596	7582.38	9656.36	-0.348768	4.97294e-06	6.93812e-05	DOWN	1503.68	1428.73	0.0736562	0.414722	0.712426	FALSE	1115.22	958.255	0.217345	0.0203336	0.0947242	FALSE
PDS	RchiOBHmChr4g0411571	Putative 15-cis-phytoene desaturase	phytoene desaturase	41.4724	54.8588	37.3716	47.7388	31.2089	37.4797	2407.63	3087.29	-0.358914	1.09311e-05	0.00014352	DOWN	1359.42	1757.31	-0.37012	4.14055e-05	0.000626599	DOWN	1314.59	1593.85	-0.275663	0.00284504	0.0187423	DOWN
Z-ISO	RchiOBHmChr4g0410061	Putative zeta-carotene isomerase	15-cis-zeta-carotene chloroplastic	8.4672	15.815	1.305	2.44937	1.16766	1.54437	331.722	600.915	-0.85933	7.12094e-12	2.10245e-10	DOWN	32.0233	60.8536	-0.926367	0.00328423	0.02549	DOWN	33.2449	44.3213	-0.388839	0.26941	0.563592	FALSE
ZDS	RchiOBHmChr3g0451921	Putative 9,9'-di-cis-zeta-carotene desaturase	zeta-carotene chloroplastic chromoplastic	158.849	213.968	140.646	181.425	124.322	151.212	8981.99	11727.4	-0.384741	5.98418e-08	1.14047e-06	DOWN	4983.71	6506.54	-0.384775	4.08722e-06	8.03895e-05	DOWN	5100.41	6265.54	-0.297223	1.67308e-05	0.000205359	DOWN
ZEP	RchiOBHmChr2g0105701	Zeaxanthin epoxidase	zeaxanthin epoxidase	10.9981	12.8058	82.9311	67.7869	80.7375	70.5286	779.462	879.902	-0.176556	0.0812804	0.286277	FALSE	3683.86	3047.29	0.273731	0.00133526	0.012042	UP	4152.69	3663.04	0.181254	0.00953293	0.0515651	FALSE
VDE	RchiOBHmChr3g0448661	Putative violaxanthin de-epoxidase	violaxanthin de- chloroplastic	4.41655	5.97072	5.26748	8.33087	7.5631	8.65639	206.021	269.912	-0.387523	0.0100399	0.058637	FALSE	153.983	246.446	-0.677626	4.77046e-05	0.000710899	DOWN	255.939	295.912	-0.214926	0.12052	0.34685	FALSE
NCED	RchiOBHmChr5g0027901	Putative 9-cis-epoxycarotenoid dioxygenase	9-cis-epoxycarotenoid dioxygenase chloroplastic-like	0.431964	0.279258	11.9932	7.91779	18.464	18.7841	26.3137	16.4716	0.693546	0.136294	0.405562	FALSE	457.615	305.614	0.582406	0.000572817	0.00585837	UP	815.988	838.385	-0.0384059	0.705333	0.893767	FALSE
NCED	RchiOBHmChr5g0014331	Putative 9-cis-epoxycarotenoid dioxygenase	9-cis-epoxycarotenoid dioxygenase	8.26283	7.32103	52.2793	39.049	34.1258	32.01	486.188	417.413	0.218455	0.162205	0.449422	FALSE	1928.93	1457.5	0.40498	7.10752e-05	0.000994777	UP	1457.8	1381.38	0.0747916	0.391964	0.690317	FALSE
ABA signaling
PP2C	RchiOBHmChr1g0381041	Putative protein-serine/threonine phosphatase	probable phosphatase 2C 51	1.0558	1.78053	33.1316	19.0978	52.1517	43.7765	41.928	68.5081	-0.707298	0.0113605	0.0649055	FALSE	824.338	480.875	0.778028	1.09207e-12	5.98816e-11	UP	1502.43	1273.56	0.239259	0.00461075	0.0282262	FALSE
PP2C	RchiOBHmChr1g0368301	Putative protein-serine/threonine phosphatase	phosphatase 2C 37-like	24.3785	13.902	18.7036	18.166	29.0599	26.4804	1547.78	855.019	0.856357	1.57181e-15	6.22069e-14	UP	744.082	730.933	0.0285689	0.830977	0.943732	FALSE	1338.28	1232.03	0.116557	0.237241	0.523779	FALSE
PP2C	RchiOBHmChr2g0144521	Putative protein-serine/threonine phosphatase	phosphatase 2C 16-like	9.28018	8.73069	4.43302	4.14654	5.20119	3.42431	692.008	630.948	0.131582	0.291339	0.627345	FALSE	207.159	196.164	0.0788845	0.63682	0.856401	FALSE	281.478	187.111	0.597162	0.000129422	0.00128391	UP
SnRK2	RchiOBHmChr2g0112461	Putative protein kinase CAMK-OST1L family	serine threonine- kinase SAPK2	27.0241	19.5652	298.644	258.324	447.074	394.016	1107.35	777.527	0.509983	1.29609e-05	0.000167614	UP	7667.91	6712.21	0.191943	0.0197049	0.103479	UP	13289.5	11828.6	0.167962	0.00909359	0.0496777	FALSE
JA biosynthesis
LOX	RchiOBHmChr5g0008511	Putative linoleate 13S-lipoxygenase	linoleate 13S-lipoxygenase 3- chloroplastic-like	22.3401	22.6763	337.326	402.524	144.34	188.235	2019.47	1986.67	0.0234926	0.777438	0.934402	FALSE	19107	23077.4	-0.272381	0.000433468	0.00464511	DOWN	9467.49	12469	-0.397377	3.42466e-08	6.8757e-07	DOWN
LOX	RchiOBHmChr4g0416591	Putative linoleate 9S-lipoxygenase	probable linoleate 9S-lipoxygenase 5	6.69755	8.76707	12.2297	9.10579	10.5285	8.12304	520.349	660.166	-0.341522	0.00177567	0.0136304	DOWN	595.442	448.616	0.4082	0.00115049	0.010637	UP	593.563	462.434	0.359096	0.00105225	0.00805016	UP
LOX	RchiOBHmChr2g0145961	Putative linoleate 13S-lipoxygenase	lipoxygenase	13.0492	16.7716	0.575693	0.52033	0.840096	1.12242	1034.47	1289.17	-0.320219	0.0117148	0.0664959	DOWN	28.6279	26.1791	0.146477	0.713123	0.891931	FALSE	48.3868	65.2499	-0.422445	0.13058	0.366098	FALSE
LOX	RchiOBHmChr1g0314151	Putative linoleate 13S-lipoxygenase	linoleate 13S-lipoxygenase 2- chloroplastic-like	162.119	169.179	7.97664	6.50749	1.6016	0.959697	13262.9	13410	-0.0158518	0.845085	0.95797	FALSE	408.64	337.412	0.278445	0.103359	0.328572	FALSE	95.014	57.5069	0.729461	0.00492433	0.0297923	UP
AOC	RchiOBHmChr2g0163151*	Putative allene-oxide cyclase	allene oxide cyclase chloroplastic-like	33.4007	16.5273	2.64082	2.05345	4.57224	3.50321	966.609	463.769	1.05765	4.91859e-21	2.78688e-19	UP	47.8969	37.642	0.357852	0.287888	0.593482	FALSE	95.9666	74.3084	0.357978	0.145352	0.391273	FALSE
AOC	RchiOBHmChr4g0435751*	Putative allene-oxide cyclase	allene oxide cyclase chloroplastic	20.7905	43.1322	0.707413	2.43478	0.420133	0.83818	890.035	1789.6	-1.00515	5.67429e-19	2.81952e-17	DOWN	18.9484	66.031	-1.81292	1.68218e-07	4.38423e-06	DOWN	13.0594	26.2839	-0.990997	0.0358997	0.146834	FALSE
OPR3	RchiOBHmChr2g0094641	Putative 12-oxophytodienoate reductase	12-oxophytodienoate reductase 3-like	28.8591	28.4317	3.67349	2.70691	7.60147	4.81476	1295.51	1237.54	0.0656871	0.502058	0.802337	FALSE	103.283	77.0214	0.427334	0.0876378	0.294521	FALSE	247.633	158.374	0.647991	4.80697e-05	0.000532219	UP
ACX	RchiOBHmChr2g0115091	Putative acyl-CoA oxidase	acyl-coenzyme A oxidase peroxisomal	11.5955	15.8005	69.0252	86.9621	73.402	89.239	768.412	1015.25	-0.404282	0.00132226	0.010559	DOWN	2867.94	3655.92	-0.349992	0.000188057	0.00228491	DOWN	3530.84	4335.64	-0.296587	0.000566703	0.00471202	DOWN
ACX	RchiOBHmChr2g0128641	Putative acyl-CoA oxidase	acyl-coenzyme A oxidase peroxisomal-like	266.435	279.254	801.755	680.419	639.3	609.095	16084.3	16342	-0.0229496	0.74483	0.923067	FALSE	30328.5	26042	0.219892	0.00785069	0.0512518	UP	27999.1	26941.9	0.0554901	0.398169	0.695159	FALSE
ACX	RchiOBHmChr3g0462821	Putative acyl-CoA oxidase	acyl-coenzyme A oxidase peroxisomal	37.0792	42.9706	17.2029	24.0021	21.411	25.1327	1638.76	1840.78	-0.168007	0.0452133	0.187934	FALSE	476.528	672.591	-0.495419	2.2314e-05	0.000365878	DOWN	686.512	813.93	-0.248553	0.0126028	0.0648536	FALSE
MFP	RchiOBHmChr4g0423051	Putative 3-hydroxyacyl-CoA dehydrogenase Hydro-lyase Isomerase	glyoxysomal fatty acid beta-oxidation multifunctional MFP-a	53.2489	54.8473	31.964	40.3071	38.5569	45.1449	3832.59	3826.68	0.00264572	0.975607	0.9933	FALSE	1441.61	1839.45	-0.351116	0.000148573	0.00188378	DOWN	2013.48	2380.52	-0.241312	0.00147956	0.0108027	DOWN
ACAA1	RchiOBHmChr4g0385141	Putative acetyl-CoA C-acyltransferase	3-ketoacyl- thiolase peroxisomal	73.6407	81.8219	173.528	223.578	232.266	271.451	3758.19	4047.97	-0.107649	0.187117	0.491025	FALSE	5550.9	7235.86	-0.38235	7.32852e-06	0.000134434	DOWN	8601.86	10152	-0.238962	0.000595416	0.00492323	DOWN
JA signaling
JAR1	RchiOBHmChr1g0358981	Putative GH3 family protein	probable indole-3-acetic acid-amido synthetase	58.2958	63.2381	70.4981	59.8058	37.5151	39.8426	3454.36	3632.39	-0.0728777	0.336931	0.673854	FALSE	2617.85	2247.5	0.219916	0.0137951	0.0790838	UP	1612.88	1730.06	-0.101821	0.202739	0.477466	FALSE
JAZ	RchiOBHmChr2g0146371	Putative transcription factor TIFY family	TIFY 10B-like	11.8158	11.3058	68.5259	69.9695	131.252	161.965	370.176	343.297	0.106086	0.446464	0.765356	FALSE	1345.5	1390.02	-0.046205	0.692182	0.882134	FALSE	2984.43	3719.44	-0.318046	4.70232e-05	0.000521797	DOWN
JAZ	RchiOBHmChr2g0096551	Putative transcription factor TIFY family		31.6284	20.9295	12.5958	9.03493	15.8588	11.2669	1139.89	731.165	0.64001	6.24665e-09	1.34602e-07	UP	284.42	206.437	0.466667	0.00918169	0.0579811	UP	414.682	297.521	0.483244	0.000755684	0.00604667	UP
JAZ	RchiOBHmChr4g0429271	Putative transcription factor TIFY family		17.4632	19.2284	41.2568	41.2923	42.8779	53.8118	628.738	671.174	-0.0959818	0.37255	0.705363	FALSE	930.98	942.841	-0.0179274	0.858959	0.953159	FALSE	1120.3	1419.96	-0.342784	0.00110594	0.00839993	DOWN
GA biosynthesis
KS	RchiOBHmChr5g0023471	Putative ent-kaurene synthase	ent-kaur-16-ene chloroplastic-like	7.61741	5.36854	38.5643	20.1648	23.8453	17.7405	533.48	364.56	0.548534	1.39045e-05	0.00017857	UP	1692.64	895.769	0.916697	5.58862e-16	4.13966e-14	UP	1211.64	910.417	0.409868	1.60176e-05	0.000197598	UP
GA20ox	RchiOBHmChr1g0351591*	Putative gibberellin-44 dioxygenase	gibberellin 20 oxidase 1-D-like	2.36949	0.346778	0.307926	0.21227	0.904007	0.390415	238.151	33.7606	2.82037	3.07583e-38	3.42395e-36	UP	19.3871	13.5392	0.491684	0.334585	0.641978	FALSE	65.9221	28.7761	1.16649	0.000180441	0.00171984	UP
GA3ox	RchiOBHmChr2g0137231*	Putative gibberellin 3-beta-dioxygenase	gibberellin 3-beta-dioxygenase 1-like	3.60809	1.07392	2.94182	2.02349	1.05091	0.632207	125.722	36.2376	1.79503	1.13469e-12	3.58537e-11	UP	64.1952	44.6804	0.530926	0.0756718	0.267088	FALSE	26.5388	16.1374	0.717653	0.118329	0.343399	FALSE
GA2ox	RchiOBHmChr5g0003991*	Putative gibberellin 2-beta-dioxygenase	gibberellin 2-beta-dioxygenase 8-like	11.3562	13.8718	29.3983	16.7074	9.23787	3.83874	422.741	500.282	-0.240222	0.0415494	0.177046	DOWN	685.8	394.301	0.798407	9.82929e-11	4.12261e-09	UP	249.511	104.706	1.24559	2.75468e-13	1.00476e-11	UP
GA2ox	RchiOBHmChr5g0027981	Putative gibberellin 2-beta-dioxygenase	gibberellin 2-beta-dioxygenase 1-like	19.8193	18.8046	291.434	224.498	350.644	300.125	779.022	716.613	0.119226	0.364482	0.699086	FALSE	7181.92	5599.66	0.358936	5.10471e-06	9.70125e-05	UP	10006.5	8649.01	0.210378	0.00130757	0.00969611	UP
GA signaling
GID	RchiOBHmChr3g0453451	Putative carboxylesterase	GID1a	507.857	543.023	180.009	182.224	120.739	103.807	26509.8	27468.6	-0.05127	0.514393	0.810593	FALSE	5887.89	6030.49	-0.0343998	0.713397	0.892028	FALSE	4572.95	3970.58	0.203817	0.00471428	0.0287208	UP
DELLA	RchiOBHmChr4g0443621	Putative transcription factor GRAS family	DELLA	62.6428	66.6924	54.1433	41.773	53.947	28.4653	4103.44	4233.11	-0.0449523	0.890048	0.971369	FALSE	2223.9	1735.42	0.358806	0.0298271	0.139641	UP	2565.6	1367.25	0.909489	8.44951e-14	3.2117e-12	UP
DELLA	RchiOBHmChr3g0493011	Putative transcription factor GRAS family	DELLA GAI	4.7707	3.14855	5.68702	6.66141	6.22737	5.67526	309.297	197.795	0.645204	0.000326859	0.00308018	UP	231.071	273.84	-0.242019	0.19431	0.478326	FALSE	293.063	269.651	0.12575	0.427614	0.718742	FALSE
BR biosynthesis
DWF4	RchiOBHmChr2g0101791*	Putative cholesterol monooxygenase 8side-chain-cleaving9	cytochrome P450 90B1	7.85815	6.67029	7.21922	4.20797	4.30385	1.90503	407.894	335.424	0.283019	0.0681266	0.253867	FALSE	234.847	138.575	0.762776	7.62513e-06	0.00013937	UP	162.099	72.4893	1.15804	2.10243e-08	4.39198e-07	UP
CPD	RchiOBHmChr1g0370071*	Putative cytochrome P450	cytochrome P450 90A1	4.38459	0.997292	6.622	7.29179	25.784	12.2569	268.05	59.1255	2.19101	3.72936e-26	2.75143e-24	UP	253.741	282.844	-0.154418	0.318302	0.62515	FALSE	1144.08	549.209	1.05913	2.60898e-30	2.85486e-28	UP
BR6ox	RchiOBHmChr2g0165151	Putative cytochrome P450	cytochrome P450 85A	4.33475	2.09261	23.511	16.6052	29.2798	15.8634	174.189	81.382	1.1016	6.66033e-07	1.0951e-05	UP	592.052	423.105	0.483931	5.69342e-05	0.000824179	UP	853.7	467.119	0.870886	2.2046e-17	1.13494e-15	UP
BAS1	RchiOBHmChr2g0089381*	Putative cytochrome P450	cytochrome P450 734A1	1.30052	1.40308	17.4399	24.0027	10.5676	27.9561	69.5471	72.6753	-0.0541854	0.830469	0.953129	FALSE	583.981	812.925	-0.475555	0.000146945	0.00186594	DOWN	409.548	1094.94	-1.42673	2.02435e-37	3.13924e-35	DOWN
BR signaling
BSK	RchiOBHmChr3g0464291	Putative transferase protein kinase RLK-Pelle-RLCK-XII-1 family	probable serine threonine- kinase At5g41260	5.97398	6.4185	5.11901	6.48496	3.23443	5.15006	364.561	379.811	-0.0628656	0.636076	0.875573	FALSE	195.734	251.109	-0.364933	0.0308315	0.142737	FALSE	143.236	230.388	-0.688566	5.975e-05	0.000647641	DOWN
BZR1/2	RchiOBHmChr2g0102631	Putative transcription factor BES/BZR family	BES1 BZR1 homolog 2	95.642	106.518	89.3463	101.46	72.2263	73.0504	5255.74	5673.07	-0.110505	0.438108	0.759916	FALSE	3077.49	3535.1	-0.199714	0.200158	0.486342	DOWN	2880.79	2942.79	-0.0305748	0.791305	0.927809	FALSE
Ethylene biosynthesis
SAM	RchiOBHmChr3g0486231	Putative methionine adenosyltransferase	S-adenosylmethionine synthase 2	345.4	390.367	127.713	189.016	131.464	185.261	15341.6	16805.5	-0.13158	0.261183	0.592245	DOWN	3555.61	5323.84	-0.582156	2.16988e-06	4.50939e-05	DOWN	4238.44	6032.07	-0.509224	3.60641e-10	9.34966e-09	DOWN
SAM	RchiOBHmChr4g0427101*	Putative methionine adenosyltransferase	S-adenosylmethionine synthase	2018.34	2434.79	806.442	2138.38	441.558	1059.38	67665.2	79127.8	-0.225799	0.00567988	0.0366967	DOWN	16941.4	45444.8	-1.42355	2.13122e-33	4.53699e-31	DOWN	10742.2	26029.3	-1.27701	1.2498e-72	6.86767e-70	DOWN
ACO	RchiOBHmChr4g0392351	Putative deacetoxyvindoline 4-hydroxylase		14.116	20.7603	21.7096	26.1519	26.6886	31.3162	541.46	771.935	-0.509877	4.70063e-06	6.59911e-05	DOWN	521.693	635.807	-0.284315	0.0136448	0.0783995	DOWN	742.528	879.929	-0.245608	0.012341	0.063701	FALSE
ACO	RchiOBHmChr4g0392151	Putative deacetoxyvindoline 4-hydroxylase	1-aminocyclopropane-1-carboxylate oxidase homolog 1-like	5.60455	7.16384	5.88093	11.878	5.20222	8.81488	197.806	245.118	-0.306876	0.0643921	0.243803	FALSE	130.022	265.852	-1.03534	4.87515e-09	1.6102e-07	DOWN	133.199	227.902	-0.772123	5.59532e-06	7.64586e-05	DOWN
ACO	RchiOBHmChr1g0342631	Putative deacetoxyvindoline 4-hydroxylase	1-aminocyclopropane-1-carboxylate oxidase homolog 4-like	10.8138	8.84548	17.3218	13.0224	12.6395	11.0781	489.122	387.659	0.336101	0.00477715	0.0317098	FALSE	490.844	373.54	0.393313	0.00135338	0.0121751	UP	414.762	367.076	0.179485	0.139564	0.38216	FALSE
ACO	RchiOBHmChr2g0158011*	1-aminocyclopropane-1-carboxylate oxidase	1-aminocyclopropane-1-carboxylate oxidase	157.755	73.1014	140.94	167.242	231.736	293.012	7235.5	3248.57	1.15534	5.95173e-28	4.75881e-26	UP	4050.63	4863.97	-0.263761	0.0187834	0.0996313	DOWN	7711	9847.93	-0.353036	0.000212363	0.00198297	DOWN
ACO	RchiOBHmChr5g0001831*	1-aminocyclopropane-1-carboxylate oxidase 2	1-aminocyclopropane-1-carboxylate oxidase	15.2544	0.591021	7.35467	4.47044	3.0278	2.14009	469.155	17.6089	4.74385	6.8472e-87	3.21951e-84	UP	141.745	87.1947	0.711337	0.00140146	0.0125364	UP	67.5371	48.2505	0.471905	0.0883086	0.282348	FALSE
Ethylene signaling
ETR/ERS	RchiOBHmChr4g0391281	Putative non-specific serineFthreonine protein kinase	ethylene receptor 2	8.72516	7.17141	4.82761	3.86143	4.50876	3.75366	813.539	648.239	0.327005	0.0682082	0.254051	UP	282.062	228.407	0.307722	0.189135	0.471915	FALSE	305.19	256.609	0.252724	0.166832	0.425555	FALSE
ETR/ERS	RchiOBHmChr3g0450101	Putative non-specific serineFthreonine protein kinase	EIN4	12.703	11.6137	5.69998	5.95708	4.12515	5.1665	1084.84	961.537	0.172346	0.174657	0.47092	FALSE	305.25	322.694	-0.0773082	0.590813	0.831623	FALSE	255.829	323.512	-0.334887	0.012799	0.0656626	DOWN
CTR1	RchiOBHmChr3g0472101	Putative protein kinase TKL-CTR1-DRK-2 family	serine threonine- kinase CTR1	15.3363	14.6738	22.3748	18.4916	20.6878	18.5749	1553.61	1440.29	0.109274	0.254496	0.582785	FALSE	1420.63	1187.96	0.25926	0.00689964	0.0462672	UP	1520.88	1378.82	0.142651	0.0833997	0.271207	FALSE
EIN2	RchiOBHmChr3g0469791	Putative NRAMP family protein	ethylene-insensitive 2	26.6978	24.2491	28.2899	27.2687	22.1308	23.7566	3667.54	3227.87	0.184023	0.116359	0.366274	UP	2435.7	2375.98	0.0361956	0.734127	0.900481	FALSE	2206.89	2392.5	-0.116756	0.197629	0.47056	FALSE
EBF1/2	RchiOBHmChr2g0088251	Putative F-box domain leucine-rich repeat domain L domain-containing protein	EIN3-binding F-box 1-like	17.3071	29.5145	2.75514	2.63291	1.91733	2.23809	1287.58	2127.16	-0.724331	2.11759e-12	6.54023e-11	DOWN	128.385	124.208	0.0484079	0.814724	0.936838	FALSE	103.505	121.979	-0.229371	0.255075	0.54603	FALSE
EIN3	RchiOBHmChr5g0049961	Putative transcription factor EIL family	ETHYLENE INSENSITIVE 3	71.5848	65.8348	64.6381	57.6405	58.0203	52.7616	5802.18	5172.4	0.165603	0.0655987	0.2469	UP	3283.51	2963	0.148609	0.109925	0.3416	FALSE	3412.89	3134.39	0.122906	0.104677	0.316019	FALSE
EIN3	RchiOBHmChr1g0331011	Putative transcription factor EIL family	ETHYLENE INSENSITIVE 3-like 1	38.4449	34.4296	19.5015	24.6626	21.1005	24.3699	2534.32	2200.18	0.203535	0.0800311	0.283389	UP	806.04	1031.47	-0.354373	0.000733353	0.00722318	DOWN	1009.86	1177.97	-0.223474	0.00998202	0.0535559	FALSE
Cytokinin signaling
AHK	RchiOBHmChr2g0156741	Putative histidine kinase response regulator and transcription factor RR-A-type family	histidine kinase 2 isoform X1	14.2309	12.3548	20.915	14.5017	14.8686	12.6082	1700.65	1431.14	0.249161	0.00365421	0.0253008	UP	1566.28	1099.24	0.510142	4.76346e-08	1.37128e-06	UP	1289.77	1104.35	0.223616	0.0309222	0.131144	FALSE
B-ARR	RchiOBHmChr4g0442781	Putative response regulator and transcription factor RR-B-type family	two-component response regulator ORR21 isoform X1	11.9037	9.29055	13.9032	12.0692	14.7014	13.6812	868.171	656.765	0.401175	0.000624114	0.00546303	UP	635.509	558.173	0.190092	0.162172	0.431273	FALSE	778.126	731.29	0.0907182	0.4559	0.742309	FALSE
B-ARR	RchiOBHmChr4g0424211	Putative response regulator and transcription factor RR-B-type family	two-component response regulator ARR2	22.6925	22.3202	30.0869	24.4055	24.6629	21.5084	1692.91	1613.52	0.070115	0.460631	0.774771	FALSE	1406.19	1154.31	0.284882	0.00661331	0.0447476	UP	1334.97	1175.5	0.185346	0.0432746	0.1687	FALSE
SA signaling
NPR1	RchiOBHmChr2g0152441	Putative chromatin remodeling & transcription regulator ABTB family		5.30625	7.5653	1.23348	1.96329	2.26852	2.30409	370.768	512.401	-0.468647	0.000126895	0.00132151	DOWN	54.0182	87.0122	-0.685798	0.00733441	0.0485251	FALSE	115.087	118.003	-0.0321063	0.870152	0.959221	FALSE
