# Supplementary material for: Identification of Candidate Adaxial–Abaxial-Related Genes Regulating Petal Expansion During Flower Opening in Rosa chinensis “Old Blush”
Source: Front Plant Sci. 2019 Sep 10;10:1098. doi: 10.3389/fpls.2019.01098 (PMC6747050; doi:10.3389/fpls.2019.01098)
Supplement: Supplementary file 1 [file DataSheet_1.zip › Supplementary Information/Supplemental Table S8.xlsx]

## Sheet: Table S8
Table S8 Information and expression of petal expansion-related genes.
Gene_family	Gene_id	Gene_description	Blast2GO	FB_AD_group_fpkm	FB_AB_group_fpkm	OF_AD_group_fpkm	OF_AB_group_fpkm	SF_AD_group_fpkm	SF_AB_group_fpkm
EXP	RchiOBHmChr3g0470941	Putative expansin/Lol pI	expansin-A9-like	0	0.285797	0.146079	0.676235	0.137207	0.279197
	RchiOBHmChr3g0488771	Putative expansin/Lol pI	expansin-A13	7.6059	6.54597	0.856962	0.587579	1.48125	0.510184
	RchiOBHmChr4g0439541 (JN857364.1, RhEXPA4)	Putative expansin/Lol pI	expansin 4 family	5.14527	1.14832	3.2217	1.45556	2.84943	1.54562
	RchiOBHmChr3g0466461 (AB370117.1)	Putative expansin/Lol pI	Expansin ALPHA ,EXPA4	1127.53	1252.86	406.245	711.287	296.725	631.876
	RchiOBHmChr2g0167701 (AB370118.1)	Putative expansin/Lol pI	expansin S1 precursor family	879.235	1154.43	227.683	435.943	48.9128	146.771
	RchiOBHmChr1g0372131 (AB370116.1)	Putative expansin/Lol pI	expansin A10	8.97626	37.2271	40.88	158.333	15.2049	124.756
XET/XTH	RchiOBHmChr2g0151371 (JX259261.1)	Putative xyloglucan:xyloglucosyl transferase, Xyloglucan-specific endo-beta-1,6-glucanase	brassinosteroid-regulated BRU1-like	23.3994	15.9818	104.129	93.42	65.0082	82.8239
	RchiOBHmChr2g0109241 (DQ320658.2)	Putative xyloglucan:xyloglucosyl transferase, Xyloglucan-specific endo-beta-1,7-glucanase	probable xyloglucan endotransglucosylase hydrolase 6	175.147	125.226	7693.16	8660.97	8464.59	11021.2
	RchiOBHmChr2g0152071 (JX259260.1)	Putative xyloglucan:xyloglucosyl transferase, Xyloglucan-specific endo-beta-1,9-glucanase	brassinosteroid-regulated BRU1-like	69.7597	58.0078	753.672	681.936	159.79	280.329
	RchiOBHmChr2g0151401 (JX259260.1)	Putative xyloglucan:xyloglucosyl transferase, Xyloglucan-specific endo-beta-1,10-glucanase	brassinosteroid-regulated BRU1-like	23.0806	22.7519	427.397	279.606	164.931	163.754
	RchiOBHmChr4g0428351 (AB428378.1)	Putative xyloglucan:xyloglucosyl transferase, Xyloglucan-specific endo-beta-1,12-glucanase	probable xyloglucan endotransglucosylase hydrolase B	69.4748	226.479	1692.37	2765.26	980.646	1704.63
	RchiOBHmChr4g0412651 (JX259265.2)	Putative xyloglucan:xyloglucosyl transferase, Xyloglucan-specific endo-beta-1,13-glucanase	brassinosteroid-regulated BRU1	136.96	125.193	10763.7	7460.82	11904.8	9988.89
	RchiOBHmChr2g0151381 (JX259261.1)	Putative xyloglucan:xyloglucosyl transferase, Xyloglucan-specific endo-beta-1,14-glucanase	brassinosteroid-regulated BRU1-like	1.45951	1.23223	16.6072	11.5626	13.4768	16.1158
CES	RchiOBHmChr5g0011441	Putative cellulose synthase (UDP-forming)	cellulose synthase	1.69367	0.0776904	0.844748	0.549708	0.225129	0.105201
	RchiOBHmChr4g0385591	Putative cellulose synthase (UDP-forming)	cellulose synthase A catalytic subunit 1 [UDP-forming]	2.22738	4.42381	2.38907	3.52697	2.15268	3.46725
	RchiOBHmChr4g0391171	Putative cellulose synthase (UDP-forming)	cellulose synthase G2	2.22738	4.02381	3.08907	3.92697	1.85268	3.46725
	RchiOBHmChr4g0391141	Putative cellulose synthase (UDP-forming)	cellulose synthase G2	0.121744	0.119231	1.05966	10.4352	1.06546	6.75198
	RchiOBHmChr1g0316091	Putative cellulose synthase (UDP-forming) chromatin regulator PHD fam	cellulose synthase 3	223.111	235.339	101.75	109.459	50.4014	64.3657
	RchiOBHmChr2g0085301	Putative cellulose synthase (UDP-forming) chromatin regulator PHD fam	cellulose synthase A catalytic subunit 7 [UDP-forming]	3.84177	0.789839	1.45184	0.998014	0.500316	0.31161
PE	RchiOBHmChr1g0374701	Putative pectinesterase	21 kDa -like	3.55149	0.566461	4.23311	2.07914	8.04143	4.40577
	RchiOBHmChr1g0374671	Putative pectinesterase	21 kDa -like	0.433583	0.436378	7.66851	3.83543	50.4618	21.9916
	RchiOBHmChr2g0120271	Putative pectinesterase	probable pectinesterase pectinesterase inhibitor 51	116.006	114.479	78.0152	111.752	62.5306	89.4947
	RchiOBHmChr2g0147861	Putative pectinesterase	pectinesterase 3	131.646	77.8688	608.023	499.928	387.629	370.601
	RchiOBHmChr1g0374691	Putative pectinesterase	21 kDa -like	0.594043	0.247681	20.2951	8.98301	71.987	32.1711
	RchiOBHmChr1g0330991	Putative pectinesterase	probable pectinesterase pectinesterase inhibitor 47	115.347	100.125	11.3044	30.3709	2.10232	8.0598
	RchiOBHmChr3g0486131	Putative pectinesterase	pectinesterase-like	0	0.0976627	0.122478	0.492289	0.126622	0.138229
	RchiOBHmChr5g0003871	Putative pectinesterase	pectinesterase	4.07692	0.168538	2.86449	1.95809	7.21824	3.88129
	RchiOBHmChr2g0147881	Putative pectinesterase	pectinesterase pectinesterase inhibitor U1	63.3311	49.5649	235.497	239.701	178.763	294.879
	RchiOBHmChr2g0096441	Putative pectinesterase	probable pectinesterase pectinesterase inhibitor 12	8.6691	11.11	0.885547	1.15481	0.410679	0.582988
	RchiOBHmChr1g0380731	Putative pectinesterase	probable pectinesterase pectinesterase inhibitor 34	485.976	388.167	1324.35	1520.15	778.276	940.445
	RchiOBHmChr2g0096461	Putative pectinesterase	pectinesterase pectinesterase inhibitor PPE	92.7676	144.276	184.154	681.216	64.0437	334.099
	RchiOBHmChr2g0092041	Putative pectinesterase	probable pectinesterase 53	55.9997	58.0837	2.3039	1.16773	0.764556	0.425359
	RchiOBHmChr3g0456351	Putative pectinesterase	pectinesterase pectinesterase inhibitor 22	2.24911	0.0852042	0.901041	0.631809	1.10903	0.493085
	RchiOBHmChr2g0167301	Putative pectinesterase	pectinesterase 31	18.0484	16.1987	7.26665	7.23758	11.3982	8.36562
	RchiOBHmChr2g0096371	Putative pectinesterase	pectinesterase	2.26411	0.204237	3.2672	2.32874	4.95411	2.22716
	RchiOBHmChr2g0153521	Putative pectinesterase	probable pectinesterase 8	0.754463	0.0231933	0.34896	0.0633831	0.10799	0
	RchiOBHmChr4g0423371	Putative pectinesterase	pectinesterase pectinesterase inhibitor 28	0	0.475091	0.502662	1.3626	0.138398	0.344035
	RchiOBHmChr4g0409791	Putative pectinesterase	probable pectinesterase pectinesterase inhibitor 35	1.21427	0.197071	22.1111	13.7562	30.2609	15.1647
	RchiOBHmChr1g0374711	Putative pectinesterase	21 kDa	1.35318	0.491961	3.34294	0.750988	6.84645	1.46275
	RchiOBHmChr4g0425861	Putative pectinesterase inhibitor domain-containing protein	cell wall and vascular inhibitor of beta-fructosidase	152.702	219.75	4.99154	5.79306	4.08433	3.74977
PL	RchiOBHmChr4g0432291	Putative pectate lyase	probable pectate lyase 5	27.3258	44.718	1.78912	6.13443	0.148854	3.03067
	RchiOBHmChr1g0362211	Putative pectate lyase	Pectin lyase-like superfamily isoform 1	7.64249	2.87537	4.6825	3.54358	5.32893	3.07118
	RchiOBHmChr4g0396921	Putative pectate lyase	probable pectate lyase 8	348.436	280.083	46.2276	105.184	9.21481	21.3214
	RchiOBHmChr2g0173681	Putative pectate lyase	pectate lyase-like	1.12815	0.0264899	0.165163	0	0.0512444	0
PG	RchiOBHmChr4g0443631	Putative polygalacturonase	polygalacturonase At1g48100	1.0209	0.417954	0.0117629	0.00858174	0.493266	0.342996
	RchiOBHmChr4g0441851	Putative polygalacturonase	probable polygalacturonase At1g80170	2.95968	0.718316	1.97538	1.01608	0.898199	0.389755
	RchiOBHmChr1g0314931	Putative polygalacturonase	DNA-damage-repair toleration DRT100-like	1094.81	1491.33	164.357	350.583	48.6438	92.5627
AQP	RchiOBHmChr1g0363361	Putative major intrinsic protein	probable aquaporin PIP2-5	187.801	84.5091	2532.04	1926.75	2461.1	1535.29
	RchiOBHmChr2g0159011	Putative major intrinsic protein	aquaporin SIP1-1-like	110.037	122.486	22.8695	35.663	19.3491	38.1545
	RchiOBHmChr5g0012041	Putative major intrinsic protein	aquaporin NIP1-1-like	1.25201	1.24328	2.02965	4.25937	0.797173	4.55948
	RchiOBHmChr3g0470701	Putative major intrinsic protein	aquaporin TIP1-1	228.06	206.286	165.561	199.151	135.188	120.29
	RchiOBHmChr5g0059051	Putative major intrinsic protein	aquaporin PIP2-2	16.1566	1.29032	9.42302	5.44727	6.63251	3.43314
	RchiOBHmChr2g0133211	Putative major intrinsic protein	aquaporin NIP6-1	24.9864	6.0158	14.1459	11.3256	4.22236	4.03804
	RchiOBHmChr1g0369541	Putative major intrinsic protein	probable aquaporin PIP1-4	565.614	594.619	1560.47	1969.51	1087.4	1412.55
	RchiOBHmChr3g0469541	Putative major intrinsic protein	aquaporin PIP2-1-like	1.81851	2.36354	12.3769	18.2547	24.753	45.1266
	RchiOBHmChr2g0139491	Putative major intrinsic protein	aquaporin TIP2-1	283.683	137.705	124.408	102.822	78.5802	39.8697
	RchiOBHmChr5g0062791	Putative major intrinsic protein	aquaporin TIP1-3	2.1651	1.37196	1.05298	1.01426	3.50327	6.96578
	RchiOBHmChr1g0355771	Putative major intrinsic protein	aquaporin PIP1-3	600.978	617.277	327.371	260.649	269.677	230.625
