# Supplementary material for: Identification of Candidate Adaxial–Abaxial-Related Genes Regulating Petal Expansion During Flower Opening in Rosa chinensis “Old Blush”
Source: Front Plant Sci. 2019 Sep 10;10:1098. doi: 10.3389/fpls.2019.01098 (PMC6747050; doi:10.3389/fpls.2019.01098)
Supplement: Supplementary file 1 [file DataSheet_1.zip › Supplementary Information/Supplemental Table S9.xlsx]

## Sheet: Table S9
Table S9 Read counts of the 6020 DEGs across 22 samples used for the WGCNA.
	FB_AD1	FB_AD2	FB_AD3	FB_AB1	FB_AB2	FB_AB3	OF_AD1	OF_AD2	OF_AD3	OF_AB1	OF_AB2	OF_AB3	SF_AD1	SF_AD2	SF_AD3	SF_AB1	SF_AB2	SF_AB3	FB_PP1	FB_PP2	OF_PP1	OF_PP2
RchiOBHmChr2g0119291	209083	218990	318428	219605	222186	284173	164714	160881	185728	95534	115273	129303	102289	90413	119693	83130	79006	125751	514790	559331	123578	155047
RchiOBHmChr5g0038101	142199	150253	204712	137403	147200	179303	183354	190196	202301	126121	143203	161616	85502	73307	98367	73272	63292	108139	242328	270676	224585	275643
RchiOBHmChr1g0332511	106123	110926	159249	166527	173608	207378	23367	23614	25986	43057	52611	57934	10969	9617	11045	26328	23340	39887	174761	204469	63193	82343
RchiOBHmChr1g0343721	102779	95155	138728	162249	157930	172171	36258	35858	34865	55537	58653	70857	19976	18285	19642	39992	34677	61339	179533	205001	64309	77897
RchiOBHmChr2g0128091	102671	104588	187637	113536	112473	167598	82234	90093	114104	54795	62574	80335	49049	44456	63920	35708	34155	60381	226182	239927	98004	121867
RchiOBHmChr3g0496511	89497	93997	114836	130033	145295	142281	9855	10618	9929	17935	21552	20168	8205	7250	8660	15795	14653	21203	201484	225367	19106	23869
RchiOBHmChr1g0368991	68534	71429	84475	102230	112754	110929	918	1088	901	998	1121	1036	413	372	373	422	509	528	20683	22223	17315	22413
RchiOBHmChr5g0077331	61389	63088	74406	79446	95388	82453	13828	14982	13540	20900	23611	20590	4995	4136	5219	7361	7213	9429	0	0	0	0
RchiOBHmChr4g0427101	55968	60294	79569	75464	83437	93858	16610	17336	17587	40418	48719	46032	9831	8973	12588	23636	22578	38298	69435	74311	17119	21501
RchiOBHmChr5g0069961	52446	54377	71018	57198	64488	66105	14336	14509	14845	13188	15679	14923	5048	4537	5435	6305	6112	8067	0	0	0	0
RchiOBHmChr1g0314931	36975	38603	51479	55948	64669	63626	3984	4496	4055	8340	9854	8023	1416	1193	1490	2633	2628	3237	69797	79034	4525	5862
RchiOBHmChr3g0460651	32388	35253	52370	129586	126642	174774	951	936	757	28371	33461	42861	806	748	985	7655	7427	13387	422972	468183	41905	54163
RchiOBHmChr4g0431271	32137	33255	38867	37535	42786	38653	14379	15197	14673	17025	21291	19000	16090	14326	17175	17994	17263	25537	86081	96714	36749	46881
RchiOBHmChr2g0136841	31641	32945	44343	24709	28621	27954	13268	13903	14420	7974	10122	9591	5474	4527	6119	2104	2187	2971	29484	32867	4746	5692
RchiOBHmChr3g0466461	30956	31564	46548	37536	42284	49119	8039	8329	9418	12832	15588	16411	6774	5801	8304	13306	13697	22965	144124	167011	41715	55154
RchiOBHmChr3g0460591	27798	30037	42985	59678	56715	74268	17234	17113	18885	37783	45813	44931	5124	4951	6087	16061	15421	21198	52065	58477	121648	156603
RchiOBHmChr1g0380731	27481	28627	38018	23320	29548	27223	53839	57806	57478	57461	68740	65963	36080	31442	42733	42052	41064	65885	19853	22402	59498	75521
RchiOBHmChr5g0041101	27069	28346	41908	29732	35284	39358	14132	14071	15991	14564	17767	19171	9211	8185	11011	10698	10418	17394	53923	60081	22283	27704
RchiOBHmChr2g0167701	25293	26094	36214	38345	38368	45910	4850	5002	5037	8255	10106	9974	1211	1047	1259	3343	3389	5109	69164	73948	1264	1596
RchiOBHmChr5g0001851	22511	23155	35638	38055	41131	50267	33969	35223	43195	42399	53007	63951	38786	34080	52149	41903	41752	74143	37858	41919	101513	131620
RchiOBHmChr1g0368921	22022	23175	26151	40740	45136	43423	1594	1718	2079	1701	2117	2358	1717	1667	1970	1538	1612	2709	10995	11957	19981	25072
RchiOBHmChr3g0453451	21961	22733	32463	25605	29959	32170	5659	5831	6483	4938	6374	6869	4316	3722	5342	3531	3473	5916	59180	66404	5543	6849
RchiOBHmChr2g0168411	21441	21134	33826	28861	30198	40666	1659	1774	2075	1106	1248	1719	2703	2409	3880	1411	1340	2606	72156	79111	583	764
RchiOBHmChr1g0369541	19997	20468	28217	22461	26766	27792	39823	42508	42227	46749	58496	49424	31453	28593	35642	39973	40289	57854	17689	19072	56612	74109
RchiOBHmChr1g0315841	19940	20320	27666	21340	24340	27233	8593	8669	9572	9038	11436	11643	9779	9413	12244	10567	11044	17937	47644	54404	12684	16289
RchiOBHmChr5g0055821	19668	20040	29401	21801	26144	29165	21393	22607	26240	21929	27615	30605	19446	16813	24332	22845	21549	37073	17959	20000	12611	15785
RchiOBHmChr4g0409551	19664	20395	23496	25988	29080	26330	17668	18464	16611	26581	31841	24920	16612	14843	15601	30754	29633	37194	33625	38607	41626	52576
RchiOBHmChr1g0316091	19614	20966	24799	23210	26453	24190	6239	7037	6553	6379	7335	7473	3700	3146	4009	4895	4263	6100	24723	28414	7397	9061
RchiOBHmChr5g0001441	19531	20505	27189	2013	2802	2380	5958	6526	6470	4190	4350	5107	6210	5437	7226	2705	2734	4464	0	0	0	0
RchiOBHmChr3g0467221	19228	19813	30837	20803	21821	28489	16481	16470	19604	16268	20045	24075	19151	17246	23991	19966	19724	32646	29813	32190	23619	30388
RchiOBHmChr2g0118891	19181	20203	26947	17261	20191	20243	8193	9112	9093	7557	9187	9940	9856	8718	11007	8911	8669	13222	30812	34655	8367	10664
RchiOBHmChr4g0413581	19169	19887	23703	23910	26494	23450	2378	2519	2498	2966	3622	3109	2325	1838	2606	2933	2725	4112	43616	49548	9498	11826
RchiOBHmChr1g0321181	19085	20640	24087	36804	36331	38987	467	540	453	5032	5719	5321	255	172	213	2868	2401	3464	90161	107076	12224	15526
RchiOBHmChr4g0433891	18726	19802	25361	22664	25613	25701	8757	9219	9533	10933	12878	13619	9183	7878	10894	10892	10536	17658	37405	42497	12916	16063
RchiOBHmChr1g0343301	18488	19513	27602	46080	43908	57186	37073	38268	44288	58458	72374	82009	30176	26709	38161	80566	76800	133996	49328	54759	55149	69284
RchiOBHmChr4g0396921	18429	19441	23169	16623	18398	17581	1752	1951	1660	3665	4456	3974	414	329	449	937	841	1269	29556	33676	1619	2144
RchiOBHmChr2g0109481	18347	19320	23985	20860	24368	22999	5037	5369	5861	6372	8394	8224	4641	4141	5889	6545	6368	10550	44007	50221	10885	14043
RchiOBHmChr2g0165601	18022	19138	26381	19399	23045	23846	10438	10850	11733	9446	10863	13120	5720	4435	6519	7608	6662	11801	15008	17415	5809	7126
RchiOBHmChr4g0413571	17946	19218	24394	21898	24577	24374	1284	1538	1424	1697	2085	2007	2234	2048	2654	1988	2056	3213	48039	53776	1680	2136
RchiOBHmChr2g0156151	17917	18866	34215	23316	26120	38593	2640	2765	4046	3202	3952	5597	2058	1900	3244	2036	2053	4170	0	0	0	0
RchiOBHmChr4g0425291	17309	18172	24740	20521	22384	24580	9718	10320	10906	12469	14885	15665	6300	5470	7219	12158	11094	17554	29176	32933	18458	23061
RchiOBHmChr2g0142121	17126	17496	26907	19936	19846	27461	46287	46007	58296	33691	42386	49017	56898	51583	71927	48990	44854	78523	13291	14676	55336	71911
RchiOBHmChr1g0370491	17110	18132	23083	17950	20743	20139	9265	10176	10006	9165	9656	11967	9612	6942	10637	10838	8802	15929	28354	32630	10469	12729
RchiOBHmChr2g0141171	16976	16340	26152	26084	22966	33741	1407	1386	1373	5394	6318	5731	805	732	733	4690	4593	5632	34668	38358	7556	9446
RchiOBHmChr5g0010931	16778	17601	19217	33131	35213	31859	4333	4461	3673	9164	11029	8540	4126	3369	3765	9973	9432	11917	45502	51388	13353	16488
RchiOBHmChr2g0152501	16490	16280	28723	27967	28945	42235	25380	26251	33119	23518	28175	39437	17213	14660	22933	16920	15428	29612	39754	42267	80131	101095
RchiOBHmChr2g0135901	16005	16904	18891	21167	23890	21232	4567	5086	4331	6427	7071	6876	4851	4067	4950	6224	5501	7938	20549	22856	2981	3818
RchiOBHmChr4g0441311	15475	15593	20423	10594	13185	11812	10186	11580	11273	10258	12425	12138	10207	8438	11414	8782	8286	13447	9889	11444	10179	12757
RchiOBHmChr4g0438621	15374	16153	21891	15405	17330	19242	6112	6006	6466	6584	8070	8355	5343	4812	6289	8026	7383	11545	27763	30904	5682	6947
RchiOBHmChr4g0400911	15347	16064	23718	23299	26527	30635	4466	4597	4899	5253	6020	7127	1538	1216	1740	2378	2045	3417	12100	13578	2619	3252
RchiOBHmChr2g0096771	15304	15833	22006	10656	12576	13663	20160	21517	22097	15990	19482	19212	12172	10489	14122	13330	12829	21362	14234	16574	14817	19024
RchiOBHmChr4g0429931	15216	15437	20748	17439	19670	21273	30134	31558	33699	27996	33315	35874	25897	21923	30258	31851	29304	48535	21354	23811	39151	49638
RchiOBHmChr3g0477211	14449	15074	16208	15564	19526	13949	14567	16595	13603	14848	18257	14734	10097	8469	9775	11679	11299	16042	6801	7971	4770	6010
RchiOBHmChr3g0489051	13806	14127	20258	19176	20235	25112	6012	5996	6965	7700	8931	10840	5385	4802	6529	7387	7151	11996	0	0	0	0
RchiOBHmChr5g0002361	13738	14731	20546	14161	17022	18190	12254	12668	14803	10614	12492	15903	8126	6964	10275	9009	8049	15304	10656	11452	6612	8058
RchiOBHmChr3g0486231	13534	13746	16618	16736	18819	17647	3408	3781	3619	4715	5708	5422	3992	3559	4793	5526	5349	8580	29485	32861	6610	8575
RchiOBHmChr2g0167321	13377	14103	17671	17000	19987	19363	2689	2875	2955	4550	5562	5305	3551	3062	3913	4287	4454	6654	25502	28867	5761	7547
RchiOBHmChr3g0451971	12923	13642	20202	15278	18123	20872	11524	11973	13715	11251	13041	15948	5158	4387	6231	7994	7159	12756	5306	5829	3717	4576
RchiOBHmChr2g0139491	12850	13147	17848	6137	8695	7895	3918	4182	4619	2856	3589	4077	2722	2619	3533	1424	1383	2229	8581	9260	3684	4814
RchiOBHmChr3g0458631	12714	12783	20900	16334	17812	22849	20263	19735	25130	17486	22275	26900	15484	14243	20771	17627	17268	30396	9264	10148	21473	26727
RchiOBHmChr1g0316461	12685	13653	17970	13705	14662	16793	1342	1266	1296	3395	4268	3801	311	274	309	1404	1473	2099	27836	30253	43675	56294
RchiOBHmChr5g0043321	12656	13346	19368	6074	5417	7943	878	885	936	365	317	396	524	372	629	144	148	220	31412	35037	5209	6555
RchiOBHmChr4g0422701	12343	12770	17424	19170	20793	23861	5480	5481	6688	5081	6632	7267	7610	6973	9761	6997	7051	11822	47897	51537	10552	13665
RchiOBHmChr5g0055091	11878	12537	16770	14145	16226	17054	10491	11034	12626	10714	11546	15535	17179	13571	20673	19981	16885	31184	4774	5397	16200	19699
RchiOBHmChr2g0095901	11649	12260	14894	15424	16713	17462	4018	4137	4236	7711	9504	9822	4201	3704	4922	6932	6646	10721	22043	24172	9742	12189
RchiOBHmChr4g0427111	11610	11998	16257	16785	18620	21878	3239	3326	3603	7280	8532	9896	1991	1674	2432	4855	4641	7419	10675	12068	2779	3292
RchiOBHmChr2g0134531	11541	11901	15192	10029	13813	11688	5333	5643	5803	4532	5556	5596	3960	3378	4231	2766	2681	4265	15932	18270	3984	4837
RchiOBHmChr3g0480981	11397	11939	18167	10185	11346	15759	6272	6139	6296	3287	3612	4426	3358	2990	3955	2229	2154	3637	2132	2293	1070	1343
RchiOBHmChr2g0172341	11301	11254	15975	11334	12800	14005	11305	11946	13683	11148	13518	15958	11826	10471	14363	13002	12545	21020	18090	20332	19883	25948
RchiOBHmChr3g0467121	11183	11439	18066	22094	22458	30018	477	540	463	936	1110	918	213	204	226	578	566	637	25236	26546	479	594
RchiOBHmChr3g0466581	11071	11238	19705	15086	14762	22230	62478	61195	86131	63255	77308	107430	82357	77803	125513	96834	96876	187763	36152	36853	157410	202825
RchiOBHmChr1g0343691	10869	11022	16349	17556	17014	22926	424	425	378	1564	1850	1851	92	91	89	668	612	844	67450	75420	428	552
RchiOBHmChr3g0470061	10843	11650	14412	12032	13863	13643	11546	12160	12584	11719	14392	14753	12079	10291	13202	13857	12361	20488	18643	21367	17688	22170
RchiOBHmChr1g0314151	10798	11306	16636	12397	14848	15574	403	464	367	311	348	343	100	83	89	60	49	73	44434	50785	440	559
RchiOBHmChr3g0463591	10773	11363	15886	15155	14689	19503	3440	3437	3899	4289	5364	5047	807	754	960	1593	1680	2520	36955	42366	6891	9145
RchiOBHmChr5g0023071	10683	10828	15818	8691	9991	11037	6708	6933	7643	4487	5523	6609	4007	3332	4498	2849	2914	4471	8968	9758	5214	6310
RchiOBHmChr2g0159041	10616	10568	17112	13485	14933	19378	3764	3816	4583	4632	5506	6847	3041	2534	3950	5012	4541	8440	18882	20429	29892	38102
RchiOBHmChr2g0100071	10614	10760	14961	16074	16285	19506	7858	8322	9074	10148	11526	13454	9671	8553	11448	13556	12484	20019	23948	26524	22127	28389
RchiOBHmChr4g0426001	10541	10635	17773	14084	15898	21382	3247	3042	3914	3035	3713	4257	671	652	937	1131	1102	1806	11065	11051	2385	2984
RchiOBHmChr4g0389901	10523	11248	12613	4037	5722	3938	1084	1237	1305	632	653	837	2317	1809	3076	1156	1096	1878	25471	28195	5179	6319
RchiOBHmChr5g0015001	10520	11131	17244	14909	18244	20021	11381	11983	14501	13699	16466	20985	9023	7776	11780	10192	9396	17601	2879	3009	2702	3401
RchiOBHmChr1g0374511	10446	10321	12971	15284	18557	16710	242	237	238	469	561	506	73	45	66	113	115	178	56391	64037	1247	1682
RchiOBHmChr4g0444321	10352	10463	15052	27739	24061	34011	77	86	71	625	722	626	61	52	60	219	252	371	140246	152512	1387	1756
RchiOBHmChr4g0421251	10261	10488	15910	10554	9898	14758	47647	47351	55117	50299	60668	65607	33185	29617	40847	64480	62757	108511	3420	3868	45013	58927
RchiOBHmChr5g0023141	10092	10497	15338	11648	12672	15443	4226	4487	5387	5462	6559	7907	4040	3496	5228	4754	4797	8574	13011	14418	4869	6252
RchiOBHmChr3g0472261	10022	10194	14120	11908	13427	14724	4523	4949	5346	5236	6705	6899	4994	4313	6123	5459	5427	8668	19872	21512	4384	5669
RchiOBHmChr5g0040781	10006	10661	14469	11976	13271	14190	11694	11763	13596	11766	14690	15770	14151	11936	16151	16666	15823	25623	17816	20146	23827	29498
RchiOBHmChr3g0486001	9950	10012	13792	8793	10261	10786	12593	13529	14039	10318	12617	13214	9855	8496	11618	10283	9498	15935	10809	12155	7372	9466
RchiOBHmChr4g0440561	9918	10144	14402	13215	14208	16621	824	887	868	870	1023	1219	481	398	519	642	503	947	18367	20380	2756	3401
RchiOBHmChr3g0488851	9829	9837	14857	11583	12875	15441	2264	2401	2732	2796	3371	4349	2198	1911	2733	2918	2797	4863	16945	18374	4576	5418
RchiOBHmChr3g0458641	9825	10026	15673	11990	13075	16804	9726	9728	11498	7248	8634	9969	7079	6496	8727	6426	6301	10411	4493	4921	17257	21618
RchiOBHmChr4g0422251	9664	10138	11842	10790	13033	11535	7734	8188	7672	8635	11079	9004	5481	5011	5820	8046	8239	10925	8903	9883	1793	2394
RchiOBHmChr3g0472001	9596	10095	13330	15317	15300	18628	1212	1298	1217	1569	1908	2007	1921	1635	2158	2052	1890	3256	43685	47653	2533	3179
RchiOBHmChr2g0168531	9542	9884	15184	11612	12539	16108	1556	1544	1857	1720	2017	2472	2212	1896	2731	1621	1617	2864	25449	27240	3578	4663
RchiOBHmChr2g0106431	9531	9850	13030	14236	14626	16659	7767	8127	8549	13937	17296	16908	7330	6399	8743	15646	15205	23366	19561	21685	22700	29075
RchiOBHmChr4g0393011	9359	10029	14124	11599	12374	14256	661	726	703	716	883	994	1480	1405	1749	1255	1259	2007	35457	39105	1395	1729
RchiOBHmChr2g0084261	9238	9796	12626	11117	12500	13372	2034	2243	2376	2512	2915	3401	1933	1629	2255	2202	2019	3215	23174	26393	7494	9409
RchiOBHmChr5g0031161	9093	9758	12972	10698	11953	13163	9674	10098	10003	10798	12745	13294	7920	6768	8898	9547	8553	14826	13178	14748	9865	12252
RchiOBHmChr3g0448721	9052	9207	12872	13283	14156	16520	1069	1076	1244	4365	5326	5823	232	220	262	2302	2113	3486	15882	17486	2512	3149
RchiOBHmChr3g0479651	9006	9369	13473	6370	7745	8319	5631	5929	6221	4613	5446	5928	4712	4243	5719	3979	3489	5975	6313	7164	2523	3370
RchiOBHmChr4g0439011	8809	9261	12912	12936	13589	15984	4635	4556	5601	4614	5751	6532	6332	5737	7993	7033	6831	11120	15397	16253	8164	10784
RchiOBHmChr3g0496451	8725	8483	12988	16310	15874	21276	17321	17942	19633	23413	27489	30243	19611	16501	22378	28880	27062	44814	3762	4344	13583	17801
RchiOBHmChr4g0427351	8656	9261	12451	9107	9841	10926	12156	12758	14334	8811	9840	12526	7377	6053	8489	7885	6814	12062	13302	14799	10402	12931
RchiOBHmChr3g0460641	8654	8803	10849	32449	30471	39826	322	304	237	3850	4151	3766	106	79	65	1307	1298	2048	33855	35609	5071	6860
RchiOBHmChr2g0088591	8625	9213	10735	10061	12008	10362	6763	7095	6395	6822	8634	7280	4253	3416	4335	4757	4769	6867	9202	10374	13055	16699
RchiOBHmChr4g0433251	8557	8818	13333	8187	8897	10870	374	408	482	319	397	519	353	289	385	238	240	397	25061	28378	851	1087
RchiOBHmChr2g0084381	8542	8848	12279	9326	10268	11680	3474	3714	3721	4929	6150	6038	3026	2736	3338	4253	4231	6610	16155	18322	4012	4992
RchiOBHmChr2g0098381	8465	9069	11557	9834	11366	11354	2407	2522	2761	2715	3194	3383	2355	1977	2735	2589	2509	4026	13654	15901	4761	5753
RchiOBHmChr5g0083751	8415	8621	13050	5443	6720	7656	22402	22297	26567	18735	23152	26891	30472	27708	37637	26671	26295	45607	0	0	0	0
RchiOBHmChr1g0354071	8375	8204	13590	7306	8739	10527	32834	33583	39497	23114	27721	34939	30126	26479	39118	25113	24724	43524	97	107	8929	11602
RchiOBHmChr2g0084291	8361	8544	11558	9679	10439	11822	4823	5363	5617	5206	6167	6713	5988	5081	6916	6726	5962	10465	15938	17861	7502	9569
RchiOBHmChr4g0443661	8255	8347	12460	9268	10121	11943	6430	6553	7624	6543	7826	9638	7313	6060	8989	8197	7733	13158	15703	16901	7502	9776
RchiOBHmChr4g0404991	8201	8739	13069	11954	13222	16603	54065	55890	65761	46016	56790	68415	49358	43601	60775	53155	51091	87898	1475	1710	54102	66889
RchiOBHmChr3g0467401	8148	8551	14160	9310	10175	13631	14894	14836	19748	13233	16601	21378	18838	16508	25160	20511	19616	36976	4591	5048	7698	9589
RchiOBHmChr1g0379521	8101	8259	11871	6425	8359	8329	4656	4901	5606	2729	3030	3961	2370	1892	2799	1678	1557	2675	2684	3077	1382	1659
RchiOBHmChr5g0073591	8084	8414	11605	7520	8144	8916	22780	23834	26319	16768	20357	21360	14617	13134	17650	10475	10449	17334	0	0	0	0
RchiOBHmChr1g0367211	8045	8025	13172	9727	10401	14201	1874	1972	2474	2195	2696	3281	2615	2396	3660	2565	2532	4750	27223	29656	3624	4827
RchiOBHmChr3g0469861	8031	8385	8978	4852	4752	4815	562	496	364	872	1082	696	82	72	53	361	379	373	9970	11086	15529	19092
RchiOBHmChr1g0357011	8027	8526	10171	9335	10595	10122	15884	16571	17034	16248	20764	21353	13664	12321	15125	16112	15779	25239	0	0	0	0
RchiOBHmChr5g0001981	7953	8395	11714	8666	9653	10980	2304	2407	2601	2545	3031	3385	2987	2636	3774	2772	2728	4680	23020	25472	4210	5247
RchiOBHmChr1g0325651	7849	7972	9348	6874	9710	6934	178	208	139	85	92	66	518	370	442	206	222	283	13924	15659	176	224
RchiOBHmChr3g0470701	7839	8107	11004	7586	9552	8773	3901	3993	5112	4157	5382	6049	3617	3162	5035	2947	3074	5925	26292	29452	8188	10641
RchiOBHmChr1g0355841	7646	7919	8470	8185	8728	7835	17008	18202	15865	23743	30835	23941	17605	15633	18378	33013	32285	46495	7629	9009	26990	34162
RchiOBHmChr1g0343601	7578	7972	12133	8661	8941	10863	6158	5862	6647	5991	7022	8422	5206	4351	5988	6287	5981	10128	8027	8981	8008	9948
RchiOBHmChr1g0333181	7546	8159	10760	10236	10323	12006	75	95	86	150	162	193	65	37	60	55	76	118	14279	16863	89	104
RchiOBHmChr2g0101651	7473	7207	14803	9557	10580	16954	4442	4651	7520	4841	5568	10151	3101	2440	5213	3708	3724	8265	16143	18445	6365	8145
RchiOBHmChr2g0112411	7409	7522	9083	6860	7498	7024	12191	12107	12298	8707	10617	10236	15869	14176	17098	12519	11822	17613	18377	20675	17567	22303
RchiOBHmChr2g0163961	7406	7851	12337	7309	8973	9983	40305	40557	49921	23990	29910	35138	43481	40110	57496	30291	29021	51598	11801	12746	32193	39657
RchiOBHmChr3g0456961	7401	7758	8882	8526	10063	8800	3978	4274	4288	4691	5816	5713	5867	4823	6511	6714	6215	9587	26394	29762	13348	17090
RchiOBHmChr5g0037651	7364	7867	12451	8824	9920	12817	4622	4883	6144	5237	6173	7838	5500	4877	7598	6522	6116	11565	14292	15800	7695	9993
RchiOBHmChr1g0361861	7307	7380	12189	7357	8986	10857	13792	14073	18630	10232	11817	16651	8194	6456	11021	8061	7531	14277	7512	8644	8317	10070
RchiOBHmChr3g0451921	7260	7558	11497	10973	11784	14902	4541	4771	5991	5218	6141	8528	4721	4022	6277	5647	5066	9963	23493	26109	15812	19723
RchiOBHmChr5g0083281	7252	7453	10778	7316	8759	9678	6049	6450	6703	4842	6029	5875	4620	4218	5115	5892	5343	8155	0	0	0	0
RchiOBHmChr2g0090911	7244	7578	8540	6927	9135	7171	17048	19677	15450	17038	18313	17467	11992	9041	11360	15426	12742	18771	0	0	0	0
RchiOBHmChr5g0014961	7195	7332	10626	8474	9471	10811	3476	3723	4034	2216	2619	3108	1923	1444	2344	1326	1187	2140	12692	14629	779	956
RchiOBHmChr2g0132281	7021	7583	7934	8945	11138	8282	1806	1762	1461	4290	4882	3932	928	831	789	4235	3871	4717	8990	10209	9064	11430
RchiOBHmChr2g0122641	7011	6972	9432	11530	11760	13741	1888	1905	2002	1876	2342	2192	1438	1276	1660	1811	1686	2555	11663	12885	3944	5268
RchiOBHmChr2g0108391	6941	7109	9428	11018	13420	12732	2040	2114	2181	4055	5017	5108	737	646	815	2209	2178	3127	0	0	0	0
RchiOBHmChr2g0156161	6874	7665	14355	9190	10602	16495	1405	1472	2003	1669	1825	2977	1169	1055	1694	1170	1202	2272	21076	21981	5169	6645
RchiOBHmChr1g0362481	6849	7258	9790	8812	10131	10391	5399	5697	5715	6549	7648	8067	5908	5333	6987	9200	8690	13523	11482	12800	9942	12256
RchiOBHmChr2g0096691	6847	6999	10358	10453	10858	13387	1229	1245	1279	1434	1770	1907	1125	911	1210	1724	1536	2515	18817	20330	2168	2846
RchiOBHmChr2g0101711	6779	6905	14382	8029	8368	14699	9048	9244	14835	6055	7333	13227	7429	5963	12470	5301	5007	11742	16844	18667	22884	28531
RchiOBHmChr3g0495081	6766	7042	10031	8361	8899	10837	5016	5235	5835	5200	6207	7192	6158	5601	7754	7106	6669	11231	11313	12761	8446	10917
RchiOBHmChr3g0459381	6746	6927	9051	9009	9904	10204	2951	3254	3527	3646	4286	4644	3986	3492	4812	4222	4130	6873	0	0	0	0
RchiOBHmChr4g0444561	6683	6922	7784	18038	19310	20307	17	15	8	5	16	5	17	15	8	13	14	9	1711	1925	186	179
RchiOBHmChr3g0469911	6674	6969	9855	9584	9966	12267	1242	1464	1467	1606	1860	2115	1576	1358	1943	1531	1616	2533	20897	23367	1901	2416
RchiOBHmChr5g0010331	6658	6562	10275	12342	14027	16338	1305	1397	1495	3500	4250	4481	1712	1515	2150	2604	2417	3661	1792	2005	2616	3371
RchiOBHmChr2g0147861	6612	6969	9066	4269	4914	5154	22567	23027	23436	16307	20170	19978	16567	13770	18430	15118	14130	22932	4018	4655	24654	30507
RchiOBHmChr3g0477361	6605	6798	9191	8512	9504	10433	5046	5211	5503	5955	6805	7566	5414	4896	6316	6535	6020	9907	13323	15014	15286	19268
RchiOBHmChr3g0471721	6568	6720	10095	8041	8717	10266	2723	2817	3183	3333	4084	4572	2997	2471	3537	3686	3543	5923	16120	17620	3681	4759
RchiOBHmChr4g0443511	6560	6627	9952	8360	8956	11290	475	546	659	595	682	864	925	788	1103	1049	997	1726	23358	25886	1357	1804
RchiOBHmChr3g0495111	6558	6733	9360	7685	7780	9601	4145	4442	4622	4411	5512	6352	5599	5302	7190	6753	6385	10448	13722	14770	9061	11414
RchiOBHmChr2g0120271	6483	6843	7274	6754	8890	6182	3123	3326	2811	3995	5147	3931	2840	2439	2935	3944	3733	5392	7971	8949	14108	17923
RchiOBHmChr3g0487711	6385	6767	8120	7214	8334	6758	8255	9432	8384	9762	11540	10321	11872	9979	13122	14648	13790	20985	9609	10759	18030	23615
RchiOBHmChr3g0487771	6364	6581	8832	9923	10984	11542	1955	2052	1953	1842	1970	2241	1257	969	1393	1001	915	1577	12701	14358	3324	3997
RchiOBHmChr2g0144451	6339	6810	9599	7751	8443	9558	2727	2945	3434	3040	3720	4365	3615	3082	4663	3503	3179	5483	15349	16987	4622	6057
RchiOBHmChr2g0091861	6333	6333	8927	6738	8114	8034	1897	1968	2214	1284	1539	1804	1562	1263	1717	1398	1249	2043	4744	5359	1079	1366
RchiOBHmChr4g0435241	6303	6726	7512	9727	9340	9749	2022	2097	1883	4339	5513	4276	2942	2581	2824	5999	5594	7662	9345	10636	7997	10624
RchiOBHmChr2g0109241	6290	7030	9506	5096	5637	6710	212361	214161	232175	217980	265437	248750	269991	234600	292455	347272	336247	460540	302	352	380613	477649
RchiOBHmChr5g0056171	6289	6596	10547	5553	6705	7595	8230	9022	10596	6229	7135	9310	5090	4436	6583	4506	4090	7508	3562	4028	3579	4403
RchiOBHmChr5g0061821	6276	6309	9634	4443	5633	5986	7849	8683	9891	7890	9069	11957	7096	5515	8699	7833	7018	13545	4049	4621	16922	20829
RchiOBHmChr5g0034651	6274	6558	8782	6074	7281	7343	3305	3567	3758	2376	2496	3271	1430	1052	1618	1201	924	1884	8193	9239	1872	2268
RchiOBHmChr2g0117231	6251	6542	9007	8600	8648	10185	3023	3139	3526	3508	4394	4814	3429	3134	4287	3863	3698	6294	15614	17635	8249	10159
RchiOBHmChr2g0158011	6207	6287	8406	2959	3812	3571	3903	4290	4118	4333	4959	5246	7368	6744	8169	9161	8837	13581	8934	10025	16278	20739
RchiOBHmChr2g0108401	6187	6408	6559	9689	12004	9449	1674	1762	1577	3459	4289	3470	588	533	538	1884	1953	2164	9427	10980	1072	1296
RchiOBHmChr2g0152351	6182	6265	9797	9114	9401	12531	1422	1449	1732	1167	1400	1774	996	937	1330	817	839	1486	25010	27842	2689	3292
RchiOBHmChr2g0086741	6159	6350	8768	7599	8059	8904	2860	2930	3007	6038	6876	8221	1467	1235	2060	4299	4596	7871	20473	22763	7104	8937
RchiOBHmChr4g0424841	6147	6082	8891	7374	8245	9364	3276	3329	3706	3987	4690	4732	4165	3938	5058	4909	4618	7564	13031	14407	4756	6189
RchiOBHmChr4g0426831	6137	6372	8995	6728	7806	8502	3897	3908	4511	4078	4867	5619	3687	3053	4541	4072	3850	6948	10416	11600	7429	9181
RchiOBHmChr2g0162351	6125	6605	7394	12702	12162	11629	20	33	29	108	134	128	24	11	8	19	34	63	200898	218400	850	952
RchiOBHmChr2g0135711	6094	6112	9129	4810	5772	6544	137	167	174	103	118	143	152	112	162	74	73	116	12108	13376	817	1036
RchiOBHmChr1g0363361	6092	6516	9132	2980	3758	3639	60803	62714	69065	41034	53597	50519	66226	61270	78626	40044	40717	63358	9180	9637	58665	75763
RchiOBHmChr2g0109071	6059	6266	9228	6988	7907	8919	3003	3034	3417	2996	3532	4062	2693	2299	3359	3266	3131	5200	8896	9934	3055	3776
RchiOBHmChr3g0463551	6037	6448	8339	5629	6128	6355	13502	14389	14694	12348	14240	15304	13641	11872	15476	15067	14378	22478	6664	7848	5615	7113
RchiOBHmChr2g0167291	6022	5759	12599	7029	7530	12683	3453	3728	5295	4613	5207	7638	824	856	1596	1379	1238	2891	27309	31429	3145	3516
RchiOBHmChr1g0360891	5996	6424	7915	7285	7323	8406	23498	24607	25092	25710	30420	27894	24295	21587	26837	32022	33277	50023	2539	2979	39937	50498
RchiOBHmChr5g0046701	5984	6201	10762	19032	17721	23592	416	442	488	1403	1712	1511	202	164	252	1009	958	1372	0	0	0	0
RchiOBHmChr5g0033171	5976	6242	8413	5908	6607	6570	4993	5437	5700	3472	4020	4504	7519	6630	9250	5610	5639	8728	896	1036	3189	4067
RchiOBHmChr2g0127201	5966	6422	8852	6251	7050	8038	4743	5048	5242	4669	5241	6216	4857	3947	5729	5645	5009	8370	9558	10684	6628	8279
RchiOBHmChr3g0456861	5954	6000	8688	7152	7934	9114	2495	2639	3020	2832	3395	3867	3643	2950	4280	4091	3916	6478	14896	16452	4912	6128
RchiOBHmChr1g0379841	5948	6282	8430	10096	10127	11846	2938	3051	3090	3016	3362	4106	3246	2495	3627	4584	3863	6504	0	0	0	0
RchiOBHmChr4g0435411	5926	6177	8502	5787	7421	7455	19567	20225	23275	12092	14917	16545	20980	17859	25317	16975	15711	27432	5031	5464	28942	35600
RchiOBHmChr2g0170601	5908	6397	8531	10557	11078	12630	5048	5157	5179	4783	5609	6319	2784	2405	3003	4064	3574	5718	4192	4624	2039	2527
RchiOBHmChr1g0315911	5893	5809	7869	7275	7495	8118	2474	2693	2866	2868	3328	3981	2850	2539	3534	2980	3071	4898	13626	15112	5394	6837
RchiOBHmChr2g0089811	5890	6153	8426	8736	9598	10541	4980	5333	5486	5721	7388	7145	5361	4632	6220	7301	7248	11074	10222	11688	7319	9314
RchiOBHmChr1g0357771	5886	6051	9672	7877	9138	11702	2480	2554	3078	3941	4723	5867	2427	2227	3279	3481	3748	6324	1203	1306	508	603
RchiOBHmChr4g0443491	5861	5920	8871	6003	8695	8076	160	174	168	94	109	131	97	90	155	53	56	117	0	0	0	0
RchiOBHmChr3g0458041	5782	6068	7961	4957	5525	5679	13496	13689	14035	9974	12184	12109	14514	12235	15740	13142	11904	18242	0	0	0	0
RchiOBHmChr2g0101771	5758	6217	8519	7115	7722	8958	2971	3123	3548	3066	3760	4371	4413	3659	5353	4355	4014	7034	16673	18997	81037	101190
RchiOBHmChr1g0332931	5750	5838	10072	8233	8240	12205	5306	4912	6696	5106	5871	8506	6930	6154	9768	8190	7808	14566	8826	9251	7827	9835
RchiOBHmChr2g0114431	5744	5757	8392	7144	7865	9878	2313	2410	2816	2700	3081	4030	2464	2322	3156	2963	2838	4693	14584	16079	2688	3508
RchiOBHmChr1g0357851	5721	5630	8897	7263	7496	9345	2221	2360	2706	2632	3304	3754	3002	2822	3938	3540	3450	5942	14641	15664	4304	5582
RchiOBHmChr5g0007571	5720	6010	8437	5616	6414	7325	5761	5904	6863	3185	3661	5055	4032	3122	4965	3162	2692	5096	4263	4699	2970	3722
RchiOBHmChr3g0451081	5718	5767	8860	5846	6320	7865	7196	7281	8795	6446	7903	10168	5974	4869	7423	7189	6727	11938	949	1080	5445	6640
RchiOBHmChr3g0481461	5714	5824	8513	5963	6442	7648	5507	5728	6549	3354	4164	4713	3860	3184	4599	3000	2870	4744	6163	6716	14183	18396
RchiOBHmChr4g0446601	5676	5883	7941	5694	5998	6841	1684	1898	2034	2380	2750	3127	2196	1854	2689	2315	2152	3712	11538	13280	2955	3682
RchiOBHmChr2g0137261	5672	5675	8234	5398	5910	7060	10435	10404	12055	8020	9797	10823	10458	8920	12235	9815	9105	15117	6985	7936	9674	12469
RchiOBHmChr2g0166581	5653	5833	8704	3705	5175	5035	5679	6152	7044	3717	4904	5393	5775	4815	7398	3325	3187	5535	3735	4283	4041	5070
RchiOBHmChr4g0441981	5650	5989	7724	7577	8010	9397	3718	3865	4221	4600	5558	5904	3711	3375	4079	5276	5271	7993	15263	16607	14088	17116
RchiOBHmChr5g0053001	5644	6008	8343	7077	7145	8914	3817	3771	4481	3392	3889	4794	1882	1584	2352	3311	3109	5520	6044	6869	2184	2708
RchiOBHmChr5g0061461	5610	5857	7783	8322	8927	9875	1469	1534	1628	1978	2441	2442	1656	1614	2109	2043	2107	3337	38152	41432	15656	20003
RchiOBHmChr5g0026581	5591	5754	7260	8433	8525	9924	1036	1094	1026	1177	1498	1440	1709	1533	2053	1882	1758	2937	8815	9410	2797	3408
RchiOBHmChr5g0037751	5574	5572	9146	5988	6890	8417	8235	8342	10601	8007	9861	12754	7773	7327	11068	9339	9571	16674	9194	9842	10180	13148
RchiOBHmChr4g0418311	5569	5939	7509	5285	6012	6186	84	92	79	45	74	63	105	114	126	46	53	75	15022	17148	119	139
RchiOBHmChr2g0155821	5547	5830	8278	8926	9305	12066	613	640	709	770	880	988	1066	951	1306	1399	1413	2516	13986	15215	1468	1874
RchiOBHmChr1g0381971	5533	5962	8685	8391	8974	11167	2232	2370	2759	2516	2876	3828	1614	1422	2231	1992	1812	3317	13502	14573	2044	2611
RchiOBHmChr1g0383761	5533	5629	8831	7566	8567	10704	401	355	439	900	1057	1250	181	150	223	218	236	378	10198	10849	409	531
RchiOBHmChr2g0112721	5522	5891	6737	10384	11614	11243	1238	1266	1387	2044	2396	2318	882	695	885	1680	1689	2536	26370	29713	10194	12297
RchiOBHmChr2g0155171	5500	5862	6984	6741	7513	6798	2959	3004	2869	3386	4295	3811	3264	2891	3373	4299	3939	5840	10612	11721	4942	5984
RchiOBHmChr4g0434081	5444	5721	6820	7135	7922	7433	3467	3649	3621	4433	5606	5223	4493	4125	5048	5572	5300	8465	15056	17433	7198	9370
RchiOBHmChr2g0141051	5422	5699	7464	6623	7133	7918	2257	2464	2733	2619	3210	3350	2461	2322	3199	2992	2712	4766	12370	13442	5457	6541
RchiOBHmChr5g0034641	5386	5475	7766	6253	7172	7989	4284	4423	4965	4754	5723	5876	3956	3580	4715	5234	5357	8229	10568	11545	3858	5260
RchiOBHmChr1g0367031	5367	5592	8664	7466	7097	10184	558	587	788	585	729	997	774	641	958	1069	985	1839	7229	7722	2574	3187
RchiOBHmChr1g0377711	5325	5568	6747	5108	6430	5395	3939	4261	3939	2072	2207	2412	1969	1496	1967	1380	1123	1919	0	0	0	0
RchiOBHmChr1g0330991	5323	5521	6243	5099	5614	5262	371	395	350	965	1045	942	88	57	88	310	296	346	6155	7075	718	887
RchiOBHmChr2g0147671	5297	5512	5674	5660	6313	5104	644	749	567	615	753	599	509	434	437	287	311	323	9748	10898	453	492
RchiOBHmChr2g0096651	5289	5266	7902	6602	7850	8449	597	705	804	784	884	1162	453	422	617	624	598	1106	7614	8223	555	775
RchiOBHmChr5g0010311	5267	5211	7569	9093	11061	11337	16	19	16	23	25	29	10	11	2	12	20	6	4244	4832	30	26
RchiOBHmChr5g0008001	5240	5339	7398	5720	6336	6952	3087	3159	3445	3437	4376	4590	3777	3297	4387	4147	4227	6551	0	0	0	0
RchiOBHmChr2g0110471	5236	5264	7099	8084	7861	10049	259	282	336	509	605	699	422	364	548	554	553	961	19533	21693	1398	1864
RchiOBHmChr4g0443311	5183	5387	7736	6343	7195	8090	6009	6016	6751	4286	5415	5256	6016	5512	7565	5014	5049	7920	7020	7906	7093	9198
RchiOBHmChr5g0000321	5161	5319	9226	5152	5684	7825	897	941	1160	1022	1212	1785	1426	1229	1894	1828	1745	3383	2743	3116	586	658
RchiOBHmChr4g0440141	5131	5230	7340	5258	6050	6666	2931	3030	3215	1383	1566	1821	1333	1077	1518	570	513	821	1798	1970	1653	2173
RchiOBHmChr2g0151041	5116	5478	7592	3993	4688	5114	2925	3199	3446	2291	2611	3238	1889	1534	2247	1541	1346	2405	4357	4987	692	900
RchiOBHmChr1g0381001	5078	5266	7154	5838	6546	6961	7629	8145	9264	7258	7671	10905	5863	4370	6858	7950	6239	12987	11290	12995	11203	13698
RchiOBHmChr2g0158971	5078	5326	6779	10968	11745	12747	792	894	860	938	1110	1172	382	308	399	494	464	739	2944	3280	217	261
RchiOBHmChr4g0425781	5058	5251	6765	3280	3706	3673	4344	4570	4455	3578	4566	4126	4682	3811	5397	4302	4487	6728	3952	4361	5193	6357
RchiOBHmChr2g0098791	5028	5054	7690	5272	6224	7019	1911	1937	2405	1012	1124	1335	779	676	887	544	520	915	6309	6817	799	1001
RchiOBHmChr5g0014761	5027	5131	7509	5727	6396	7221	5299	5615	6348	5448	6560	8035	6990	5507	8198	9177	8667	14299	6212	6989	9834	12232
RchiOBHmChr1g0353021	5021	5349	6470	6619	6754	7123	477	531	451	639	750	596	1356	1204	1280	1144	1183	1431	11688	13557	1065	1341
RchiOBHmChr2g0107431	5003	5107	6821	7340	7414	8772	3274	3364	3783	3034	3708	4201	5476	5010	6442	5877	5675	9177	12328	13107	7044	9006
RchiOBHmChr5g0024151	4997	5236	6898	5200	6035	6052	1255	1478	1232	880	907	1012	494	461	550	265	211	328	10817	12223	1390	1823
RchiOBHmChr2g0092211	4921	4802	7582	5463	5720	7405	3090	3228	3932	3379	3818	4831	4313	3767	5705	4281	4193	7558	8066	8617	4792	6471
RchiOBHmChr5g0029541	4898	4947	6626	6599	7448	7933	1903	1963	2121	1890	2377	2251	2718	2369	2859	3231	3107	4826	5218	6001	3308	4123
RchiOBHmChr3g0469901	4875	5069	7936	5441	5664	7459	4586	4669	6055	4920	5913	7334	5033	4251	6570	5494	5470	9682	8174	9091	6283	8108
RchiOBHmChr2g0174681	4858	5155	7413	6236	6778	8070	2896	3074	3577	3410	4181	4567	3473	3023	4421	3770	3529	6707	10973	11853	8302	10858
RchiOBHmChr2g0174421	4835	5180	6746	3127	3516	3789	1836	1963	1916	1395	1613	1733	1366	1191	1620	897	907	1427	4369	5051	1198	1409
RchiOBHmChr3g0458761	4779	4848	7762	3321	3687	4469	17967	18358	21915	17224	20723	24711	18917	16452	24143	22281	20929	36661	5524	6058	28235	35534
RchiOBHmChr2g0090301	4699	4914	7132	5002	5888	6851	7233	7481	8715	5113	6541	7057	8069	6852	9838	7234	6631	11917	2394	2586	8093	9928
RchiOBHmChr2g0104961	4686	4729	6518	3451	3917	4182	7906	8008	8786	5216	6009	6487	8332	7028	9606	6705	6324	10187	2710	3040	6787	8543
RchiOBHmChr3g0483641	4682	4899	7551	4603	5289	6716	2561	2778	3322	2804	3495	4313	2513	2108	3308	2654	2664	4878	6398	7355	2077	2706
RchiOBHmChr1g0349951	4680	4938	6055	6089	6850	6878	2365	2574	2654	3130	4170	4004	2589	2402	3379	3399	3302	5548	9134	10110	5626	6894
RchiOBHmChr1g0348091	4617	4700	6565	3797	4349	4548	5822	6385	6750	6690	7802	8777	6194	5316	7323	7247	7116	11588	6162	7165	4126	5335
RchiOBHmChr2g0095551	4609	4790	6388	5931	6625	6988	10788	11485	12287	7853	8600	10437	5366	4066	6114	6265	5285	9885	5008	5582	16411	19823
RchiOBHmChr5g0031601	4571	4950	6127	5458	6848	6711	995	1134	1250	1209	1341	1741	927	810	1178	1129	1004	1684	1932	2282	902	1036
RchiOBHmChr3g0469651	4566	4568	7373	6231	6208	8789	6742	6927	8994	6500	7441	9895	9069	8257	12960	10453	9568	18097	7290	8162	11532	15118
RchiOBHmChr5g0002821	4539	4782	6897	4763	5048	6248	630	732	810	659	789	767	1333	1140	1621	972	906	1388	16269	17710	13982	18242
RchiOBHmChr2g0148211	4510	4537	5529	8153	8736	9508	177	193	209	487	559	600	193	153	212	607	506	800	21933	24646	1048	1255
RchiOBHmChr5g0063751	4501	4559	8477	5846	5695	9483	3006	2811	4244	3157	3635	4884	3286	2988	5360	4145	3790	8121	0	0	0	0
RchiOBHmChr2g0102831	4487	4616	6551	4729	5866	5888	4565	4565	4981	4159	5280	5504	3850	3374	4285	4910	4803	7614	4878	5142	7344	9657
RchiOBHmChr5g0039271	4456	4612	5894	4459	4870	5246	3881	4050	4818	3607	4362	4688	4803	4198	6129	3930	3875	6879	8323	9255	10007	12578
RchiOBHmChr4g0397221	4426	4465	5469	6243	6792	6674	1302	1520	1433	1756	1989	2091	1633	1384	1762	1538	1386	2149	14411	16457	1253	1644
RchiOBHmChr5g0083881	4417	4533	6456	9602	10581	12367	1316	1433	1745	1459	1768	2360	1357	1128	1666	1555	1391	2695	0	0	0	0
RchiOBHmChr4g0425861	4368	4453	6981	7049	7627	9409	83	121	136	104	141	145	81	95	129	92	87	130	9956	10937	214	250
RchiOBHmChr5g0056091	4350	4281	6000	3532	4027	4239	2067	2271	2372	1568	1745	2100	2009	1591	2282	1425	1258	2231	6815	7442	3851	4891
RchiOBHmChr3g0460961	4302	4444	6145	5450	5923	6746	17445	17250	20409	12489	15354	16671	25556	23007	30422	22149	20378	33898	5319	5861	30635	39897
RchiOBHmChr3g0460881	4297	4503	4932	5282	6187	5292	3635	3921	3297	3785	4786	3943	3647	3178	3531	4194	4234	5880	5982	6917	8300	10633
RchiOBHmChr2g0154151	4284	4404	6638	6430	6913	9004	107	112	139	65	85	94	53	44	76	28	32	45	10195	10659	47	63
RchiOBHmChr2g0151131	4278	4530	5709	4872	5413	5731	754	836	747	1546	1756	1904	577	495	622	1262	1215	1872	7544	8770	639	685
RchiOBHmChr1g0334131	4274	4402	6486	6548	7607	8280	1713	1817	1931	1579	1930	2110	1370	1118	1701	1468	1267	2350	8773	9928	4184	5348
RchiOBHmChr3g0474581	4264	4475	6132	6817	7406	8187	2563	2584	2976	3689	4340	4960	1980	1679	2291	2736	2572	4177	8380	9396	8731	10731
RchiOBHmChr1g0378001	4255	4354	5936	7184	8459	8492	13274	13568	14824	13029	16189	17314	11833	10421	13857	13514	13110	21006	5878	6648	23324	29853
RchiOBHmChr1g0379531	4243	4311	6036	2941	3965	3357	2717	2794	2884	1404	1491	1856	1293	905	1459	851	642	1228	1153	1268	534	614
RchiOBHmChr2g0140441	4230	4059	6334	4575	5137	6174	4449	4813	5752	3583	4462	5667	4125	3435	5587	4607	4182	8023	8022	9335	7432	9079
RchiOBHmChr2g0150811	4219	4262	6850	5634	6216	7387	9376	9894	12351	9014	10941	13814	9438	7804	13168	10046	9782	18093	7935	8835	16612	20623
RchiOBHmChr4g0399651	4181	4239	6736	5356	5801	7358	2926	2917	3654	3377	3823	5166	2881	2567	3982	3253	3360	6387	6996	7511	4431	5597
RchiOBHmChr5g0072501	4179	4451	5338	3631	4706	4004	567	616	529	428	452	420	938	811	1008	446	466	671	0	0	0	0
RchiOBHmChr4g0422211	4178	4434	7324	4096	4506	5936	6578	6806	8600	6552	7271	9717	7266	6336	10228	7215	7707	14214	3715	4076	6869	8825
RchiOBHmChr2g0128811	4168	4272	6365	4188	5100	6079	58	69	69	80	91	124	10	12	18	41	43	54	6109	6881	58	66
RchiOBHmChr1g0339531	4167	4363	6021	6343	6722	7649	1956	2050	2260	2401	2885	3247	2262	1961	2729	2529	2491	4161	12355	14015	5937	7437
RchiOBHmChr2g0142201	4163	4467	8175	5998	5845	9631	2750	2748	4451	1579	1794	3594	2148	1473	3408	1593	1341	3329	428	498	1698	2043
RchiOBHmChr3g0480971	4147	4060	6725	3354	3702	4787	1745	1727	2243	955	1066	1602	1000	912	1280	696	707	1305	85	79	436	505
RchiOBHmChr5g0031911	4143	3977	6945	5236	5280	8141	4618	4360	6050	4064	4787	6870	5290	4698	7507	5941	5682	10936	5883	6193	10591	13636
RchiOBHmChr4g0432851	4130	4303	5343	6591	7134	7562	1861	1803	1982	2346	2894	2932	1867	1598	2235	3141	2883	4728	11806	13277	6635	8542
RchiOBHmChr5g0006221	4120	4324	4871	4411	5063	4690	2074	2195	2209	1940	2610	2068	2389	2031	2412	1891	1717	2461	7334	8464	2396	2982
RchiOBHmChr2g0168751	4091	4222	5980	5110	5945	6348	300	396	367	399	519	581	300	275	365	427	434	694	8819	10022	519	676
RchiOBHmChr5g0072761	4080	4292	6383	3667	4241	4999	76291	79714	92133	96574	120362	125975	53270	46615	67877	108029	105863	177830	0	0	0	0
RchiOBHmChr4g0423641	4063	4518	5546	50	62	84	1290	1455	1201	301	303	370	1095	918	1277	480	480	858	2684	3051	1223	1586
RchiOBHmChr3g0491191	3995	4012	4603	4763	5344	4466	2009	2126	1784	1577	1837	1515	2465	2215	2429	1604	1489	1999	5172	5905	3169	4171
RchiOBHmChr4g0428801	3993	4234	5877	5335	5850	6604	2716	2778	2917	4375	5461	5679	2381	2157	2764	4691	4429	6976	9677	10773	4540	5577
RchiOBHmChr2g0116621	3983	4171	5364	3889	4471	4521	6040	6167	7195	4435	5281	6053	5339	4481	6822	3978	3855	6828	6041	6937	11834	14973
RchiOBHmChr3g0476551	3964	4081	4261	3354	4144	3346	5597	5929	4965	3352	3983	3445	3913	3332	3521	2624	2385	3339	2760	3131	3880	4583
RchiOBHmChr2g0168811	3962	4193	6968	4859	5248	7237	1961	1872	2453	2546	3172	3967	991	774	1359	1643	1652	3013	0	0	0	0
RchiOBHmChr1g0377241	3949	4235	5633	3421	3719	4243	4887	5099	5646	4074	4120	5696	3696	2656	4287	3776	3167	5862	4483	4750	4441	5297
RchiOBHmChr1g0365031	3947	4270	4120	15972	16258	13850	1392	1741	1214	10598	12030	8506	1720	1431	1457	8568	7839	10247	7491	8737	6116	7560
RchiOBHmChr3g0461501	3944	4178	5273	3640	4360	3821	4502	4524	4549	4163	4912	4993	4257	3567	4545	4894	4641	6756	1532	1715	3826	4768
RchiOBHmChr3g0483571	3944	3890	5363	7586	7125	9036	2160	2246	2446	1919	2269	2470	1073	853	1151	1503	1270	2193	4156	4620	2274	2712
RchiOBHmChr5g0015601	3940	4200	5203	4658	5360	5104	1943	2105	2006	1340	1605	1586	1312	1080	1372	1067	1028	1411	4984	5914	1489	1993
RchiOBHmChr2g0129141	3918	4124	5083	5637	6244	6113	1081	1152	1151	1109	1281	1290	1824	1516	1940	1881	1716	2359	13615	15344	4112	5113
RchiOBHmChr5g0055201	3897	4111	4785	4383	4611	4409	772	919	761	1146	1303	1207	468	403	522	835	827	1311	4002	4393	8901	11423
RchiOBHmChr4g0405431	3883	3958	4916	4591	5218	4956	5347	5564	5716	5688	7199	6547	6122	5268	6432	7801	7262	11132	4727	5349	7250	9377
RchiOBHmChr5g0069561	3868	3897	5653	4424	5091	5941	1138	1196	1299	1300	1540	1678	1954	1894	2344	2067	2008	3218	0	0	0	0
RchiOBHmChr3g0460541	3859	4022	6256	12501	12502	17118	554	517	620	949	1161	1368	77	75	87	202	206	328	24676	26993	506	504
RchiOBHmChr2g0085831	3835	3920	5236	3305	4367	4296	15534	16447	17730	19623	24299	24568	22578	19991	26152	33311	31924	52317	10093	11189	41327	52827
RchiOBHmChr4g0444881	3828	4171	5126	4771	5349	5041	1936	2063	2117	2616	3220	3199	2167	1822	2351	2697	2586	4162	8682	9625	3684	4667
RchiOBHmChr2g0096461	3825	4000	4940	6776	7107	7386	5379	5850	5570	18182	22907	20373	2307	1878	2238	11281	10647	15342	1732	2076	2873	3628
RchiOBHmChr2g0101021	3810	3949	6385	5926	6370	8601	642	675	797	768	855	1129	795	761	1019	800	773	1376	14567	16417	848	1153
RchiOBHmChr3g0466371	3792	3643	5755	9406	8686	12714	1873	2009	2611	3178	3799	4618	1119	960	1320	1839	1771	3233	17466	19586	3681	5051
RchiOBHmChr2g0087631	3791	3807	4976	4337	4711	4424	10219	10799	11174	12045	15766	14670	18301	16841	20655	23308	22778	34761	2991	3376	8313	10575
RchiOBHmChr1g0317111	3790	3633	6324	584	621	778	4346	4500	5522	1100	1374	1661	3122	2903	4110	735	685	1281	8235	9001	2723	3186
RchiOBHmChr4g0443251	3788	3767	4731	5426	5911	6404	15429	16302	16448	14582	18713	17192	16661	14905	18660	16432	16381	23809	3002	3269	16671	21560
RchiOBHmChr4g0447001	3776	3957	5754	3572	4172	4755	2667	2867	3167	2528	2926	3586	2563	2161	3273	2873	2593	4625	5710	6260	2746	3245
RchiOBHmChr4g0398891	3772	3955	6267	3484	3973	5371	13409	14011	17852	8817	9718	14913	13139	9839	17568	11155	9308	18878	5755	5901	10087	12369
RchiOBHmChr2g0148151	3770	4020	5397	4401	4975	5554	4389	4566	4908	4752	6011	6295	5207	4472	6099	5614	5490	8670	5747	6428	6548	8197
RchiOBHmChr2g0158811	3756	3984	4977	5099	5359	5768	3320	3595	3345	3554	4310	4123	5512	4850	5522	7539	6957	10370	7031	8028	7672	9490
RchiOBHmChr3g0472521	3746	4116	5784	4315	4546	5473	1271	1276	1490	1139	1334	1452	2638	2388	3129	2119	2048	3461	13007	14143	6168	7885
RchiOBHmChr4g0421321	3745	3756	5455	3634	4041	4804	3476	3715	4556	2623	2832	4199	3664	2680	4717	3323	2831	5471	7424	8316	6455	8166
RchiOBHmChr3g0456701	3738	3824	6316	1725	2346	2531	1425	1506	1527	623	648	807	335	259	377	227	241	306	0	0	0	0
RchiOBHmChr5g0006761	3736	3840	6034	5850	6652	7931	10253	10517	13087	8219	10436	12157	10569	9542	13835	10064	9165	16960	6152	6597	13884	17578
RchiOBHmChr4g0422831	3724	4009	6198	3784	5063	5227	970	977	1301	664	633	989	638	511	850	527	382	880	4728	5277	447	575
RchiOBHmChr2g0176361	3717	3882	5628	4497	5004	6067	1464	1480	1733	1680	2073	2322	1692	1403	2067	1963	1849	3149	0	0	0	0
RchiOBHmChr1g0344351	3713	3905	4636	4338	4838	4328	3137	3406	3324	3549	4198	3995	3242	2815	3674	3835	3742	5768	8072	9515	5444	7226
RchiOBHmChr1g0369681	3708	3895	4979	3628	4437	4296	6439	6857	7194	7039	8758	8295	6191	5710	7767	7289	7514	12009	0	0	0	0
RchiOBHmChr5g0000621	3688	3742	5354	5808	6463	7044	363	377	423	380	487	536	235	220	358	219	204	421	0	0	0	0
RchiOBHmChr2g0102671	3667	3744	5348	3401	3892	4172	6115	6158	6635	6761	8710	8640	5637	5101	6596	6619	6864	10486	5317	6056	9873	12385
RchiOBHmChr3g0448861	3667	3750	5613	3370	3780	4458	4598	4845	5996	3474	4085	5413	4041	3272	5175	3874	3552	6767	6375	7060	6187	7653
RchiOBHmChr3g0453371	3660	3846	4887	2742	3233	2933	4666	5236	5166	3019	3499	4308	3114	2336	3799	2780	2321	4290	0	0	0	0
RchiOBHmChr4g0388941	3653	3938	4351	4801	4593	4896	3262	3197	2979	7178	8968	7273	2299	1984	2307	8012	7563	10851	980	1186	2516	3336
RchiOBHmChr3g0479331	3649	3871	4925	4750	5429	5214	1704	1936	1777	2417	2786	2959	1866	1506	2022	2913	2619	3968	6722	8103	2122	2717
RchiOBHmChr5g0029371	3640	3698	4691	3701	4239	4098	2923	3137	3288	3000	3855	4097	3802	3087	4372	4502	4305	6952	4290	4957	3508	4420
RchiOBHmChr2g0100551	3624	3787	5461	6459	7889	8878	3222	3508	4096	3437	4134	4573	3039	2719	3829	2874	2807	5288	27	34	245	321
RchiOBHmChr3g0451071	3614	3593	5454	2880	3034	3905	12600	13198	15383	11164	13675	15578	11673	10202	13992	12363	11815	20042	757	854	12414	15910
RchiOBHmChr1g0367091	3584	3465	4816	1954	2634	2227	9317	9761	10173	7531	9472	9420	7577	6634	8954	9033	8868	14873	1664	1861	5460	6835
RchiOBHmChr1g0367191	3580	3823	4916	2715	3297	3247	3769	4013	4118	2907	3551	3586	2704	2470	3147	3155	3050	4857	2412	2622	2605	3403
RchiOBHmChr2g0099421	3576	3532	4887	5223	5376	6388	1574	1691	2029	2327	2879	3088	1258	1134	1623	2282	2271	3960	11954	13326	33479	43809
RchiOBHmChr5g0018341	3576	3458	4702	3950	4283	4564	1501	1661	1744	1610	2086	2254	1835	1573	2096	1935	1961	2903	6243	6697	1722	2151
RchiOBHmChr5g0067951	3570	3725	4894	3485	3815	4199	2997	3147	3236	3344	4282	4341	2491	2046	2800	3442	3190	5199	0	0	0	0
RchiOBHmChr2g0170391	3561	3752	4959	3976	4768	4528	2178	2290	2223	2157	2663	2553	705	602	875	879	794	1283	1594	1820	842	1072
RchiOBHmChr4g0402711	3555	3725	4816	3393	3372	4026	1247	1250	1449	1745	2208	2240	472	421	607	1311	1279	2017	8263	9421	7969	10318
RchiOBHmChr4g0443621	3554	4139	3849	4320	5341	3575	2133	2504	2097	1629	1953	1509	2510	2293	2567	1294	1279	1753	1564	1783	1366	1777
RchiOBHmChr4g0444031	3537	3647	5541	3116	3091	3771	11479	11731	13434	7881	9971	10984	9514	8576	11707	9159	8999	15020	6521	7179	15333	18974
RchiOBHmChr2g0158961	3531	3687	3839	4878	5034	5712	478	582	426	2092	2148	1576	162	143	160	1076	1085	1170	1098	1209	1137	1472
RchiOBHmChr1g0348711	3523	3683	5033	3410	3836	4154	2934	3411	3759	2593	2793	4182	3315	2234	3962	3248	2399	5384	4839	5692	3385	4073
RchiOBHmChr1g0377051	3511	3575	6034	4171	4492	5851	3571	3521	4741	4101	5113	6906	3716	3291	5319	4630	4734	8580	0	0	0	0
RchiOBHmChr4g0412651	3508	4178	6424	3492	4703	5455	227687	227722	263031	134190	171967	192236	284774	258908	329583	235082	224842	363358	118	169	257460	326737
RchiOBHmChr5g0053441	3494	3714	4222	3824	4630	3739	948	1204	1014	1197	1444	1328	653	487	712	702	770	1049	6758	5971	317	511
RchiOBHmChr1g0375841	3493	3757	4952	2052	2763	2508	882	903	926	690	885	929	2190	1841	2550	1902	1840	3089	5960	6601	270	361
RchiOBHmChr4g0416211	3492	3670	4521	2613	3087	2937	1704	1843	1841	1716	2202	2066	1843	1581	2084	1864	1988	3049	5892	6534	2528	3185
RchiOBHmChr3g0458331	3465	3389	4731	3407	3694	3940	4773	4954	5568	2279	2734	3029	3076	2718	3691	2535	2313	3643	3151	3462	2591	3185
RchiOBHmChr2g0149901	3463	3711	4686	4931	5281	5763	48	47	61	118	117	103	64	58	52	107	84	111	10267	11148	88	143
RchiOBHmChr4g0387481	3462	3434	5925	3985	4532	5937	2111	2059	2699	1576	1922	2701	3574	3297	5210	2964	2893	5412	11076	11710	5551	7080
RchiOBHmChr3g0468241	3458	3641	5342	4292	4843	5857	5435	5562	6828	4031	4547	6248	5903	4682	7482	5326	4705	9180	7930	8636	4211	5182
RchiOBHmChr4g0416321	3458	3732	5299	2275	2434	2900	19380	19725	23348	10704	12982	15888	17895	15164	22487	13432	12732	22797	1136	1142	17889	21652
RchiOBHmChr1g0357191	3453	3551	5554	3936	4899	5705	2694	2785	3567	1690	2063	2583	1849	1549	2401	1328	1082	2142	1653	1953	1244	1653
RchiOBHmChr1g0377541	3437	3709	4392	3820	4416	4225	183	194	184	226	304	293	304	317	367	661	618	966	7290	8128	382	415
RchiOBHmChr1g0314081	3428	3538	5065	2738	3762	3512	13069	13404	14961	10382	12485	13964	10950	8795	12996	10162	9341	15662	55	65	1206	1418
RchiOBHmChr2g0151501	3417	3681	4999	4344	4833	5448	2492	2653	2839	2110	2457	2874	1647	1272	1882	1909	1717	2977	4847	5464	3219	3921
RchiOBHmChr5g0049161	3394	3411	4873	4050	4352	5059	1631	1588	1784	1608	1796	2058	1276	1105	1534	1405	1388	2391	6781	7482	2252	2924
RchiOBHmChr2g0165641	3388	3647	4757	2776	3146	3542	1816	2023	2156	1361	1677	1968	2592	2297	3110	2014	1938	3190	4448	5002	2074	2546
RchiOBHmChr2g0100861	3376	3592	4635	4198	4859	4727	782	897	767	1125	1304	1314	612	489	653	929	841	1372	6548	7549	2114	2578
RchiOBHmChr4g0429561	3372	3466	4469	3720	4961	4585	508	509	485	276	339	325	92	96	64	109	76	94	1057	1226	99	91
RchiOBHmChr4g0425951	3356	3595	5112	4295	4589	5602	1439	1494	1709	1419	1724	2183	1216	1074	1575	1591	1463	2578	6083	6834	1238	1485
RchiOBHmChr5g0022081	3345	3306	5284	2696	3524	3851	17003	16962	19849	13852	16730	19781	26092	22538	32408	23570	21896	38327	265	298	17489	22056
RchiOBHmChr2g0095481	3334	3524	4666	3172	3614	3809	782	861	779	436	581	501	1074	844	1284	760	819	1205	3745	4193	378	528
RchiOBHmChr3g0459271	3333	3560	5155	9081	9635	11954	9099	9421	11161	13800	15651	20442	6006	4712	7336	12259	10710	19044	3472	3961	27516	33480
RchiOBHmChr2g0087401	3328	3428	4899	4313	4744	5335	9958	10129	12988	6598	7683	10345	10356	8275	13439	8379	7826	14435	4600	5135	24948	30791
RchiOBHmChr1g0353381	3322	3257	5510	3491	3908	4765	1578	1709	1860	1649	1979	2441	1693	1435	2085	2111	2044	3463	7417	8299	2168	2780
RchiOBHmChr4g0430281	3317	3468	4756	4031	4420	4953	2951	2984	3480	2983	3728	4170	2668	2483	3456	3284	3138	5470	13245	14069	8026	10372
RchiOBHmChr1g0343791	3313	3524	4620	7726	7165	8634	245	270	219	1167	1324	1109	72	76	46	412	443	565	21358	21639	383	363
RchiOBHmChr5g0006171	3300	3379	4270	2119	2744	2468	6698	6968	7029	5738	7336	6279	4642	4240	4959	4727	4454	6691	289	357	2945	3574
RchiOBHmChr3g0492431	3297	3650	4562	3457	4152	3978	5013	5254	5227	3581	4367	4421	4190	3766	4867	3714	3463	5586	1631	1866	1298	1627
RchiOBHmChr2g0090881	3288	3427	4329	3987	4511	4417	880	881	833	914	1162	1216	1000	814	1027	1075	927	1499	6444	7388	906	1180
RchiOBHmChr5g0026301	3286	3497	4005	3500	3795	3769	1692	1823	1875	1973	2542	2601	2611	2273	2980	3030	2553	4300	7009	7783	3973	4979
RchiOBHmChr2g0089741	3278	3505	5044	7748	7831	9981	692	826	818	1182	1335	1280	148	134	152	802	674	858	10981	12875	354	442
RchiOBHmChr5g0020451	3278	3295	4792	4510	4727	5619	1549	1589	1669	1629	1956	2442	1698	1333	1940	2055	1919	3231	3954	4168	1546	1849
RchiOBHmChr4g0398951	3250	3343	5320	3182	3585	4339	8345	8476	10864	5568	6297	9503	6642	5045	8991	5709	4948	9747	3369	3855	3868	4796
RchiOBHmChr4g0405911	3244	3373	4341	2584	3042	2946	3076	3327	3386	2601	3028	3367	4096	3416	4773	3788	3431	5464	5176	5887	4096	5379
RchiOBHmChr3g0447891	3242	3288	5304	4205	4542	5497	3123	3217	4096	3289	4063	4896	4089	3761	6108	4260	4284	8409	5238	5857	6364	8263
RchiOBHmChr5g0002761	3239	3309	4558	3112	3903	3727	1812	1864	2136	1986	2481	2698	1451	1290	1755	1941	1850	3103	5828	6413	39499	50005
RchiOBHmChr2g0165241	3228	3707	3226	498	558	414	576	697	160	280	284	56	34	22	30	18	27	13	0	0	0	0
RchiOBHmChr2g0147071	3219	3259	5098	3400	3505	4510	961	994	1071	896	1027	1386	1339	1152	1736	1633	1558	2762	1464	1641	872	1024
RchiOBHmChr2g0096861	3214	3323	4840	4144	4813	5388	2187	2117	2534	2021	2469	2915	868	754	1141	1398	1312	2234	2798	3169	509	630
RchiOBHmChr5g0073351	3207	3579	4382	2963	2922	3294	3869	3748	4147	3541	4487	4124	4164	3902	5105	4609	4454	7174	0	0	0	0
RchiOBHmChr4g0411331	3201	3443	4175	4091	4848	4636	1058	1040	874	1218	1365	1389	921	775	932	1240	1090	1570	8650	10233	1130	1339
RchiOBHmChr4g0442121	3186	3355	4295	5581	6797	6547	5673	6133	6399	7802	9985	10467	8982	7950	10379	13410	12811	19263	3149	3617	9465	12034
RchiOBHmChr2g0163951	3183	3521	5771	3170	3806	4587	19160	20023	24500	11416	13281	17182	20137	17635	27653	13769	12300	24195	4684	5030	11502	14393
RchiOBHmChr2g0158631	3182	3247	4393	3960	4399	4574	2086	2250	2546	2272	2741	2678	1619	1404	1946	2466	2427	3748	13834	15872	4328	5328
RchiOBHmChr2g0092131	3181	2994	5371	3973	4339	6225	601	688	896	1355	1473	2549	743	697	1209	1323	1103	2451	5843	6340	307	403
RchiOBHmChr2g0087841	3177	3241	4751	3822	4248	4846	3924	3910	4837	3172	3504	4667	3065	2261	3842	3320	2917	5813	5810	6703	5171	6464
RchiOBHmChr4g0385141	3176	3244	4473	3842	4212	4895	5195	5345	6466	5797	7516	8606	8052	6992	10148	9080	8945	14919	6002	6690	5429	6857
RchiOBHmChr1g0380521	3163	3118	4059	3346	4419	3644	536	608	593	425	508	523	188	207	271	150	159	203	2550	3019	399	447
RchiOBHmChr1g0343641	3150	3232	4696	3470	3823	4433	1464	1496	1526	1394	1716	1929	1795	1458	1884	2322	2114	3293	8182	9249	2295	2958
RchiOBHmChr2g0100571	3141	3246	5273	1991	2469	2884	3667	3666	4903	1914	2458	3402	3142	2806	4470	1550	1571	3008	1406	1514	1386	1722
RchiOBHmChr4g0426171	3127	3233	5123	4103	4697	5991	6627	6891	9154	5672	6754	9470	9567	7709	12221	10866	9743	19778	5742	6428	14629	18165
RchiOBHmChr5g0020791	3120	3135	4809	4109	4806	5942	6512	6554	8599	5556	6829	9211	8419	6793	10970	9130	8544	15330	5607	6223	22654	28381
RchiOBHmChr1g0383911	3118	3275	4433	3246	3777	4244	1816	2015	2276	1332	1438	1893	1888	1357	2097	1687	1405	2714	5992	6782	2324	3082
RchiOBHmChr4g0409391	3118	3331	4504	3984	4275	5079	5065	5221	5876	4767	5859	6467	5600	4663	6191	6166	5983	9463	4795	5366	9390	12136
RchiOBHmChr3g0471661	3117	3204	5060	3800	4099	5319	2107	2186	2915	1502	1859	2377	2294	2060	3123	2487	2416	4622	3337	3620	363	514
RchiOBHmChr2g0169031	3111	3147	4695	3648	3947	4697	1941	1956	2415	2145	2650	3142	2217	1910	2837	2582	2518	4221	6044	6667	3619	4565
RchiOBHmChr4g0423121	3110	3298	3662	4050	4665	4431	189	251	167	104	127	93	381	338	335	308	312	410	18089	20182	87	85
RchiOBHmChr3g0494971	3107	2961	4263	5133	5162	6400	2399	2360	2772	3041	3627	4204	3950	3409	5010	5620	5174	8740	5005	5435	6887	8902
RchiOBHmChr3g0472421	3102	3171	4584	3694	4155	4842	418	433	543	499	501	731	244	230	319	306	300	504	8258	9319	862	984
RchiOBHmChr5g0008811	3098	3243	4816	4811	5845	6342	7080	7370	8669	5387	6330	7463	3109	2753	3759	2200	2191	4035	119	138	494	560
RchiOBHmChr1g0371941	3080	3159	4447	3595	3962	4235	2396	2443	2608	2497	2883	3265	2140	1727	2530	2888	2654	4170	4626	5420	1955	2481
RchiOBHmChr3g0449291	3080	3193	4055	4611	4439	5330	3591	3750	4304	3416	4294	4465	3234	2821	3668	3947	3944	6079	5681	6381	4799	6180
RchiOBHmChr4g0433141	3078	3133	4330	4569	4661	5624	3124	3198	3593	3085	3738	4397	3888	3262	4447	4717	4653	7930	6876	7442	8627	10828
RchiOBHmChr1g0332041	3076	3189	4256	4266	4849	5142	3216	3266	3966	3089	3789	4701	3157	2769	4162	3399	3234	5935	16490	18529	13692	17305
RchiOBHmChr4g0387721	3073	2431	3948	2366	2939	3267	2519	2662	3490	2890	2602	3603	2706	2541	3761	2869	2540	4826	4333	4662	7262	9035
RchiOBHmChr2g0122791	3071	3214	4089	4850	5248	5888	622	682	816	845	849	1033	636	519	653	886	804	1281	0	0	0	0
RchiOBHmChr4g0399741	3071	3455	3959	4032	4832	4385	297	280	204	376	429	405	157	115	128	187	119	239	10396	12157	149	255
RchiOBHmChr2g0176161	3064	3016	4269	4404	5071	5312	5681	5755	6158	4332	5532	5334	3758	3393	4100	3809	3859	5730	2590	2927	4315	5453
RchiOBHmChr5g0010861	3052	3134	4994	2759	2552	3638	2129	2027	2740	1737	2112	2638	2115	1848	2816	1729	1813	3192	6478	7241	7551	9682
RchiOBHmChr2g0140921	3050	2948	5133	1792	2085	2710	3302	3422	4351	2624	2933	4304	2646	2232	3561	1918	1769	3438	1802	1915	2520	3234
RchiOBHmChr1g0377231	3045	3475	5376	4811	5117	7034	4909	4573	5328	5603	6714	7629	5337	4467	6174	8399	7806	12565	7658	8496	28924	35281
RchiOBHmChr3g0466531	3043	3125	4469	3011	3511	3857	4356	4539	5360	3067	3005	4822	4184	2847	5185	3819	2935	6148	4251	4720	4614	5426
RchiOBHmChr2g0133421	3034	3060	4039	4683	4750	5371	1903	1902	2228	1957	2323	2704	2235	1970	2655	2492	2424	3995	6228	6686	3027	3856
RchiOBHmChr4g0429431	3029	3029	4475	3303	3863	4407	3775	4081	4799	4028	4855	5568	4511	3921	5961	5048	4738	8746	4751	5460	9092	11335
RchiOBHmChr2g0099631	3022	3120	3463	3866	4506	3946	2293	2558	2127	3575	4458	3614	2193	2048	2335	3450	3547	4881	3426	4029	1395	1806
RchiOBHmChr2g0137041	3016	3250	4429	3695	4238	4311	3399	3559	3919	3665	4692	4710	6454	5550	7458	6544	6028	9836	9152	10283	10278	12795
RchiOBHmChr2g0168731	3010	3121	4337	3969	4804	4960	1962	2024	2345	1716	2068	2393	3013	2900	3922	2749	2718	4630	10864	11781	4344	5607
RchiOBHmChr4g0443021	3010	3110	4070	3198	3848	3851	242	268	279	214	285	292	355	285	401	195	195	346	6991	7709	261	309
RchiOBHmChr2g0152951	3006	2994	3966	3798	4227	4267	6333	6292	7088	6496	7305	8784	5734	4718	6827	7290	6506	11840	8536	9372	6285	7624
RchiOBHmChr2g0109881	2994	3019	4532	3132	3341	4360	6701	6863	8034	5830	6838	8726	7789	6920	9740	8975	8374	14640	6857	7498	9614	12553
RchiOBHmChr2g0176661	2987	3115	3874	3405	3998	3859	3659	3844	3779	3681	4428	4763	2584	2212	2875	3130	2818	4866	1209	1427	2426	2943
RchiOBHmChr2g0155831	2970	3037	4986	5312	5466	7612	1653	1680	2047	1433	1677	2320	2081	1710	2777	1931	1784	3304	12168	12951	1839	2243
RchiOBHmChr4g0442571	2969	3067	4877	294	420	404	948	1077	1259	622	727	984	1182	1065	1658	503	445	898	1647	1740	321	423
RchiOBHmChr4g0423051	2968	3258	5057	3717	3650	4916	1315	1349	1768	1505	1784	2304	1967	1515	2458	2125	1994	3694	10415	11240	2956	3533
RchiOBHmChr2g0095311	2966	3074	3532	2234	2736	2386	158	159	157	96	115	106	55	40	59	36	37	38	7593	8369	42	43
RchiOBHmChr5g0041891	2952	3021	4480	3224	3682	4246	4810	4785	5742	3266	3971	4928	4082	3357	5100	3535	3186	6154	3180	3535	3932	4850
RchiOBHmChr2g0158641	2951	2965	4056	3467	4054	4166	1207	1220	1375	997	1309	1595	851	688	1002	982	967	1554	4122	4637	606	747
RchiOBHmChr4g0405441	2951	3006	2992	3131	3438	2828	1022	1138	1142	1498	1591	1773	762	655	682	1108	938	1493	7402	8289	2041	2428
RchiOBHmChr2g0086561	2950	3043	4741	2860	3205	4071	2082	2163	2402	1399	1781	1830	1927	1721	2481	1357	1488	2426	5762	6126	3133	3950
RchiOBHmChr4g0430161	2947	3068	3913	5236	4813	5420	1300	1326	1120	4811	6515	4870	718	686	714	5083	5166	6141	7372	8511	950	1242
RchiOBHmChr2g0155911	2938	3243	4450	4170	5670	5440	2399	2767	2912	3412	3897	4125	1214	1091	1409	2215	2004	3386	1713	1974	4239	5446
RchiOBHmChr4g0432841	2935	3049	4898	3951	4620	5470	818	933	1138	909	1025	1404	868	678	1129	927	859	1635	3722	4325	932	1084
RchiOBHmChr5g0058151	2925	2879	3501	6503	6798	7349	1312	1433	1549	1264	1616	1758	1306	1225	1599	1306	1272	2065	24384	26975	10149	12391
RchiOBHmChr4g0441291	2924	3022	4643	2907	3070	4189	13679	14023	16829	11614	13638	17918	8954	7551	10725	13091	11978	22027	5592	6235	25822	32207
RchiOBHmChr5g0062381	2912	3132	3892	4411	4181	5141	3000	2947	3064	3801	4447	4643	1298	1130	1492	2288	2298	3694	2801	3244	4956	6201
RchiOBHmChr5g0003211	2903	3210	4189	3993	4713	4491	899	1024	1044	2365	2950	2846	1777	1663	2097	3821	3943	6098	5423	6007	3169	4114
RchiOBHmChr1g0380441	2893	2913	4206	1636	1879	2039	703	769	869	671	678	879	307	263	418	397	368	685	3651	4005	326	378
RchiOBHmChr1g0366401	2877	2918	5033	3016	3473	4406	3106	3155	4203	2935	3696	5219	3472	3144	5014	4554	4376	8310	4817	5208	2869	3421
RchiOBHmChr5g0009111	2867	2988	3482	346	375	337	259	326	305	128	118	179	503	404	504	243	224	359	0	0	0	0
RchiOBHmChr2g0147881	2854	3078	3715	2598	2641	2863	7669	8125	8022	6991	8561	8569	6486	5811	7746	10372	10228	16459	1697	1883	9025	11393
RchiOBHmChr2g0091161	2851	3037	4987	3723	4110	5318	558	537	588	789	984	1096	633	554	871	843	775	1445	9173	9931	1402	1903
RchiOBHmChr5g0084101	2842	2930	4347	3169	3597	4010	2268	2226	2518	2218	2752	2986	2534	2274	3088	3034	2887	4513	0	0	0	0
RchiOBHmChr5g0021271	2823	2767	4335	3026	3320	4039	1378	1427	1648	1235	1465	1775	1431	1357	1755	1204	1067	1949	6624	7487	2012	2702
RchiOBHmChr5g0001591	2808	2787	3882	4122	3970	5203	87	57	66	121	193	171	35	54	34	88	91	157	4473	5086	88	139
RchiOBHmChr3g0480351	2806	2871	3557	2103	2792	2262	428	458	443	327	372	393	486	446	497	316	283	415	6736	7870	498	645
RchiOBHmChr4g0442811	2805	2861	3702	3227	3462	3673	756	783	782	993	1181	1283	501	405	552	700	656	950	4837	5473	1324	1518
RchiOBHmChr2g0176771	2801	2766	4070	3637	4164	4630	1880	2044	2142	2300	2864	2908	1947	1664	2209	2548	2371	3845	3965	4403	3360	4155
RchiOBHmChr5g0007561	2797	2859	4210	2691	3026	3629	12273	12447	14840	9642	11287	13858	12165	10799	15862	10674	10532	18935	1825	2049	15314	19856
RchiOBHmChr4g0427421	2787	2821	3835	3180	3550	3989	16233	16705	18282	9804	12140	12331	24447	21387	28236	14154	13327	21379	4509	5222	15015	18542
RchiOBHmChr5g0037741	2786	3111	4499	3358	3916	4306	3209	3466	3782	3599	4359	4820	3996	3724	5295	4495	4316	7363	3999	4389	4588	5823
RchiOBHmChr5g0031541	2782	2772	3922	4227	4978	4989	2939	3124	3384	3999	5041	4700	1583	1366	1939	3311	3137	5139	2305	2769	1101	1422
RchiOBHmChr4g0385911	2774	2976	4339	3129	3554	4338	2706	2521	3155	2509	3024	3998	3146	2800	3933	3521	3459	6083	6227	6804	5188	6150
RchiOBHmChr5g0006841	2773	2913	3806	2979	3350	3706	2113	2202	2393	2357	2848	3220	2627	2045	3037	3338	3176	5367	3933	4430	3656	4610
RchiOBHmChr2g0159011	2771	3044	4395	3693	3527	4887	488	408	488	627	743	778	434	377	481	795	853	1171	7343	8103	3787	5150
RchiOBHmChr5g0071491	2770	3096	4631	1634	2189	2237	65339	64483	78643	37614	44455	58158	83157	71271	105967	50838	47534	86872	0	0	0	0
RchiOBHmChr2g0095741	2761	2791	3660	3645	4360	4498	40	55	68	32	40	70	31	15	27	8	14	14	0	0	0	0
RchiOBHmChr4g0408201	2760	3005	4219	3865	3956	4698	1399	1358	1507	1564	1824	2191	1904	1718	2282	2291	2229	3482	5994	6351	4800	6230
RchiOBHmChr5g0008541	2754	2874	3944	3927	4418	4712	1261	1336	1449	1417	1553	1876	1263	976	1300	1375	1229	2091	3742	4376	1681	2027
RchiOBHmChr3g0467301	2751	3061	4404	3353	3642	4426	2246	2317	2744	2343	2978	3604	2317	2067	3140	2761	2641	4826	6420	7124	3653	4709
RchiOBHmChr5g0042441	2722	2845	4113	2129	2618	2988	3005	3142	3640	1963	2558	3010	3044	2620	3655	2163	2190	3730	4014	4126	2541	3097
RchiOBHmChr3g0488611	2717	2790	3700	3491	3977	4387	4245	4394	5190	2945	3541	4292	5643	4755	6878	4878	4395	7804	1497	1648	7151	8950
RchiOBHmChr3g0471501	2702	2772	4245	2889	3241	3892	2113	2363	2690	2171	2661	3026	2848	2457	3454	3120	2940	5384	1989	2306	2835	3664
RchiOBHmChr5g0025791	2699	2741	4028	3262	3522	4386	2310	2253	2821	2626	3110	3700	3243	2914	4391	3802	3667	6480	5189	5546	4324	5524
RchiOBHmChr2g0114411	2693	2793	4066	4495	5009	6100	534	575	653	675	772	978	459	406	620	516	548	909	3334	3651	122	175
RchiOBHmChr3g0485661	2668	2537	3705	3682	4161	4523	1206	1305	1567	1581	1966	2352	802	687	1015	1097	1096	1945	5754	6355	2444	3105
RchiOBHmChr2g0131061	2663	2809	3595	3184	3577	3714	7975	7959	8710	6408	8326	8586	10042	9042	11744	8312	7900	12570	5697	6645	41171	51863
RchiOBHmChr2g0098371	2660	2732	4132	2898	3414	3884	1361	1290	1571	1403	1645	1904	1380	1217	1708	1644	1584	2551	3699	4199	1274	1728
RchiOBHmChr3g0462681	2636	2766	4173	2892	3412	3919	1128	1320	1474	884	1023	1314	1362	1008	1642	910	813	1488	2578	2804	848	1090
RchiOBHmChr4g0390601	2635	2717	4008	3132	3501	4051	1508	1600	1608	1653	2038	2074	1143	950	1322	1432	1391	2113	3733	4126	1240	1630
RchiOBHmChr4g0392961	2634	2745	3940	3175	3503	4056	1921	2066	2296	1500	1834	2188	3288	2984	4522	2632	2578	4995	8752	9845	3951	5176
RchiOBHmChr3g0461291	2631	2716	3751	2717	3208	3508	7328	7837	8999	4801	5351	6958	5544	4424	6867	5176	4317	8451	4417	5141	3202	3824
RchiOBHmChr5g0066971	2629	2767	4443	4295	4515	6351	2465	2529	3227	2768	3252	3903	2639	2229	3419	3723	3446	6253	0	0	0	0
RchiOBHmChr5g0028371	2628	2606	4122	3457	3722	4569	2050	2135	2403	2468	3066	3354	2695	2263	3254	3425	3480	6291	4221	4509	2128	2726
RchiOBHmChr3g0475471	2625	2694	3990	4424	4946	5872	179	222	248	357	469	604	227	176	240	295	298	499	11595	13100	695	931
RchiOBHmChr2g0086971	2621	2706	3550	3119	3630	3653	4015	4019	4148	4156	5008	4695	3485	2921	3767	4676	4291	6563	1156	1367	5210	6634
RchiOBHmChr4g0399751	2619	2744	3676	3522	4200	4267	196	224	175	329	340	347	139	122	133	132	153	227	9173	10176	148	191
RchiOBHmChr5g0019691	2618	2732	3906	2891	3124	3509	3584	3705	3913	2330	2825	3075	2502	2227	2882	2446	2248	3610	3397	3962	2569	3116
RchiOBHmChr5g0026341	2618	2541	4080	3495	4008	4777	1022	1164	1218	1376	1679	1843	1165	997	1505	1228	1159	2179	1509	1595	1006	1307
RchiOBHmChr2g0152101	2617	2763	3879	3147	3471	4080	2253	2268	2211	1397	1574	1867	3216	2799	3717	2017	1966	3242	3694	3820	466	601
RchiOBHmChr3g0469031	2616	2550	4808	4922	4503	8213	3966	3865	5712	4436	5035	7866	2704	2320	3918	5096	4642	9427	2471	2704	11491	15092
RchiOBHmChr1g0363011	2614	2793	2498	1655	1809	1270	1117	1302	1012	1777	1944	1549	1228	1064	1190	2085	1958	2518	2805	3182	9383	11576
RchiOBHmChr5g0017391	2607	2911	3569	2546	2767	2827	3312	3692	3444	3377	4200	3702	4836	4410	5167	5179	5120	7515	3078	3321	7954	10434
RchiOBHmChr2g0086111	2601	2743	4103	3429	3905	4382	323	333	354	467	520	582	369	318	465	414	489	709	5067	5484	269	334
RchiOBHmChr4g0444191	2601	2598	2697	2403	2762	2475	2375	2371	1721	763	872	670	1593	1407	1280	595	564	586	891	1009	1439	1861
RchiOBHmChr2g0167761	2598	2633	3870	4258	4003	5795	726	735	886	1131	1333	1649	527	477	681	1059	992	1862	3570	3921	248	270
RchiOBHmChr2g0134501	2592	2668	3470	3362	3525	3930	1409	1448	1592	1561	1923	2017	1561	1417	1974	1778	1813	2651	6532	7503	3262	4272
RchiOBHmChr2g0089771	2591	2690	3577	3306	3370	3909	735	714	739	998	1224	1420	592	521	761	980	1027	1492	3901	4376	602	715
RchiOBHmChr1g0364631	2587	2617	3769	3075	3580	3866	652	619	807	659	874	1056	702	500	967	783	657	1252	4742	5361	775	817
RchiOBHmChr3g0477901	2583	2546	3834	3138	3460	4188	3271	3347	3937	2377	2950	3479	5286	4862	6692	4597	4367	7581	7552	8102	5272	6854
RchiOBHmChr5g0037761	2568	2652	4009	1176	1338	1475	254	269	284	195	185	223	1058	926	1248	498	512	829	11850	12859	1238	1428
RchiOBHmChr5g0036291	2560	2613	3348	2958	3420	3328	2445	2654	2598	2692	3424	3042	2623	2117	2602	2921	2825	4191	2572	2896	2854	3544
RchiOBHmChr2g0098271	2558	2794	4236	3481	4110	4695	6050	6413	7620	4260	5074	6121	4047	3160	4868	4160	3746	6852	1326	1582	1957	2413
RchiOBHmChr2g0171431	2558	2744	3992	3742	3780	4751	205	215	207	252	232	317	392	401	593	377	444	660	6957	7872	413	524
RchiOBHmChr2g0092881	2551	2487	3914	3084	3233	3919	862	852	1054	881	1018	1460	1087	919	1468	1080	1074	1888	8144	9044	1456	1846
RchiOBHmChr4g0432831	2551	2702	3746	3510	4122	4560	675	743	758	789	858	1038	665	564	744	799	810	1282	3168	3425	748	1042
RchiOBHmChr5g0008921	2548	2549	4971	3178	3811	5613	920	919	1285	2662	3170	4866	845	722	1314	2527	2701	5317	13906	14956	361	452
RchiOBHmChr4g0423291	2544	2587	3636	3614	4177	4402	490	443	467	734	821	801	336	332	413	968	848	1143	1984	2260	2981	3712
RchiOBHmChr4g0394391	2542	2568	3041	3998	4381	3990	912	991	803	1513	1944	1378	1173	1030	1183	1546	1511	1918	0	0	0	0
RchiOBHmChr5g0020631	2540	2765	4340	3011	3494	4476	1680	1763	2343	2583	3154	4343	1432	1314	2222	3082	2983	5620	4104	4496	1452	1771
RchiOBHmChr5g0027741	2539	2735	3851	4191	4004	5605	787	823	1105	683	811	951	300	274	423	387	310	535	5282	5610	1055	1209
RchiOBHmChr3g0456971	2536	2686	3229	3097	3089	3434	3991	4181	4258	6554	7946	8027	5012	4381	5486	9691	8686	13790	3442	4028	7076	8692
RchiOBHmChr3g0491111	2525	2729	4070	2357	2351	3096	4882	4791	5736	4212	5103	6534	6785	5848	8737	6929	6752	11625	5075	5612	5967	8019
RchiOBHmChr3g0480751	2522	2704	4115	2700	3086	3603	2610	2786	3368	2536	2798	3569	2453	2073	3235	2696	2759	4848	4805	5457	2361	3004
RchiOBHmChr4g0403561	2520	2542	4320	2835	2947	4455	2936	2965	3989	2080	2354	3642	2883	2284	4162	3328	2958	6075	2749	3171	6788	8343
RchiOBHmChr5g0014411	2516	2529	3823	2997	3474	4117	11533	11629	14991	7224	9228	11539	20476	17710	27411	13471	12847	23282	5844	6241	11190	14070
RchiOBHmChr1g0367801	2511	2671	3957	3011	3515	4087	1807	1816	2140	1274	1523	1980	1945	1678	2499	1686	1471	2868	3517	3698	2120	2732
RchiOBHmChr5g0083821	2507	2695	3753	2533	3295	3085	1159	1327	1362	685	800	985	1403	1401	1764	787	741	1211	0	0	0	0
RchiOBHmChr2g0115381	2503	2728	3823	2805	3126	3551	369	413	504	453	590	651	482	452	623	501	517	774	5575	6450	2090	2773
RchiOBHmChr3g0483261	2502	2518	3753	2857	3247	3984	2437	2566	2920	2366	2828	3650	2802	2367	3558	3161	3086	5493	2193	2405	2046	2667
RchiOBHmChr2g0166931	2498	2546	3451	2304	2356	2747	1330	1475	1386	1471	1855	1862	1436	1307	1744	1683	1676	2453	4134	4592	4200	5393
RchiOBHmChr1g0372921	2497	2557	3508	1927	2270	2406	350	320	404	262	247	325	283	166	290	171	103	215	5470	5882	321	404
RchiOBHmChr4g0416791	2495	2679	3471	2319	2723	2768	1739	1880	1839	1774	2137	2232	1262	1179	1596	1547	1603	2507	0	0	0	0
RchiOBHmChr2g0116551	2488	2521	3391	3002	3546	3498	1478	1532	1622	1640	1880	2161	1747	1411	2041	1853	1921	3070	4947	5548	2453	3211
RchiOBHmChr4g0441081	2488	2630	3331	3646	3691	4031	3967	3946	4183	4545	5362	5437	3450	2825	3620	4690	4268	6425	2488	2992	6836	8402
RchiOBHmChr3g0475921	2484	2598	3223	2955	3233	2987	3098	3092	3089	1331	1606	1634	1700	1458	1842	1448	1279	1777	3416	3878	816	952
RchiOBHmChr2g0159731	2481	2723	3500	4257	4207	5139	1751	1878	2062	2099	2494	2834	1202	1031	1472	2204	2063	3557	3890	4523	2411	2860
RchiOBHmChr5g0035071	2474	2630	2893	2756	3184	2647	5172	5461	4912	4149	4818	4366	2632	2260	2734	3107	2892	4376	1852	2287	2171	2504
RchiOBHmChr2g0160501	2470	2593	3290	2276	2694	2531	2813	2998	3172	1961	1875	2850	3010	1831	3279	2450	1841	3827	3700	4244	3270	3788
RchiOBHmChr4g0426201	2468	2567	3888	2586	2854	3299	3095	3167	4146	2399	2659	3618	2847	2232	3508	2681	2324	4342	3809	4234	3440	4296
RchiOBHmChr1g0344041	2467	2538	3808	3260	3481	4487	339	361	443	453	500	601	524	467	616	587	582	908	8196	8943	656	842
RchiOBHmChr5g0015421	2462	2772	3117	3156	3442	3401	1475	1624	1871	1486	1737	2135	2320	1694	2584	2661	2062	4059	6359	7421	4629	5627
RchiOBHmChr2g0155221	2461	2360	3619	2765	3089	3693	832	857	1002	1026	1162	1497	557	416	613	826	760	1456	5482	6012	1405	1654
RchiOBHmChr1g0352671	2452	2493	2840	2610	2795	2750	122	156	141	264	392	316	154	121	174	264	237	385	3667	4205	1268	1602
RchiOBHmChr1g0314331	2451	2408	3191	2575	3031	3072	1592	1747	1825	1278	1462	1754	2656	2281	3214	2087	2065	3339	0	0	0	0
RchiOBHmChr1g0379701	2450	2484	3413	2990	3388	3738	1097	1274	1278	1393	1609	1732	1342	1183	1602	1613	1484	2470	5625	6426	1574	2003
RchiOBHmChr4g0444171	2450	2552	3706	2521	2750	3168	2381	2626	3187	1876	2074	2894	2862	2277	3568	2390	2023	4110	4378	4708	3163	3771
RchiOBHmChr5g0043311	2444	2571	4138	2631	2791	3674	757	735	791	435	510	674	246	213	326	193	223	342	6408	7065	1059	1389
RchiOBHmChr1g0360871	2441	2465	3683	2226	2721	2908	5436	5551	6223	4294	5009	6307	5036	4016	6032	4442	4058	6968	852	920	5915	7517
RchiOBHmChr3g0495881	2436	2547	3135	3684	3684	3934	417	382	305	1005	1122	794	457	409	464	928	836	1052	6350	6695	1219	1631
RchiOBHmChr3g0461651	2426	2597	3757	2494	3193	3367	1101	1122	1288	1340	1569	1876	1112	920	1495	1488	1490	3134	3393	3841	1937	2490
RchiOBHmChr2g0109851	2420	2435	2598	1737	1858	1673	3159	3434	2848	1875	2249	1738	2314	2043	2508	1619	1512	2268	1565	1917	4750	6156
RchiOBHmChr5g0049991	2417	2510	3591	2368	2569	2828	744	779	832	607	642	847	650	541	762	560	488	820	5183	5935	1290	1499
RchiOBHmChr3g0469521	2404	2514	3864	3043	3048	4329	1039	1074	1367	1368	1674	1901	1495	1309	1958	1780	1764	3154	5596	5896	1607	2134
RchiOBHmChr2g0161881	2392	2628	3545	3310	3473	4032	1228	1360	1440	879	962	1201	818	647	938	745	662	1099	3053	3459	1318	1723
RchiOBHmChr2g0115271	2388	2458	3220	1381	1769	1496	2687	2941	2758	4668	5175	5274	3320	2844	3538	4479	3902	6364	11690	12602	12910	16405
RchiOBHmChr2g0155241	2377	2552	3388	3991	4232	4796	59	69	54	118	169	130	39	44	38	99	122	124	13651	15225	190	241
RchiOBHmChr2g0175951	2371	2485	3421	3252	3400	3918	6953	7251	7992	6160	7907	8051	5664	5049	6605	7676	7225	11905	3502	4005	10768	13716
RchiOBHmChr3g0472851	2359	2441	4021	2249	2729	3518	4565	4446	5942	2875	3632	4508	2809	2490	4100	2427	2370	4574	1836	2040	6636	8142
RchiOBHmChr1g0332421	2353	2462	3235	2990	3607	3596	765	798	835	1057	1248	1249	1165	987	1307	1644	1556	2504	4898	5486	2188	2729
RchiOBHmChr2g0105581	2350	2367	3888	2817	2940	4462	1697	1754	2259	1765	2086	3105	1805	1570	2773	2200	2027	4092	3718	3861	2387	3067
RchiOBHmChr4g0435811	2348	2378	2861	2542	3056	2546	2150	2326	2013	2209	2725	2106	1605	1503	1834	1988	1981	2744	1910	2226	651	891
RchiOBHmChr2g0094801	2345	2332	3612	1915	2254	2717	10563	10610	13975	7532	9662	12536	13051	11793	17491	11490	11115	19930	309	405	2690	3239
RchiOBHmChr1g0374441	2344	2393	3594	2612	2923	3391	5014	5203	5990	4344	5241	6188	4517	3847	5571	5096	4823	8433	3571	3984	5996	7471
RchiOBHmChr2g0146201	2344	2496	3644	2774	2863	3690	2165	2252	2547	2343	2628	3217	2655	2384	3403	2813	2644	4769	6325	6858	4657	5930
RchiOBHmChr4g0439441	2340	2397	3189	2420	2468	2835	3062	3382	3539	2336	2494	3506	3561	2360	3679	3259	2647	4767	3504	4014	3166	3936
RchiOBHmChr2g0144421	2337	2442	3398	2776	3015	3571	2336	2384	2908	1548	1735	2312	2684	2471	3509	1802	1725	3010	0	0	0	0
RchiOBHmChr2g0087281	2330	2518	2908	1336	1608	1285	899	1013	1030	1693	2119	2177	1796	1560	1992	2521	2512	3907	5741	6664	2266	2782
RchiOBHmChr5g0018321	2330	2424	3511	2514	2941	3317	1830	2122	2339	1748	1931	2232	3587	3311	4663	2919	2916	4956	7554	8243	4680	6144
RchiOBHmChr1g0358521	2329	2439	3265	2396	2818	2900	2085	2137	2448	2041	2554	2589	2290	1907	2681	2660	2474	4286	3644	4034	3776	4659
RchiOBHmChr2g0119881	2329	2539	3047	2465	2684	2554	2738	2929	2826	1982	2221	2447	2023	1652	2337	2158	1880	3024	2077	2437	5279	6422
RchiOBHmChr3g0480261	2326	2302	3499	2878	2948	3682	1077	1132	1274	1240	1532	1776	1479	1245	1860	1525	1535	2646	6179	6834	1597	2103
RchiOBHmChr3g0451161	2319	2560	3364	2100	2363	2451	1759	1830	2025	1895	2362	2560	1721	1537	2010	1900	1940	2985	11811	13581	15551	19756
RchiOBHmChr1g0361051	2313	2183	3870	2731	3085	4230	1818	1872	2409	1380	1686	2213	3061	2769	4609	2372	2507	4750	7652	7913	3890	4999
RchiOBHmChr1g0377721	2312	2321	2736	2490	2898	2358	1315	1366	1350	829	1069	1025	901	647	886	622	584	899	986	1071	171	191
RchiOBHmChr3g0487031	2308	2338	3460	4639	4279	6295	188	196	224	368	373	501	158	135	173	292	256	426	10893	12120	617	738
RchiOBHmChr2g0148331	2306	2431	3236	2350	2748	2738	2323	2577	2752	1724	1757	2472	2422	1644	2728	2101	1599	3164	3652	4379	3494	4088
RchiOBHmChr3g0461351	2305	2302	3288	2144	2746	2697	3786	4275	4805	2119	2574	2848	3687	3165	4677	2290	2100	3722	5498	6394	1878	2410
RchiOBHmChr3g0451151	2303	2416	3737	3326	3261	4431	1191	1182	1418	1374	1639	2040	1395	1193	1931	1748	1528	2892	5838	6284	1948	2398
RchiOBHmChr5g0017501	2303	2401	3640	2718	2976	3657	1753	1871	2242	1119	1565	1822	1614	1416	2111	1590	1500	2563	1932	2133	1858	2311
RchiOBHmChr4g0430041	2300	2316	3948	2792	2987	4120	1280	1334	1711	1464	1644	2226	1648	1470	2280	1954	1933	3807	5073	5486	4229	5755
RchiOBHmChr4g0443811	2292	2345	4062	2412	2485	3502	1341	1511	1789	1607	1847	2564	1802	1429	2571	2055	1993	3777	4768	5228	3510	4542
RchiOBHmChr3g0456691	2277	2237	3450	1939	2153	2618	1499	1542	1891	1310	1573	2017	1877	1768	2581	1744	1637	2698	3450	3769	2636	3225
RchiOBHmChr1g0373491	2265	2512	2763	3180	3671	3249	1945	2124	2005	2169	2945	2419	1684	1591	1755	2144	2046	2764	3387	3914	5334	6993
RchiOBHmChr5g0018331	2262	2357	3353	3021	3139	3701	4164	4470	4991	3145	3869	4090	4578	3967	5472	4370	4063	7017	1087	1191	2679	3260
RchiOBHmChr1g0316441	2260	2501	3415	2230	2370	2904	289	329	306	578	675	641	86	95	95	413	408	659	4790	5357	8879	11661
RchiOBHmChr3g0468851	2259	2354	3219	3269	3533	3823	491	476	561	528	658	735	421	348	460	585	531	915	5994	6581	504	588
RchiOBHmChr5g0050701	2259	2336	3042	1698	1981	2068	1476	1583	1666	1216	1433	1679	1506	1167	1539	1284	1162	1908	3030	3654	1546	1917
RchiOBHmChr5g0063761	2251	2339	3409	2656	3028	3555	1814	1942	2325	2039	2456	3054	2373	1862	3008	2801	2631	4771	5399	5757	4165	5255
RchiOBHmChr3g0447461	2249	2289	3732	3969	4080	5992	1791	1761	2383	2587	3095	4380	1022	862	1342	1888	1834	3581	4201	4927	4181	5338
RchiOBHmChr1g0334861	2246	2346	3420	3159	3502	3993	337	357	336	496	585	702	452	314	443	583	495	821	4350	4790	455	621
RchiOBHmChr3g0464121	2239	2321	3001	2355	2972	2724	1428	1558	1582	1534	1891	1777	1732	1569	2084	2213	2052	2882	2056	2268	541	699
RchiOBHmChr1g0370391	2235	2297	2928	2214	2422	2608	3664	3776	4104	1665	1957	1923	5862	4958	6873	2572	2594	4145	3942	4308	1373	1853
RchiOBHmChr3g0479441	2231	2410	3171	2129	2415	2621	207	226	245	214	263	275	193	184	234	101	120	150	432	554	9	11
RchiOBHmChr2g0091371	2227	2317	3463	3149	3431	4263	10501	10964	12899	8780	10857	13615	12016	10322	14823	10415	9842	17627	3468	3994	18737	24181
RchiOBHmChr5g0073151	2221	2266	3047	2394	2736	2742	599	642	715	642	741	770	282	223	301	343	324	541	0	0	0	0
RchiOBHmChr1g0363331	2210	2223	2827	2076	2393	2645	5435	5541	5445	3942	4595	4931	6526	5605	6711	5050	4428	7154	2804	3266	3733	4550
RchiOBHmChr1g0353741	2206	2366	3361	3297	3495	4377	1979	1965	2421	2298	2546	3598	1791	1340	2194	2242	1853	3536	5107	5890	3966	4649
RchiOBHmChr1g0319411	2205	2429	3717	2754	2998	3519	1561	1605	2020	1506	1775	2393	1872	1440	2522	2030	1949	3601	4803	5468	3176	3821
RchiOBHmChr2g0163531	2200	2288	2794	2754	3078	3091	1385	1380	1331	1608	2013	1904	1955	1735	2094	2303	2213	3426	1548	1743	2466	3180
RchiOBHmChr5g0030861	2196	2199	2391	2539	2746	2616	761	761	740	1177	1478	1340	614	469	591	788	648	1010	1042	1237	717	948
RchiOBHmChr2g0140581	2194	2236	3151	2497	2882	3294	664	808	897	723	827	1124	730	521	916	870	699	1447	3888	4474	1204	1481
RchiOBHmChr2g0088651	2191	2344	3533	2202	2981	3098	596	678	641	396	468	548	190	158	208	77	72	112	17	26	522	613
RchiOBHmChr2g0109411	2189	2255	3511	2970	3094	4059	1635	1555	2121	1719	2054	2689	2039	1735	2788	2177	1770	4179	4601	5107	2826	3610
RchiOBHmChr4g0397731	2187	2212	3302	3373	3732	4442	1281	1356	1668	1513	1816	2344	1631	1483	2089	2248	2030	3516	5318	5958	3255	4019
RchiOBHmChr2g0086551	2186	2356	3078	2148	2585	2723	2391	2428	2699	1558	1752	2099	2352	1969	2796	2014	1797	3040	3397	3849	3241	3877
RchiOBHmChr3g0493921	2186	2322	3369	2218	2145	2827	3315	3290	4226	2198	2370	3803	2768	1798	3173	2394	1977	3645	0	0	0	0
RchiOBHmChr4g0442031	2186	2104	3725	149	224	246	952	981	1242	562	535	845	1677	1615	2609	794	756	1401	0	0	0	0
RchiOBHmChr4g0435441	2185	2123	3036	2699	3223	3387	2094	2253	2432	1715	2083	2229	1635	1332	2055	1253	1316	2126	4413	4841	1037	1278
RchiOBHmChr1g0365001	2183	2294	2354	1958	2462	1995	1909	2106	1720	1301	1380	1376	1906	1385	1663	1778	1479	2174	3965	4510	2056	2394
RchiOBHmChr1g0378851	2183	2259	3292	2778	3082	3506	635	683	781	765	930	1006	959	979	1313	1089	903	1715	0	0	0	0
RchiOBHmChr3g0495821	2179	2097	3289	1881	1967	2428	1937	1773	2215	1404	1588	1935	2193	2017	2821	1533	1627	2735	3318	3667	2129	2850
RchiOBHmChr4g0413261	2178	2308	3296	3175	3563	4081	1505	1637	1734	1635	2121	2318	1631	1461	2172	2001	1688	3283	10115	11541	27205	34885
RchiOBHmChr4g0445601	2177	2150	3058	2666	2881	3338	958	1096	1130	1210	1432	1465	1258	1123	1583	1417	1388	2356	3225	3660	1200	1629
RchiOBHmChr2g0113091	2174	2193	3055	2754	3136	3291	3393	3632	4107	2976	3606	4261	3379	2889	3976	3748	3522	5877	3965	4390	4843	5912
RchiOBHmChr1g0382761	2172	2115	3142	5878	6089	7786	1	8	2	3	4	5	10	0	3	0	4	1	330	351	6	13
RchiOBHmChr5g0014341	2172	2348	2958	3436	3847	3588	711	697	761	816	985	962	725	566	839	705	772	1151	0	0	0	0
RchiOBHmChr1g0331011	2171	2328	2759	2204	2388	2385	738	816	912	899	1011	1195	975	801	1184	1079	966	1819	4199	4815	1974	2505
RchiOBHmChr4g0412911	2168	2408	3808	2854	3369	4481	3185	2899	4292	2353	2666	3904	1477	1242	2190	2348	2024	4668	6921	7648	7221	9080
RchiOBHmChr4g0445131	2166	2338	3520	2990	2989	3740	4730	4868	5825	4136	4653	5932	4437	3649	5451	5588	5066	8969	2624	2960	5822	7246
RchiOBHmChr1g0317731	2155	2161	3524	444	503	639	228	237	293	67	117	113	114	99	149	87	76	188	1734	2161	198	243
RchiOBHmChr3g0460111	2148	2287	2828	2479	2974	2860	344	328	417	486	609	743	164	126	229	271	231	435	3415	3937	681	927
RchiOBHmChr1g0352661	2141	2208	3110	2386	2822	3054	1809	2008	2272	2028	2520	2979	1902	1628	2540	2450	2322	4140	4165	4517	2191	2732
RchiOBHmChr4g0446521	2139	2276	3082	2010	2388	2457	2647	2832	3118	2194	2322	3026	2432	1846	2915	2376	1962	3692	2432	2760	3745	4712
RchiOBHmChr1g0383961	2137	2027	3131	1868	2068	2451	1440	1588	1697	1087	1197	1809	1562	1141	1857	1302	1095	2193	3382	3691	1652	1953
RchiOBHmChr3g0457131	2137	2154	3050	2743	3098	3711	801	971	975	1078	1176	1456	750	526	886	1082	977	1708	6215	6821	1179	1526
RchiOBHmChr4g0436321	2128	2120	3424	109	155	142	962	1005	1167	634	631	1056	574	537	802	269	255	516	2498	2522	723	857
RchiOBHmChr4g0438691	2128	2222	2942	2270	2713	2709	2021	2046	2200	2221	2808	2752	2277	2088	2738	2529	2551	4239	3693	4236	3267	4223
RchiOBHmChr2g0121921	2127	2210	2850	2143	2983	2542	1580	1680	1663	991	1265	1174	749	695	890	545	423	678	2098	2313	1949	2515
RchiOBHmChr2g0164381	2126	2066	2576	1862	2271	2178	6366	6528	6855	5116	6301	6403	9552	8136	10935	7721	7193	11611	3350	3674	14323	17700
RchiOBHmChr2g0162011	2125	2228	3953	2784	2948	4187	867	857	1220	996	1174	1609	1072	933	1640	1178	1112	2337	6160	6875	1665	2108
RchiOBHmChr4g0439071	2122	2179	3375	3288	3564	4064	406	410	552	1188	1414	1836	362	305	463	1128	1115	1914	4387	4866	326	410
RchiOBHmChr4g0412891	2118	2132	2708	1566	1912	1797	5895	6435	6291	4223	5104	4972	4169	3500	4705	4106	3879	6296	849	993	1371	1673
RchiOBHmChr1g0383931	2116	2140	3539	2830	3224	4340	1322	1413	1908	1519	1610	2530	664	505	914	924	912	1831	2995	3202	3693	4491
RchiOBHmChr5g0074091	2116	2037	3537	3001	2894	4543	1099	1096	1526	997	1189	1618	1665	1502	2417	1688	1663	3325	0	0	0	0
RchiOBHmChr3g0461531	2114	2100	2726	1544	2059	1726	1540	1679	1715	878	1080	1190	1524	1205	1879	1104	912	1599	0	0	0	0
RchiOBHmChr3g0487361	2113	2146	3163	3792	3995	4753	1052	1174	1356	1762	1993	2488	850	619	1036	1213	1125	1905	4571	5298	1044	1307
RchiOBHmChr3g0459711	2111	2177	2953	3461	3451	4055	444	451	369	968	1105	926	64	45	54	496	410	567	1629	1742	610	732
RchiOBHmChr1g0373641	2110	2221	3766	2932	3072	4348	4659	4501	6609	4910	5922	8078	5327	4642	7581	6158	6499	12886	579	652	6270	8108
RchiOBHmChr1g0363491	2108	2102	2925	2694	3021	3532	833	865	909	1456	1629	1750	703	549	759	1355	1158	1824	4317	4832	2830	3808
RchiOBHmChr4g0441841	2108	2159	2868	2790	3125	3299	370	401	396	358	453	468	255	228	350	324	328	532	1198	1377	279	353
RchiOBHmChr4g0406591	2102	2262	2941	1994	2302	2437	182	179	196	235	321	322	252	217	256	256	244	372	5305	6046	309	383
RchiOBHmChr5g0001371	2092	2041	2765	1061	1430	1313	6571	6850	6446	4928	5724	5360	11996	10269	13241	9204	8425	12823	2401	2623	10770	13679
RchiOBHmChr1g0377921	2091	2199	3074	2273	2854	2795	3457	3558	3866	2471	3077	3264	2796	2389	3466	2560	2276	4062	1288	1484	2698	3402
RchiOBHmChr1g0365111	2088	2255	3266	4472	4538	5831	617	618	688	1183	1283	1616	670	625	979	1210	1117	1847	8518	9570	10193	12852
RchiOBHmChr4g0430001	2085	2068	3084	2298	2703	2909	1331	1524	1698	1570	1893	2024	1979	1891	2977	2307	2206	3993	3278	3518	1976	2502
RchiOBHmChr2g0096941	2081	2083	3155	3107	3181	4114	625	579	722	858	1092	1311	682	634	867	952	873	1528	5260	5320	1089	1439
RchiOBHmChr3g0475931	2079	2162	2801	1943	2167	2456	3962	4075	4340	2951	3696	3914	4026	3681	4943	3392	3367	5157	1621	1716	2496	3166
RchiOBHmChr3g0464301	2078	2171	3423	2534	2939	3302	2524	2685	3224	2511	3125	3844	1749	1599	2410	2508	2262	4045	2637	2750	1852	2402
RchiOBHmChr5g0058601	2078	2206	3020	1611	1816	2083	394	409	459	180	224	269	115	118	189	126	126	189	1425	1655	531	623
RchiOBHmChr4g0441921	2074	2165	3537	2538	2860	3536	1880	2040	2489	1584	1891	2529	3173	2741	4760	2548	2736	4580	5543	5815	3896	4776
RchiOBHmChr1g0365681	2072	2049	2589	2889	3240	3194	1108	1085	1153	1241	1509	1462	1843	1554	1889	2145	2051	3057	5636	6393	3455	4302
RchiOBHmChr2g0139181	2071	2096	3158	3327	3171	4541	623	688	775	755	872	1156	713	600	950	981	968	1756	10570	11208	1714	2102
RchiOBHmChr1g0367041	2065	2088	2952	2201	2549	2858	4366	4479	5023	2666	3349	3508	2718	2407	3491	2414	2502	3811	2228	2435	1066	1352
RchiOBHmChr3g0447851	2062	2167	2934	1961	1971	2381	198	214	286	273	330	345	297	288	389	312	355	488	10433	11280	773	938
RchiOBHmChr4g0385971	2056	2195	3204	2525	2806	3267	746	780	843	888	969	1127	822	613	850	970	839	1302	5084	5616	658	762
RchiOBHmChr2g0157901	2053	2104	2401	2179	2621	2148	3110	3267	2848	3304	4152	3064	2473	2065	2472	2916	2837	3848	2849	3262	3055	3842
RchiOBHmChr1g0359061	2050	2045	2959	3101	3243	3868	679	739	801	833	1011	1027	666	593	910	544	551	871	3236	3777	2117	2855
RchiOBHmChr2g0130001	2048	2035	3534	2276	2604	3495	2203	2059	2950	2291	2623	3895	2840	2430	3910	3054	2988	5852	3604	4058	5692	7347
RchiOBHmChr5g0020421	2041	2087	2736	2233	2425	2557	1812	2032	1925	2223	2649	2387	2004	1736	2194	2315	2266	3582	3345	3941	5676	7511
RchiOBHmChr5g0045211	2041	2056	3465	2506	2832	3566	2816	2967	4050	3151	3811	4827	3070	2731	4169	3473	3718	6929	16756	18433	20459	26179
RchiOBHmChr1g0317621	2038	1961	2956	1959	2151	2801	6447	5725	7770	7194	8685	10663	5123	4415	6659	10836	10157	17543	0	0	0	0
RchiOBHmChr2g0142041	2037	2033	2580	2329	2576	2580	231	244	252	283	315	356	262	228	309	240	211	332	5456	5906	308	428
RchiOBHmChr3g0461811	2037	1960	3004	2733	3202	3717	525	532	599	483	667	671	337	343	450	293	318	524	824	885	385	456
RchiOBHmChr4g0418931	2035	2062	2800	1771	2112	2197	4081	4199	4625	2360	2662	3437	4624	3860	5420	3047	2905	4957	2014	2268	2391	2819
RchiOBHmChr2g0095561	2034	1941	3062	4323	4285	5969	382	453	511	465	674	810	551	475	713	601	566	1084	0	0	0	0
RchiOBHmChr5g0083261	2033	2139	3305	1836	2026	2391	1986	2155	2544	1435	1697	2173	2048	1654	2590	1660	1482	2928	0	0	0	0
RchiOBHmChr4g0436691	2031	2071	3313	2415	2592	3467	2528	2507	3450	2445	2807	3855	2925	2412	3978	3132	3038	5754	3694	3979	3495	4266
RchiOBHmChr2g0107281	2027	2132	2864	2447	2930	3296	2532	2613	2809	2137	2723	2486	3242	2798	4211	2276	2291	3752	2679	3205	8558	11062
RchiOBHmChr5g0016421	2022	2016	3112	2292	2498	3027	724	833	921	868	1088	1298	1088	916	1325	1099	1060	1793	4406	5021	1767	2201
RchiOBHmChr2g0175221	2021	2119	3777	2828	2562	3798	1490	1545	2034	1581	1849	2571	1510	1432	2389	1796	1822	3446	5818	6541	5188	6313
RchiOBHmChr5g0060041	2018	2011	2853	2166	2497	2993	2377	2383	3327	1764	2142	2721	2342	1863	2931	1899	1689	3198	1685	1956	2124	2699
RchiOBHmChr2g0155341	2017	1959	3592	213	194	344	279	292	405	62	69	95	88	82	154	57	75	123	2107	2172	227	248
RchiOBHmChr1g0369201	2013	2128	2554	2351	2715	2622	1387	1505	1422	1379	1637	1836	1508	1194	1689	1799	1719	2796	2252	2375	629	844
RchiOBHmChr1g0314971	2011	2142	3118	2308	2647	2881	2507	2642	2941	2391	2942	3220	2474	2190	3194	2699	2961	4926	2812	3203	3318	4218
RchiOBHmChr1g0313431	2010	2087	2622	2128	2553	2492	2458	2673	2817	2069	2389	2694	2315	1755	2588	1792	1668	2904	3128	3748	2381	2981
RchiOBHmChr3g0456491	2009	2095	3096	5363	4802	6985	84	66	51	309	380	377	9	17	33	194	190	314	4103	4375	295	320
RchiOBHmChr4g0443951	2009	2037	2983	1915	2228	2452	1837	2009	2294	1444	1627	2106	1917	1379	2285	1632	1317	2732	4183	4929	2877	3652
RchiOBHmChr2g0116371	2008	2083	3059	2416	2828	3241	198	218	263	288	345	471	137	104	179	175	148	256	6274	7160	250	319
RchiOBHmChr3g0456721	1999	2127	2811	2449	2653	2993	1686	1740	1788	1861	2154	2436	2047	1650	2387	2329	2214	3819	4253	4617	5227	6469
RchiOBHmChr4g0430581	1997	2023	3118	2632	2761	3520	1337	1456	1640	950	1162	1438	2313	2113	2976	1784	1663	2969	8455	9099	2773	3493
RchiOBHmChr5g0034381	1994	2112	3308	2755	2952	3603	1550	1561	1987	1313	1542	2236	866	652	1109	1111	936	2036	1996	2275	895	1154
RchiOBHmChr4g0428351	1990	2014	3197	7214	7659	10036	35462	36944	41908	55028	64803	64453	23479	20923	28804	40931	39942	60047	58	66	51517	66324
RchiOBHmChr4g0418691	1987	2216	2773	2786	2952	2911	912	878	1043	1080	1358	1372	949	923	1229	1207	1144	1811	0	0	0	0
RchiOBHmChr5g0035341	1987	2003	2883	1916	2166	2428	2533	2673	2981	1804	2168	2355	3149	2690	3564	2373	2222	3649	2898	3257	2272	2998
RchiOBHmChr2g0176331	1984	2187	3147	2184	2596	2942	1204	1224	1566	1132	1459	1865	1351	1159	1909	1529	1476	2702	3571	4004	1784	2341
RchiOBHmChr2g0138951	1979	1961	2927	2469	2318	3218	775	818	1084	776	879	1292	759	646	1038	1033	963	1911	5011	5610	1332	1436
RchiOBHmChr3g0486611	1977	1763	2945	2290	2437	3276	357	358	461	887	1109	1132	433	360	460	1265	1138	1859	4150	4680	1554	2004
RchiOBHmChr2g0099401	1974	1982	2768	2531	2887	3113	1526	1637	1917	1514	1906	2232	1749	1525	2239	2234	2151	3687	3315	3728	3144	3922
RchiOBHmChr1g0358671	1972	2046	3182	2337	2646	3330	439	525	515	562	623	709	797	654	918	816	813	1296	0	0	0	0
RchiOBHmChr1g0348101	1969	1983	2854	2595	2879	3217	1019	1061	1263	857	1067	1172	2154	2019	2728	1749	1751	2990	6864	7567	2061	2679
RchiOBHmChr5g0006721	1967	2041	2825	2656	2852	3144	2437	2691	3087	1832	2323	2472	6703	6120	8325	5185	5038	8667	4153	4547	5337	6663
RchiOBHmChr2g0096661	1966	1948	3418	3294	3256	4779	700	718	902	1107	1213	1638	496	428	571	644	611	1135	5376	5838	1233	1536
RchiOBHmChr4g0426571	1963	2046	2802	2014	2240	2508	1901	2078	2328	1506	1608	2142	1740	1400	2137	1525	1366	2580	2505	2991	2202	2649
RchiOBHmChr2g0105111	1962	1855	2893	1590	1731	2054	868	857	955	506	538	723	885	775	1239	549	497	808	5443	5921	1857	2269
RchiOBHmChr2g0104521	1959	1999	2677	1695	2027	2013	2032	2128	2142	1671	2058	1982	1970	1829	2181	2143	2131	3324	3440	4273	1152	1448
RchiOBHmChr2g0169931	1959	2049	2922	1848	2078	2427	1636	1586	1905	1205	1162	1985	1645	1191	1951	1484	1309	2525	3401	3929	2506	3102
RchiOBHmChr2g0098351	1953	1994	3211	4382	4251	6424	97	121	137	404	492	616	105	79	143	416	409	748	5965	6637	969	1312
RchiOBHmChr1g0381611	1951	2076	2397	2084	2492	2198	664	737	666	452	556	555	382	270	354	281	304	340	429	507	125	156
RchiOBHmChr2g0171051	1951	2141	2898	2397	2556	2900	2398	2470	2705	2551	2926	3468	2091	1977	2367	2910	2570	4436	3734	3659	4682	6057
RchiOBHmChr2g0176461	1949	2089	3188	2663	3039	3571	1890	2007	2482	1821	2304	2903	1822	1405	2407	2537	2186	4204	4095	4875	3090	3887
RchiOBHmChr2g0091031	1948	2122	3141	2551	2637	3454	1172	1174	1306	1578	1887	2215	1107	940	1346	1518	1505	2522	4252	4656	2169	2709
RchiOBHmChr4g0396561	1943	2051	3211	2272	2506	3277	1063	1074	1247	1194	1285	1667	1427	1252	1987	1450	1487	2610	4845	5088	2649	3310
RchiOBHmChr2g0160081	1941	2162	3130	2580	2785	3226	1346	1288	1524	1479	1817	2076	1676	1401	2042	1984	1863	3109	4609	5111	2468	3238
RchiOBHmChr3g0449611	1941	2058	2949	2009	2276	2372	3821	3947	4583	2194	2456	3269	3660	2779	4519	3005	2431	4540	3417	3947	5222	6179
RchiOBHmChr4g0444931	1939	1974	2419	1616	1967	1597	3824	4091	3724	3854	4806	4265	2453	2038	2722	4734	4416	6781	301	340	1389	1709
RchiOBHmChr2g0176241	1937	2073	3330	2791	3069	3812	1532	1562	1860	1268	1367	1890	1230	1008	1582	1423	1317	2429	3322	3732	1099	1363
RchiOBHmChr3g0456851	1937	1960	2494	2177	2559	2398	1391	1616	1491	2060	2550	2423	955	856	1024	1478	1461	2197	1569	1815	636	734
RchiOBHmChr3g0467761	1937	2049	2948	2226	2706	2985	679	687	837	757	843	1135	747	621	1050	807	829	1523	0	0	0	0
RchiOBHmChr1g0358961	1934	1989	2615	2091	2506	2470	1769	1870	1909	1978	2429	2619	1794	1562	2109	2153	1948	3258	6276	6985	3899	4904
RchiOBHmChr3g0477461	1933	2091	2605	1797	2047	1970	1089	1149	1114	937	1122	1088	1154	1005	1291	1094	954	1560	2156	2551	1448	1863
RchiOBHmChr1g0372181	1932	2079	2451	3201	3136	3725	8	11	14	28	27	36	9	6	7	22	11	24	10061	11458	5486	7197
RchiOBHmChr2g0149501	1931	1908	2743	2687	3010	3072	1362	1560	1867	1297	1486	1646	2274	2032	3075	1912	1982	3409	5412	5840	2278	2810
RchiOBHmChr2g0092551	1927	1859	3350	2264	2517	3541	1515	1635	2244	1139	1406	2033	2713	2425	4080	2175	2054	4307	6962	7703	3603	4631
RchiOBHmChr4g0432411	1924	2099	2729	2306	2663	2831	367	391	411	458	480	623	338	245	422	337	340	579	0	0	0	0
RchiOBHmChr3g0457521	1923	1998	2883	2419	2337	2873	403	434	478	545	611	689	489	453	573	648	597	931	5639	6095	728	894
RchiOBHmChr2g0109561	1920	2019	2975	1961	2343	2790	1515	1530	1786	1636	2096	2198	1805	1537	2120	1930	1888	3305	2926	3448	3072	4003
RchiOBHmChr2g0173351	1912	1994	2786	2868	3112	3747	10835	11059	13042	9706	11939	13685	11219	9701	13480	13260	12648	21344	1381	1618	12270	15359
RchiOBHmChr2g0084801	1910	1911	2939	2474	2699	3614	1475	1549	1755	1383	1603	1831	2992	2418	3691	2758	2519	4429	6081	6421	2929	3713
RchiOBHmChr2g0106221	1909	1992	3009	1948	2151	2562	1840	1983	2519	1932	2377	2834	1937	1655	2458	2416	2252	4161	1905	2244	3094	3932
RchiOBHmChr5g0008261	1902	1938	2411	1629	1869	1933	1523	1592	1692	1195	1674	1608	1306	1112	1472	1333	1257	1989	3468	3806	2449	3235
RchiOBHmChr5g0049051	1901	1863	2494	2962	3359	3392	278	316	341	704	805	773	248	192	292	476	460	670	3356	3875	454	535
RchiOBHmChr1g0331181	1900	2026	2703	2368	2701	3121	1648	1630	1805	1810	2110	2390	1827	1533	2180	2349	2127	3593	4357	4974	3253	4153
RchiOBHmChr5g0038151	1899	1862	3296	2573	2628	3863	118	97	119	118	189	230	42	44	50	34	50	78	5808	6063	85	132
RchiOBHmChr4g0411571	1898	2087	3064	2807	3121	4010	1286	1317	1557	1461	1733	2129	1291	1019	1550	1540	1379	2194	5907	6304	5443	6856
RchiOBHmChr2g0086681	1892	1799	2551	2035	2202	2507	1570	1741	1988	1071	1218	1738	1575	1104	1943	1090	983	1891	2458	2791	3582	4145
RchiOBHmChr3g0491051	1892	1806	2521	2630	2814	3070	1484	1544	1718	1493	1761	2020	1288	1008	1472	1398	1233	2084	3727	4396	2927	3509
RchiOBHmChr5g0001781	1891	1901	3144	2617	2884	3529	3271	3370	4116	2669	3251	3936	3435	2959	4370	2846	2670	4831	3546	3833	6527	8433
RchiOBHmChr2g0090311	1890	1914	2566	1712	1988	1988	1397	1348	1467	973	1092	1258	1226	982	1363	1006	913	1495	1072	1149	649	821
RchiOBHmChr2g0150801	1884	1912	2967	2377	2397	3314	1042	1113	1282	1081	1280	1487	1219	1057	1498	1380	1303	2215	4874	5325	2187	2762
RchiOBHmChr2g0158561	1881	1961	2606	2199	2458	2476	4223	4207	4642	3106	3734	4186	5248	4466	5891	4015	3694	6168	5192	6094	7076	8857
RchiOBHmChr1g0343981	1880	1943	3304	2428	2721	3360	965	1063	1286	1101	1339	1673	1055	886	1493	1319	1300	2396	3721	4143	1093	1297
RchiOBHmChr2g0128901	1876	1929	2689	1869	2142	2160	1568	1576	1829	907	1081	1243	1124	995	1355	786	785	1286	1126	1222	709	863
RchiOBHmChr2g0096101	1868	1969	2628	2085	2513	2318	3437	3646	3584	2551	2655	3132	3115	2210	3240	2811	2159	3939	2923	3309	3622	4152
RchiOBHmChr4g0437121	1862	1981	2465	4048	4320	4918	2747	2982	3774	3189	3515	4687	2365	1900	2932	2909	2637	5157	12521	13740	38753	48725
RchiOBHmChr1g0370401	1861	1891	2632	1593	1956	1991	8520	9112	9386	5307	6455	6834	9337	7958	10511	7721	7275	12241	2747	3234	4731	5913
RchiOBHmChr4g0401341	1855	1830	2902	2029	2661	2394	2505	2916	3147	1496	1528	1983	4502	3441	5506	2622	2254	4394	0	0	0	0
RchiOBHmChr2g0149641	1853	1970	3036	1843	2158	2488	2719	2807	3260	1431	1916	1888	3848	3545	4583	2840	2687	4459	2958	3069	2406	3068
RchiOBHmChr3g0468381	1851	2005	2870	355	522	462	112	132	146	76	77	107	58	52	88	22	31	56	0	0	0	0
RchiOBHmChr5g0031271	1851	2032	2706	2719	3228	3278	616	564	670	459	504	563	221	209	311	239	266	389	2027	2203	171	221
RchiOBHmChr2g0092041	1846	1753	2085	1878	2398	2086	45	63	48	25	21	34	24	15	18	11	9	16	2712	3099	23	25
RchiOBHmChr4g0419001	1846	2081	2922	2022	2174	2741	2431	2623	3087	1577	1941	2464	2253	1890	2808	2029	1848	3273	1893	2188	2820	3665
RchiOBHmChr5g0064511	1842	1828	2856	2640	2832	3939	1035	1093	1402	1154	1541	2004	806	691	1083	1161	984	2037	0	0	0	0
RchiOBHmChr1g0370231	1841	1788	3013	1789	1996	2534	2635	2821	3393	1865	2289	2960	3071	2544	3951	2569	2318	4217	1599	1850	2065	2609
RchiOBHmChr3g0480801	1840	1863	2777	1218	1388	1620	535	645	709	369	417	585	411	362	536	238	198	365	5319	6050	922	1266
RchiOBHmChr4g0416821	1839	1865	2783	1719	1918	2191	1667	1648	2037	1350	1614	2081	1498	1236	1989	1363	1355	2387	2395	2637	2454	2962
RchiOBHmChr3g0463131	1838	2070	2937	22	14	19	47	39	34	0	2	0	9	4	5	3	0	2	0	0	0	0
RchiOBHmChr1g0376171	1836	1928	2822	2711	2876	3658	1219	1158	1211	1080	1204	1569	1135	1022	1469	1188	1109	1847	4068	4742	2200	2670
RchiOBHmChr4g0420301	1834	1910	2622	1720	2049	2439	2118	2108	2553	1418	1511	2346	1982	1480	2609	1669	1407	2913	3139	3600	3257	4110
RchiOBHmChr3g0464281	1828	1933	3221	2440	2552	3624	2774	2747	4324	2234	2391	4528	2054	1376	3106	2609	2084	5101	2019	2186	1757	2203
RchiOBHmChr4g0441251	1826	1906	2800	1743	2005	2171	2207	2258	2805	1804	2323	2659	2425	2181	3183	2193	2179	4106	1873	1984	4114	5052
RchiOBHmChr2g0153571	1822	2032	2799	2029	2356	2611	3089	3054	3507	2226	2406	3258	3990	3072	4699	3581	3063	5375	0	0	0	0
RchiOBHmChr3g0480931	1819	1919	2933	1098	1290	1459	1518	1531	1874	1189	1453	2139	1294	998	1792	1195	1102	2125	2191	2295	814	934
RchiOBHmChr3g0461621	1816	1884	2719	1687	1833	2192	2074	2124	2479	2143	2584	2941	2659	2491	3307	2964	2844	4707	3160	3557	5565	7210
RchiOBHmChr5g0071221	1811	1933	2811	2305	2572	2991	1146	1243	1511	957	1180	1415	2438	2214	3350	2147	2013	3586	0	0	0	0
RchiOBHmChr2g0112291	1809	1892	2838	2404	2786	2970	1875	1987	2216	2078	2412	2800	2003	1816	2525	2324	2336	4033	2593	2965	2293	2857
RchiOBHmChr5g0006291	1808	1945	2673	1229	1418	1534	2125	2252	2309	1191	1366	1652	1710	1361	2080	1293	1159	2006	0	0	0	0
RchiOBHmChr5g0074531	1803	1892	2045	1706	2167	1689	5353	5612	4978	3737	4234	4153	5025	3872	5037	4419	3664	6033	0	0	0	0
RchiOBHmChr1g0359821	1800	1943	2246	992	1382	982	227	289	153	214	237	163	352	241	228	207	184	195	0	0	0	0
RchiOBHmChr2g0099021	1800	1843	2458	1919	2077	2134	1600	1691	1830	1788	2219	2323	1894	1625	2301	2009	1934	3353	3507	4255	2814	3788
RchiOBHmChr2g0162371	1797	1857	3045	1516	1603	2263	399	420	523	370	437	595	388	348	513	377	388	683	2406	2517	275	364
RchiOBHmChr4g0424811	1797	1783	2592	2027	2382	2647	2926	3231	3589	3819	4572	5026	3843	3410	4798	4822	4525	8018	2929	3264	5533	7167
RchiOBHmChr2g0090291	1791	1867	2468	1168	1468	1290	934	1042	1072	538	609	782	677	532	765	526	485	860	1487	1777	490	569
RchiOBHmChr2g0152261	1791	1980	2867	2140	2321	3020	1852	1882	2210	1740	2113	2482	2130	1773	2497	2473	2268	3914	2953	3276	2722	3454
RchiOBHmChr4g0424861	1789	1898	2679	1674	1895	2168	183	257	222	158	179	250	303	246	343	211	178	277	3334	3689	214	272
RchiOBHmChr3g0469451	1788	1852	3056	3419	3704	4510	278	257	320	268	349	433	539	430	758	1020	926	1633	7203	8198	808	1040
RchiOBHmChr3g0487571	1787	1834	2075	1951	2206	1958	881	973	850	2352	2934	2582	361	286	367	1081	1061	1614	1717	2004	794	1079
RchiOBHmChr3g0471771	1786	1803	2666	4942	4994	7109	4	3	2	15	19	29	6	1	0	0	4	2	1306	1272	5	4
RchiOBHmChr2g0155801	1781	1804	2634	2338	2378	2901	1170	1181	1448	1295	1628	1895	1312	1130	1686	1603	1468	2595	3848	4155	2452	3190
RchiOBHmChr5g0062681	1781	1867	2273	2291	2510	2444	488	516	561	836	1039	1002	522	452	559	739	679	1033	3500	4050	432	565
RchiOBHmChr5g0040231	1778	1825	3048	2325	2200	3284	953	1020	1311	982	1122	1738	1161	1002	1682	1334	1261	2492	3917	4323	3421	4385
RchiOBHmChr5g0031861	1777	1722	2440	1718	2064	2137	1374	1640	1817	1474	1806	2043	1516	1422	1894	1829	1696	2977	1258	1405	1185	1562
RchiOBHmChr1g0362811	1775	1938	2957	2723	3263	3866	1462	1558	2026	2086	2388	3328	838	723	1154	1894	1749	3287	1118	1223	1462	1757
RchiOBHmChr5g0059731	1775	1954	2972	927	1162	1352	873	964	961	555	626	667	270	226	238	208	161	313	1074	1135	1570	1844
RchiOBHmChr3g0454121	1772	1905	2689	2624	2838	3473	653	770	847	831	873	1006	427	428	576	559	462	866	4205	4633	659	823
RchiOBHmChr2g0125471	1769	1891	2679	2403	2658	2905	1141	1192	1126	1088	1309	1503	1246	900	1194	1679	1254	2150	4185	5130	1710	2180
RchiOBHmChr4g0440481	1768	1682	2304	2370	2751	2973	1871	2063	1900	1913	2368	2386	2517	2158	2974	2885	2571	4130	612	644	861	1195
RchiOBHmChr2g0131671	1764	1741	2673	2285	2192	2929	1383	1392	1652	977	1117	1315	1577	1284	1752	1433	1345	2285	4607	5317	6004	7508
RchiOBHmChr4g0397681	1763	1933	2859	2221	2385	2961	3997	4009	4829	2438	2932	3683	4940	4383	6249	4302	4245	7156	4301	4646	4928	6355
RchiOBHmChr5g0075461	1756	1849	2523	1870	2125	2437	2464	2521	2818	1573	1950	2202	1306	1052	1526	1185	1158	2028	0	0	0	0
RchiOBHmChr5g0065451	1754	1824	2558	1504	1870	2003	2182	2258	2564	1389	1687	2125	1572	1381	1913	1354	1304	2345	1752	1953	1643	2109
RchiOBHmChr3g0447411	1751	1829	2669	2319	2459	3166	1803	1898	2259	1805	2197	2759	1872	1699	2409	2290	2176	3812	3554	3955	2150	2609
RchiOBHmChr4g0392991	1751	1708	2622	2069	2210	2893	1140	1137	1361	1264	1616	1914	1416	1240	1660	1815	1675	2763	0	0	0	0
RchiOBHmChr2g0161151	1749	1894	2761	1966	2457	2658	8451	8516	9586	6169	7499	8580	8690	7283	10416	8076	7132	12730	2044	2147	11053	13793
RchiOBHmChr5g0032401	1744	1803	2792	2541	2785	3346	2619	2666	3159	2206	2420	3211	5115	4149	6636	4174	3921	7095	5991	6719	16946	21462
RchiOBHmChr4g0391891	1741	1728	3001	2189	2315	3257	523	575	720	633	697	976	713	702	1118	903	814	1769	3691	4095	1524	1967
RchiOBHmChr5g0064211	1741	1769	2308	2260	2507	2557	2234	2275	2364	1272	1493	1435	3198	2735	3397	2256	2126	2953	2187	2468	1504	1731
RchiOBHmChr4g0387381	1740	1742	1710	3136	3657	2574	158	156	148	256	237	277	147	95	134	160	116	210	5845	6881	548	631
RchiOBHmChr4g0420741	1739	2019	2261	1650	2128	1784	1948	2206	2051	1403	1011	1874	1915	803	1891	1514	724	2182	2875	3405	1352	1482
RchiOBHmChr1g0380431	1738	1707	2407	58	41	55	148	124	117	21	22	28	25	27	29	5	10	16	3050	3132	66	90
RchiOBHmChr4g0402371	1734	1777	2663	2091	2346	2830	478	490	575	562	708	835	284	233	332	510	474	948	4264	4493	691	843
RchiOBHmChr2g0116521	1733	1865	2947	3190	3378	4305	971	1061	1304	1592	1981	2432	568	535	744	901	887	1535	4357	4966	2248	3113
RchiOBHmChr4g0428041	1733	1887	2544	1173	1235	1381	333	388	352	236	230	259	350	292	430	194	179	257	939	1005	306	326
RchiOBHmChr2g0152071	1724	1767	2716	1449	2005	2013	13558	14402	15819	11224	13485	14730	3341	2970	3922	5826	5659	8434	24	22	22730	27787
RchiOBHmChr4g0443321	1722	1890	2642	2110	2374	2465	1249	1235	1490	1486	1835	1916	1509	1448	2095	1585	1742	2953	3267	3670	1861	2403
RchiOBHmChr1g0366301	1721	1716	2601	1690	2224	2150	1393	1504	1838	962	1067	1500	1147	823	1380	1031	947	1735	1715	1978	935	1137
RchiOBHmChr3g0478971	1719	1788	2723	2003	2145	2700	1434	1515	1766	1003	1166	1594	2666	2537	3643	2055	2049	3672	5882	6417	2441	3267
RchiOBHmChr1g0331571	1718	1809	2600	1811	2008	2284	2656	2657	3224	1892	2149	2996	2740	2082	3514	2558	2199	4462	3232	3709	2553	3154
RchiOBHmChr1g0372461	1718	1729	2670	2339	2390	3403	1208	1206	1513	1110	1329	1746	1336	1340	2017	1484	1326	2584	3170	3430	1664	2238
RchiOBHmChr1g0355371	1707	1771	2707	1602	2019	2369	1591	1853	2292	1257	1243	1932	1751	1528	2546	1404	1295	2531	2267	2625	2004	2491
RchiOBHmChr4g0392661	1707	1760	1834	2452	2159	2222	1746	1926	1452	3780	4142	3284	3415	2712	3593	5353	4816	6494	2951	3498	5237	6991
RchiOBHmChr1g0360961	1706	1636	2558	1743	1919	2417	682	724	870	626	815	985	561	495	703	694	682	1140	2356	2551	1175	1559
RchiOBHmChr5g0018711	1706	1692	2540	3110	3130	4070	3563	3743	4313	6076	7599	8233	2039	1757	2485	5547	5487	9141	1664	1946	1453	1712
RchiOBHmChr2g0162181	1703	1851	2491	2008	2438	2498	285	323	351	246	261	295	338	232	327	211	183	355	2196	2508	274	325
RchiOBHmChr2g0162901	1699	1750	2533	1898	2053	2429	1304	1457	1799	1479	1805	2117	1807	1682	2307	1922	1784	3217	4097	4435	3265	4101
RchiOBHmChr5g0055301	1699	1851	2745	1960	2536	2637	13635	13833	17323	11880	14913	17274	23431	20607	30982	18886	19430	34196	1342	1397	27788	36410
RchiOBHmChr4g0417861	1692	1739	2783	2351	2594	3158	6906	6714	8603	6325	7797	9825	7049	6147	9385	7417	7173	13037	2060	2219	8939	11266
RchiOBHmChr1g0382401	1690	1764	2834	2179	2355	2938	1008	1136	1340	775	885	977	1875	1616	2462	1558	1423	2609	4182	4729	1806	2399
RchiOBHmChr3g0455751	1684	1666	2639	1590	1799	2103	2196	2242	2630	1733	2029	2530	1746	1486	2249	1648	1459	2611	1953	2127	1698	2249
RchiOBHmChr2g0096921	1676	1781	2454	2197	2496	2698	2761	2850	3451	2941	3556	4233	2788	2384	3526	3890	3773	6837	1695	1729	1714	2156
RchiOBHmChr1g0339341	1670	1709	1861	3120	3470	2983	603	694	580	956	1173	903	474	532	577	730	740	1066	2336	2160	590	735
RchiOBHmChr2g0086861	1669	1673	2256	1366	1787	1791	2670	3015	3064	2360	2836	3080	2876	2598	3563	2963	2724	4621	1086	1203	1723	2312
RchiOBHmChr4g0408821	1667	1879	1912	163	276	152	1863	2803	1724	1199	1024	1155	3768	2076	3382	1842	1263	2503	2487	3016	1975	2358
RchiOBHmChr3g0448321	1665	1869	2473	1987	2210	2249	1716	1713	1936	1310	1496	1642	1464	1234	1835	1203	1179	1794	2585	2809	1203	1527
RchiOBHmChr4g0435881	1665	1732	2963	1753	1828	2526	1931	2008	2113	1101	1443	1463	1725	1498	1816	1782	1707	2742	4243	4681	4476	5587
RchiOBHmChr5g0049151	1662	1732	2264	2304	2372	2812	1220	1334	1534	2835	3545	3816	1691	1451	2059	3688	3665	6155	2831	3173	4877	6473
RchiOBHmChr5g0014481	1661	1727	2260	1504	1791	1818	1599	1893	1970	1232	1453	1625	1149	1015	1452	934	941	1643	0	0	0	0
RchiOBHmChr2g0090351	1660	1667	2423	1432	1820	1727	684	749	833	489	670	611	820	706	867	521	500	966	1227	1332	263	353
RchiOBHmChr5g0064971	1659	1645	2562	2218	2310	2982	417	498	621	433	497	637	679	630	937	894	849	1529	3058	3366	428	494
RchiOBHmChr1g0363221	1658	1734	2229	1711	2063	2047	668	673	675	618	837	799	426	363	530	552	544	886	1920	2199	411	473
RchiOBHmChr4g0389621	1658	1760	2529	8814	9177	11547	42484	42527	47472	55311	69378	75746	45753	42132	52572	74658	71149	114714	2355	2440	82532	105407
RchiOBHmChr1g0350871	1657	1642	1905	1558	2023	1431	2581	3025	2348	1856	2335	1848	1058	807	1072	612	629	816	1414	1718	583	683
RchiOBHmChr2g0168621	1657	1717	2861	2367	2515	3303	907	932	1325	674	789	1199	1617	1445	2377	1212	1158	2583	6401	6937	2100	2787
RchiOBHmChr5g0008511	1654	1730	2505	1849	2108	2402	18250	18832	21287	19547	22005	28386	9357	7464	10893	11861	10163	18621	1549	1694	64667	78752
RchiOBHmChr2g0153491	1649	1693	2305	1798	1988	2211	1335	1376	1408	1381	1656	1883	1747	1383	2086	1903	1735	3178	0	0	0	0
RchiOBHmChr4g0435481	1648	1682	2549	1758	1976	2538	2058	2211	2591	1492	1715	2420	2298	1575	2883	1781	1572	2938	2696	3041	3135	3700
RchiOBHmChr5g0057051	1645	1656	2295	1385	1682	1485	4753	5233	5585	4339	5506	5123	4488	3813	5104	4714	4618	7536	354	353	3401	4315
RchiOBHmChr4g0395531	1643	1654	2441	1900	2093	2339	1427	1426	1765	1536	1820	2451	1601	1492	2089	2248	2018	3591	0	0	0	0
RchiOBHmChr1g0361361	1642	1672	2330	1546	1851	2147	1922	2045	2370	1444	1443	2237	1745	1128	2070	1542	1179	2533	1545	1834	1652	1975
RchiOBHmChr5g0061051	1637	1638	2437	2078	2220	2719	897	942	1029	1042	1172	1527	1144	1073	1470	1601	1620	2864	3307	3638	1576	2004
RchiOBHmChr5g0056681	1634	1656	2100	2078	2413	2377	7313	7726	7443	7905	9689	8842	6535	5928	6989	8524	8278	12021	480	573	7891	10135
RchiOBHmChr1g0374951	1633	1639	2756	2058	2301	3056	1151	1208	1584	860	1072	1522	2023	1755	2900	1596	1689	2886	6752	7169	2716	3539
RchiOBHmChr1g0316431	1632	1778	2304	1648	1673	2110	193	208	245	385	501	418	72	56	57	297	303	432	0	0	0	0
RchiOBHmChr4g0402381	1632	1834	2469	2025	2313	2494	4950	5092	5692	4351	5195	5911	5284	4489	6474	7410	6940	12091	2790	3137	33858	42538
RchiOBHmChr4g0426271	1632	1637	2163	2208	2418	2660	138	159	148	202	264	224	242	198	289	266	254	364	3271	3680	353	419
RchiOBHmChr2g0123641	1631	1630	2274	2044	2068	2548	1369	1385	1563	1382	1629	1806	1506	1241	1799	1664	1523	2936	3398	3679	3975	4820
RchiOBHmChr2g0134991	1631	1722	2780	1583	1715	2220	1726	1823	2257	1188	1283	2071	1855	1236	2326	2014	1442	3311	3700	3954	2404	2966
RchiOBHmChr3g0471201	1630	1705	2053	1401	1459	1493	703	766	775	850	903	1134	521	345	499	582	496	821	6573	7225	583	748
RchiOBHmChr4g0444941	1629	1706	2334	1358	1596	1629	1396	1458	1579	1221	1532	1503	1009	934	1251	1360	1285	2280	639	689	618	869
RchiOBHmChr1g0370021	1626	1560	2676	1795	1820	2486	1089	1134	1375	1064	1268	1728	1402	1084	1666	1572	1472	2747	1978	2130	446	590
RchiOBHmChr5g0011401	1625	1614	2324	2029	2109	2528	1401	1497	1797	1143	1371	1569	2385	2228	3239	1927	1972	3132	5094	6026	3209	4029
RchiOBHmChr2g0087871	1624	1641	1796	1994	2203	1836	701	747	669	874	1225	1040	725	535	691	766	782	1080	2687	3041	580	736
RchiOBHmChr3g0447951	1623	1629	2530	2034	2145	2760	883	927	1050	924	1168	1420	928	823	1260	1207	1202	2136	3474	3790	1107	1431
RchiOBHmChr2g0115611	1622	1671	2542	1558	1843	2117	2090	2132	2545	1447	1767	2345	2004	1636	2527	1810	1588	2981	2529	3037	3447	4469
RchiOBHmChr3g0459741	1616	1701	2312	1502	1774	1919	894	924	1035	850	1059	1121	873	765	907	801	731	1225	2362	2645	1073	1245
RchiOBHmChr2g0123771	1611	1770	2125	1305	1523	1545	961	1046	1098	815	1025	1183	739	684	809	887	813	1406	1867	2188	988	1205
RchiOBHmChr4g0433741	1609	1628	2658	1430	1567	2038	501	481	668	708	763	964	455	366	566	589	625	1142	1412	1450	274	421
RchiOBHmChr3g0497041	1607	1577	2456	2141	2342	3143	1193	1079	1275	1188	1366	1949	1368	1072	1753	1556	1485	2565	2894	3130	1879	2372
RchiOBHmChr2g0109581	1602	1707	2388	1332	1555	1599	141	162	126	133	134	147	155	113	210	111	85	127	2974	3249	154	211
RchiOBHmChr2g0176001	1601	1713	2271	1710	2012	2082	2626	2623	3121	1824	1892	2621	2039	1476	2364	1784	1394	2984	2218	2393	2587	3220
RchiOBHmChr3g0454921	1601	1631	2196	1327	1258	1625	964	1027	1160	711	856	1171	1063	790	1160	1139	925	1670	9649	10587	5518	6929
RchiOBHmChr5g0064491	1601	1679	2690	1895	2150	2796	271	263	313	196	209	309	493	397	576	345	287	570	257	304	5	6
RchiOBHmChr5g0009921	1600	1687	2174	1646	1871	1862	1351	1456	1437	1348	1686	1707	1516	1340	1742	1650	1702	2777	2711	3148	2501	3278
RchiOBHmChr2g0107331	1599	1686	2107	1433	1485	1386	1217	1483	1279	752	980	786	926	772	979	521	481	787	1395	1584	661	861
RchiOBHmChr2g0102971	1598	1639	2456	2075	2329	2858	708	680	863	620	616	899	655	537	870	765	655	1288	3028	3050	1817	2362
RchiOBHmChr2g0170411	1596	1533	2297	1805	2031	2396	1239	1217	1421	723	927	1141	620	567	724	507	499	906	753	789	480	583
RchiOBHmChr4g0415441	1596	1682	2508	1903	2268	2736	1234	1445	1732	1079	1202	1529	2332	2110	3133	1694	1816	3217	4804	5228	2699	3533
RchiOBHmChr5g0034991	1596	1740	2409	2070	2259	2342	733	787	868	1872	2133	2347	1200	1044	1565	2260	2221	4080	2908	3581	1558	2002
RchiOBHmChr3g0456511	1595	1583	2279	1801	2066	2233	1540	1609	1941	1038	1175	1575	1465	1139	1805	1168	1072	2036	1614	1774	550	690
RchiOBHmChr5g0042001	1593	1642	2561	1929	2078	2762	1287	1329	1618	928	1124	1448	2287	2141	3068	1699	1826	3295	5498	6016	2787	3475
RchiOBHmChr5g0007761	1592	1636	2559	1583	1723	2122	1184	1221	1541	1018	1146	1653	1426	1063	1910	1325	1196	2289	0	0	0	0
RchiOBHmChr3g0462061	1586	1687	2409	1214	1269	1593	3754	3737	4446	3166	3760	4722	3469	3031	4343	2763	2763	4585	1821	1850	6652	8557
RchiOBHmChr5g0040441	1585	1665	2781	75	174	173	295	298	400	202	167	349	612	406	793	301	217	516	1169	1308	147	211
RchiOBHmChr3g0463941	1577	1598	2106	2271	2466	2538	319	337	414	391	427	508	434	345	501	440	391	658	5487	6173	796	918
RchiOBHmChr5g0074821	1576	1597	2527	2040	2124	2861	850	863	1062	853	1051	1467	969	791	1259	1134	956	1753	0	0	0	0
RchiOBHmChr3g0469121	1575	1508	1982	997	1267	1162	1789	1891	1815	1168	1493	1334	2405	2119	2475	1794	1640	2686	0	0	0	0
RchiOBHmChr3g0476431	1571	1712	2576	1805	2019	2391	1360	1358	1608	1322	1618	1891	1184	1020	1557	1318	1277	2257	0	0	0	0
RchiOBHmChr4g0436301	1571	1514	2987	68	130	125	429	432	574	253	243	467	182	153	294	120	92	230	1833	1826	259	305
RchiOBHmChr5g0001791	1571	1559	2350	1394	1509	1950	2673	2828	3434	1459	1668	1992	2368	2130	3106	1674	1560	2931	3189	3455	15933	19427
RchiOBHmChr2g0091661	1570	1647	2192	1772	2211	2296	940	971	1169	892	1009	1172	847	654	1040	1009	891	1516	2977	3399	1367	1634
RchiOBHmChr2g0154761	1569	1619	2248	1768	1890	2371	953	1049	1168	991	1288	1499	947	797	1247	1134	1013	1750	3063	3282	1398	1663
RchiOBHmChr3g0475591	1569	1592	1936	2170	2415	2200	2513	2588	2715	3279	3820	3985	2733	2485	3424	4789	4645	7718	691	745	664	909
RchiOBHmChr1g0355891	1567	1645	1772	2975	2868	2997	297	270	252	227	292	237	67	53	63	234	246	366	4919	5650	197	232
RchiOBHmChr4g0428991	1567	1668	2058	1412	1662	1623	1585	1663	1708	1406	1710	1852	2043	1636	2166	2258	1985	3223	2093	2253	1943	2431
RchiOBHmChr5g0073401	1567	1527	2099	1344	1529	1669	3197	3311	3894	2703	3116	3656	3632	2827	4226	3676	3250	5792	0	0	0	0
RchiOBHmChr2g0087941	1566	1681	2481	2257	2559	2897	643	690	772	731	791	1098	616	438	719	713	602	1198	2874	3301	1224	1495
RchiOBHmChr2g0158031	1566	1735	2336	1416	1725	1673	307	353	337	391	479	462	210	148	244	286	233	490	0	0	0	0
RchiOBHmChr5g0058761	1566	1590	2574	1408	1820	2235	1122	1171	1680	760	970	1317	287	235	410	440	493	906	1070	1284	232	269
RchiOBHmChr3g0458321	1565	1628	2298	1718	1877	2225	2272	2301	2663	2052	2384	2991	1930	1490	2141	2436	2085	3445	1810	1973	1681	1879
RchiOBHmChr5g0083241	1565	1506	2141	2071	2240	2469	1216	1191	1312	1522	1761	1822	1071	1010	1249	1745	1731	2817	0	0	0	0
RchiOBHmChr1g0378941	1564	1847	2351	3375	3592	3956	29	39	32	163	204	166	51	38	56	78	71	111	16033	17750	197	227
RchiOBHmChr1g0360711	1560	1592	2110	1926	1979	2488	2168	2171	2507	2146	2470	2782	3694	3333	4604	4137	3862	6972	2872	3244	5248	6830
RchiOBHmChr2g0110711	1559	1649	2453	1868	2154	2658	970	1131	1242	1383	1517	1997	942	787	1139	1170	1083	2031	3565	4046	1091	1320
RchiOBHmChr1g0384091	1558	1555	1416	2107	1220	2309	823	896	822	904	748	1114	940	677	1239	1272	1128	1765	2184	3159	2252	1908
RchiOBHmChr4g0446931	1555	1600	2298	1206	1541	1565	1714	1775	1959	1131	1277	1683	1882	1482	2217	1343	1121	2084	2380	2626	2705	3494
RchiOBHmChr1g0365741	1553	1516	2789	1691	1864	2693	1227	1316	1801	911	1128	1678	2300	1892	3455	1669	1709	3388	5545	6013	3187	4060
RchiOBHmChr1g0378231	1552	1438	2142	1571	1749	1811	2372	2355	2817	1571	1923	2178	2779	2500	3496	2288	2077	3633	1521	1577	1938	2526
RchiOBHmChr2g0103001	1552	1630	2211	1271	1531	1478	1686	1728	1776	1168	1394	1649	1739	1544	2000	1386	1296	2098	1295	1504	1179	1366
RchiOBHmChr4g0443991	1550	1539	2391	1557	1746	2249	20521	20308	24232	10401	12013	14748	17551	15501	21820	13371	12761	21354	31	24	5327	6591
RchiOBHmChr2g0134411	1547	1574	2132	2848	3151	3568	456	461	470	520	645	830	387	336	509	468	438	766	3201	3675	2458	3029
RchiOBHmChr2g0174331	1547	1488	2075	2306	2557	2880	874	947	895	1184	1395	1494	1042	945	1319	1379	1341	2071	6858	7908	1785	2285
RchiOBHmChr2g0120901	1539	1561	2369	1660	1745	2272	734	796	873	678	891	969	483	496	712	872	890	1456	2763	3068	1138	1455
RchiOBHmChr4g0405311	1539	1492	2064	1681	2048	1961	993	995	1114	1136	1407	1382	1168	978	1391	1285	1325	1972	2524	2965	1802	2408
RchiOBHmChr4g0414111	1539	1542	2307	1831	2029	2418	852	932	1122	906	1139	1422	926	672	1105	1053	915	1783	2725	2977	755	974
RchiOBHmChr4g0440581	1539	1595	2223	1574	1691	1929	4381	4287	5291	3429	4316	5164	6866	5969	8723	5463	5408	9566	3139	3433	13745	17149
RchiOBHmChr1g0358601	1538	1517	2384	2028	2221	2713	1203	1226	1634	1337	1652	2067	797	657	1037	1266	1176	2282	3706	4060	6551	8062
RchiOBHmChr2g0091001	1538	1660	2441	1611	2022	2105	1536	1481	1845	1084	1228	1606	1178	957	1545	1078	1086	1860	2304	2617	1297	1724
RchiOBHmChr2g0166481	1537	1481	1867	2604	3003	2832	848	872	905	727	877	1004	727	620	901	654	600	1104	5120	5943	2899	3552
RchiOBHmChr2g0172861	1536	1654	2000	1026	1527	1227	985	1087	1033	748	729	1022	2036	1301	2167	1577	1177	2329	2382	2739	3003	3511
RchiOBHmChr3g0475941	1535	1590	2214	1792	2035	2021	1663	1762	1911	949	1074	1335	1382	1143	1605	1021	915	1470	3331	3802	2504	3003
RchiOBHmChr3g0452451	1534	1681	2032	1701	1819	1766	1609	1742	1807	1641	1893	2245	1675	1400	1857	1884	1775	2986	1834	1994	1495	1663
RchiOBHmChr3g0497441	1533	1449	1734	2090	2394	2038	633	623	654	815	966	803	745	649	864	867	875	1314	1545	1758	391	535
RchiOBHmChr2g0088011	1531	1491	2001	3339	3580	3696	2686	2993	3017	3709	4598	4471	2989	2423	3661	5041	5013	8680	211	228	5682	7109
RchiOBHmChr2g0155371	1531	1487	2359	124	112	195	215	223	298	32	29	41	50	52	68	30	40	57	1511	1612	75	63
RchiOBHmChr5g0053881	1531	1796	2321	2270	2664	2903	1257	1147	1335	941	1260	1245	1487	1382	1705	1520	1511	2406	949	1074	249	302
RchiOBHmChr3g0470591	1530	1615	1989	1344	1585	1484	27724	27521	27041	11485	14165	12776	38036	33910	39338	22104	20730	30970	433	524	100363	126796
RchiOBHmChr4g0443871	1528	1623	2426	2175	2174	2731	728	680	738	880	1022	1161	1025	825	1148	1287	1293	2003	4259	4533	1156	1485
RchiOBHmChr1g0373211	1526	1657	2167	1801	2193	2293	488	498	493	887	968	1045	566	483	667	766	793	1240	2715	2967	403	450
RchiOBHmChr2g0142291	1524	1619	2807	1661	1943	2588	2420	2440	3618	2710	3341	4485	2942	2480	4710	3063	3353	7278	2282	2429	4446	5630
RchiOBHmChr1g0365431	1520	1470	2187	1383	1472	1836	67	70	74	77	78	93	135	86	145	103	110	121	5690	6242	1066	1312
RchiOBHmChr3g0463761	1520	1711	2400	1148	1332	1447	768	813	1001	606	732	914	756	703	959	669	608	1151	1545	1689	629	798
RchiOBHmChr4g0437321	1520	1609	2431	1799	2192	2348	918	1009	1138	1078	1268	1521	840	698	1056	1006	962	1680	1917	2081	427	509
RchiOBHmChr4g0431711	1519	1578	2489	538	666	687	198	201	247	64	96	140	139	80	156	64	55	115	481	520	61	55
RchiOBHmChr4g0442311	1518	1634	2429	1411	1728	1899	1632	1815	2138	1259	1339	2007	1749	1240	2037	1534	1160	2385	2711	3063	2073	2663
RchiOBHmChr3g0481011	1515	1477	2281	2458	2460	3192	1076	1123	1257	1308	1545	1747	1000	916	1325	1248	1188	2137	4095	4543	2428	3059
RchiOBHmChr3g0497211	1512	1496	2431	1519	1746	2175	3399	3451	4579	3700	4492	5701	3729	3261	5261	4156	4082	8123	801	874	4314	5219
RchiOBHmChr2g0097441	1508	1573	1889	1785	2060	1894	469	551	501	737	936	876	523	438	556	745	792	1175	3144	3704	828	1079
RchiOBHmChr2g0168071	1507	1464	2013	2093	2134	2510	2287	2233	2543	2419	2973	3097	2482	2309	3227	3168	2947	5186	0	0	0	0
RchiOBHmChr3g0452671	1505	1610	1544	5363	5670	5541	193	155	207	244	292	321	119	104	144	276	311	442	2587	2786	1079	1310
RchiOBHmChr3g0474551	1504	1497	2059	1906	2071	2073	1098	1110	1194	762	940	918	1778	1482	2045	1341	1335	2184	0	0	0	0
RchiOBHmChr1g0373391	1503	1559	2157	197	249	326	1422	1600	1757	910	1011	1197	2280	1985	2546	1288	1377	2153	848	826	11258	14471
RchiOBHmChr5g0073661	1503	1594	2629	2074	2102	2881	2205	2250	2891	1378	1600	2290	1483	1107	1988	1153	952	2017	0	0	0	0
RchiOBHmChr2g0155751	1500	1632	2285	2006	2106	2730	713	796	941	889	1053	1256	963	764	1161	1029	1003	1657	3498	3866	1805	2140
RchiOBHmChr3g0450581	1495	1558	2263	1793	1892	2413	1071	1188	1429	976	1153	1356	2079	1815	2537	1687	1613	2765	3960	4270	1960	2368
RchiOBHmChr3g0452231	1494	1553	2161	1407	1594	1792	1810	1840	2108	1324	1546	1914	1633	1330	2137	1577	1402	2458	1770	2019	1677	2086
RchiOBHmChr2g0108881	1493	1434	1985	2519	2776	2831	1521	1606	1883	1263	1644	1812	2078	1807	2923	1744	1638	3071	0	0	0	0
RchiOBHmChr4g0441241	1490	1548	2233	1288	1703	1442	3717	3766	4669	3499	4155	5048	3367	3006	4456	3388	3600	6488	584	662	7362	9833
RchiOBHmChr5g0068901	1490	1536	2026	1562	2023	1784	1261	1330	1280	521	630	625	850	687	919	374	373	528	0	0	0	0
RchiOBHmChr2g0167031	1488	1540	2370	2066	2379	2806	1951	2049	2540	1197	1436	1950	1659	1323	2165	1319	1141	2329	2259	2501	2468	3042
RchiOBHmChr2g0100891	1485	1492	2351	569	607	778	21385	21712	26527	18156	20977	28500	40049	34442	50735	29358	28030	49412	1165	1268	24138	30575
RchiOBHmChr5g0012911	1485	1664	2404	1501	1563	1967	5179	5388	6300	2516	3025	3761	3851	3219	4716	2967	2720	4895	2666	2936	6184	7558
RchiOBHmChr2g0112401	1483	1518	1983	1331	1391	1496	1410	1469	1467	1864	2339	2507	1185	957	1294	2141	1956	3332	1822	2006	2240	2936
RchiOBHmChr3g0478791	1481	1555	2211	1646	1788	2084	2870	2856	3415	1748	2191	2670	3167	2856	3828	2446	2260	3928	1615	1682	2062	2628
RchiOBHmChr3g0487941	1479	1646	2284	2275	2716	2934	464	495	487	625	799	761	732	584	747	919	829	1325	3129	3564	2167	2951
RchiOBHmChr4g0407061	1477	1565	2316	1867	1938	2437	706	784	919	791	919	1208	925	780	1132	950	900	1577	3290	3621	2312	2844
RchiOBHmChr5g0015331	1477	1705	2180	1496	1750	1718	1169	1235	1284	722	912	951	726	577	853	612	636	967	3416	3979	1188	1531
RchiOBHmChr3g0456211	1475	1603	2276	1828	2060	2314	3151	3318	4202	4658	5842	7170	3413	3239	4850	5353	5267	9497	7009	7676	4620	6117
RchiOBHmChr1g0318331	1472	1399	2012	802	905	1032	1360	1423	1433	1008	1128	1413	1336	1164	1478	1477	1389	2125	1438	1494	5404	6762
RchiOBHmChr1g0380451	1471	1498	1970	1220	1286	1480	1440	1547	1753	1349	1500	1814	1613	1271	1833	1424	1406	2423	2359	2642	2409	3127
RchiOBHmChr4g0440591	1471	1487	2281	1726	1844	2319	2097	2191	2870	1690	2147	2794	3682	3028	4860	2693	2488	4695	3656	3880	5479	6812
RchiOBHmChr4g0435461	1470	1469	2512	1421	1632	2189	2054	2155	2700	1378	1691	2400	2019	1630	2812	1525	1437	2697	1875	2030	1702	2107
RchiOBHmChr4g0398351	1469	1510	2367	1873	2143	2559	1657	1657	2033	1744	2180	2585	2322	2075	3080	2602	2457	4112	3610	4060	2705	3452
RchiOBHmChr2g0114931	1467	1556	2295	1262	1751	1520	1656	1792	1988	1333	1845	1794	1436	1253	1879	755	762	1332	1207	1422	1838	2430
RchiOBHmChr3g0484701	1467	1469	1705	820	869	934	501	565	557	422	535	649	623	461	707	550	493	775	2586	2857	668	851
RchiOBHmChr5g0084031	1466	1574	2106	1127	1289	1377	1276	1317	1413	1101	1430	1513	1688	1430	1810	1442	1398	2257	0	0	0	0
RchiOBHmChr3g0451801	1464	1467	2282	2801	3191	3648	121	152	144	338	374	479	126	111	151	249	222	401	3722	4394	148	238
RchiOBHmChr2g0106851	1462	1480	2225	1430	1750	1793	451	434	508	477	572	750	354	287	444	671	642	1198	2988	3283	2229	2915
RchiOBHmChr1g0343491	1459	1476	2206	1804	2221	2525	55	87	74	37	54	74	194	158	266	116	89	179	15789	17834	93	143
RchiOBHmChr4g0412071	1456	1506	2418	1385	1562	1911	155	164	226	180	215	296	171	131	211	296	274	594	1443	1637	195	220
RchiOBHmChr4g0402611	1454	1441	1771	1624	1926	1820	741	810	692	942	1061	1137	723	565	814	888	912	1353	0	0	0	0
RchiOBHmChr5g0066871	1453	1523	2167	1343	1617	1739	1070	1117	1235	1070	1243	1343	1022	837	1206	1135	1109	1999	0	0	0	0
RchiOBHmChr2g0166071	1452	1530	2512	1013	1176	1494	14	11	5	4	5	7	2	3	0	0	2	0	2302	2398	10	9
RchiOBHmChr2g0136811	1451	1465	2338	1917	2003	2548	1056	1077	1323	1094	1225	1885	1124	940	1475	1249	1203	2228	0	0	0	0
RchiOBHmChr2g0146801	1451	1470	1957	1452	1720	1879	833	940	1017	985	1201	1260	973	880	1152	1034	975	1736	2849	3280	1829	2400
RchiOBHmChr3g0467051	1451	1470	2465	1202	1203	1745	699	699	906	429	489	727	407	380	588	280	276	647	1620	1760	1417	1803
RchiOBHmChr1g0384231	1448	1472	2039	1092	1107	1453	130	139	145	150	195	164	146	134	155	228	225	332	6182	7172	9449	12037
RchiOBHmChr3g0463121	1448	1577	2220	1981	2076	2575	904	937	1115	1016	1318	1354	831	730	1062	1159	1106	1847	3200	3542	1928	2452
RchiOBHmChr5g0007091	1446	1774	2252	2157	2069	2923	1410	1413	1638	1506	1675	2233	2328	2092	2720	2807	2219	3971	0	0	0	0
RchiOBHmChr4g0386001	1444	1407	1991	755	845	902	549	549	588	390	390	462	713	555	810	378	371	513	2371	2504	740	872
RchiOBHmChr5g0048101	1444	1403	1890	2143	2400	2440	387	406	405	611	650	770	139	123	190	312	267	437	1915	2249	453	510
RchiOBHmChr2g0132301	1441	1455	2232	1854	2118	2448	1329	1353	1707	947	1153	1542	1998	1793	2765	1495	1379	2730	1281	1455	2335	2980
RchiOBHmChr4g0443601	1435	1515	2002	1566	1785	1716	815	913	870	634	683	820	1084	929	1334	771	757	1346	2257	2604	792	1005
RchiOBHmChr5g0008401	1434	1490	2031	956	999	1165	1257	1327	1477	605	740	860	1117	828	1209	827	744	1328	1779	1993	247	314
RchiOBHmChr3g0483201	1432	1636	2027	728	970	847	3128	3217	3079	2441	2980	2743	4294	3585	4527	4102	3780	5865	371	423	1641	1887
RchiOBHmChr5g0019541	1432	1398	2135	1978	2319	2495	316	338	354	265	257	380	152	116	190	159	133	239	1280	1314	194	284
RchiOBHmChr5g0014551	1431	1417	1945	1561	1746	1983	1489	1533	1863	1406	1698	2150	1507	1317	1982	2099	1818	3300	1931	2013	1636	1953
RchiOBHmChr3g0464011	1430	1522	2313	1868	2000	2374	744	725	933	932	1116	1403	796	757	1085	1040	951	1746	6228	6783	1539	1933
RchiOBHmChr1g0319021	1428	1537	2043	1918	2368	2382	238	255	299	400	460	473	207	229	253	269	277	423	1882	2134	374	492
RchiOBHmChr5g0068331	1428	1338	2319	1557	1654	2214	207	219	288	144	152	197	110	117	140	116	119	194	0	0	0	0
RchiOBHmChr5g0070491	1425	1474	2142	1240	1502	1413	3767	3983	4469	2069	2449	2509	3215	2682	3691	1631	1596	2569	0	0	0	0
RchiOBHmChr1g0383281	1424	1493	2333	1745	1907	2631	567	622	858	792	982	1400	634	518	955	1025	911	1937	3386	3749	2940	3634
RchiOBHmChr2g0126531	1424	1382	2422	2060	2340	2882	2311	2436	3199	2246	2721	4043	2422	1897	3468	2434	2325	4496	225	287	729	881
RchiOBHmChr4g0406461	1423	1392	2059	1553	1774	2015	1077	1113	1204	1094	1309	1481	1135	988	1457	1320	1274	2170	1959	2163	1182	1561
RchiOBHmChr4g0424501	1423	1526	2230	1481	1619	1888	1394	1443	1719	985	1153	1629	1276	982	1602	1123	1100	2006	2351	2518	1551	1929
RchiOBHmChr5g0050371	1423	1377	2225	1660	1943	2348	820	878	870	890	1067	1173	1588	1310	1690	1914	1768	2762	1991	2160	2664	3422
RchiOBHmChr2g0090981	1421	1563	2129	2776	3105	3683	18	18	16	16	17	26	12	6	12	9	12	22	3384	3726	26	45
RchiOBHmChr1g0363001	1416	1513	2108	1801	1915	2327	462	454	506	599	776	856	543	485	687	764	704	1025	4203	4652	708	900
RchiOBHmChr5g0044401	1415	1399	1956	1284	1491	1614	1323	1604	1680	1050	1190	1481	1309	985	1442	1153	973	1768	1819	2157	1605	2004
RchiOBHmChr2g0137311	1414	1408	2312	1548	1764	2119	3404	3269	4007	3531	4246	5449	2537	2222	3216	5782	5569	9831	970	959	2032	2621
RchiOBHmChr5g0073811	1414	1385	2204	1712	1804	2197	5270	5681	6619	3939	4821	5820	5039	4277	6254	4521	4098	7141	0	0	0	0
RchiOBHmChr5g0044721	1413	1505	2008	1421	1697	1560	3025	3350	3510	2107	2495	2597	3353	2754	4188	2759	2585	4491	1905	2217	2732	3404
RchiOBHmChr2g0102661	1410	1417	2239	1561	1713	2327	1287	1267	1524	1324	1532	2007	1777	1590	2451	1745	1718	3072	2727	2988	3163	3968
RchiOBHmChr5g0037841	1410	1482	2232	1663	1789	2191	862	880	1060	846	936	1292	950	811	1208	1118	1023	1817	2493	2788	1040	1359
RchiOBHmChr4g0425981	1407	1450	2413	1892	2209	2650	459	482	597	411	477	621	517	382	634	457	472	825	1818	2077	652	829
RchiOBHmChr5g0003201	1407	1452	1793	1292	1500	1477	1123	1197	1273	1474	1751	2032	1413	1213	1596	1714	1564	2642	1767	2071	1633	1904
RchiOBHmChr5g0058821	1406	1434	2077	1630	1919	2146	1136	1164	1381	1071	1282	1539	1052	948	1357	1232	1168	2065	2194	2321	1768	2278
RchiOBHmChr5g0006591	1405	1496	2242	1675	1849	2297	1898	1936	2394	2209	2719	3327	2355	2113	3124	2927	2921	5182	1725	1796	2374	3004
RchiOBHmChr2g0118061	1404	1443	2116	3167	3127	3986	718	772	853	1162	1534	1655	851	817	1085	1651	1544	2592	3463	3828	2502	3116
RchiOBHmChr2g0156741	1402	1428	2139	1381	1439	1761	1446	1526	1828	896	1032	1426	1303	906	1619	1063	820	1774	2051	2123	1559	1936
RchiOBHmChr1g0381051	1400	1443	2175	1218	1387	1706	1048	991	1258	770	880	1139	969	860	1178	899	849	1554	2595	2687	2089	2757
RchiOBHmChr2g0161681	1400	1484	1911	1355	1357	1409	1052	1239	1221	966	1031	987	1404	1207	1556	1284	1151	1460	631	647	2165	2665
RchiOBHmChr1g0362841	1395	1409	2138	1851	2105	2496	3503	3464	4351	2226	2535	3598	3721	2736	4570	3003	2508	5066	837	974	1193	1507
RchiOBHmChr2g0156481	1395	1374	1752	1244	1384	1356	1118	1093	1139	803	877	935	789	630	768	677	576	913	2128	2511	1591	1950
RchiOBHmChr5g0012421	1395	1447	2340	1282	1327	1741	2944	3003	3801	1574	1889	2634	3018	2439	3836	2111	1941	3755	1256	1296	1048	1280
RchiOBHmChr2g0150141	1392	1407	2125	1734	2016	2500	787	763	918	560	710	892	1394	1236	1853	1034	979	1674	5071	5543	1779	2113
RchiOBHmChr2g0164051	1391	1371	2320	1087	1464	1553	376	395	440	252	329	430	530	443	784	430	384	729	652	718	376	479
RchiOBHmChr3g0452241	1391	1440	1972	1672	1813	2151	1123	1226	1473	1314	1736	1881	1941	1733	2181	2170	2066	3473	2406	2574	3216	4172
RchiOBHmChr4g0424211	1391	1437	2113	1606	1701	1824	1386	1399	1498	945	1200	1341	1319	1056	1531	1075	1048	1665	1194	1221	586	733
RchiOBHmChr2g0101611	1388	1457	1952	1259	1310	1493	482	507	538	386	385	482	684	586	824	521	418	753	5704	6271	1456	1861
RchiOBHmChr4g0439171	1388	1461	2143	1265	1450	1720	794	823	1008	790	874	1106	956	855	1265	1003	1003	1728	2098	2336	1045	1274
RchiOBHmChr2g0089551	1386	1441	2104	1827	2002	2495	1157	1135	1398	1166	1353	1606	1102	991	1352	1296	1257	2293	2753	3091	1293	1628
RchiOBHmChr4g0423151	1385	1412	2236	1909	2028	2629	833	797	977	810	986	1188	867	666	1114	962	925	1694	2674	2863	966	1201
RchiOBHmChr3g0486051	1383	1383	2202	1666	1687	2373	1050	1059	1290	1229	1429	1859	922	888	1224	1279	1179	2089	2410	2533	1821	2275
RchiOBHmChr5g0001571	1383	1381	1972	1763	1963	2127	719	643	772	788	1024	1103	912	830	1089	1197	1109	1884	3694	4176	1973	2479
RchiOBHmChr3g0473651	1378	1454	2438	1929	1893	2777	827	902	1183	608	710	998	1522	1353	2140	1121	1052	2001	6978	7488	2317	2868
RchiOBHmChr2g0171711	1374	1287	2093	2391	2645	3330	582	568	705	708	876	1195	381	368	508	478	476	739	2032	2433	772	931
RchiOBHmChr1g0370371	1371	1480	2215	730	833	897	2219	2279	2567	1553	1796	2062	1657	1402	1968	1372	1376	2392	1642	1853	3241	4009
RchiOBHmChr2g0099691	1370	1394	1815	1173	1208	1439	1382	1318	1594	886	937	1333	579	469	677	547	405	883	1916	2059	1186	1361
RchiOBHmChr3g0492421	1369	1340	1744	1346	1617	1488	2246	2227	2374	1484	1624	1813	1892	1408	2024	1428	1252	2155	532	627	434	520
RchiOBHmChr1g0384571	1368	1434	2138	2054	2176	3019	645	622	780	789	942	1244	798	714	1063	939	911	1626	3263	3483	954	1218
RchiOBHmChr4g0421631	1365	1286	2010	1381	1565	1829	1045	1136	1276	723	869	1087	1126	978	1543	998	883	1603	2321	2643	1365	1752
RchiOBHmChr1g0372381	1362	1428	1956	1419	1640	1827	1141	1247	1541	1259	1468	1670	1021	948	1335	1253	1192	2167	3297	3685	2869	3686
RchiOBHmChr4g0440791	1362	1340	1891	1630	1827	1917	664	715	788	887	1100	1218	442	340	413	695	574	962	1124	1198	373	471
RchiOBHmChr3g0462821	1359	1352	2085	1664	1902	2354	424	449	594	545	679	816	675	546	787	692	697	1294	2708	2994	1245	1517
RchiOBHmChr1g0351791	1357	1492	2129	1552	1645	1879	1964	2030	2482	1400	1597	2288	2352	1707	2999	2033	1845	3688	1853	2317	1880	2359
RchiOBHmChr2g0103021	1357	1489	2045	1591	1807	1903	1332	1462	1552	939	1054	1434	1178	876	1404	1105	928	1866	2989	3399	2248	2703
RchiOBHmChr4g0444701	1356	1411	1746	788	915	854	150	168	193	127	136	161	628	557	734	477	465	712	994	1165	168	186
RchiOBHmChr1g0353011	1355	1465	2390	1877	2049	2889	353	340	508	437	472	760	406	375	565	544	561	1001	919	919	322	365
RchiOBHmChr2g0138361	1355	1435	2104	1730	1980	2233	897	965	1056	871	973	1381	701	555	897	903	760	1689	2593	2900	1405	1736
RchiOBHmChr3g0462561	1352	1448	2338	1626	1785	2248	1277	1275	1474	930	1138	1485	1742	1543	2299	1486	1330	2439	3564	3906	3064	3931
RchiOBHmChr3g0473831	1350	1458	2155	2258	2533	2842	918	933	1247	1211	1373	1798	1084	830	1396	1312	1247	2320	5707	6493	5459	7030
RchiOBHmChr1g0346561	1349	1479	2304	1734	1914	2353	5883	5923	7743	6633	7978	9259	5536	4829	7457	5802	5965	10724	1837	2059	4930	6194
RchiOBHmChr1g0316051	1348	1403	1687	996	1084	1168	1013	1028	1159	688	883	1050	904	747	1025	860	784	1346	2950	3345	1880	2290
RchiOBHmChr2g0091261	1348	1259	1967	866	915	950	642	735	832	589	684	906	904	783	1088	647	575	875	2632	2844	1538	1892
RchiOBHmChr1g0353371	1347	1368	2107	1549	1622	2257	475	491	551	538	610	855	712	639	977	633	662	1324	2384	2744	739	1024
RchiOBHmChr2g0152061	1346	1314	2155	1272	1450	1800	1787	1725	2410	1053	1320	1678	1341	1214	1812	1009	915	1656	1874	2017	1092	1365
RchiOBHmChr3g0460951	1344	1386	1668	1456	1706	1462	11693	11747	12597	6728	8144	8382	12835	11397	14760	10735	9771	15977	2313	2462	14788	18686
RchiOBHmChr3g0455361	1341	1311	1912	1225	1424	1690	1341	1370	1605	1566	1928	2282	1418	1296	1874	1563	1721	2931	2586	2737	1243	1531
RchiOBHmChr4g0417301	1340	1405	2051	1923	2145	2739	1144	1184	1356	1076	1288	1653	1031	922	1364	1176	1167	1834	2126	2332	395	487
RchiOBHmChr5g0020171	1340	1361	2295	1763	1724	2434	1091	1092	1397	1130	1403	1756	1481	1220	1851	1419	1392	2443	2664	2964	2008	2706
RchiOBHmChr5g0030591	1340	1402	2036	1300	1679	1806	1921	1912	2344	1293	1640	1876	1342	1212	1774	1463	1512	2546	859	961	1484	1814
RchiOBHmChr5g0058461	1340	1423	1804	1332	1411	1415	846	766	861	510	634	719	1276	1029	1374	870	815	1383	2152	2379	3944	4687
RchiOBHmChr2g0132121	1338	1434	1964	1834	2040	2336	492	510	506	510	590	699	571	440	575	635	581	889	3314	3651	899	1053
RchiOBHmChr2g0106481	1333	1365	1701	1355	1612	1466	852	942	924	829	1137	962	1005	865	1079	1179	1168	1698	1470	1782	874	1051
RchiOBHmChr3g0471001	1333	1326	2040	1397	1461	1744	2012	2084	2608	1431	1544	2341	1597	1055	1982	1441	1133	2377	2146	2327	1716	2188
RchiOBHmChr3g0495341	1332	1406	1785	2197	2183	2579	324	314	375	677	855	870	256	223	288	832	746	1264	0	0	0	0
RchiOBHmChr2g0107651	1331	1415	1741	863	1054	1063	7658	7712	7941	3786	4330	4702	2056	1692	2257	1472	1238	2098	121	142	928	1158
RchiOBHmChr1g0360641	1330	1304	2084	83	112	95	1558	1689	1850	983	1054	1411	2706	2319	3276	1422	1345	2576	580	633	1676	2124
RchiOBHmChr4g0426951	1330	1333	2459	1795	1829	2657	806	777	1178	750	934	1567	757	537	1038	930	853	1674	1278	1415	798	942
RchiOBHmChr4g0443651	1328	1447	2141	1372	1582	1951	1531	1558	1998	1071	1278	1868	1407	1107	1828	1270	1076	2151	2383	2551	2400	3087
RchiOBHmChr5g0021781	1327	1449	2117	1751	1985	2377	980	1081	1143	805	961	1171	1510	1172	1786	1131	1031	1937	2769	3091	1180	1612
RchiOBHmChr5g0004011	1319	1482	2193	1998	2156	2791	1393	1422	1679	1176	1433	1626	1119	973	1401	949	905	1592	1599	1790	2106	2758
RchiOBHmChr3g0475261	1317	1340	1955	1425	1664	1951	2165	2229	2792	1815	2171	2403	2876	2593	3796	2188	2375	3966	0	0	0	0
RchiOBHmChr2g0148131	1316	1330	1684	1478	1763	1602	271	287	278	355	456	465	245	191	272	288	256	413	2298	2750	523	663
RchiOBHmChr1g0349971	1314	1383	1830	1526	1803	1802	1783	1873	2057	2614	3137	3359	1295	1069	1425	3000	2927	4589	2290	2587	15544	19442
RchiOBHmChr1g0368301	1313	1282	1916	750	1003	979	674	776	824	655	782	735	1254	1152	1478	1014	1091	1950	6087	6770	3479	4550
RchiOBHmChr1g0370111	1311	1208	1920	1973	1952	2656	239	253	283	372	463	504	198	180	260	340	308	500	1800	1783	193	247
RchiOBHmChr2g0143531	1310	1230	1972	1371	1543	1717	2133	2107	2745	1555	1865	2405	2136	1741	2748	1711	1762	2975	2519	2752	3293	3994
RchiOBHmChr5g0014471	1310	1316	1975	1453	1595	1944	1422	1467	1712	1142	1386	1785	1774	1509	2356	1336	1297	2268	2750	3042	1868	2336
RchiOBHmChr1g0369761	1294	1320	1760	1421	1676	1759	965	989	1131	1120	1290	1533	1431	1191	1697	1716	1522	2554	3028	3379	3491	4321
RchiOBHmChr1g0334451	1293	1426	1857	1063	1272	1333	1707	1615	1795	958	1157	1305	1473	1292	1778	1063	1044	1720	2026	2340	841	1056
RchiOBHmChr2g0146441	1293	1367	1613	1114	1332	1117	1367	1476	1562	1148	1281	1583	1455	1037	1558	1411	1125	2148	2256	2501	2092	2548
RchiOBHmChr4g0440171	1289	1239	1981	1590	2189	2205	138	169	190	84	74	127	19	15	24	10	13	8	303	300	31	37
RchiOBHmChr2g0114441	1288	1390	1820	1361	1505	1548	224	236	277	295	370	369	244	229	319	289	277	515	4523	4961	481	659
RchiOBHmChr3g0472101	1288	1323	1915	1314	1618	1668	1259	1418	1683	1011	1156	1424	1492	1170	1809	1269	1174	2040	1989	2243	2187	2730
RchiOBHmChr4g0403841	1283	1409	2068	1861	2193	2525	31445	32882	41364	27634	35902	40828	27759	24601	37930	29157	30188	55872	640	683	33963	42957
RchiOBHmChr2g0172781	1279	1334	1725	1568	1752	1966	929	1060	1082	750	943	1070	1763	1523	2126	1362	1381	2190	4338	4911	1874	2400
RchiOBHmChr1g0329781	1277	1351	2012	1961	2215	2648	819	791	962	888	1107	1444	611	566	993	772	687	1362	2716	3137	1052	1290
RchiOBHmChr2g0163471	1275	1387	1903	1956	1738	2310	269	229	286	185	205	234	141	133	185	202	203	301	4807	5391	2836	3585
RchiOBHmChr2g0105011	1270	1454	2132	1156	1340	1574	1313	1401	1673	981	1134	1801	1032	833	1448	1053	886	1688	1143	1223	479	615
RchiOBHmChr3g0477721	1268	1192	1642	1483	1692	1780	1112	1127	1281	960	1245	1421	1012	865	1261	1172	1149	1957	2393	2756	1820	2284
RchiOBHmChr5g0012931	1264	1344	1885	1166	1338	1489	734	739	852	458	618	784	573	506	805	537	481	831	1425	1598	980	1170
RchiOBHmChr2g0146061	1263	1343	1571	1023	1363	1051	643	641	536	611	714	475	493	396	485	383	306	456	1209	1325	1646	2132
RchiOBHmChr2g0112311	1262	1268	1614	897	937	997	295	329	299	168	267	274	549	416	469	347	339	527	986	1041	240	293
RchiOBHmChr3g0455651	1261	1140	1667	1282	1559	1405	34	36	32	26	17	19	54	42	59	21	25	30	6020	6828	125	173
RchiOBHmChr2g0131201	1260	1256	2118	1481	1714	2134	512	543	766	600	714	951	717	656	1174	702	700	1458	3386	3571	1458	1852
RchiOBHmChr4g0416741	1260	1347	1982	1339	1543	1768	1677	1728	2116	1076	1309	1815	1776	1374	2218	1484	1333	2491	2527	2852	2462	2967
RchiOBHmChr4g0440951	1259	1265	1862	1486	1614	1949	856	994	1126	1043	1268	1470	1045	863	1408	1238	1133	2043	1126	1177	1091	1553
RchiOBHmChr1g0314131	1257	1356	1925	1119	1383	1341	37	39	51	20	32	32	11	17	14	5	7	12	4214	4802	90	87
RchiOBHmChr2g0149571	1256	1263	1800	1674	1830	2164	112	116	135	112	173	179	240	223	290	257	248	416	3611	3874	507	705
RchiOBHmChr5g0027541	1255	1312	1780	1312	1463	1701	1102	1111	1421	810	934	1212	1141	866	1357	1053	949	1648	3076	3426	2509	3156
RchiOBHmChr4g0433691	1254	1340	1972	1290	1540	1678	451	465	540	380	375	561	549	516	748	401	342	701	2647	2888	818	976
RchiOBHmChr5g0056311	1254	1342	1916	827	1106	1020	1336	1437	1406	963	978	1177	1247	984	1375	905	829	1350	1380	1662	1024	1255
RchiOBHmChr5g0018161	1253	1407	2148	1873	1976	2662	594	566	736	693	764	1132	606	576	963	590	618	1237	3024	3334	1165	1552
RchiOBHmChr2g0139171	1251	1213	1880	2000	1946	2527	369	387	506	484	539	713	413	383	565	661	533	1051	4871	5437	943	1017
RchiOBHmChr3g0456671	1248	1242	1973	1458	1703	1986	1028	1123	1301	1034	1333	1587	1141	1047	1526	1387	1300	2318	2159	2428	1819	2285
RchiOBHmChr1g0375091	1247	1347	1796	1575	1588	2060	213	266	272	340	382	392	354	289	421	360	381	563	4074	4258	495	523
RchiOBHmChr2g0096601	1247	1333	1899	1185	1418	1546	1090	1211	1425	842	816	1248	994	648	1148	879	659	1400	2322	2590	1062	1267
RchiOBHmChr5g0063921	1245	1381	1795	1907	1983	2403	622	680	672	540	695	683	307	308	321	301	334	480	1176	1364	605	778
RchiOBHmChr3g0447611	1244	1359	1951	1526	1665	1912	609	680	768	768	969	1040	1095	929	1432	1250	1115	2036	2977	3268	965	1247
RchiOBHmChr3g0481371	1244	1226	1724	1091	1293	1328	908	982	1022	733	949	1138	1077	875	1189	1046	946	1711	1616	1947	819	1135
RchiOBHmChr3g0497171	1243	1337	1772	1497	1626	1678	392	406	429	470	548	588	535	428	614	690	577	1040	2506	2992	1507	1835
RchiOBHmChr5g0056371	1243	1213	1916	1205	1296	1557	496	481	599	219	237	279	129	109	174	72	52	97	339	326	22	39
RchiOBHmChr5g0012791	1241	1342	1785	1225	1428	1646	2167	2275	2604	2207	2631	3417	2022	1793	2477	2329	2075	3699	1816	2180	2032	2603
RchiOBHmChr2g0100181	1240	1322	1969	1129	1127	1611	645	660	833	505	599	786	1141	994	1477	934	936	1690	2033	2187	1076	1414
RchiOBHmChr3g0471421	1240	1306	1645	1620	1837	1980	288	271	322	505	603	737	319	249	400	708	653	1157	4068	4560	1374	1754
RchiOBHmChr5g0040251	1240	1280	1699	1647	1963	2074	262	318	310	298	333	386	324	233	348	340	376	574	2136	2338	414	548
RchiOBHmChr5g0070221	1239	1259	1742	1683	1954	2266	521	498	550	811	964	1023	466	400	662	551	601	1000	0	0	0	0
RchiOBHmChr4g0406651	1238	1257	1643	1185	1426	1477	1993	2021	2291	2124	2606	2786	1907	1577	2267	2829	2708	4520	93	92	874	1077
RchiOBHmChr5g0012971	1238	1287	2014	1890	1959	2587	86	97	92	130	159	172	101	84	95	120	116	181	8593	9592	214	246
RchiOBHmChr1g0362181	1232	1237	1922	1956	2057	2461	324	265	273	419	544	617	167	116	162	161	166	268	3230	3621	293	365
RchiOBHmChr3g0452741	1232	1302	2529	1802	2063	3414	788	744	1209	1013	1166	1938	1022	887	1642	1507	1528	3153	2800	2964	1895	2411
RchiOBHmChr3g0483421	1231	1386	1537	1512	1727	1583	654	667	623	757	811	891	1003	810	989	1271	1080	1722	2153	2545	1501	1981
RchiOBHmChr2g0148391	1228	1263	1971	2006	2185	2653	84	116	97	36	45	53	90	96	125	54	59	89	2591	2752	386	516
RchiOBHmChr5g0011021	1228	1294	1810	1656	1851	1949	2267	2268	2620	2222	2640	3361	1469	1191	1804	2140	2001	3413	2212	2449	2872	3469
RchiOBHmChr4g0433101	1227	1409	1829	1578	1689	1906	8427	8551	10176	8990	11320	13149	8705	7016	11521	13814	12784	24040	847	941	8255	10075
RchiOBHmChr4g0387511	1224	1212	1835	125	194	199	13596	14097	15958	7485	8713	10893	15875	13462	19152	13271	12166	21589	249	279	3128	3739
RchiOBHmChr2g0142571	1223	1278	1621	646	850	900	571	579	529	645	676	744	698	612	694	496	516	736	2612	2941	1193	1565
RchiOBHmChr2g0126571	1222	1287	2040	1148	1282	1523	837	893	1064	721	909	1283	1033	933	1382	1027	958	1675	2954	3177	1408	1768
RchiOBHmChr2g0143231	1222	1369	1966	1924	2136	2482	114	128	182	99	145	161	188	123	223	138	150	261	3891	4323	219	264
RchiOBHmChr4g0402481	1222	1224	1743	1113	1316	1298	989	950	1080	914	1058	1158	1081	888	1269	1015	1037	1732	1894	2008	1353	1659
RchiOBHmChr4g0422381	1221	1251	1775	1562	1831	1912	133	152	148	210	225	326	167	140	234	243	239	418	2972	3321	216	306
RchiOBHmChr2g0127681	1219	1273	1830	1342	1443	1805	1479	1500	1919	1384	1668	2095	1421	1085	1648	1727	1608	2892	2172	2458	2255	2705
RchiOBHmChr3g0456621	1219	1234	2031	179	307	307	694	799	846	508	558	768	571	504	778	332	260	506	1383	1532	403	434
RchiOBHmChr1g0382361	1218	1391	1516	877	941	957	698	729	795	544	593	680	789	667	877	545	547	837	170	217	139	104
RchiOBHmChr3g0462391	1218	1192	2209	623	535	1007	54	44	74	2	5	3	15	4	14	0	0	0	0	0	0	0
RchiOBHmChr3g0452721	1216	1208	1843	1534	1741	2074	4291	4221	5410	4202	4832	6525	3980	3447	5214	5050	4796	8580	2685	2913	7995	9788
RchiOBHmChr5g0055441	1216	1313	1542	2613	2975	3453	7	7	13	5	7	4	7	4	4	3	10	5	5669	6951	40	22
RchiOBHmChr3g0454661	1213	1191	1837	1486	1481	2017	554	627	712	555	686	869	727	645	929	891	810	1489	2340	2638	712	835
RchiOBHmChr3g0476671	1213	1297	1782	1672	1731	2114	1563	1556	1840	979	1105	1433	1229	897	1418	1351	1171	2180	2345	2755	1471	1657
RchiOBHmChr3g0459021	1211	1309	1709	1025	1065	1122	295	276	359	210	222	303	247	193	264	202	168	329	3666	4120	370	408
RchiOBHmChr2g0094251	1210	1212	1405	1663	1837	1608	696	779	609	1050	1178	980	555	481	554	1193	1088	1538	1603	1794	575	722
RchiOBHmChr4g0445101	1210	1242	1937	1917	2066	2658	606	589	720	637	779	1036	316	312	427	364	418	720	1766	1915	75	95
RchiOBHmChr3g0481541	1208	1252	1824	1073	1298	1489	1732	1727	2117	1384	1696	2202	1862	1632	2446	1870	1812	3185	1229	1353	1271	1631
RchiOBHmChr5g0070331	1207	1282	1868	1162	1310	1396	549	570	640	390	347	556	530	367	665	475	400	730	0	0	0	0
RchiOBHmChr3g0475531	1204	1245	2111	1541	1616	2199	718	665	912	640	682	1115	567	407	724	686	606	1200	2502	2841	1116	1391
RchiOBHmChr5g0055111	1202	1343	1625	493	625	549	219	246	265	151	118	156	297	218	363	176	170	305	595	593	152	187
RchiOBHmChr2g0163631	1201	1256	1369	1837	2230	1792	193	174	117	193	236	108	127	76	105	74	53	104	427	502	4	15
RchiOBHmChr4g0422191	1201	1197	2249	1586	1595	2483	1005	1067	1445	703	858	1446	1896	1699	2789	1433	1489	2996	5775	6413	2553	3327
RchiOBHmChr4g0397991	1200	1238	1680	1770	1822	2114	969	1014	1052	1211	1340	1287	1323	1318	1621	1442	1435	2325	2816	3202	1693	2259
RchiOBHmChr4g0424161	1198	1305	1790	1683	1760	2124	1259	1217	1444	1042	1426	1605	1079	965	1339	1133	1121	1862	1801	1906	891	1169
RchiOBHmChr2g0107271	1197	1211	1863	1339	1448	1769	754	849	926	585	625	931	713	599	898	545	548	970	2235	2532	953	1243
RchiOBHmChr4g0420321	1197	1189	1688	1120	1240	1292	1297	1422	1496	1342	1580	1719	1287	1137	1531	1783	1767	2847	1752	2017	3389	4420
RchiOBHmChr4g0442051	1197	1352	1789	283	359	304	3937	4073	4457	3158	3896	4366	10074	9089	12358	7876	7602	12934	1617	1738	9906	12230
RchiOBHmChr2g0116901	1196	1214	1812	1312	1439	1646	703	780	978	549	642	843	1392	1263	1891	1069	1020	1928	3993	4191	1925	2524
RchiOBHmChr2g0132341	1195	1291	1598	1725	1964	1939	3932	3886	3900	3499	4549	3980	3724	3450	4115	4008	3985	5901	1427	1625	6118	7851
RchiOBHmChr5g0012891	1193	1120	1674	1755	1701	2183	639	672	797	582	656	840	1125	915	1423	1047	993	1687	4036	4659	1592	2041
RchiOBHmChr1g0358271	1192	1240	2043	1514	1567	2203	701	688	917	890	1068	1421	460	470	646	848	911	1687	3215	3322	1072	1366
RchiOBHmChr1g0360611	1187	1183	1510	980	1162	1112	4724	4836	5053	3721	4938	4417	4508	3662	5348	4216	4066	6729	348	421	4701	5821
RchiOBHmChr1g0364431	1184	1219	2137	1119	1249	1670	1421	1438	1922	1009	1224	1634	1306	1146	1970	1328	1198	2363	2402	2580	2912	3568
RchiOBHmChr1g0376721	1184	1179	1392	968	1146	1066	536	527	539	483	553	563	668	568	738	684	629	954	1661	1849	1365	1649
RchiOBHmChr4g0427881	1183	1122	1397	1417	1637	1560	895	822	859	919	1084	1037	1251	1114	1442	1525	1509	2171	2459	2802	3247	4131
RchiOBHmChr1g0349991	1181	1213	1551	1328	1483	1446	1110	1130	1142	1361	1769	1635	497	454	580	1316	1287	1862	580	708	1133	1430
RchiOBHmChr3g0452181	1175	1133	1806	1383	1363	2000	2617	2498	3306	1907	2213	3144	3881	3386	5246	3193	2890	5779	1769	1896	4536	5973
RchiOBHmChr5g0020141	1175	1220	1879	1679	1788	2273	66	80	92	138	165	163	121	112	164	163	153	231	3681	4007	401	497
RchiOBHmChr3g0472511	1174	1201	1573	1159	1400	1341	676	684	656	490	571	609	615	523	741	523	430	653	2189	2721	737	881
RchiOBHmChr2g0106471	1171	1209	1921	1399	1558	1864	799	848	1074	941	1230	1416	985	877	1310	1220	1176	2055	2360	2445	1221	1488
RchiOBHmChr3g0460281	1171	1149	1777	1077	1197	1377	1890	1990	2395	1342	1686	2148	2973	2451	3637	2556	2418	4238	2459	2782	4742	5913
RchiOBHmChr3g0455701	1170	1218	1708	1707	1883	2131	709	723	709	930	1077	1148	702	581	882	838	791	1428	2736	3091	1759	2279
RchiOBHmChr5g0011061	1167	1291	1529	932	935	1024	11656	12158	12167	6983	8136	7981	5671	5036	6137	5125	4734	7052	173	218	12032	15294
RchiOBHmChr2g0111251	1166	1276	1820	2100	1894	2586	73	105	116	132	140	177	105	77	163	163	144	266	2000	2183	352	515
RchiOBHmChr2g0152021	1166	1203	1893	1413	1586	2020	952	1024	1261	800	907	1299	1806	1553	2571	1545	1413	2724	4411	4771	2324	2987
RchiOBHmChr2g0116231	1159	1163	1573	1258	1409	1494	1299	1259	1448	943	949	1287	1380	1074	1635	1309	1097	2034	2147	2529	2186	2618
RchiOBHmChr2g0125851	1159	1242	1725	1338	1431	1788	831	811	886	551	686	854	1372	1184	1856	1050	1089	1879	3696	3884	1399	1924
RchiOBHmChr4g0434871	1159	1112	1636	1524	1710	1935	539	568	720	568	604	696	578	511	772	613	586	1036	1453	1534	1032	1378
RchiOBHmChr2g0164801	1158	1309	1611	803	1043	837	17	26	20	14	23	10	23	7	7	5	6	10	2821	3421	80	87
RchiOBHmChr1g0337191	1157	1201	1723	1152	1243	1516	1548	1487	1739	1079	1402	1736	1128	1010	1427	1572	1491	2350	1983	1984	3393	4341
RchiOBHmChr2g0138351	1157	1177	2360	1521	1574	2370	511	517	778	390	442	788	1186	939	1787	843	877	1792	4617	4778	1601	1973
RchiOBHmChr2g0112261	1156	1190	1948	1730	2041	2599	114	126	159	111	148	161	111	101	155	79	77	147	4129	4488	155	224
RchiOBHmChr3g0477701	1156	1092	1584	1339	1450	1660	826	913	963	628	783	859	1605	1513	2002	1272	1279	1930	3433	3978	1230	1610
RchiOBHmChr2g0096951	1154	1278	1853	760	1066	1045	238	270	310	193	213	344	958	828	1411	767	658	1266	551	571	89	168
RchiOBHmChr4g0446691	1154	1181	1536	1049	1264	1221	1402	1511	1637	1030	1117	1585	1215	763	1439	1089	837	1760	1471	1609	1097	1296
RchiOBHmChr2g0109141	1149	1105	1580	1475	1723	1854	1089	1171	1159	1250	1564	1556	1125	933	1288	1427	1273	2222	2435	2754	1465	1833
RchiOBHmChr2g0111921	1148	1273	1533	1429	1590	1634	65	75	67	141	155	152	92	72	77	117	92	146	4556	5044	173	209
RchiOBHmChr3g0457741	1148	1314	1695	810	784	953	153	151	110	73	87	54	11	30	20	6	4	6	0	0	0	0
RchiOBHmChr5g0059401	1148	1231	1779	1300	1527	1862	62	64	75	84	96	185	47	33	62	60	70	171	0	0	0	0
RchiOBHmChr5g0049951	1147	1112	1175	82	122	68	234	397	281	174	198	148	469	388	507	218	207	278	671	787	390	484
RchiOBHmChr4g0402391	1146	1152	1729	1320	1493	1631	474	552	526	499	633	650	431	390	553	577	572	905	2335	2501	459	508
RchiOBHmChr2g0124811	1145	1216	1701	1226	1340	1321	2764	2677	3039	1942	2323	2682	3133	2577	3695	2796	2634	4635	2089	2270	4228	5425
RchiOBHmChr1g0377911	1143	1247	2069	1505	1686	2227	2598	2550	3605	2351	2881	4052	1978	1585	2834	2740	2485	4934	1650	1834	3433	4273
RchiOBHmChr2g0106231	1143	1129	1866	1862	2051	2597	250	251	323	566	641	881	230	228	335	540	552	1076	1998	2143	815	1104
RchiOBHmChr1g0360311	1142	1141	1537	662	652	782	626	657	702	404	473	550	271	258	336	506	528	865	3064	3343	1110	1436
RchiOBHmChr3g0457711	1141	1199	1899	1461	1600	1943	445	477	559	685	797	898	376	363	520	773	726	1171	1193	1379	4761	6112
RchiOBHmChr5g0003461	1140	1259	1882	1385	1539	1931	614	602	746	655	793	963	694	686	932	839	828	1566	0	0	0	0
RchiOBHmChr1g0358241	1138	1143	1175	1136	1410	1033	2147	2225	1930	2297	3005	2283	1567	1371	1463	2138	2039	2800	767	906	1602	1988
RchiOBHmChr5g0056351	1138	1185	1880	1427	1533	2162	462	476	484	252	336	405	264	258	384	216	226	329	1539	1609	322	376
RchiOBHmChr2g0107241	1137	1064	1493	1018	1407	1440	442	538	474	342	345	390	207	133	159	115	131	178	1908	2362	140	190
RchiOBHmChr3g0477531	1137	1138	1661	1483	1574	1837	1265	1348	1545	1277	1479	1891	1408	1209	1635	1604	1512	2524	2639	2965	2560	3241
RchiOBHmChr4g0424491	1137	1148	1719	1634	1767	2007	222	251	277	327	341	471	261	222	312	298	290	511	3070	3590	460	551
RchiOBHmChr3g0472171	1136	1040	1834	1647	1558	2578	116	120	156	369	395	506	208	154	300	578	497	960	3334	3462	313	380
RchiOBHmChr3g0466421	1135	1186	1595	979	1125	1218	402	446	514	349	407	485	516	402	611	368	356	663	418	492	284	299
RchiOBHmChr4g0420971	1135	1217	1465	1055	1204	1237	28847	28858	31740	13976	17714	17944	37354	32880	41658	19508	18207	29811	1556	1816	30824	38044
RchiOBHmChr5g0020471	1135	1261	1728	1221	1464	1456	468	548	551	547	669	764	533	434	639	509	547	734	1946	2113	463	594
RchiOBHmChr2g0173241	1134	1066	1613	1283	1367	1534	953	925	1074	858	1060	1209	886	809	1136	1153	1014	1701	1934	2180	1278	1564
RchiOBHmChr4g0443041	1134	1236	1603	1455	1617	1787	1124	1131	1209	1405	1798	1721	1673	1582	1821	2367	2231	3307	2030	2154	2221	2934
RchiOBHmChr1g0381491	1133	1158	1743	1417	1538	1920	457	445	563	541	631	717	559	468	746	557	542	1036	1778	1996	784	913
RchiOBHmChr2g0137381	1130	1104	1599	1395	1454	1634	315	296	387	487	516	636	364	300	474	508	494	790	1755	1908	799	1010
RchiOBHmChr5g0013031	1130	1144	1465	1453	1361	2082	560	547	676	495	679	871	759	655	856	839	804	1421	3142	3305	1123	1584
RchiOBHmChr2g0173611	1129	1112	1699	868	1021	1187	834	883	943	471	497	621	645	641	877	415	367	616	2078	2354	1476	1789
RchiOBHmChr5g0083811	1128	1200	1712	1196	1315	1473	995	1075	1224	643	729	1106	866	625	1094	742	632	1260	0	0	0	0
RchiOBHmChr2g0126141	1120	1091	1761	1098	1303	1615	1302	1262	1810	905	1041	1505	1153	1002	1737	998	942	1900	2088	2170	2075	2469
RchiOBHmChr3g0463701	1120	1226	1733	1607	1764	2150	2512	2447	3123	1964	2537	2950	3692	3096	4645	3300	3240	5638	2356	2583	3292	4054
RchiOBHmChr1g0359251	1119	1109	1710	1283	1334	1618	573	541	626	353	458	503	676	537	850	584	549	914	0	0	0	0
RchiOBHmChr3g0451281	1115	1118	1649	1334	1485	1917	703	777	923	870	1027	1256	1173	972	1375	1293	1156	2176	2591	3004	1741	2051
RchiOBHmChr3g0468461	1115	1139	1945	858	986	1426	4107	4089	5896	2314	2764	4276	2097	1718	3184	1848	1745	3657	201	219	1718	2211
RchiOBHmChr1g0344361	1113	1283	1728	766	865	1065	1163	1176	1326	704	854	961	1189	1112	1471	940	864	1365	0	0	0	0
RchiOBHmChr2g0131481	1112	918	1651	1467	1582	2234	576	620	828	606	704	876	402	305	579	522	446	867	2327	2561	985	1189
RchiOBHmChr3g0456731	1111	1153	1947	953	1041	1411	1004	1218	1440	720	960	1129	1357	1091	1860	1131	1066	2068	5336	5765	3705	4813
RchiOBHmChr2g0087501	1110	1081	1702	1967	1835	2516	806	767	891	462	484	640	861	775	1010	927	810	1356	2584	3039	6318	8006
RchiOBHmChr5g0002791	1109	1122	1897	1320	1531	2143	852	861	1169	693	777	1057	1383	1149	2120	986	1099	2169	0	0	0	0
RchiOBHmChr2g0084361	1106	1111	1584	1273	1326	1614	1338	1279	1620	959	1279	1555	1330	1194	1572	1033	976	1783	589	599	3051	3889
RchiOBHmChr1g0359301	1105	1183	1864	1617	1756	2095	2923	3044	3809	2288	2637	3641	3957	3333	5198	3713	3584	6614	1847	1960	2320	3047
RchiOBHmChr2g0106651	1105	1110	1556	1044	1087	1199	645	673	614	394	465	471	859	791	970	640	601	949	1040	1232	547	715
RchiOBHmChr4g0437091	1105	1219	1965	1486	1528	2034	993	1002	1255	979	1148	1662	355	281	449	618	543	1114	0	0	0	0
RchiOBHmChr5g0040771	1101	1143	1938	1027	1183	1505	1290	1451	1800	981	1212	1401	956	863	1376	864	813	1573	231	284	468	610
RchiOBHmChr5g0056471	1101	1148	1570	1139	1301	1424	1450	1547	1818	1021	1145	1487	1375	992	1609	1138	1090	1891	1308	1398	1451	1809
RchiOBHmChr2g0098531	1098	1108	1601	1308	1430	1827	360	402	452	499	541	688	421	373	583	637	528	981	1156	1264	531	664
RchiOBHmChr3g0470011	1098	1115	1794	993	1102	1397	2706	2775	3673	1707	1902	2971	2898	2372	4013	2466	2143	4448	2824	3083	3719	4520
RchiOBHmChr5g0004601	1094	1208	1245	2144	2310	2100	3415	3682	4433	3374	4434	4946	2306	2205	3099	2341	2371	4209	6138	6757	17897	22795
RchiOBHmChr5g0012261	1093	1218	1882	1595	1778	2281	1479	1430	1863	1245	1234	1993	1291	1086	1724	1301	1014	2101	0	0	0	0
RchiOBHmChr5g0063111	1093	1093	1737	1378	1504	1985	703	718	908	603	571	907	1219	1120	1659	946	988	1567	4353	4807	1988	2451
RchiOBHmChr2g0088251	1091	1075	1583	1970	2439	2364	121	146	122	111	120	142	96	83	125	118	107	165	358	387	767	935
RchiOBHmChr3g0461461	1091	1071	1656	843	910	1097	134	105	155	174	208	267	194	213	246	220	236	380	2447	2799	1000	1335
RchiOBHmChr4g0416231	1090	1074	1499	1275	1489	1662	687	802	845	633	764	893	1206	1125	1657	961	1016	1703	4084	4589	2292	2731
RchiOBHmChr2g0158521	1089	1018	1634	1319	1437	1863	1975	2091	2669	1371	1486	2011	2093	1810	2967	1686	1505	3020	1535	1872	4029	5168
RchiOBHmChr2g0092491	1087	1030	1743	1270	1384	1881	919	1004	1375	598	673	1105	1099	756	1466	871	695	1639	1753	1951	1454	1869
RchiOBHmChr1g0336591	1086	1078	1641	1590	1676	2083	731	766	933	763	869	1106	769	623	990	879	751	1454	5299	5877	1515	1930
RchiOBHmChr3g0458901	1086	1065	1287	560	957	729	65	75	38	44	63	29	28	31	29	48	20	63	10931	13161	706	792
RchiOBHmChr3g0464041	1084	1061	1890	1349	1435	2043	740	766	1038	550	606	919	1325	1226	2002	1045	1048	1941	3705	3984	1622	2075
RchiOBHmChr1g0352361	1083	1120	1762	1109	1224	1595	2014	2049	2520	1241	1466	1934	1649	1479	2262	1231	1231	2231	918	1018	1737	2239
RchiOBHmChr1g0354631	1083	1010	1563	1364	1533	1774	1094	1104	1423	1411	1716	2134	733	531	899	1018	946	1790	795	930	373	483
RchiOBHmChr5g0060481	1083	1026	1685	1306	1420	1728	865	912	1124	934	1211	1406	1006	972	1365	1096	1093	1983	1509	1780	1220	1603
RchiOBHmChr5g0064961	1083	1156	1473	1612	1612	1949	64	70	56	92	148	125	119	114	130	134	164	200	3088	3404	509	629
RchiOBHmChr2g0119591	1081	1043	1839	1164	1311	1664	1162	1310	1541	802	988	1286	1293	1040	1657	1032	980	1848	1316	1391	790	971
RchiOBHmChr4g0424471	1078	961	1666	1342	1439	2050	785	765	960	697	675	983	1425	1271	1933	1105	1028	2061	5058	5278	2445	3063
RchiOBHmChr2g0109721	1077	1081	1457	947	1126	1083	265	285	276	192	203	302	355	258	536	258	253	425	1791	1880	549	683
RchiOBHmChr2g0163771	1071	995	1508	951	1020	1068	407	386	487	322	425	455	383	321	420	354	341	587	910	989	201	299
RchiOBHmChr1g0324071	1069	1011	1154	653	869	615	1180	1318	1146	940	1076	1080	2591	2308	2747	2124	1949	2896	1776	2122	3358	4201
RchiOBHmChr5g0002881	1069	1078	1802	820	929	1214	487	525	538	365	372	546	478	392	597	308	295	546	348	408	363	435
RchiOBHmChr2g0137571	1068	1077	1413	1595	1703	1648	72	76	96	85	97	106	150	103	145	110	115	157	2426	2690	172	225
RchiOBHmChr1g0369401	1067	1104	1511	947	1106	1293	1859	1898	2174	1325	1715	1877	2067	1702	2625	1858	1664	2998	2105	2425	4444	5680
RchiOBHmChr2g0094641	1062	1134	1569	1244	1189	1523	97	123	92	69	82	78	219	201	309	129	149	237	3896	4342	125	139
RchiOBHmChr3g0449051	1062	1087	1487	2003	1923	2604	884	985	1033	1285	1616	1721	796	726	899	1577	1520	2471	1461	1724	1192	1359
RchiOBHmChr3g0451891	1062	1082	1713	1212	1474	1732	4904	5034	6603	3105	3717	4915	5138	4337	7082	3813	3623	7221	458	436	1981	2532
RchiOBHmChr3g0455121	1062	1265	1588	1659	1749	2121	173	161	158	211	251	205	216	160	232	213	187	361	2465	2808	392	494
RchiOBHmChr2g0111661	1061	1218	1708	1042	1164	1471	17700	18214	23210	17744	21042	24630	26486	23923	36591	27873	28906	53318	211	265	13606	17098
RchiOBHmChr4g0402921	1061	1118	1743	796	977	1098	7092	7183	9512	5444	6721	8490	7942	6832	10749	8584	8185	14837	23	30	387	482
RchiOBHmChr2g0111171	1060	1102	1842	1414	1486	2001	5334	5321	6966	5157	6312	9022	3276	2692	4329	3906	3697	6908	716	844	1787	2079
RchiOBHmChr5g0033611	1060	1116	1442	1319	1385	1703	234	261	276	304	344	458	197	182	242	231	195	402	2060	2386	490	655
RchiOBHmChr2g0086781	1058	1021	1565	1001	1094	1326	2877	2895	3561	1934	2585	3137	1829	1670	2419	1875	1774	3021	1183	1266	6986	8930
RchiOBHmChr3g0447961	1058	1208	1612	1315	1456	1667	777	841	899	857	981	1098	695	519	798	769	684	1243	1832	2051	1593	2008
RchiOBHmChr3g0459371	1058	1041	1516	906	1182	1071	1799	1892	2004	1784	2308	2335	1426	1232	1643	2108	2167	3355	842	916	1780	2305
RchiOBHmChr4g0441501	1058	1158	1602	905	1075	1201	538	591	569	408	461	518	496	358	628	480	486	740	1012	1115	311	371
RchiOBHmChr1g0365321	1057	1070	1937	1253	1487	2112	907	911	1249	636	725	1127	1445	1320	2419	1194	1120	2382	3705	4004	1903	2424
RchiOBHmChr1g0332601	1056	1045	1461	1352	1586	1724	635	729	902	772	853	1210	726	538	967	810	797	1654	2142	2368	2444	3179
RchiOBHmChr3g0456901	1055	1089	1701	1331	1350	1955	796	722	902	813	1039	1275	638	601	885	818	811	1461	0	0	0	0
RchiOBHmChr2g0106671	1053	961	1314	828	1043	881	5624	5842	5559	3989	4948	4455	6750	5977	7650	5970	5924	8622	879	969	5274	6933
RchiOBHmChr5g0005641	1053	1151	1696	1174	1499	1628	3289	3540	4308	3996	4661	6206	3585	2993	4814	5364	4706	9050	1192	1295	3149	3798
RchiOBHmChr2g0085601	1052	1023	1235	880	970	903	37	35	38	35	63	43	56	66	73	33	42	58	3070	3655	68	64
RchiOBHmChr1g0362311	1051	985	1647	1320	1486	1685	1122	1199	1438	1321	1448	1812	986	839	1271	1030	971	1761	1639	1779	2345	2912
RchiOBHmChr2g0129071	1051	1171	1523	876	834	1091	3277	3389	3800	1474	1663	1988	4672	3984	5545	3390	3133	4884	270	288	2050	2489
RchiOBHmChr4g0416341	1050	1181	1734	1044	1175	1474	3052	3048	3875	2145	2591	3193	3467	2816	4564	3168	2836	5419	1072	1161	6439	8327
RchiOBHmChr3g0449081	1049	1029	1204	527	595	545	2380	2788	2358	2284	2870	2166	6484	5613	6403	5617	5560	7170	861	934	2438	3197
RchiOBHmChr2g0149791	1046	1108	1628	1254	1311	1599	911	912	1076	650	703	907	1622	1421	1993	1299	1138	2032	3973	4436	2343	3041
RchiOBHmChr4g0441521	1046	1029	1551	1232	1327	1552	1426	1552	1807	1813	2241	2697	2203	1949	2643	2804	2720	4342	1412	1564	2179	2826
RchiOBHmChr1g0318931	1043	1011	1675	950	1136	1326	1057	1204	1475	742	816	1135	860	662	1198	755	704	1348	1161	1347	435	519
RchiOBHmChr2g0092251	1041	1042	1589	1279	1452	1623	2544	2597	3074	2520	3103	3530	2539	2177	3309	2672	2726	4915	1914	2152	4262	5440
RchiOBHmChr2g0117991	1041	1110	1639	1380	1429	1869	525	528	640	528	679	873	841	650	1143	929	803	1560	3121	3270	4899	6108
RchiOBHmChr3g0492591	1040	929	1662	1165	1283	1829	909	936	1315	759	912	1296	1929	1809	2983	1577	1561	3036	3222	3315	1489	1901
RchiOBHmChr5g0050381	1040	1031	1382	658	855	859	112	125	160	93	93	106	104	73	164	49	67	99	13	20	142	176
RchiOBHmChr5g0057721	1040	1103	1413	738	948	792	245	249	324	236	281	297	183	143	248	205	192	346	565	661	125	195
RchiOBHmChr3g0461781	1039	1068	1950	942	1200	1429	650	670	964	544	765	883	857	808	1309	627	659	1351	0	0	0	0
RchiOBHmChr4g0394201	1039	1114	1636	1112	1237	1708	828	824	900	841	1112	1194	720	720	984	983	914	1480	2204	2360	1648	2040
RchiOBHmChr2g0142941	1038	991	1667	684	841	954	139	152	181	88	74	92	26	25	34	16	12	25	66	91	71	79
RchiOBHmChr2g0138271	1037	1113	1528	1218	1437	1403	246	273	249	345	394	429	365	241	328	537	465	756	2472	2861	619	809
RchiOBHmChr4g0434781	1037	1001	1586	1276	1359	1640	407	518	589	433	583	825	426	389	588	557	555	1058	0	0	0	0
RchiOBHmChr1g0381021	1035	1081	2115	1303	1338	2186	207	199	298	315	303	462	219	179	341	245	245	573	2871	2986	864	1214
RchiOBHmChr4g0400941	1034	999	1506	1205	1206	1507	1563	1763	2036	1887	2146	2594	1987	1755	2477	2120	2099	3788	1868	2190	2908	3714
RchiOBHmChr1g0371471	1033	1046	1586	1238	1514	1698	725	832	878	906	1025	1171	1642	1583	2220	1842	1729	3215	2226	2374	1065	1336
RchiOBHmChr2g0107251	1032	1159	1762	1139	1520	1634	479	535	557	376	427	440	208	180	255	121	133	267	3508	3821	253	357
RchiOBHmChr3g0458371	1032	982	1504	147	202	188	689	776	881	452	519	742	745	597	961	447	436	869	1554	1730	561	670
RchiOBHmChr5g0017721	1032	1094	1400	1389	1612	1860	494	496	593	572	729	848	362	298	440	387	438	674	1197	1246	272	306
RchiOBHmChr2g0092591	1029	1014	1586	1305	1657	1921	736	855	938	694	688	948	1008	1001	1456	881	855	1498	3154	3420	1326	1773
RchiOBHmChr4g0438411	1029	960	1333	1549	1507	1860	1209	1342	1371	1538	1797	1817	1641	1365	1880	2195	1975	2937	1898	2048	1260	1585
RchiOBHmChr5g0039691	1029	1125	1910	1263	1243	1883	9913	9715	14171	6854	8394	12347	6267	5280	9222	6868	7064	13820	11198	12109	44147	55560
RchiOBHmChr2g0107211	1028	1041	1320	988	1085	1214	1437	1592	1755	1088	1280	1516	1468	1166	1699	1179	1113	1959	1165	1322	1531	1962
RchiOBHmChr5g0074781	1027	1017	1700	1030	1350	1474	1041	1180	1435	632	785	1133	939	752	1241	826	741	1343	0	0	0	0
RchiOBHmChr2g0152001	1025	1056	1523	887	961	1120	512	489	613	373	466	644	508	427	699	488	406	757	1825	2016	829	965
RchiOBHmChr3g0475851	1025	1130	1148	1183	1371	1042	883	925	784	1786	2320	1742	971	856	946	1573	1578	2286	1797	2099	902	1193
RchiOBHmChr2g0129031	1023	1074	1288	851	1090	1031	1456	1510	1592	1171	1284	1445	1719	1463	1952	1411	1325	2255	1455	1483	1592	1963
RchiOBHmChr5g0009511	1023	989	1430	799	929	1078	485	580	601	341	463	572	930	725	1142	580	568	1034	1814	2132	1283	1644
RchiOBHmChr4g0400781	1022	1012	1511	665	905	1029	272	333	359	220	209	292	331	337	417	203	201	394	1843	2002	300	420
RchiOBHmChr2g0140231	1019	1068	1398	1138	1317	1453	1173	1173	1401	858	972	1219	1187	1005	1434	1123	958	1714	1599	1878	1361	1750
RchiOBHmChr1g0347891	1018	984	1400	792	1046	1038	612	612	663	448	508	621	431	358	511	338	322	526	1106	1165	440	594
RchiOBHmChr3g0472881	1018	1118	1720	1465	1371	2037	38	32	42	74	77	118	26	29	26	70	52	102	2676	2844	223	298
RchiOBHmChr5g0020461	1017	949	1739	766	820	1227	485	527	731	353	405	748	447	326	672	360	351	664	1844	2168	402	436
RchiOBHmChr2g0104381	1015	1137	1636	1313	1340	1652	1675	1688	1983	1421	1543	2247	1175	899	1446	1263	1223	2243	2164	2273	1101	1377
RchiOBHmChr2g0167441	1015	1066	1571	1394	1468	1820	522	500	628	892	1161	1268	253	233	348	844	860	1500	2009	2114	503	665
RchiOBHmChr4g0424881	1015	1043	1726	2195	2489	2959	3507	3724	4749	4507	5601	7015	7710	6556	9935	12989	12305	21927	1089	1305	6736	8217
RchiOBHmChr1g0366291	1013	1014	1679	75	140	108	967	1015	1242	519	493	1067	1261	820	1671	629	461	1153	643	658	574	760
RchiOBHmChr5g0063661	1013	1023	1951	969	1111	1624	2546	2636	3590	1793	2388	3252	2443	2355	3710	1977	2020	3927	2160	2604	2334	3106
RchiOBHmChr3g0470231	1012	993	1650	1062	1431	1699	245	309	324	1122	1191	1592	196	174	282	697	696	1231	1236	1257	24	34
RchiOBHmChr3g0474931	1012	1035	1594	782	1066	1014	2168	2246	2544	1546	1831	2182	1451	1148	1668	846	734	1345	567	661	1133	1404
RchiOBHmChr4g0395481	1012	1067	1664	1697	1938	2313	80	59	89	57	71	81	46	49	68	50	62	107	1810	1853	115	113
RchiOBHmChr3g0479881	1011	1095	1475	566	671	688	421	456	491	308	364	467	346	249	351	353	297	506	1492	1638	671	773
RchiOBHmChr1g0344251	1010	975	1790	1930	1830	3267	747	728	1116	868	987	1600	777	679	1139	840	828	1585	3939	4357	6991	8913
RchiOBHmChr5g0062481	1010	964	1586	2052	2147	2840	14	25	25	12	19	24	17	19	26	8	20	18	1785	1922	27	25
RchiOBHmChr4g0428571	1008	912	1510	1040	1179	1642	562	538	755	398	430	777	1070	856	1512	849	792	1476	3358	3664	1567	1771
RchiOBHmChr4g0444411	1007	1042	1531	1064	1221	1432	469	572	667	960	1197	1592	430	386	630	621	596	1098	715	782	489	633
RchiOBHmChr4g0393331	1006	1137	1676	1147	1322	1529	1819	1869	2262	1796	2256	2648	2080	1800	2648	2455	2530	4257	1809	2013	2892	3634
RchiOBHmChr2g0140091	1003	1042	1529	885	1009	1126	102	118	109	107	121	133	53	64	94	46	53	72	4174	4866	124	176
RchiOBHmChr1g0358781	1002	1060	1752	1183	1463	1917	1340	1329	1826	922	1125	1556	580	541	829	515	519	1071	935	1034	869	1185
RchiOBHmChr3g0464051	1002	1011	1564	1578	1633	1998	274	272	297	319	337	459	515	467	662	634	580	1127	987	1094	578	715
RchiOBHmChr2g0147841	1001	1036	1398	1191	1271	1458	1899	2011	2155	1798	2256	2464	1908	1641	2332	2312	2198	3669	2462	2656	3703	4716
RchiOBHmChr2g0098621	999	967	1356	1085	1212	1348	492	523	601	418	494	567	848	721	1002	652	632	1059	2542	2802	1215	1480
RchiOBHmChr2g0168581	999	1094	1484	1299	1265	1693	37	35	58	119	136	150	30	33	37	133	127	208	1708	1856	34	31
RchiOBHmChr5g0039161	999	949	1475	1223	1458	1451	817	836	970	919	1127	1307	1499	1256	1772	1936	1760	2995	1953	2236	1961	2426
RchiOBHmChr2g0156021	997	971	1349	905	1044	1051	410	388	451	251	267	375	367	322	377	259	243	435	2007	2325	1273	1417
RchiOBHmChr2g0172351	997	969	1565	1488	1740	2046	636	698	928	857	1059	1233	639	463	806	818	757	1409	1832	2097	1817	2576
RchiOBHmChr2g0136381	996	1009	1313	391	515	433	570	675	506	316	349	336	1503	1360	1559	746	700	1122	1276	1439	4180	5341
RchiOBHmChr3g0474801	996	1020	1578	1130	1212	1417	1026	1096	1422	772	851	1239	1241	945	1576	1025	946	1864	2274	2503	1279	1488
RchiOBHmChr1g0344651	994	953	1212	1095	1127	1153	1602	1660	1533	1674	1920	2203	2019	1608	1983	2373	2033	3454	398	455	1016	1204
RchiOBHmChr3g0468681	994	1010	1500	1251	1352	1656	411	467	534	475	580	702	577	479	768	711	676	1121	2500	2688	836	1161
RchiOBHmChr3g0497101	993	988	1527	535	612	790	683	720	745	520	548	716	593	546	705	432	406	713	1773	2047	733	862
RchiOBHmChr1g0360081	992	1016	1421	1187	1228	1622	282	294	324	336	374	495	553	457	681	533	479	864	2168	2459	446	700
RchiOBHmChr2g0112041	992	1046	1775	1345	1512	1923	987	999	1399	1021	1105	1603	861	738	1258	1028	1040	1995	1313	1443	784	1058
RchiOBHmChr5g0082971	992	943	1310	1006	1205	1120	7054	7946	7368	6823	7985	7428	6057	5365	6192	4493	4673	6881	0	0	0	0
RchiOBHmChr4g0399211	988	1075	1537	745	865	994	69	83	89	37	65	86	56	73	99	54	56	102	35	43	41	46
RchiOBHmChr2g0107961	984	955	1331	1062	1225	1250	731	767	857	563	726	774	1394	1185	1439	948	876	1549	2671	3001	1191	1572
RchiOBHmChr3g0466821	981	962	1953	1227	1404	2239	481	500	701	369	388	622	988	870	1502	681	647	1474	4533	4581	1498	1933
RchiOBHmChr1g0371751	980	1044	1554	1391	1439	2000	3514	3491	4462	3378	4218	5396	4430	3883	5559	4976	4928	8537	1345	1560	5842	7420
RchiOBHmChr1g0372581	980	1039	1412	1629	1596	1894	657	710	864	819	1027	1278	510	367	563	679	656	1093	2277	2381	2620	3147
RchiOBHmChr3g0468221	978	986	1264	1091	1286	1335	731	681	783	692	726	975	728	639	872	849	820	1369	1655	1835	1586	2003
RchiOBHmChr4g0397781	977	958	1536	1565	1500	1973	188	210	282	194	222	320	223	182	301	247	204	418	1847	2173	169	231
RchiOBHmChr1g0353671	975	956	1553	1475	1432	2044	248	270	329	285	314	436	383	292	487	366	353	632	2069	2368	417	552
RchiOBHmChr1g0355361	975	1034	1361	1015	995	989	703	775	794	464	484	647	1024	759	1113	623	614	1046	1375	1719	1360	1480
RchiOBHmChr5g0048471	974	938	1364	735	906	937	6669	6664	7849	7195	8982	10139	5933	5092	7510	9400	8415	15723	310	343	5906	7149
RchiOBHmChr4g0388191	973	1017	1437	968	1167	1296	995	993	1244	726	732	1132	937	743	1286	782	687	1390	2136	2305	1411	1708
RchiOBHmChr4g0405901	973	1044	1430	1179	1326	1596	590	623	729	600	718	763	867	719	1018	1025	1039	1694	4139	4394	2079	2480
RchiOBHmChr4g0384991	969	1050	1376	958	1141	985	185	216	162	233	246	237	203	198	225	409	381	613	3105	3345	808	1029
RchiOBHmChr2g0155891	968	977	1431	1365	1451	1869	24	27	30	110	151	133	42	30	32	153	183	247	2386	2611	115	127
RchiOBHmChr2g0165211	968	960	1272	579	746	765	1146	1300	1198	900	1090	1034	1432	1256	1443	853	853	1266	139	172	382	554
RchiOBHmChr4g0434341	967	959	1464	821	1091	1064	133	132	125	155	160	178	145	117	150	120	125	174	381	397	166	218
RchiOBHmChr1g0363161	966	1089	1283	1437	1537	1395	1559	1501	1476	917	1141	1061	1531	1327	1430	1236	1096	1570	1706	1955	1933	2449
RchiOBHmChr1g0373631	965	978	1282	959	992	1235	800	809	822	1016	1145	1198	1483	1256	1662	2021	2141	3268	788	878	1100	1305
RchiOBHmChr3g0447761	965	1055	1368	1099	1351	1397	622	747	743	690	802	964	788	624	867	848	840	1423	1371	1485	942	1207
RchiOBHmChr5g0037821	965	1019	1544	1123	1321	1508	484	480	563	441	579	655	533	412	525	621	564	874	1852	2179	1015	1217
RchiOBHmChr3g0464431	964	990	1774	143	220	284	146	124	169	29	23	51	15	22	33	8	11	13	0	0	0	0
RchiOBHmChr3g0483871	964	997	1221	1002	1293	1153	1210	1371	1357	875	988	1204	1154	825	1281	1119	807	1505	1433	1703	1370	1614
RchiOBHmChr4g0428101	964	1012	1717	1343	1621	2043	78	88	83	87	96	101	53	71	93	74	79	113	0	0	0	0
RchiOBHmChr2g0084501	963	951	1345	1483	1589	1691	332	376	344	409	507	495	521	489	567	663	620	876	2342	2575	690	878
RchiOBHmChr1g0313141	962	1049	1586	1200	1268	1859	576	649	850	634	740	963	677	549	900	844	827	1433	2393	2586	1687	2075
RchiOBHmChr4g0427871	962	888	1302	898	1197	1251	42	35	38	23	26	42	47	37	38	15	13	33	461	515	201	233
RchiOBHmChr3g0472541	960	959	1538	1108	1265	1862	789	898	1173	602	746	989	1511	1311	2145	1011	1060	2133	0	0	0	0
RchiOBHmChr3g0479191	960	1073	1271	1088	1323	1164	479	500	516	524	691	674	600	549	753	658	687	1091	2134	2300	963	1305
RchiOBHmChr5g0039431	959	1033	1529	587	711	836	477	501	520	268	324	447	783	699	913	455	495	735	1822	1928	1263	1516
RchiOBHmChr4g0447301	958	1002	1524	1447	1629	2049	1330	1389	1692	1849	2310	2720	1237	1230	1631	1907	1886	3122	1877	1944	2538	3187
RchiOBHmChr1g0319351	957	1022	1657	747	887	1030	377	373	426	237	301	387	182	167	275	181	146	221	842	891	620	787
RchiOBHmChr3g0487631	956	1017	1257	661	772	722	828	913	790	683	754	739	891	766	874	662	628	814	1455	1561	2314	2985
RchiOBHmChr4g0435971	956	872	1234	1405	1533	1806	13317	13520	13867	9256	10110	11169	11359	8933	12053	12039	10056	15961	475	533	21472	26288
RchiOBHmChr1g0359271	954	1017	1357	1017	1152	1206	1248	1348	1403	892	1035	1207	1121	909	1362	1039	776	1561	1493	1804	1711	2007
RchiOBHmChr5g0006851	950	923	1415	862	970	1295	938	1023	1282	677	807	1099	737	610	930	728	670	1433	1981	2220	2975	3864
RchiOBHmChr3g0451671	949	1048	1447	1064	1187	1283	3501	3712	4160	2655	3044	3889	3521	2805	4178	3452	2978	5641	1204	1362	1806	2236
RchiOBHmChr4g0430741	947	995	1333	865	1015	1100	908	940	1006	713	816	863	785	656	894	643	620	1161	821	906	1533	1940
RchiOBHmChr1g0350251	946	1023	1228	1000	1120	1202	723	733	822	697	889	905	789	599	867	889	824	1372	1595	1773	948	1194
RchiOBHmChr2g0162261	946	881	1321	933	1106	1228	77	74	74	120	129	135	34	36	52	78	69	118	980	1108	155	217
RchiOBHmChr2g0096551	944	1036	1308	701	791	838	287	303	271	190	217	205	389	365	445	277	279	388	2962	3274	1159	1504
RchiOBHmChr4g0434971	944	851	1556	1355	1321	2070	1193	1219	1817	1538	1778	2850	1105	916	1696	1992	1983	4011	1185	1235	1186	1588
RchiOBHmChr5g0065601	944	1069	1205	1128	1229	1247	402	457	484	410	443	511	577	425	672	718	718	1165	2022	2202	724	838
RchiOBHmChr4g0425561	943	999	1675	1102	1203	1530	3235	3362	4121	2143	2657	3333	2110	1921	3058	2263	2165	3925	1572	1819	2073	2568
RchiOBHmChr5g0063871	943	997	1773	1560	1629	2301	1273	1393	1738	1486	1650	2507	1187	986	1735	1252	1134	2416	2148	2323	2401	2832
RchiOBHmChr4g0441121	941	878	1340	1472	1539	1903	630	650	719	921	1056	1252	608	538	812	751	674	1300	3273	3420	517	640
RchiOBHmChr2g0126631	939	972	1206	1131	1272	1306	447	444	450	565	644	704	511	410	625	706	555	921	1950	2043	738	938
RchiOBHmChr3g0485061	939	979	1355	907	1049	1083	129	175	135	97	99	121	231	210	289	163	138	226	2927	3402	269	281
RchiOBHmChr5g0007991	938	950	1339	1120	1171	1217	738	755	910	562	622	740	736	544	811	581	561	948	1359	1563	878	1115
RchiOBHmChr1g0317021	937	956	1105	794	880	793	1384	1485	1452	1015	1162	1151	1783	1552	1961	1400	1247	1998	1970	2208	2171	2584
RchiOBHmChr4g0425191	936	924	1410	57	65	63	346	420	479	225	223	301	792	626	965	424	389	691	1309	1361	443	616
RchiOBHmChr1g0370901	935	976	1374	1315	1546	1528	300	319	378	299	344	427	140	132	164	207	195	327	755	902	152	187
RchiOBHmChr4g0440501	934	935	1135	1157	1221	1225	1157	1201	1102	924	1053	1112	1670	1300	1658	1023	987	1506	363	390	554	715
RchiOBHmChr4g0396661	933	914	1296	1358	1471	1732	235	276	286	341	364	419	283	264	293	321	303	464	1888	2247	478	564
RchiOBHmChr2g0090601	931	944	1475	1277	1457	1615	1245	1346	1495	1327	1573	1730	1794	1469	1921	1791	1855	2835	1221	1366	2813	3598
RchiOBHmChr4g0424231	929	1013	1152	741	909	710	147	155	144	101	111	112	141	100	131	66	53	79	2686	3116	210	253
RchiOBHmChr1g0349391	928	896	1431	2936	3352	4073	993	1048	1334	4132	5023	6870	1103	802	1461	4689	4417	8170	2569	3096	1599	2062
RchiOBHmChr2g0109641	928	941	1310	1259	1491	1559	220	202	268	237	307	394	101	77	121	135	127	178	2464	2839	212	251
RchiOBHmChr1g0372331	927	897	1162	804	864	848	133	112	150	111	140	155	104	74	75	80	50	132	1779	2200	175	223
RchiOBHmChr2g0091281	927	882	1113	1090	1214	1293	226	246	255	277	301	408	241	194	279	271	288	442	2121	2422	586	724
RchiOBHmChr4g0439881	926	872	1531	1121	1222	1602	959	921	1171	690	802	1139	1495	1281	1991	1151	1162	2187	3142	3182	2131	2823
RchiOBHmChr5g0083951	925	983	1374	908	976	1173	1405	1470	1606	1007	1115	1368	1356	1143	1479	980	1016	1572	0	0	0	0
RchiOBHmChr1g0361351	923	956	1498	1558	1637	2249	853	829	1028	1736	2082	2686	1481	1349	1762	2852	2730	4482	3341	3625	1558	1944
RchiOBHmChr4g0443551	923	836	1073	520	609	507	529	527	502	296	351	391	760	614	712	472	441	755	878	994	625	793
RchiOBHmChr1g0334481	921	1012	1306	937	1063	992	272	329	283	237	286	317	534	458	580	337	361	504	2024	2270	547	619
RchiOBHmChr1g0361061	920	960	1384	1464	1609	1902	160	190	177	142	158	191	165	144	243	168	137	254	4062	4605	773	937
RchiOBHmChr2g0113451	920	881	1420	809	1022	1052	231	256	320	204	249	258	348	303	414	247	235	380	1725	1984	623	698
RchiOBHmChr3g0457581	920	972	1290	749	936	1077	3055	3278	3845	2281	2685	3364	2999	2662	3672	2433	2281	4027	992	1021	5461	6774
RchiOBHmChr4g0399691	919	884	1298	1052	1213	1306	490	493	678	561	698	831	487	389	722	506	474	893	610	637	368	466
RchiOBHmChr1g0384101	916	975	1490	973	1147	1209	2677	2687	3260	1512	1767	2128	3670	3456	4769	2826	2696	4690	1660	1744	4724	5941
RchiOBHmChr2g0124841	916	963	1277	1127	1236	1343	424	509	552	533	585	679	573	488	664	655	599	1111	2127	2364	1361	1670
RchiOBHmChr4g0418471	916	1048	1365	1220	1534	1483	732	735	802	906	1175	1259	989	799	1125	1465	1454	2182	2542	2682	1558	2040
RchiOBHmChr2g0102031	914	1004	1208	1015	1123	1202	932	975	937	1126	1428	1432	1296	1147	1374	1641	1455	2189	1449	1649	1579	1942
RchiOBHmChr2g0133211	914	875	1480	216	299	316	350	356	508	261	299	412	146	94	162	114	109	211	641	702	133	179
RchiOBHmChr3g0470071	914	1041	1503	959	1073	1257	4477	4429	5796	4174	4953	6336	6033	5237	7910	7255	6624	12293	1205	1300	10416	12900
RchiOBHmChr3g0493391	914	1003	1307	1541	1535	1742	299	353	331	471	566	558	338	292	340	557	493	764	2993	3478	972	1261
RchiOBHmChr5g0075081	914	919	1473	1009	1160	1534	902	909	1236	820	1020	1421	1093	949	1413	1286	1151	2159	0	0	0	0
RchiOBHmChr4g0432291	913	1004	1315	1738	1773	2151	51	56	29	126	185	165	7	2	4	101	78	103	5831	6642	217	315
RchiOBHmChr5g0062031	913	1011	1152	906	1009	953	1007	1045	1129	724	787	928	943	732	1005	856	659	1147	1498	1763	2151	2608
RchiOBHmChr5g0062671	913	960	1301	1338	1680	1757	46	50	78	95	127	136	80	70	85	68	74	143	3477	4120	332	446
RchiOBHmChr1g0330121	912	915	1570	641	772	1027	3158	3222	4256	1879	2363	3046	3394	2910	4327	3062	2896	4979	420	494	6336	7846
RchiOBHmChr3g0470271	912	918	1310	1281	1429	1696	2999	3336	3744	3546	4163	4793	6056	5164	7533	5722	5720	9756	1899	2131	2788	3520
RchiOBHmChr3g0451901	910	924	1382	959	1131	1312	1821	1862	2198	1253	1609	1937	1910	1829	2487	1816	1745	3014	1044	1244	1026	1421
RchiOBHmChr1g0343261	909	1026	1466	2973	2830	3802	54	53	64	291	353	333	56	65	59	541	510	689	6685	7631	3580	4243
RchiOBHmChr1g0350521	906	952	1405	1129	1242	1406	472	512	625	560	691	865	616	486	781	625	660	1180	1867	2003	689	873
RchiOBHmChr1g0368321	903	971	1354	769	902	903	439	507	534	371	387	536	697	553	805	529	454	854	1247	1434	779	1033
RchiOBHmChr2g0109681	902	980	1317	857	959	1121	1033	1031	1040	822	910	1080	1015	797	1084	842	767	1392	2788	3020	1898	2450
RchiOBHmChr3g0469411	901	897	1395	1103	1252	1440	877	929	1103	1039	1201	1573	911	822	1265	1231	1227	2174	1373	1684	1006	1352
RchiOBHmChr4g0398191	900	959	1470	1088	1243	1521	345	365	473	469	552	649	292	266	354	395	409	605	1750	2028	931	1028
RchiOBHmChr5g0050641	899	934	1080	1017	1060	1018	117	156	129	210	241	213	104	67	110	167	143	219	1321	1554	142	156
RchiOBHmChr2g0142371	898	927	1537	1487	1564	2366	4916	5018	6847	3978	4740	6658	6616	5673	9067	5870	5553	11091	662	806	2230	2648
RchiOBHmChr3g0464261	898	921	1426	861	997	1119	1703	1734	2031	1127	1436	1585	1739	1585	2137	1034	1117	1762	1250	1212	644	861
RchiOBHmChr4g0426211	898	1023	1224	977	1110	1277	1642	1898	1977	1282	1278	1749	1969	1413	2096	1700	1416	2608	1718	1866	2437	2984
RchiOBHmChr5g0069661	898	932	1440	1213	1113	1588	352	346	470	386	477	646	298	235	393	522	506	807	0	0	0	0
RchiOBHmChr1g0332431	896	864	1905	864	826	1631	176	179	226	405	429	415	128	144	251	153	192	304	1212	1228	328	434
RchiOBHmChr1g0379391	896	921	1277	329	324	417	3812	3694	4319	2989	3520	3928	4344	4111	5558	4608	4487	7324	176	225	508	655
RchiOBHmChr4g0416811	893	969	1322	711	815	843	2283	2550	2580	2348	2770	2886	2057	1686	2174	2412	2315	3607	139	188	1585	1953
RchiOBHmChr1g0337721	892	891	1425	1126	1299	1345	742	763	947	505	616	823	717	551	909	596	568	1067	0	0	0	0
RchiOBHmChr2g0112461	892	914	1449	763	672	1073	7121	7172	9251	5344	6512	8628	12477	10559	16007	11001	9676	18027	771	826	8436	10317
RchiOBHmChr2g0138241	892	1007	1340	841	985	1048	904	893	986	422	450	516	905	791	1169	655	568	1048	1717	1789	2104	2589
RchiOBHmChr5g0065351	892	893	1573	1258	1184	1603	458	491	571	503	675	884	535	497	748	629	646	1178	2184	2301	741	936
RchiOBHmChr1g0332961	891	1002	1377	882	934	1105	760	863	912	657	675	898	891	688	918	870	747	1260	1431	1554	1357	1681
RchiOBHmChr3g0452861	891	837	1451	1164	1205	1827	90	84	114	121	125	197	217	172	299	278	267	422	3851	4050	430	536
RchiOBHmChr1g0378051	890	942	1539	746	760	1115	285	304	344	151	252	328	666	549	963	620	553	1098	2692	3084	1009	1298
RchiOBHmChr2g0168851	890	775	1216	599	774	908	334	344	390	163	206	294	289	225	381	179	153	428	1072	1293	413	583
RchiOBHmChr3g0451711	888	912	1184	1212	1281	1372	837	917	1038	707	806	976	1281	1187	1630	942	940	1494	1762	2005	1376	1737
RchiOBHmChr5g0075891	887	915	1251	788	913	949	1093	1101	1220	977	1214	1245	1406	1123	1668	1339	1219	1993	0	0	0	0
RchiOBHmChr1g0359841	881	923	1418	952	1098	1201	986	962	1218	645	800	1140	949	613	1266	814	672	1394	1727	2041	2789	3157
RchiOBHmChr5g0033001	881	841	1404	527	630	773	123	122	161	91	70	150	252	204	339	135	88	264	1193	1194	276	316
RchiOBHmChr5g0039491	881	925	1469	1239	1202	1515	234	218	271	270	322	394	395	313	490	329	359	577	2458	2962	140	202
RchiOBHmChr5g0051981	881	1002	1156	900	1036	997	1190	1365	1317	1406	1791	1705	896	804	1093	1262	1202	1955	3659	4401	6027	7592
RchiOBHmChr3g0467941	880	952	1343	948	1067	1328	1075	1155	1265	777	900	1077	990	855	1325	1014	886	1600	1675	1888	1681	2146
RchiOBHmChr2g0086751	879	1100	2044	389	524	620	1483	1776	2332	1364	1418	1667	2665	2531	3805	1489	1756	3599	0	0	0	0
RchiOBHmChr3g0469581	879	885	1337	1061	1266	1297	1164	1261	1624	926	1084	1400	1969	1715	2642	1494	1503	2609	0	0	0	0
RchiOBHmChr3g0490411	879	845	1382	933	1045	1420	687	746	910	497	584	861	1275	1133	1723	911	931	1842	2531	2782	1546	2007
RchiOBHmChr2g0084451	878	824	1401	1257	1324	1588	795	748	944	648	752	939	493	402	576	483	429	774	1061	1255	471	656
RchiOBHmChr2g0174631	878	829	1330	872	1100	1258	1426	1452	1910	979	1181	1587	1512	1210	1886	1203	1092	2201	1584	1834	1960	2411
RchiOBHmChr2g0085181	876	853	1137	1096	1323	1374	1380	1405	1624	1509	1855	1923	2787	2266	3238	2746	2592	4194	1655	1663	4286	5144
RchiOBHmChr1g0377761	874	915	1405	1148	1290	1577	243	303	347	263	349	425	292	231	366	359	326	598	1107	1237	425	588
RchiOBHmChr2g0116391	874	869	1256	720	887	940	194	186	215	123	173	203	258	201	322	186	174	346	0	0	0	0
RchiOBHmChr5g0084071	874	911	1249	737	931	875	629	666	646	512	560	773	661	466	686	530	457	850	0	0	0	0
RchiOBHmChr3g0450371	873	974	1278	858	961	1021	555	558	615	394	474	610	838	678	904	629	549	964	1681	1762	959	1156
RchiOBHmChr2g0163151	870	802	1117	439	473	574	48	46	52	31	48	32	101	87	85	62	67	114	136	111	5	3
RchiOBHmChr2g0164951	869	810	1154	1356	1311	1734	262	249	328	435	502	578	307	284	397	662	522	1007	1223	1265	641	828
RchiOBHmChr1g0352791	867	902	1409	141	170	166	303	361	347	217	219	258	150	139	210	93	92	117	1121	1337	606	668
RchiOBHmChr5g0031031	866	864	1387	916	1129	1270	1255	1368	1128	1140	1225	1124	758	673	839	889	869	1367	37	52	905	1247
RchiOBHmChr5g0047791	866	958	1525	1272	1287	1852	321	318	436	424	443	754	346	276	435	422	331	752	2621	2966	555	674
RchiOBHmChr1g0373671	865	913	1380	993	1102	1500	1361	1363	1683	1231	1470	1966	1410	1143	1844	1571	1413	2767	1029	1102	1297	1652
RchiOBHmChr5g0074471	865	961	1120	817	1014	1039	1499	1466	1558	991	1297	1244	1296	1118	1367	1136	997	1645	0	0	0	0
RchiOBHmChr5g0025621	864	990	1288	893	1104	1204	915	954	1084	695	640	1027	908	573	1138	814	602	1263	1952	2368	1339	1649
RchiOBHmChr3g0469001	859	915	1239	1742	1744	2127	129	110	139	143	144	174	78	63	75	73	83	113	3487	3949	88	118
RchiOBHmChr2g0176441	858	875	1268	1139	1313	1576	633	709	785	526	675	881	684	619	874	905	764	1403	1158	1386	994	1281
RchiOBHmChr4g0410471	858	865	1398	1032	1157	1487	1432	1457	1957	1574	1743	2541	1341	1153	1836	1643	1504	2928	1400	1492	2124	2461
RchiOBHmChr5g0076481	858	851	1126	809	838	831	764	773	694	519	627	678	732	540	743	580	520	848	0	0	0	0
RchiOBHmChr3g0471191	857	890	1613	143	201	270	265	319	279	222	224	255	404	366	496	191	179	329	1398	1653	656	926
RchiOBHmChr1g0360141	856	905	1388	681	801	930	221	205	230	142	176	209	139	135	209	106	96	215	647	709	128	150
RchiOBHmChr2g0153541	856	870	1454	1293	1397	1999	243	269	294	333	357	459	162	109	226	165	144	301	1975	2197	266	339
RchiOBHmChr2g0172571	855	880	1832	1332	1289	2309	728	635	1137	746	880	1253	1350	1193	2299	1002	959	2162	3039	3324	12929	16357
RchiOBHmChr3g0481191	855	901	1461	1011	1021	1395	356	323	447	227	275	356	347	272	407	385	322	609	1087	1104	634	798
RchiOBHmCPg0502241	855	817	948	2220	2476	2174	517	580	432	923	1364	820	496	413	389	608	946	834	0	0	0	0
RchiOBHmChr2g0112191	853	943	1239	945	1037	1171	186	199	216	180	225	238	147	114	162	226	222	344	937	1044	397	508
RchiOBHmChr4g0435551	853	1005	1341	1225	1478	1577	4927	5000	5831	4373	5133	5717	5622	4691	6847	5876	5462	9449	1808	2009	9813	12159
RchiOBHmChr5g0011751	853	841	1294	1235	1311	1671	462	481	624	426	517	716	455	339	553	396	391	749	3044	3384	616	771
RchiOBHmChr2g0112241	852	933	1102	1030	1224	1107	1115	1175	1225	1658	2172	2086	1417	1271	1531	2285	2082	3228	0	0	0	0
RchiOBHmChr2g0146431	850	943	1371	996	1103	1467	372	415	400	474	548	706	321	262	359	434	417	677	1855	2084	359	470
RchiOBHmChr5g0017701	850	910	1057	767	856	682	1071	1169	962	1077	1329	1088	930	819	865	1056	1005	1319	363	460	2793	3508
RchiOBHmChr2g0133821	847	907	1337	1206	1390	1698	579	665	824	577	693	881	967	820	1215	778	858	1382	2169	2425	792	1005
RchiOBHmChr4g0433281	847	966	1309	985	1113	1223	5218	5396	5826	3196	4154	4340	4193	3583	4916	4159	3787	6238	633	723	12159	15252
RchiOBHmChr5g0052341	847	912	1068	752	842	814	338	334	322	270	323	355	421	367	444	327	298	474	2794	3151	1418	1849
RchiOBHmChr1g0330551	846	814	1032	856	1066	967	814	834	870	934	1173	1127	962	890	1058	1097	1132	1589	1098	1354	925	1170
RchiOBHmChr2g0155291	844	879	1194	791	894	908	33	34	40	36	34	63	20	7	13	12	21	34	413	403	29	21
RchiOBHmChr4g0429961	844	842	1140	855	991	1081	682	665	747	489	515	646	658	529	773	559	501	1009	1254	1538	918	1198
RchiOBHmChr1g0356681	843	917	1378	834	838	1273	490	517	524	359	422	560	909	770	1204	702	681	1224	984	1082	638	764
RchiOBHmChr5g0006301	843	931	1333	406	499	528	953	1057	1106	609	746	966	925	744	1167	507	517	893	1264	1379	990	1224
RchiOBHmChr2g0157611	842	801	1370	728	921	1145	1696	1714	2299	1800	2065	2846	1853	1576	2527	2091	2031	3956	931	1116	1614	1888
RchiOBHmChr1g0350031	841	750	1185	851	1041	1170	548	593	762	433	549	748	944	803	1253	728	762	1208	2415	2750	1259	1698
RchiOBHmChr5g0065821	839	830	1370	972	1092	1523	1938	1941	2684	1377	1678	2234	1725	1354	2274	1478	1340	2698	939	968	1529	1854
RchiOBHmChr1g0383541	838	836	1328	986	1049	1340	652	707	900	487	630	739	1259	1187	1779	889	908	1680	3847	3941	1341	1675
RchiOBHmChr2g0100081	831	783	1383	1355	1356	1923	91	75	104	109	191	156	86	63	97	111	135	179	2814	3045	238	239
RchiOBHmChr5g0076311	831	954	1301	1094	1278	1247	3932	3796	3967	2037	2473	2413	4160	3653	4275	3831	3401	5385	0	0	0	0
RchiOBHmChr2g0149551	830	780	1300	652	718	856	448	502	633	459	581	743	682	516	831	733	624	1105	1267	1387	870	991
RchiOBHmChr5g0079841	826	806	1365	1068	1044	1499	465	426	633	454	552	854	364	289	558	480	415	857	0	0	0	0
RchiOBHmChr5g0026241	825	892	1175	1019	1094	1282	130	166	162	169	237	259	239	206	317	304	258	449	1768	2217	291	385
RchiOBHmChr2g0159581	824	874	1119	613	759	827	152	125	175	112	123	181	183	173	199	162	160	245	3053	3476	1582	1789
RchiOBHmChr3g0495631	824	893	1261	712	669	985	1669	1538	1970	1489	1978	2371	1769	1567	1919	2460	2381	4046	1546	1696	15512	19760
RchiOBHmChr5g0028971	824	798	1282	870	1031	1123	1007	1094	1419	727	897	1156	1026	818	1429	898	897	1729	1315	1526	1707	2196
RchiOBHmChr4g0420871	823	907	1154	1255	1298	1615	41	74	47	48	90	89	84	75	114	112	97	154	0	0	0	0
RchiOBHmChr4g0442561	823	849	1244	699	784	913	810	830	908	712	865	1055	1117	949	1382	1002	940	1688	1673	1725	1052	1328
RchiOBHmChr2g0094531	821	855	1209	709	845	917	756	816	916	582	661	845	847	643	918	758	712	1196	1388	1552	1174	1362
RchiOBHmChr5g0000241	820	855	1057	1206	1322	1329	149	137	134	158	202	194	150	116	173	176	167	264	2577	2848	1446	1821
RchiOBHmChr2g0176451	819	824	1275	940	991	1402	478	452	576	446	520	803	415	361	532	590	533	1086	1972	1924	914	1152
RchiOBHmChr4g0442801	817	852	1157	703	808	858	116	118	119	92	91	108	200	173	223	198	184	288	323	393	216	284
RchiOBHmChr5g0015441	817	812	1331	970	1210	1361	598	622	710	354	399	560	753	531	1024	586	471	940	792	866	1259	1540
RchiOBHmChr1g0382671	816	715	1024	941	925	1114	490	432	456	638	696	705	526	575	667	775	637	1048	1501	1771	997	1379
RchiOBHmChr2g0098521	816	804	1168	1102	1125	1472	528	539	607	422	443	503	902	761	997	840	686	1125	1794	1983	2515	3094
RchiOBHmChr2g0123711	816	910	1229	1254	1494	1532	221	230	235	252	270	332	280	242	299	292	243	440	2283	2599	6057	7641
RchiOBHmChr4g0440851	816	729	1204	621	711	868	468	624	695	506	538	783	1416	1119	1712	1244	1159	2300	2091	2391	1112	1419
RchiOBHmChr4g0444751	816	811	1147	174	303	254	276	353	322	179	212	158	440	403	482	254	202	329	76	97	146	167
RchiOBHmChr3g0488811	815	918	1194	929	994	1090	1678	1614	1880	1186	1414	1561	828	679	1017	859	791	1287	412	424	5656	6838
RchiOBHmChr2g0085521	811	856	1239	736	831	956	1372	1352	1569	1162	1369	1557	1590	1358	1939	1777	1618	2690	1403	1629	2344	2910
RchiOBHmChr1g0373831	810	812	1095	1151	1455	1428	1536	1463	1653	992	1175	1366	1545	1251	1791	1273	1138	2166	954	1012	1513	1671
RchiOBHmChr4g0390511	809	760	1274	1079	1177	1575	276	259	298	222	245	371	275	186	323	333	301	525	322	414	660	913
RchiOBHmChr2g0095441	808	758	1146	962	989	1250	206	184	246	263	329	380	323	325	418	424	382	737	1643	1948	412	534
RchiOBHmChr1g0326951	807	723	1144	798	881	980	1264	1372	1580	1008	1097	1465	1903	1541	2396	1523	1345	2552	1139	1261	1794	2236
RchiOBHmChr2g0154161	807	977	1110	1055	1170	1101	293	268	287	159	196	218	157	178	164	137	151	179	0	0	0	0
RchiOBHmChr4g0393641	807	786	1227	701	787	960	296	375	404	214	246	342	369	308	459	248	264	465	1694	1748	538	630
RchiOBHmChr5g0050061	807	835	1200	1037	1209	1515	373	332	448	324	383	478	450	370	593	497	436	769	2125	2261	1019	1335
RchiOBHmChr2g0173381	805	853	1210	666	623	855	155	182	210	144	178	264	130	117	182	114	119	217	5404	5833	354	457
RchiOBHmChr5g0083721	801	901	1417	1106	1319	1634	97	102	139	129	148	213	199	127	240	175	160	314	0	0	0	0
RchiOBHmChr2g0167691	800	849	1438	992	1041	1372	1913	1947	2504	1801	2161	2614	2080	1745	2656	2275	2203	3958	1016	1187	972	1158
RchiOBHmChr1g0317081	799	798	1360	1176	1184	1622	1326	1370	1743	1184	1438	1981	1269	1059	1754	1203	1187	2348	1125	1380	1512	1889
RchiOBHmChr2g0084221	799	826	1212	1166	1136	1547	742	661	904	703	852	1056	748	705	1032	901	774	1464	1401	1561	1562	2080
RchiOBHmChr1g0374491	798	859	1419	950	1059	1490	3274	3315	4550	1855	2132	3339	3567	2649	4975	2376	2085	4450	1024	1061	3396	4308
RchiOBHmChr1g0380581	798	789	1321	761	893	1098	1089	1128	1581	823	1058	1422	2029	1579	2674	1633	1482	2831	1795	1906	5033	6278
RchiOBHmChr5g0040321	798	803	968	622	742	745	404	445	392	284	329	361	548	420	682	418	353	664	1828	2184	697	806
RchiOBHmChr5g0010041	795	790	1102	987	1050	1395	222	218	261	304	361	490	249	208	315	310	289	540	1494	1601	365	525
RchiOBHmChr1g0384641	794	812	1151	1011	1127	1175	216	208	267	279	334	308	282	223	312	389	363	533	2121	2441	473	586
RchiOBHmChr1g0377381	793	872	1135	1237	1380	1588	48	43	55	42	62	50	75	59	79	68	69	116	2857	3153	82	122
RchiOBHmChr1g0352331	791	787	1160	1561	1604	1778	549	589	666	628	680	808	602	501	620	718	672	1162	1787	1915	138	172
RchiOBHmChr2g0154181	791	776	859	910	1083	859	362	365	385	224	235	246	256	183	255	188	162	220	0	0	0	0
RchiOBHmChr4g0437011	791	780	1107	866	830	1050	1736	1827	2084	1593	1807	2399	1558	1314	1913	1842	1635	2730	1473	1574	1367	1686
RchiOBHmChr5g0070001	791	808	967	868	865	928	446	436	462	462	607	658	698	585	795	780	820	1134	0	0	0	0
RchiOBHmChr2g0163861	790	787	1159	880	1010	1125	501	507	641	369	414	519	526	470	611	421	380	708	1962	2078	1184	1406
RchiOBHmChr2g0175771	790	819	1035	626	831	701	968	989	1020	728	903	958	930	838	1157	601	535	900	1112	1272	2416	2886
RchiOBHmChr1g0358871	789	877	1068	975	1111	1048	1434	1522	1558	1072	1126	1490	1266	928	1414	1238	834	1706	1175	1269	4556	5491
RchiOBHmChr3g0468671	788	911	1274	753	795	980	1912	1938	2351	1381	1609	2283	1928	1395	2360	1725	1313	2633	1379	1648	2775	3250
RchiOBHmChr1g0376571	785	742	960	660	709	748	530	524	527	388	484	463	497	373	495	372	345	538	1712	1907	1022	1354
RchiOBHmChr4g0419781	785	752	1228	685	846	1000	683	736	833	438	516	787	558	429	715	515	445	940	1126	1246	717	853
RchiOBHmChr5g0032241	784	753	845	802	1088	863	43	57	46	38	26	29	52	33	52	14	15	21	891	1071	68	77
RchiOBHmChr3g0492521	783	802	1066	958	1178	1120	715	777	839	776	971	1024	400	353	452	566	559	755	996	1152	1176	1356
RchiOBHmChr5g0067251	783	829	1168	533	662	635	542	595	585	441	533	610	515	488	650	465	441	709	0	0	0	0
RchiOBHmChr5g0049761	780	732	1108	914	1040	1190	117	126	137	156	179	194	137	140	178	210	168	337	1652	1767	331	431
RchiOBHmChr1g0362161	779	777	1339	813	875	1278	1128	1170	1528	713	819	1308	948	756	1326	704	660	1297	0	0	0	0
RchiOBHmChr1g0382781	779	878	1282	745	874	912	853	868	1114	929	1235	1531	1063	930	1462	1234	1219	2294	1870	2042	1764	2096
RchiOBHmChr4g0424391	779	853	991	1118	1245	1126	630	657	720	648	743	773	671	601	891	918	798	1375	2325	2630	3905	4891
RchiOBHmChr2g0140131	778	792	1163	264	338	350	965	988	1225	258	341	421	462	327	580	219	205	385	607	643	181	266
RchiOBHmChr3g0485491	778	889	1094	728	807	891	781	797	852	538	577	733	1138	850	1331	982	802	1474	870	1048	718	868
RchiOBHmChr5g0033291	778	814	1358	1045	1209	1420	502	603	723	423	500	565	741	620	1001	554	546	961	2307	2691	1011	1248
RchiOBHmChr4g0446101	776	784	1157	628	702	698	811	756	802	627	747	829	985	829	1181	692	717	1183	1221	1243	1113	1410
RchiOBHmChr5g0075591	774	848	1292	1181	1194	1651	848	782	1038	1005	1199	1503	767	664	1015	871	821	1547	0	0	0	0
RchiOBHmChr2g0094061	772	805	1428	1015	1047	1646	570	656	865	388	465	756	712	581	1062	537	523	1092	1178	1261	742	909
RchiOBHmChr5g0034661	770	718	1081	35	56	42	2425	2714	2897	1355	1413	2063	3447	3010	4303	1500	1414	2576	206	244	6391	7899
RchiOBHmChr4g0399731	769	702	1263	1050	1103	1476	349	346	468	381	460	600	410	355	518	434	416	755	2270	2405	1077	1366
RchiOBHmChr5g0071961	769	872	1130	804	938	1057	903	873	948	596	660	873	860	592	983	720	589	1201	0	0	0	0
RchiOBHmChr5g0063561	768	795	1369	985	938	1323	2026	2202	2782	2513	3332	3915	3046	2704	3971	3113	3353	6029	1122	1133	2371	3041
RchiOBHmChr2g0088151	767	740	1123	693	834	957	1298	1221	1536	835	1065	1340	1558	1195	1982	1299	1258	2123	2472	2737	2416	2922
RchiOBHmChr3g0448791	766	824	1211	1434	1546	2004	29	23	34	90	122	176	12	8	18	38	34	68	1342	1562	42	70
RchiOBHmChr3g0466481	766	772	1158	996	1128	1279	288	291	329	352	364	532	432	413	567	560	549	979	1402	1657	895	1065
RchiOBHmChr5g0071101	766	776	1079	923	1078	1257	377	470	510	465	614	698	557	510	668	759	806	1222	0	0	0	0
RchiOBHmChr3g0461011	764	761	1280	992	976	1266	3077	2987	3959	1626	2220	2687	2733	2405	3586	1993	1925	3407	797	1005	3022	3604
RchiOBHmChr2g0095521	761	786	1163	1345	1239	1662	453	465	531	579	750	751	460	414	655	687	662	1030	1087	1258	2178	2754
RchiOBHmChr2g0091601	760	770	1154	784	749	792	153	152	178	181	264	231	242	286	444	297	289	444	1570	1427	209	327
RchiOBHmChr1g0359381	759	736	1144	678	815	921	1043	1172	1426	671	861	1143	1062	754	1311	872	707	1433	1468	1483	1627	1979
RchiOBHmChr5g0023091	759	722	969	332	322	363	124	144	138	43	42	67	32	22	26	7	2	10	111	164	5	0
RchiOBHmChr5g0033991	759	794	1132	917	976	1246	328	330	448	322	376	506	317	285	400	401	375	735	1793	1972	943	1230
RchiOBHmChr5g0063501	759	837	1213	814	992	1164	870	949	1165	974	1191	1403	1422	1255	1810	1376	1403	2503	1868	2054	1578	2143
RchiOBHmChr1g0330291	758	799	1146	653	894	873	2511	2580	2927	1961	2281	2802	5426	4471	6736	4297	3923	7525	976	1149	3045	3953
RchiOBHmChr5g0058781	758	824	1213	987	1096	1177	393	426	511	472	528	681	545	444	653	553	528	901	1555	1776	844	1138
RchiOBHmChr5g0068811	757	785	1152	1054	1159	1403	2484	2453	2912	2066	2498	3042	2336	2025	3045	2622	2477	4570	0	0	0	0
RchiOBHmChr2g0138001	755	872	1057	683	797	817	666	745	758	651	691	839	746	666	826	693	597	996	1734	1887	966	1142
RchiOBHmChr1g0373481	754	734	1147	504	606	599	870	938	1082	518	654	743	398	393	509	295	290	453	132	127	390	500
RchiOBHmChr3g0451171	754	780	1059	846	992	1142	996	922	957	1101	1292	1216	1098	1025	1292	1387	1329	1890	1415	1599	1067	1389
RchiOBHmChr4g0426221	754	713	1065	1170	1246	1634	325	301	390	397	470	601	334	342	445	356	347	649	1911	1993	822	1022
RchiOBHmChr1g0358201	753	889	995	1150	1304	1307	1798	1866	1806	1521	1748	1740	1691	1493	1875	1819	1688	2610	658	795	4420	5720
RchiOBHmChr3g0455281	752	833	923	928	1055	1032	618	613	575	798	862	989	508	442	549	729	645	1041	1950	2257	1362	1671
RchiOBHmChr4g0395171	752	801	1065	890	1037	1211	645	640	730	459	599	661	1315	1220	1707	976	999	1553	3463	3723	1213	1542
RchiOBHmChr5g0004711	752	811	1206	267	234	306	17	30	23	17	17	9	12	10	16	14	5	22	927	980	13	15
RchiOBHmChr5g0027751	752	763	1139	849	854	1073	1138	1184	1370	844	990	1061	1250	1062	1520	1056	1054	1655	1366	1483	2249	2834
RchiOBHmChr4g0394171	751	811	1273	1014	1140	1480	559	588	785	408	442	622	1096	921	1440	737	727	1505	3072	3431	1275	1694
RchiOBHmChr1g0319331	750	780	1199	743	801	902	20531	19804	24611	12641	14975	19034	30348	25534	38031	19818	18228	32240	354	337	6166	7810
RchiOBHmChr2g0096971	749	707	1118	785	908	1057	621	600	796	654	766	1006	790	611	977	888	770	1596	2059	2265	1793	2205
RchiOBHmChr2g0118821	749	740	1312	1089	1240	1607	217	189	267	220	306	358	264	179	306	252	220	489	2459	2721	641	749
RchiOBHmChr2g0172841	749	848	667	546	869	457	611	676	514	382	348	417	1244	434	977	699	504	773	1422	1722	1391	1467
RchiOBHmChr4g0433401	749	683	1033	986	1103	1067	194	171	194	234	208	268	208	212	259	342	281	384	1337	1469	548	665
RchiOBHmChr2g0087151	748	816	960	519	654	636	141	159	182	81	106	137	137	111	185	72	70	108	2170	2359	196	299
RchiOBHmChr4g0421691	748	762	1239	481	444	755	27	26	43	20	14	36	44	49	57	30	28	44	1916	2016	246	290
RchiOBHmChr1g0332561	747	657	1148	493	420	710	305	293	396	281	337	505	233	232	330	338	353	573	1848	1933	184	209
RchiOBHmChr4g0396571	747	796	816	1427	1560	1491	115	117	111	80	89	145	166	128	177	132	127	236	8378	9044	3424	4212
RchiOBHmChr4g0423611	747	669	996	781	932	1110	461	422	561	359	398	543	684	563	910	501	524	949	2384	2716	1542	1916
RchiOBHmChr5g0075841	747	709	945	823	1025	1032	155	145	163	115	113	180	271	211	376	183	151	306	0	0	0	0
RchiOBHmChr2g0134301	746	717	987	894	1067	951	55	45	52	42	47	64	65	62	91	31	36	43	1060	1284	34	56
RchiOBHmChr3g0470251	745	760	1193	1138	1187	1752	212	190	295	351	475	629	240	254	385	376	362	715	2634	2926	997	1231
RchiOBHmChr2g0132691	743	789	1161	463	695	677	272	247	303	183	264	304	407	342	514	258	242	445	1339	1422	303	451
RchiOBHmChr3g0462961	740	783	932	242	191	213	118	123	102	57	49	57	389	315	437	184	196	283	532	606	42	48
RchiOBHmChr1g0368971	739	820	992	883	766	1039	679	678	764	820	1017	1052	329	321	405	765	711	1145	1497	1605	3985	5114
RchiOBHmChr1g0321211	738	773	1280	1094	1070	1548	867	925	1291	998	1298	1791	614	500	880	871	797	1296	791	917	394	451
RchiOBHmChr3g0496831	737	800	1038	613	764	817	595	691	688	544	610	746	969	694	1097	795	675	1279	0	0	0	0
RchiOBHmChr2g0094161	736	623	862	753	830	869	242	304	276	299	397	409	338	338	508	343	384	638	1431	1691	636	821
RchiOBHmChr2g0146181	736	754	1012	928	1174	1094	6820	7138	7468	4646	5740	6398	7435	6648	8775	5468	5319	8750	490	567	4841	6093
RchiOBHmChr1g0332391	734	767	1264	918	1020	1431	541	599	618	556	657	797	480	439	649	635	548	959	1546	1609	1183	1434
RchiOBHmChr4g0427371	734	730	1336	761	715	1019	506	467	671	292	418	507	493	456	644	456	422	756	655	727	229	341
RchiOBHmChr3g0448191	733	773	1094	1107	1181	1419	311	301	336	359	385	399	364	336	441	386	402	646	1452	1690	446	631
RchiOBHmChr4g0442771	733	794	1350	887	906	1450	800	800	1114	742	890	1305	1041	905	1454	1174	1162	2080	1112	1157	5944	7358
RchiOBHmChr5g0001991	733	769	1041	648	715	728	363	375	323	221	254	217	361	349	412	221	203	333	0	0	0	0
RchiOBHmChr4g0432761	732	781	1171	794	994	1134	745	731	851	749	871	986	818	677	996	937	882	1600	2459	2753	4630	5911
RchiOBHmChr4g0433181	732	711	976	418	520	457	180	242	211	168	230	218	208	189	253	150	129	203	573	697	250	304
RchiOBHmChr4g0432531	731	766	991	559	664	745	1005	1087	1118	638	792	858	660	535	761	424	453	805	805	982	157	199
RchiOBHmChr2g0100991	730	751	1013	1056	1115	1245	600	590	711	547	540	795	392	295	462	540	445	801	635	678	1410	1603
RchiOBHmChr3g0465061	730	774	1396	605	629	882	907	904	1315	904	1140	1682	1165	996	1844	1327	1307	2761	2216	2286	1801	2145
RchiOBHmChr5g0029381	730	745	1001	121	188	148	183	214	235	119	129	159	224	204	260	118	154	183	1503	1622	360	487
RchiOBHmChr1g0366491	729	713	875	856	1105	1061	174	173	193	227	251	258	189	160	166	223	203	357	1024	1139	654	790
RchiOBHmChr3g0466641	728	727	1053	880	1073	1203	176	198	221	122	136	152	126	94	129	119	111	190	0	0	0	0
RchiOBHmChr1g0360301	726	726	1330	1172	1101	943	203	198	104	340	463	321	118	109	134	255	244	469	2118	2203	372	547
RchiOBHmChr3g0461541	726	765	908	569	766	553	461	459	538	302	329	410	471	347	646	296	267	531	285	383	127	108
RchiOBHmChr1g0339281	725	797	1046	1046	1209	1352	88	95	107	101	121	158	166	129	171	165	148	208	2410	2889	643	837
RchiOBHmChr1g0380321	725	734	1324	644	903	1000	584	546	697	213	286	425	184	145	211	83	93	157	0	4	6	6
RchiOBHmChr2g0090541	724	679	1377	1088	1135	1642	1225	1169	1725	1159	1356	2048	1291	1188	1794	1580	1577	3033	0	0	0	0
RchiOBHmChr2g0124711	724	756	974	717	862	819	312	322	341	221	215	272	342	255	353	238	179	304	917	997	525	555
RchiOBHmChr4g0441491	724	777	1068	1231	1213	1504	186	204	289	134	169	248	409	333	588	242	248	556	5381	5664	2636	3389
RchiOBHmChr2g0142131	723	785	1175	748	802	1006	1143	1235	1389	664	848	1147	1184	935	1497	882	766	1467	2169	2334	1842	2154
RchiOBHmChr4g0442781	723	793	984	609	734	752	615	656	663	513	570	577	795	640	821	752	605	980	1288	1409	1470	1688
RchiOBHmChr1g0378461	722	751	1054	742	813	1071	37	34	33	58	66	100	114	109	166	206	175	316	1317	1316	610	790
RchiOBHmChr5g0044221	721	782	980	1156	1159	1161	100	117	94	132	176	172	87	105	103	186	177	286	2150	2481	1455	1923
RchiOBHmChr2g0124821	720	788	1184	689	867	936	750	853	900	708	878	880	586	500	821	902	988	1783	1015	1189	2308	3128
RchiOBHmChr2g0084411	718	680	1060	1016	1136	1383	374	334	439	363	417	530	440	452	555	443	451	734	2350	2562	748	1024
RchiOBHmChr3g0449471	718	735	1153	786	836	1060	1385	1247	1713	963	1217	1485	1582	1524	2280	1401	1314	2290	1723	1862	2110	2545
RchiOBHmChr2g0086791	716	721	1233	792	885	1110	487	531	725	427	453	653	869	738	1260	679	643	1263	2104	2252	900	1216
RchiOBHmChr1g0317891	714	610	1054	985	1087	1239	762	733	1016	975	1170	1615	611	513	814	886	878	1310	949	1114	983	1288
RchiOBHmChr2g0170681	714	715	1262	1036	1161	1512	108	130	151	115	160	217	130	123	194	94	100	168	1676	1704	206	299
RchiOBHmChr3g0487011	714	670	1276	1078	1162	1552	326	318	460	366	436	582	294	306	491	343	310	727	991	1051	1155	1476
RchiOBHmChr1g0334681	713	719	1110	538	505	758	511	546	616	468	591	639	351	254	376	348	346	621	1169	1311	1639	2009
RchiOBHmChr2g0130551	712	744	1020	1030	1047	1346	104	158	153	110	124	167	139	143	188	141	162	290	4036	4321	1007	1291
RchiOBHmChr3g0451351	711	742	884	3004	2817	3408	4	10	5	114	120	98	5	9	3	47	41	90	15575	17683	234	284
RchiOBHmChr3g0458651	711	798	538	50	58	35	858	853	262	115	114	53	135	133	65	33	30	32	0	0	0	0
RchiOBHmChr3g0461831	711	743	1012	649	596	825	276	267	295	219	317	351	173	145	191	158	147	243	488	524	129	123
RchiOBHmChr5g0062221	709	729	1285	624	755	919	979	1076	1434	871	1063	1332	1159	990	1661	1051	1061	2112	1520	1699	1957	2467
RchiOBHmChr2g0097061	705	734	1049	636	718	695	1912	1984	2210	1498	1851	2162	3465	3116	4108	2931	3045	5065	703	698	2819	3664
RchiOBHmChr3g0454991	704	697	872	582	688	704	1017	1037	1103	781	949	1049	1253	1041	1412	1196	1018	1825	1267	1395	1845	2360
RchiOBHmChr3g0456641	703	775	1228	119	200	189	470	549	508	302	274	481	379	233	402	193	149	312	798	896	175	217
RchiOBHmChr2g0169241	702	746	1019	374	427	478	421	453	562	404	469	698	252	210	310	283	295	571	777	920	471	521
RchiOBHmChr3g0455691	702	667	937	490	627	596	5842	6195	6792	5307	6304	6777	5689	4990	6695	5890	5826	9865	422	465	25784	33993
RchiOBHmChr4g0406441	702	745	1084	898	908	1150	4564	4706	5619	4280	5399	6319	5050	4529	6396	5847	5703	9483	1108	1211	11551	14503
RchiOBHmChr5g0031811	702	748	1089	389	577	564	210	272	335	116	171	162	103	78	129	59	66	115	472	469	65	62
RchiOBHmChr4g0386021	701	779	1170	849	882	1182	1355	1360	1657	881	947	1223	1364	1212	1620	807	781	1378	985	1056	1172	1418
RchiOBHmChr1g0331601	700	668	912	501	565	732	900	920	1021	659	774	932	591	465	701	490	436	739	651	787	229	341
RchiOBHmChr3g0489001	700	804	1242	867	958	1171	473	524	630	418	484	607	967	771	1157	667	589	1059	1292	1458	564	745
RchiOBHmChr4g0397091	700	709	974	1152	1177	1324	301	287	362	436	543	625	486	411	535	697	568	1112	2380	2661	4701	5792
RchiOBHmChr1g0367811	697	714	926	660	756	814	561	542	606	378	431	508	451	419	533	349	303	582	938	1010	387	487
RchiOBHmChr1g0371381	697	721	1224	1848	1740	2577	297	280	444	277	301	469	718	618	1087	604	619	1328	3187	3393	1407	1767
RchiOBHmChr5g0008101	697	755	1027	966	1150	1268	38	34	35	20	47	30	36	32	61	26	20	37	1228	1357	53	59
RchiOBHmChr5g0070921	697	684	816	761	797	767	72	74	70	47	56	71	71	75	83	33	39	57	0	0	0	0
RchiOBHmChr2g0118071	696	747	991	738	753	831	477	516	605	547	582	776	500	434	577	580	580	1027	1727	1930	1201	1534
RchiOBHmChr2g0119731	696	653	976	955	922	1289	70	46	63	148	126	167	68	60	77	124	112	181	5717	5762	170	221
RchiOBHmChr4g0435751	696	687	1269	1690	1651	2432	20	21	16	51	72	77	13	7	20	21	22	45	4839	5396	41	67
RchiOBHmChr1g0360501	695	736	1053	705	799	1069	824	916	1115	585	729	836	552	441	856	473	450	959	1217	1395	1167	1372
RchiOBHmChr2g0104171	694	698	937	847	868	997	191	186	200	114	134	160	226	177	275	161	161	266	723	797	313	394
RchiOBHmChr3g0492991	692	594	1261	784	815	1109	814	792	1052	838	1098	1325	355	339	532	669	673	1201	1851	2086	340	497
RchiOBHmChr4g0437261	692	734	889	607	690	606	715	779	740	606	734	664	800	754	850	733	621	991	5838	6491	2360	2937
RchiOBHmChr2g0096641	691	659	1148	754	730	1200	1428	1448	2149	1070	1189	1956	2043	1778	3401	1423	1426	3446	1034	1147	2355	3014
RchiOBHmChr5g0079361	691	822	1116	755	923	1066	945	1023	1272	530	596	1020	1085	713	1308	772	632	1382	0	0	0	0
RchiOBHmChr5g0080511	690	696	985	1036	1082	1454	38	39	48	37	41	41	47	38	58	30	33	38	0	0	0	0
RchiOBHmChr2g0097131	689	752	922	569	647	661	1013	1046	1103	758	826	991	1341	997	1478	1036	983	1644	834	860	780	996
RchiOBHmChr4g0446241	689	775	1123	661	767	875	524	520	625	376	500	574	612	564	734	552	480	821	1499	1645	760	981
RchiOBHmChr5g0049721	689	695	1045	1605	1461	2139	12	18	11	45	58	47	3	8	8	22	29	44	3428	3773	19	39
RchiOBHmChr1g0326641	688	674	1055	545	680	777	492	526	619	375	419	597	490	377	602	428	358	616	1440	1565	822	1027
RchiOBHmChr2g0149841	688	748	1173	632	770	827	897	1001	1198	710	801	1116	935	680	1095	714	657	1256	1594	1835	1376	1680
RchiOBHmChr4g0428921	688	663	1031	707	785	893	1694	1711	2070	1163	1249	1704	1483	1110	1724	1327	1130	2077	1145	1426	2002	2544
RchiOBHmChr5g0029611	688	684	944	672	775	848	572	615	729	290	373	464	810	644	969	555	491	857	377	446	899	1122
RchiOBHmChr5g0047011	688	711	963	632	788	793	205	223	225	269	308	342	62	53	81	122	102	139	870	1024	350	473
RchiOBHmChr5g0050171	688	757	989	693	694	773	491	515	642	434	439	644	630	454	779	558	497	900	1301	1454	1109	1364
RchiOBHmChr5g0060861	687	666	980	1735	2181	2468	491	535	591	964	1198	1269	1196	1042	1443	2651	2737	4362	793	853	5314	6646
RchiOBHmChr2g0126921	686	728	911	598	736	790	539	544	565	337	397	570	600	443	743	492	409	769	1402	1659	857	1012
RchiOBHmChr2g0155381	686	695	1514	33	32	47	83	104	190	1	0	0	15	17	21	1	0	0	774	784	5	0
RchiOBHmChr2g0102841	685	740	1070	446	525	631	2272	2209	2645	1727	2067	2406	1785	1504	2196	1913	1804	3115	0	0	0	0
RchiOBHmChr4g0404181	685	750	1078	1311	1384	1776	270	262	300	400	517	578	151	129	223	249	241	438	1438	1706	655	738
RchiOBHmChr5g0001541	685	639	1110	829	856	1228	244	254	320	319	378	444	349	337	503	492	405	649	1166	1308	357	437
RchiOBHmChr4g0429421	684	706	869	806	884	1051	780	789	886	753	957	1080	935	767	1112	1185	1109	1755	974	1063	1902	2392
RchiOBHmChr3g0461581	683	779	1052	737	823	899	306	327	362	297	315	363	312	260	423	215	211	385	1009	1092	376	478
RchiOBHmChr4g0428751	683	735	925	989	948	1075	159	168	163	274	258	304	159	135	144	331	277	411	3365	3631	753	859
RchiOBHmChr2g0142051	682	656	907	692	769	875	2032	2106	2161	1144	1339	1558	2229	2097	2645	1699	1477	2240	1027	1220	4293	5257
RchiOBHmChr2g0171031	682	878	1144	1304	1513	1816	42345	43931	49539	37866	46766	49635	34815	32978	43616	40555	42072	69070	338	365	48572	61522
RchiOBHmChr5g0013941	682	592	964	836	838	1129	451	432	543	372	411	473	849	770	1108	633	644	1108	0	0	0	0
RchiOBHmChr5g0075621	682	736	1047	1382	1406	1717	49	52	59	67	99	88	136	138	207	169	146	276	0	0	0	0
RchiOBHmChr2g0093641	681	709	1045	810	890	1068	163	180	197	210	250	276	263	244	325	300	262	489	1988	2152	632	818
RchiOBHmChr2g0147051	681	650	1047	1060	1167	1374	102	124	111	102	97	121	169	125	207	153	166	213	2202	2371	267	336
RchiOBHmChr3g0473191	679	785	976	1187	1244	1470	85	118	104	139	153	165	154	120	141	117	107	206	2548	2758	306	446
RchiOBHmChr2g0171061	677	683	1030	979	1093	1398	178	174	177	196	257	279	231	152	294	294	290	424	2526	2725	356	442
RchiOBHmChr4g0395391	677	707	1016	376	494	483	74	96	81	39	47	61	70	68	97	41	52	69	702	824	77	121
RchiOBHmChr5g0008961	676	683	979	1034	1017	1229	33	29	39	26	34	27	61	49	56	37	35	67	1623	1708	37	59
RchiOBHmChr2g0176211	675	793	1135	1122	1174	1598	184	171	264	228	321	431	126	100	176	197	214	323	1713	1750	404	543
RchiOBHmChr4g0445031	675	633	1103	1283	1208	1579	65	114	115	242	237	373	114	68	142	417	300	648	978	1176	180	216
RchiOBHmChr2g0133691	674	716	1104	629	820	913	5948	6346	7532	2321	2948	3235	5876	5234	7553	2982	3009	5096	46	57	2989	3800
RchiOBHmChr3g0471401	674	619	924	653	712	798	2633	2635	3278	1945	2146	2934	2258	1855	3082	2071	1958	3744	7562	8612	8770	10779
RchiOBHmChr1g0377041	673	715	1163	970	1039	1498	1867	1907	2552	3437	4114	5984	2186	1839	2953	3726	3573	7002	13	20	1802	2177
RchiOBHmChr3g0455461	673	671	959	684	816	901	695	764	854	728	982	1130	781	601	936	787	823	1444	0	0	0	0
RchiOBHmChr4g0394281	672	762	1047	1126	1280	1428	1491	1650	1808	2046	2690	2582	1463	1344	1735	2277	2178	3404	1055	1109	2442	3203
RchiOBHmChr4g0404891	672	794	1057	751	815	995	2014	2219	2481	1287	1439	1822	1672	1382	1977	1283	1160	1969	337	409	1095	1329
RchiOBHmChr3g0462411	670	676	855	187	185	198	81	81	47	19	15	15	12	7	9	1	0	2	208	285	6	9
RchiOBHmChr4g0420951	670	691	986	588	713	811	1240	1286	1475	854	971	1233	1187	1108	1689	960	940	1584	922	925	2723	3380
RchiOBHmChr4g0428171	670	654	1036	954	1045	1230	393	358	464	339	394	496	437	408	602	331	368	642	2410	2713	1303	1667
RchiOBHmChr5g0002651	670	690	962	1107	1148	1292	77	64	65	124	143	107	116	121	123	166	125	163	2485	2845	118	153
RchiOBHmChr3g0461101	667	685	1067	835	974	1190	532	572	693	855	1029	1233	608	505	803	1134	1031	1700	1357	1455	835	1094
RchiOBHmChr4g0406641	667	658	1023	982	1047	1287	470	515	634	595	652	716	502	399	619	546	456	886	1078	1297	519	674
RchiOBHmChr5g0004211	666	758	1130	42	38	57	954	905	976	127	154	168	320	300	365	229	250	346	37	34	1038	1396
RchiOBHmChr3g0452761	665	701	995	766	841	935	317	286	338	342	359	551	325	286	401	443	391	666	1529	1757	955	1204
RchiOBHmChr1g0360721	662	800	1039	441	570	530	40436	42275	48920	38486	47405	49178	63669	56275	77839	62562	61287	106908	61	98	114907	145481
RchiOBHmChr2g0166131	659	698	998	630	704	785	678	684	883	491	530	693	676	484	982	641	540	1050	1157	1397	994	1173
RchiOBHmChr4g0431961	659	631	946	328	387	396	229	357	360	166	208	266	254	199	329	118	91	221	956	1107	212	282
RchiOBHmChr2g0174411	658	686	1029	938	1081	1083	488	480	477	674	876	849	805	757	978	857	864	1404	1369	1490	852	1068
RchiOBHmChr4g0430541	658	606	1007	521	556	747	296	306	342	262	318	378	399	345	547	316	341	567	1122	1330	355	433
RchiOBHmChr2g0091241	657	665	966	58	90	81	501	595	620	348	376	537	613	566	730	316	274	550	888	889	448	628
RchiOBHmChr2g0133131	657	683	1168	815	850	1245	488	492	687	369	438	571	1101	955	1593	815	801	1529	2581	2900	1332	1704
RchiOBHmChr4g0397051	657	708	1163	685	814	910	323	279	401	265	390	444	208	150	209	213	239	399	721	777	6401	8149
RchiOBHmChr4g0440191	657	626	859	496	663	600	870	896	921	626	767	894	1397	1078	1532	1133	1105	1813	715	770	1330	1779
RchiOBHmChr1g0370951	656	670	958	954	989	1258	1511	1561	1912	1393	1719	2162	1081	944	1422	1119	1191	1984	1856	2175	1954	2518
RchiOBHmChr2g0085771	656	639	953	608	686	865	2692	2814	3174	1745	2194	2666	3086	2655	3845	2576	2469	4110	848	917	4699	6134
RchiOBHmChr2g0137081	655	691	833	762	900	833	593	733	641	768	932	774	1070	882	1105	1218	1187	1787	1948	2321	1264	1593
RchiOBHmChr4g0435821	654	699	1183	779	925	1150	728	737	829	847	1033	1178	479	410	543	678	665	1065	662	808	1106	1450
RchiOBHmChr1g0367061	653	620	1128	658	722	978	2223	2293	3136	1470	1753	2668	2648	2239	3720	2270	2014	4130	747	748	2455	3100
RchiOBHmChr4g0439521	653	598	1066	540	686	684	524	484	539	360	465	534	509	468	591	411	428	658	934	1020	808	983
RchiOBHmChr4g0440321	652	636	912	735	779	855	510	534	584	347	423	545	581	506	699	398	394	692	1287	1396	447	588
RchiOBHmChr5g0044571	652	722	1097	708	867	1031	466	495	585	297	339	425	245	183	327	187	191	394	1367	1559	475	617
RchiOBHmChr1g0336931	651	731	922	756	838	756	208	204	221	303	296	335	266	193	254	332	237	549	1611	2000	589	741
RchiOBHmChr3g0461041	651	755	868	702	794	663	335	365	369	221	197	318	328	198	355	366	193	378	990	1197	370	443
RchiOBHmChr3g0490651	651	592	997	866	917	1191	280	272	376	307	342	491	288	230	391	425	340	713	851	984	969	1269
RchiOBHmChr1g0343291	650	618	1100	940	890	1459	727	691	1027	750	787	1426	617	476	885	863	883	1554	0	0	0	0
RchiOBHmChr5g0067231	650	664	756	781	925	847	1250	1273	1165	718	730	709	713	624	741	458	438	554	0	0	0	0
RchiOBHmChr2g0156461	649	658	1035	944	864	1261	794	921	1081	933	1117	1491	987	891	1213	1139	1141	2164	1338	1494	1432	1814
RchiOBHmChr3g0472381	649	707	989	788	917	966	3570	3709	4125	2258	2730	3062	5070	4178	5712	3393	3239	5339	861	938	3559	4211
RchiOBHmChr2g0115091	648	726	822	1013	1078	1135	2746	2851	3158	3055	3784	4175	3472	2950	3828	4067	3722	6229	674	767	5587	7075
RchiOBHmChr5g0009361	647	696	915	967	1229	1135	1538	1628	1622	1607	1861	2046	1492	1269	1718	1513	1565	2337	498	591	1242	1694
RchiOBHmChr5g0064451	647	680	1147	79	74	130	54	65	67	20	38	65	69	39	78	35	37	68	2076	2342	222	301
RchiOBHmChr4g0428471	646	591	902	173	228	213	181	195	187	128	106	136	218	157	237	115	88	200	531	687	139	176
RchiOBHmChr2g0104181	645	625	912	808	940	1017	171	175	141	111	97	139	165	144	215	118	94	170	715	863	257	316
RchiOBHmChr4g0440601	645	660	954	742	865	944	429	411	489	339	351	454	660	570	812	461	417	726	1242	1496	533	688
RchiOBHmChr2g0165231	644	626	658	105	105	77	49	67	28	25	13	12	3	2	0	2	0	0	0	0	0	0
RchiOBHmChr3g0452041	643	595	741	679	762	776	1171	1182	1277	1320	1743	1880	961	902	1198	1307	1257	2039	264	297	590	758
RchiOBHmChr2g0102171	642	664	851	44	77	56	528	626	631	372	419	433	832	771	961	451	499	800	477	503	499	598
RchiOBHmChr2g0163921	642	648	989	265	417	373	2419	2566	2905	977	1081	1318	1756	1564	2155	652	583	1112	1460	1586	1708	2062
RchiOBHmChr4g0432681	642	595	1010	355	478	431	213	235	279	411	455	659	99	78	144	272	284	545	425	491	236	283
RchiOBHmChr5g0013781	642	626	1098	842	810	1090	665	734	871	461	658	852	1108	956	1413	896	868	1554	2176	2532	1238	1526
RchiOBHmChr1g0369571	641	608	925	599	681	759	146	139	150	154	192	215	128	115	155	195	155	277	2269	2538	614	746
RchiOBHmChr5g0000981	641	682	771	902	1063	933	505	473	491	794	948	1013	579	463	695	1349	1272	2154	2026	2174	3725	4584
RchiOBHmChr5g0003581	641	681	1020	995	1037	1338	31	37	45	58	52	63	46	32	64	52	57	100	2196	2489	121	141
RchiOBHmChr3g0474871	637	691	990	713	736	951	427	414	472	1279	1475	1623	823	725	1008	1564	1755	2928	547	584	662	868
RchiOBHmChr5g0073181	637	669	1073	793	814	988	220	190	294	250	288	406	285	226	387	319	312	599	0	0	0	0
RchiOBHmChr1g0346311	636	679	1037	657	731	889	612	631	825	445	524	694	619	462	793	525	514	898	1412	1673	1183	1441
RchiOBHmChr2g0084791	636	602	1004	682	766	950	321	324	503	355	415	626	314	294	514	446	388	750	1001	1053	360	423
RchiOBHmChr1g0313191	635	684	899	948	1124	1199	326	335	409	397	493	551	264	242	363	251	276	481	1191	1423	446	545
RchiOBHmChr2g0093221	635	650	1128	666	719	935	515	597	744	357	380	659	437	400	681	353	361	681	1080	1070	532	709
RchiOBHmChr2g0166331	635	737	869	1060	1130	1146	14	22	18	46	33	32	18	22	19	19	14	34	3763	4314	87	127
RchiOBHmChr4g0427921	635	644	967	841	966	1155	363	383	457	319	408	564	638	541	828	627	573	1072	1360	1531	1235	1546
RchiOBHmChr2g0166821	634	729	799	756	987	671	386	395	308	186	247	234	258	178	221	178	157	210	0	0	0	0
RchiOBHmChr1g0381741	633	713	1009	560	774	760	545	534	552	355	415	438	384	326	480	396	300	558	790	954	491	569
RchiOBHmChr2g0162331	633	623	911	957	943	1190	883	927	1176	1077	1297	1570	1082	911	1434	1224	1181	2124	917	1002	981	1342
RchiOBHmChr3g0469421	633	680	1051	654	764	1000	225	220	237	189	203	312	136	114	171	210	169	315	3073	3431	587	686
RchiOBHmChr4g0408711	632	585	1083	728	798	1113	98	101	131	141	147	197	158	121	200	191	138	369	1797	1908	404	510
RchiOBHmChr1g0351981	630	511	776	611	580	930	1121	886	1254	618	554	1198	620	461	973	619	398	1080	836	816	1342	1533
RchiOBHmChr1g0367221	630	649	976	603	680	842	317	314	410	278	355	422	318	290	434	241	214	434	362	308	232	296
RchiOBHmChr3g0484551	630	653	945	739	872	975	299	317	291	299	285	408	233	183	260	320	266	416	887	971	386	435
RchiOBHmChr4g0415041	630	671	1067	816	884	1158	331	375	408	369	464	609	488	371	565	586	547	853	1374	1547	545	698
RchiOBHmChr1g0370831	629	670	1070	666	765	998	1788	1966	2540	1943	2282	2869	1827	1611	2474	2351	2085	4101	903	995	2170	2695
RchiOBHmChr5g0057821	629	661	1083	799	919	1006	29	36	35	21	23	39	57	38	71	29	30	43	1515	1749	45	50
RchiOBHmChr1g0366351	628	668	1028	944	1164	1275	319	338	395	322	461	507	598	537	783	639	600	1085	2585	2850	1021	1259
RchiOBHmChr2g0105701	628	675	972	775	899	1165	3297	3559	4464	2504	2880	3898	3886	3176	5209	3323	3032	5660	1631	1712	12283	15432
RchiOBHmChr1g0347441	627	692	1097	1039	1189	1564	136	132	151	254	278	337	134	99	192	306	274	473	3176	3490	818	1002
RchiOBHmChr3g0481531	627	649	880	838	910	1065	350	382	418	447	484	508	307	273	354	476	420	673	957	1193	378	456
RchiOBHmChr5g0008861	627	648	815	77	115	67	744	785	653	407	410	380	864	750	794	550	561	746	600	689	749	991
RchiOBHmChr5g0019931	626	618	1061	30	60	35	670	719	815	372	401	652	1206	1125	1666	668	623	1084	617	717	652	725
RchiOBHmChr5g0069141	626	614	916	483	496	668	426	436	511	289	269	425	339	262	401	300	261	419	0	0	0	0
RchiOBHmChr1g0377161	625	570	730	876	910	1033	166	182	143	125	165	164	57	35	57	45	57	79	1803	2003	1713	2239
RchiOBHmChr1g0377981	625	690	990	868	996	1202	1026	1072	1407	959	1199	1456	2056	1815	2714	1852	1740	3214	1960	2039	2731	3399
RchiOBHmChr2g0103071	625	685	1083	966	1205	1416	3	4	6	11	6	15	3	4	2	7	5	11	2438	2626	29	30
RchiOBHmChr5g0077371	625	580	894	899	1057	1132	22	18	33	94	104	108	26	16	19	72	54	77	0	0	0	0
RchiOBHmChr2g0143611	624	644	1004	748	725	881	489	533	635	330	407	530	471	387	564	378	352	758	848	950	536	721
RchiOBHmChr5g0073381	624	626	1135	759	828	1131	310	327	471	273	276	480	348	327	608	239	271	529	0	0	0	0
RchiOBHmChr1g0348651	623	647	1152	539	632	726	100	100	102	65	72	87	157	148	242	101	111	233	1018	1131	150	199
RchiOBHmChr1g0384171	623	653	976	512	577	627	570	542	661	400	457	565	544	425	668	469	466	740	1203	1228	1141	1365
RchiOBHmChr2g0121681	623	667	1077	813	868	1146	326	283	411	346	494	617	157	149	252	342	314	685	847	1006	95	105
RchiOBHmChr2g0124961	623	636	882	795	863	837	541	535	535	618	742	715	753	657	851	890	786	1276	1093	1187	565	737
RchiOBHmChr3g0479801	623	636	908	808	990	1125	49	57	60	42	65	79	104	77	117	76	61	120	3958	4461	144	191
RchiOBHmChr5g0063321	623	634	482	1840	1734	1126	6	5	9	4	5	3	7	3	8	5	7	1	7159	7690	6122	7842
RchiOBHmChr2g0106941	622	653	1030	491	508	679	198	215	275	173	213	307	183	178	267	161	202	340	0	0	0	0
RchiOBHmChr3g0460171	622	509	966	629	640	780	937	970	1299	671	809	1054	1034	903	1415	783	776	1503	520	543	704	874
RchiOBHmChr1g0377801	621	627	934	901	987	1057	624	675	852	690	776	961	881	709	1087	954	861	1648	1408	1628	1365	1626
RchiOBHmChr4g0439421	621	633	860	625	786	861	411	381	477	246	262	370	384	311	472	295	209	411	1237	1315	945	1137
RchiOBHmChr1g0332521	619	727	859	834	873	969	23	23	18	54	109	61	20	13	23	29	32	26	0	0	0	0
RchiOBHmChr2g0128421	619	919	167	1055	168	171	204	321	235	228	211	228	109	125	119	180	224	555	144	360	327	693
RchiOBHmChr1g0363211	618	688	955	720	802	940	597	628	706	625	689	832	207	162	308	377	358	620	588	664	1348	1661
RchiOBHmChr2g0142061	618	576	1023	875	734	861	1905	1629	2225	1353	1274	1574	2482	2444	2667	2067	1717	2671	0	0	0	0
RchiOBHmChr3g0488711	618	643	981	1147	1130	1593	847	828	1019	837	1049	1286	727	626	952	962	959	1695	979	1075	3104	4201
RchiOBHmChr5g0047391	617	675	1095	665	745	990	658	720	920	533	664	985	978	902	1267	790	697	1370	1579	1671	1824	2160
RchiOBHmChr2g0095411	616	602	923	697	792	915	2089	2206	2683	1544	1788	2352	1536	1315	2072	1605	1389	2715	181	173	677	876
RchiOBHmChr4g0419011	616	579	944	726	753	1012	6430	6667	8854	3767	4953	6138	2777	2387	3800	2441	2303	4333	306	358	11112	14085
RchiOBHmChr2g0102261	615	720	916	482	615	695	1306	1494	1450	1099	1316	1475	1532	1375	1790	1151	1138	1854	560	643	1433	1941
RchiOBHmCPg0502221	614	564	666	1708	1747	1777	354	386	302	536	712	566	343	288	275	525	526	559	1386	1603	527	679
RchiOBHmChr4g0421541	613	603	806	758	900	946	51	81	63	88	114	139	52	39	48	80	89	138	1004	1178	562	703
RchiOBHmChr5g0008871	613	587	1064	241	339	381	404	399	602	114	139	198	695	585	1019	410	388	784	2319	2355	1423	1618
RchiOBHmChr1g0381601	612	646	699	656	828	592	237	274	212	149	140	148	171	86	135	116	98	123	0	0	0	0
RchiOBHmChr4g0438481	612	613	926	356	460	434	420	401	485	224	253	342	559	471	722	281	236	465	3032	3419	635	753
RchiOBHmChr2g0086851	611	681	871	529	696	702	2679	2892	3395	2022	2499	2927	2125	1739	2661	1933	1736	3150	698	797	1921	2434
RchiOBHmChr2g0145081	611	587	868	681	750	894	138	146	165	145	137	187	201	182	251	146	128	257	1725	1832	349	462
RchiOBHmChr3g0448381	611	693	955	994	1084	1465	28	28	30	45	55	50	41	39	61	58	56	76	2993	3185	142	211
RchiOBHmChr2g0140711	610	627	797	817	900	1078	39	51	59	102	115	138	50	60	81	69	75	126	3959	4435	363	497
RchiOBHmChr2g0151371	609	622	922	436	561	562	1956	2100	2214	1626	1897	2077	1479	1183	1681	1725	1687	2783	39	30	905	1220
RchiOBHmChr2g0105921	608	631	1051	931	976	1309	476	479	592	364	448	642	525	387	644	469	463	935	991	1190	773	922
RchiOBHmChr3g0481271	608	593	1004	462	447	668	488	497	661	328	386	532	487	451	690	456	476	799	672	717	653	792
RchiOBHmChr1g0383321	607	585	820	794	984	1098	85	88	94	131	152	183	42	59	90	99	87	162	1520	1555	12529	15943
RchiOBHmChr2g0088431	607	695	1050	717	835	958	147	155	231	225	223	370	176	116	210	174	203	388	1881	2269	427	545
RchiOBHmChr3g0469461	607	617	856	382	376	411	213	233	239	159	235	201	363	347	489	231	217	382	998	1099	198	247
RchiOBHmChr3g0459851	606	711	885	1099	1250	1098	173	170	172	711	804	812	166	175	167	695	679	1049	508	552	212	327
RchiOBHmChr3g0482921	606	567	813	789	898	1093	450	391	439	452	550	683	391	321	514	412	402	688	1337	1550	736	855
RchiOBHmChr4g0428831	606	556	889	936	795	1053	352	378	423	510	652	678	473	413	560	716	627	993	686	649	830	981
RchiOBHmChr3g0449781	605	634	857	424	592	541	86	93	91	55	81	97	419	328	443	245	186	337	1420	1457	805	1022
RchiOBHmChr5g0027981	605	773	858	711	763	804	6788	7132	8027	4615	5414	6985	9653	7870	11846	7669	7474	13091	265	305	8679	10604
RchiOBHmChr4g0441391	603	539	847	628	638	858	352	343	409	284	258	427	849	751	1066	551	536	978	1427	1695	677	772
RchiOBHmChr5g0026591	603	633	969	539	635	739	336	384	401	320	383	465	355	335	458	298	320	523	1055	1231	443	445
RchiOBHmChr2g0126071	602	586	840	789	961	1080	18	17	37	17	10	27	30	17	22	18	19	42	899	1048	57	59
RchiOBHmChr1g0377111	601	602	933	682	753	814	93	129	166	181	234	278	150	113	157	211	211	294	2702	2947	342	436
RchiOBHmChr1g0370591	600	525	923	636	646	992	517	551	757	320	270	571	1076	908	1513	626	508	1142	2077	2274	983	1230
RchiOBHmChr2g0153111	600	600	913	2831	2578	3819	2120	2223	2487	7506	8755	10938	4579	4021	5808	11243	10390	19730	2482	2652	5040	6182
RchiOBHmChr5g0082231	600	639	881	669	934	908	225	235	260	228	311	315	456	408	575	598	514	847	0	0	0	0
RchiOBHmChr2g0085421	599	617	336	616	648	180	69	78	83	37	34	44	16	20	32	21	12	33	24240	27511	37341	47010
RchiOBHmChr5g0069151	599	609	838	430	505	447	3430	3718	3772	2975	3762	3502	3138	2513	3381	3132	3092	4981	0	0	0	0
RchiOBHmChr1g0371411	598	655	1010	677	771	919	2516	2580	2974	2562	3114	3526	2676	2525	3708	3057	3034	5664	0	0	0	0
RchiOBHmChr4g0437161	598	564	614	489	471	528	2	5	7	8	3	0	2	2	7	2	3	9	1263	1532	19	16
RchiOBHmChr1g0357621	596	647	943	821	910	982	1469	1593	1848	1026	1108	1561	1974	1702	2468	1543	1439	2544	5099	5983	4755	5835
RchiOBHmChr2g0099201	596	595	920	810	1170	1133	147	131	168	92	113	126	62	51	84	46	27	71	1119	1306	351	400
RchiOBHmChr2g0116361	594	612	899	919	1004	1181	108	104	150	100	196	219	185	169	286	339	302	553	2640	2823	4090	5253
RchiOBHmChr2g0134331	594	613	732	694	810	814	300	358	367	395	516	438	430	394	485	562	537	835	588	723	471	617
RchiOBHmChr5g0008371	594	641	845	588	642	635	458	534	523	518	483	697	469	372	489	618	451	868	1332	1520	635	760
RchiOBHmChr5g0061861	591	622	820	641	687	818	253	249	284	161	155	221	256	218	342	226	154	330	1033	1194	387	498
RchiOBHmChr2g0124931	590	575	983	35	49	86	633	680	914	361	356	649	807	693	1222	387	358	788	701	647	1088	1352
RchiOBHmChr3g0463691	590	524	994	765	876	1379	453	471	667	393	511	879	751	537	1015	741	651	1410	2102	2156	1095	1413
RchiOBHmChr5g0000431	590	533	921	740	849	1055	785	798	1017	894	989	1294	974	810	1343	1048	965	1878	785	920	1416	1673
RchiOBHmChr1g0382341	589	617	944	252	303	337	1263	1384	1516	530	703	856	1329	1134	1585	822	816	1508	491	590	1516	1858
RchiOBHmChr2g0142801	589	663	1002	1022	1174	1315	220	239	298	508	639	774	161	136	190	461	404	743	1983	2219	271	334
RchiOBHmChr5g0036541	589	642	1006	714	764	1007	998	931	1041	890	1139	1211	1081	1041	1408	1355	1309	2314	814	943	982	1280
RchiOBHmChr5g0055121	589	581	763	845	1082	1006	3764	4093	4527	4825	5301	6719	4478	3492	5211	6649	5375	10524	344	346	1875	2306
RchiOBHmChr3g0492111	588	597	1052	579	652	888	685	759	892	512	566	758	681	587	945	430	455	862	948	1056	342	407
RchiOBHmChr5g0070391	588	594	762	808	837	1056	445	446	452	365	346	487	714	659	897	675	563	907	0	0	0	0
RchiOBHmChr5g0041951	587	541	1036	543	654	886	797	793	1016	495	578	929	756	562	1013	608	526	1197	1267	1343	990	1117
RchiOBHmChr1g0362921	586	602	988	981	1048	1244	150	197	232	242	281	309	257	214	286	248	245	473	1651	2068	554	738
RchiOBHmChr2g0144521	586	625	780	581	724	705	214	204	211	173	187	231	265	236	319	179	171	244	2344	2587	511	666
RchiOBHmChr4g0419711	585	600	904	791	900	1014	393	386	457	365	475	467	272	305	374	381	388	638	752	824	261	338
RchiOBHmChr1g0365671	584	612	763	768	888	920	1053	1070	1242	1075	1287	1398	1181	1057	1503	1403	1440	2324	2145	2408	2150	2684
RchiOBHmCPg0501971	584	589	585	1023	1115	1002	364	417	255	569	821	522	321	298	181	401	638	400	846	980	938	1133
RchiOBHmChr2g0165821	583	646	790	545	690	644	552	617	559	551	666	730	546	503	583	700	594	1015	862	1030	841	991
RchiOBHmChr3g0449921	582	560	873	564	580	620	1349	1330	1474	772	951	947	1394	1186	1634	1210	1246	1914	506	542	6016	7679
RchiOBHmChr3g0462801	582	616	1075	653	740	968	216	226	296	165	205	305	383	294	523	216	284	468	0	0	0	0
RchiOBHmChr2g0090651	581	561	962	627	729	940	244	220	320	229	288	464	229	261	317	302	378	695	1607	1560	411	527
RchiOBHmChr2g0107021	580	625	842	640	724	740	635	647	787	467	500	677	760	586	837	611	547	1020	1507	1619	1600	1887
RchiOBHmChr1g0356791	579	632	785	640	703	691	1123	1146	1201	1253	1493	1651	1496	1246	1733	1633	1557	2601	369	396	1191	1455
RchiOBHmChr2g0169711	579	616	733	647	764	705	354	430	463	444	499	525	375	326	407	490	463	762	614	709	365	495
RchiOBHmChr3g0475421	579	556	800	702	789	881	402	377	496	456	541	720	297	244	352	439	403	661	906	1035	592	727
RchiOBHmChr4g0441221	579	565	672	489	598	536	809	820	817	1148	1243	1101	830	753	958	1051	1112	1819	0	0	0	0
RchiOBHmChr2g0088601	578	629	816	347	465	458	1144	1061	1156	630	744	781	383	344	491	280	258	401	304	309	4572	5551
RchiOBHmChr2g0142961	578	650	886	250	283	335	1210	1275	1545	2607	2936	4260	1052	810	1326	1924	1643	3163	0	0	0	0
RchiOBHmChr1g0317051	577	602	1001	548	597	952	1071	1056	1425	752	902	1257	1497	1213	2359	1165	1038	2056	1115	1188	1480	1995
RchiOBHmChr5g0051871	577	603	842	123	152	122	292	381	384	174	197	277	265	215	376	174	149	280	432	426	388	521
RchiOBHmChr1g0349771	576	719	1075	901	984	1136	467	472	551	541	680	678	649	563	717	711	754	1209	1785	1948	789	1012
RchiOBHmChr1g0362821	576	530	963	788	1024	1294	432	389	553	575	693	1092	255	224	328	552	514	1033	286	317	397	555
RchiOBHmChr1g0380191	576	654	1090	855	920	1180	223	214	212	188	260	289	166	145	190	216	218	355	572	633	249	354
RchiOBHmChr2g0111001	575	596	732	255	273	356	18	18	31	6	11	19	17	12	18	22	17	28	0	0	0	0
RchiOBHmChr4g0425351	574	591	816	586	630	759	2822	3044	3655	1704	2045	2852	1999	1590	2540	1609	1322	2484	552	639	1619	2016
RchiOBHmChr2g0169951	573	621	912	579	710	789	428	466	516	393	543	511	538	523	732	721	714	1112	1767	2148	591	778
RchiOBHmChr5g0034591	573	499	749	274	361	357	1308	1398	1429	756	805	991	995	811	1123	753	664	1078	362	463	1042	1344
RchiOBHmChr3g0492651	572	614	1066	796	876	1136	214	191	280	251	327	407	343	346	533	463	444	893	1583	1876	1324	1623
RchiOBHmChr2g0108761	571	525	973	814	952	1407	384	350	453	437	633	764	330	291	530	524	523	1043	1845	1959	1244	1588
RchiOBHmChr2g0167301	571	586	838	520	640	760	169	168	191	145	179	202	309	257	349	210	201	347	1101	1259	318	431
RchiOBHmChr2g0099921	570	597	823	530	699	725	809	831	887	601	558	825	747	511	869	655	491	1080	882	1092	747	879
RchiOBHmChr3g0472201	569	680	887	898	930	1174	2775	2721	3216	2389	3069	3150	4030	3580	4960	4431	4480	7557	1259	1393	3211	4044
RchiOBHmChr1g0327981	568	620	992	893	999	1313	353	361	396	341	388	555	385	320	560	363	375	735	2026	2116	1300	1540
RchiOBHmChr1g0328521	568	572	886	833	828	1016	1028	1139	1305	1011	1200	1313	1848	1696	2418	1862	1834	2961	1483	1564	3254	4308
RchiOBHmChr5g0023881	567	613	922	883	944	1306	26	22	35	56	60	74	64	34	82	89	57	106	1742	1903	48	46
RchiOBHmChr2g0093881	566	565	963	611	687	841	206	223	279	265	261	351	281	217	394	339	312	607	991	1179	672	781
RchiOBHmChr1g0340951	565	574	770	806	865	982	241	249	274	368	420	552	259	238	318	295	246	507	1530	1687	259	292
RchiOBHmChr3g0455851	565	549	853	687	722	833	380	431	420	214	310	308	419	364	684	255	313	537	2653	3008	2845	3681
RchiOBHmChr3g0487641	565	546	796	157	199	213	356	375	360	223	247	298	337	247	384	180	155	257	517	622	324	450
RchiOBHmChr2g0089801	564	512	878	883	975	1329	5	5	4	9	5	6	1	1	1	3	0	2	1232	1317	1	4
RchiOBHmChr4g0433201	564	585	748	921	1050	1009	200	185	177	204	273	331	204	192	252	299	263	404	1275	1410	443	578
RchiOBHmChr2g0123131	563	540	645	633	708	634	367	412	353	513	637	565	302	278	338	339	327	482	1235	1327	475	626
RchiOBHmChr5g0079441	563	523	642	496	542	553	501	532	572	360	352	426	363	318	405	320	260	494	0	0	0	0
RchiOBHmChr3g0455671	562	630	973	739	822	975	1137	1161	1442	1244	1434	1889	1260	1187	1621	1568	1498	2807	346	394	1484	1929
RchiOBHmChr2g0128681	561	542	693	772	847	952	61	84	76	92	70	108	85	66	108	89	90	133	0	0	0	0
RchiOBHmChr3g0448111	561	523	853	855	838	1050	320	327	369	278	312	425	442	367	539	536	478	817	1471	1564	521	662
RchiOBHmChr1g0372021	559	619	903	751	911	1011	834	849	1020	906	1187	1276	961	812	1237	1262	1100	1935	1005	1000	536	737
RchiOBHmChr2g0103121	559	581	965	450	533	743	906	956	1256	618	767	931	817	745	1071	520	581	1030	346	358	89	106
RchiOBHmChr3g0480371	559	592	840	623	734	903	488	569	660	409	449	589	1026	860	1302	757	773	1317	2110	2344	1299	1646
RchiOBHmChr4g0392681	559	608	630	1304	1081	1247	703	798	623	2063	2422	1965	958	719	851	2198	1943	2782	377	411	1998	2529
RchiOBHmChr3g0469771	557	522	882	720	869	945	486	477	583	678	922	1104	473	530	600	825	852	1495	0	0	0	0
RchiOBHmChr3g0469891	555	622	896	52	46	62	11	8	11	0	1	0	1	0	0	0	1	0	0	0	0	0
RchiOBHmChr4g0435961	555	504	893	860	883	1263	56	67	62	79	121	143	40	38	63	74	73	114	1689	2044	91	136
RchiOBHmChr5g0030041	555	553	757	494	651	673	220	240	299	319	340	394	282	229	388	403	409	604	735	860	493	604
RchiOBHmChr2g0105021	554	580	567	451	567	453	1150	1245	1028	687	828	713	873	716	784	718	608	894	720	934	1401	1616
RchiOBHmChr4g0427091	552	530	934	811	742	1211	487	449	730	567	603	985	468	403	694	605	573	1113	1029	1141	1392	1859
RchiOBHmChr2g0119681	551	521	818	1058	958	1373	72	75	75	151	180	223	44	43	40	141	160	236	3436	3561	343	450
RchiOBHmChr1g0331611	550	523	731	973	982	1417	175	171	178	217	223	306	100	103	131	151	126	232	1972	2226	218	322
RchiOBHmChr3g0450121	550	564	916	701	799	871	1217	1213	1433	1324	1790	2057	2276	2039	2805	2862	2905	5177	1107	1204	3102	3985
RchiOBHmChr3g0454261	549	623	625	279	368	242	112	130	95	36	45	49	94	79	104	51	48	62	576	631	37	39
RchiOBHmChr2g0146051	548	528	792	565	669	752	512	554	644	496	624	740	440	370	516	549	508	962	838	968	682	820
RchiOBHmChr2g0147811	548	544	709	492	596	510	806	890	872	775	858	957	505	418	561	829	605	1091	475	577	383	500
RchiOBHmChr4g0443281	548	607	857	799	822	1081	336	379	476	369	464	574	570	530	777	618	650	1058	1335	1344	690	874
RchiOBHmChr3g0449811	547	590	952	943	959	1294	255	279	351	305	393	538	261	204	326	261	258	494	1892	2086	884	1130
RchiOBHmChr3g0468571	547	532	907	818	732	1113	513	577	729	775	804	1277	569	466	760	901	698	1564	1034	1170	443	573
RchiOBHmChr4g0429271	547	505	781	611	675	875	856	874	1130	763	925	1180	965	886	1467	1116	1236	2376	170	194	588	815
RchiOBHmChr1g0384451	546	616	780	495	687	584	421	414	510	413	510	446	491	422	608	353	386	589	1024	1117	279	358
RchiOBHmChr5g0011651	546	549	798	858	930	1067	359	363	395	494	509	709	369	261	376	425	351	577	1078	1259	817	985
RchiOBHmChr3g0461751	545	568	770	792	863	959	372	413	424	415	460	587	419	311	476	404	370	643	869	953	1170	1382
RchiOBHmChr1g0349981	544	580	957	510	575	830	450	506	565	570	649	861	207	198	290	498	480	991	329	389	604	763
RchiOBHmChr2g0097311	544	539	826	646	713	860	115	141	171	175	198	222	185	149	258	213	214	311	979	1098	321	425
RchiOBHmChr2g0137321	544	565	959	518	648	853	1225	1244	1666	1285	1607	1945	1007	821	1318	2014	1889	4001	374	397	763	1040
RchiOBHmChr3g0448421	544	546	765	429	550	563	615	613	649	470	568	753	365	314	423	313	349	597	530	610	529	762
RchiOBHmChr4g0437071	543	570	772	952	952	1170	999	953	1073	979	1243	1491	463	402	534	887	695	1295	306	361	697	888
RchiOBHmChr5g0009381	542	563	908	776	749	930	649	737	705	802	829	979	772	657	951	858	771	1392	918	981	1088	1315
RchiOBHmChr2g0134661	540	541	862	853	932	1146	371	352	439	377	361	615	374	282	508	441	339	721	1258	1493	615	784
RchiOBHmChr3g0477381	540	568	818	1105	1161	1384	68	82	97	155	183	195	68	42	56	100	94	139	1357	1570	331	419
RchiOBHmChr1g0361171	539	510	636	530	598	560	726	712	692	707	830	839	982	836	1189	1234	1062	1720	604	652	776	967
RchiOBHmChr2g0122631	539	535	866	871	914	1255	402	438	519	337	404	516	317	265	457	268	238	443	727	807	3011	3674
RchiOBHmChr4g0386561	539	528	747	710	785	905	292	262	317	233	239	421	262	148	339	342	286	619	601	732	201	252
RchiOBHmChr3g0477181	538	595	695	716	786	752	7402	7601	7985	3825	4547	4767	5002	4227	5340	3846	3362	5527	9	17	641	816
RchiOBHmChr1g0359291	537	611	779	861	911	989	1307	1505	1718	1776	2124	2378	1570	1281	1775	2168	1964	3420	1198	1312	2401	3029
RchiOBHmChr2g0173441	537	610	888	543	581	694	1353	1474	1610	959	1062	1342	1836	1550	2134	1404	1398	2445	1421	1559	3368	4081
RchiOBHmChr5g0052401	537	500	953	545	638	777	642	672	846	634	733	1055	719	674	1023	900	873	1616	1576	1635	1199	1608
RchiOBHmChr5g0065071	537	581	795	785	861	1023	456	445	563	555	676	955	428	305	550	489	442	888	1101	1150	513	597
RchiOBHmChr2g0085931	536	641	623	789	1005	986	418	500	567	383	434	452	769	815	984	612	644	959	2169	2425	765	1048
RchiOBHmChr2g0086771	536	507	724	563	648	749	274	276	286	317	335	381	257	291	336	390	356	540	725	804	536	664
RchiOBHmChr3g0484991	536	632	846	1013	1146	1209	495	567	605	531	648	788	547	422	652	672	539	1126	584	660	513	615
RchiOBHmChr4g0405461	536	561	990	678	732	1090	262	285	405	304	363	549	186	132	263	278	239	509	1096	1208	244	298
RchiOBHmChr4g0445671	536	514	702	456	676	581	56	63	49	35	40	34	54	57	75	24	32	46	690	789	70	93
RchiOBHmChr5g0062881	536	499	695	895	1155	1133	441	446	483	437	539	611	1307	1179	1639	1133	1109	2018	716	766	580	680
RchiOBHmChr1g0351281	535	560	802	775	889	1041	16	51	32	35	44	33	46	25	57	58	68	129	770	863	130	155
RchiOBHmChr3g0482171	535	499	779	226	261	291	156	139	230	84	101	141	176	139	230	120	98	175	479	527	155	171
RchiOBHmChr3g0488551	535	569	949	1728	1600	2587	18	26	24	87	98	157	43	58	56	37	47	58	5739	6325	29499	38214
RchiOBHmChr1g0369341	534	598	933	326	369	413	944	950	1240	836	986	1177	921	811	1224	693	715	1176	880	903	1434	1706
RchiOBHmChr2g0087291	534	467	868	426	457	712	238	206	314	166	209	304	210	183	309	158	146	284	1336	1394	612	705
RchiOBHmChr2g0102291	534	548	760	796	871	888	1531	1551	1676	1796	2224	2271	972	901	1148	1287	1401	2068	246	285	1065	1288
RchiOBHmChr2g0160611	534	580	876	222	286	301	1048	1193	1374	556	666	893	3021	2810	4276	1453	1582	2994	62	82	215	233
RchiOBHmChr1g0355961	533	530	821	743	786	941	808	839	1019	762	1143	1415	1350	1113	1621	1645	1519	2693	723	779	805	1068
RchiOBHmChr2g0101631	533	565	929	497	487	733	1993	2123	2838	1278	1632	2140	1628	1433	2318	1304	1228	2487	0	0	0	0
RchiOBHmChr2g0163661	533	520	609	403	537	401	98	117	51	85	109	65	115	105	113	66	57	77	135	171	6	3
RchiOBHmChr5g0049861	533	568	846	646	656	898	436	484	568	507	602	711	774	642	905	875	827	1402	1314	1459	1324	1548
RchiOBHmChr5g0077961	532	570	849	513	695	922	19728	20405	27207	7108	7759	12109	40293	34807	54569	13186	12091	23860	0	0	0	0
RchiOBHmChr2g0126751	531	540	549	621	685	538	291	333	300	419	521	443	248	185	241	337	298	417	333	376	174	216
RchiOBHmChr2g0136881	530	495	989	676	723	1003	60	51	96	83	142	139	54	41	78	51	61	128	575	681	16	29
RchiOBHmChr3g0449311	529	541	811	792	819	903	119	140	162	165	144	200	173	136	215	162	112	261	1932	2221	241	330
RchiOBHmChr4g0408981	529	548	974	716	760	964	178	173	264	237	260	387	195	164	264	251	217	454	1354	1531	406	498
RchiOBHmChr1g0336581	528	516	796	595	653	664	303	356	404	300	363	416	272	227	428	417	343	645	1048	1178	280	328
RchiOBHmChr2g0165911	528	518	765	860	1009	1152	224	218	256	359	389	489	243	202	256	330	240	474	1267	1364	398	488
RchiOBHmChr3g0462401	528	538	480	130	153	97	36	47	25	12	16	4	13	11	22	6	3	8	425	389	107	48
RchiOBHmChr1g0349221	527	492	812	949	1030	1367	1213	1276	1655	1111	1213	2090	1077	673	1432	1281	1024	2365	952	1011	1568	1908
RchiOBHmChr1g0368011	527	603	616	415	535	479	3261	3460	3112	2187	2707	2073	3326	3179	3476	2474	2472	3362	600	633	2178	2698
RchiOBHmChr4g0435111	527	551	853	822	957	1059	261	285	362	343	479	497	122	158	143	185	186	328	1205	1339	139	149
RchiOBHmChr5g0020681	527	554	869	780	828	1047	437	436	556	513	584	827	532	407	765	624	591	1153	1373	1569	856	964
RchiOBHmChr2g0156761	525	568	759	527	611	652	517	464	480	181	267	253	289	267	328	236	194	316	1303	1449	448	591
RchiOBHmChr2g0157191	525	489	743	434	435	617	233	244	275	158	198	208	212	171	247	248	184	306	750	799	255	311
RchiOBHmChr5g0069891	525	545	630	399	499	431	309	393	340	295	320	276	441	392	522	308	271	415	0	0	0	0
RchiOBHmChr1g0357031	524	595	872	523	546	677	88	87	109	88	110	138	61	80	94	63	63	99	844	987	89	153
RchiOBHmChr3g0479871	524	542	743	473	559	558	453	513	501	517	668	591	626	578	661	671	657	1036	1003	1191	555	804
RchiOBHmChr4g0387791	524	570	848	2406	2420	3532	831	848	1059	1446	1697	2128	453	464	651	306	320	463	1313	1424	77050	97778
RchiOBHmChr4g0421601	524	544	778	449	588	552	601	656	686	458	434	631	610	476	648	478	391	823	969	1163	1034	1381
RchiOBHmChr5g0008991	524	528	607	601	680	686	671	713	632	778	911	740	1156	1056	1186	1422	1385	2068	1108	1328	1668	2121
RchiOBHmChr1g0382871	523	509	678	457	469	565	83	80	98	81	100	115	181	164	232	247	217	381	63	59	68	82
RchiOBHmChr1g0329041	522	527	629	660	600	610	108	96	89	91	163	142	75	74	93	141	120	190	592	654	382	500
RchiOBHmChr3g0468661	522	499	921	453	513	769	492	483	704	310	416	630	773	612	980	543	540	1103	1014	1070	1459	1693
RchiOBHmChr4g0402641	522	509	912	658	705	1068	455	467	683	384	413	612	856	678	1217	657	583	1290	2547	2663	1651	2173
RchiOBHmChr5g0037051	521	541	740	487	547	702	279	307	346	220	256	378	390	307	536	501	452	842	1151	1202	343	419
RchiOBHmChr4g0439131	520	489	815	648	687	854	143	187	207	205	220	326	167	164	241	271	207	461	1101	1069	398	471
RchiOBHmChr1g0364201	519	523	758	311	408	414	128	150	152	107	118	120	39	39	51	20	23	23	2	4	135	126
RchiOBHmChr1g0353061	518	476	878	22	31	39	199	252	323	145	157	289	310	241	426	145	172	292	1038	1155	386	435
RchiOBHmChr1g0379721	518	516	688	436	468	526	42	61	36	58	79	64	95	86	78	64	64	102	276	299	160	179
RchiOBHmChr4g0423821	517	512	736	352	475	413	382	389	436	314	348	381	252	262	336	171	175	310	251	275	426	500
RchiOBHmChr1g0318171	515	498	661	708	740	871	66	89	81	99	141	134	168	155	169	147	148	254	1076	1154	91	94
RchiOBHmChr2g0161971	515	522	635	414	493	506	94	101	98	79	93	101	122	89	150	120	109	142	1209	1340	119	122
RchiOBHmChr2g0100681	514	521	668	584	673	769	246	255	317	213	248	286	302	242	385	230	192	374	721	818	337	409
RchiOBHmChr2g0117551	514	521	754	767	839	1051	159	218	211	245	275	386	155	142	232	212	227	403	0	0	0	0
RchiOBHmChr2g0099231	513	445	778	665	688	1043	449	474	539	608	664	972	798	689	952	1031	887	1547	701	753	693	976
RchiOBHmChr5g0032351	513	600	827	550	651	741	297	281	332	212	256	316	451	394	627	304	304	534	1154	1309	577	804
RchiOBHmChr4g0443291	512	509	782	411	452	586	308	348	424	299	306	427	1069	826	1292	930	806	1544	1117	1232	514	625
RchiOBHmChr3g0452141	511	547	719	702	779	904	442	438	507	298	368	489	804	687	1044	590	551	1027	3150	3509	1100	1573
RchiOBHmChr3g0452591	511	482	687	24	30	29	770	859	863	476	496	613	835	795	1072	546	536	784	1207	1304	354	429
RchiOBHmChr4g0406691	511	604	566	923	883	834	59	48	51	71	110	115	26	23	28	97	86	133	1024	1206	101	94
RchiOBHmChr5g0005631	511	558	923	634	686	841	1142	1100	1607	704	537	1251	626	387	889	484	398	918	707	863	659	804
RchiOBHmChr5g0034871	511	522	694	773	770	838	1143	1176	1298	1024	1192	1345	945	759	1072	972	889	1489	574	634	5211	6673
RchiOBHmChr5g0074101	511	515	725	549	637	759	116	119	117	103	121	167	121	97	168	180	153	316	0	0	0	0
RchiOBHmChr5g0007881	509	492	812	491	576	734	129	140	183	75	84	113	578	459	771	375	310	695	1848	2065	524	688
RchiOBHmChr5g0048361	509	532	1089	939	1026	1624	75	92	139	66	50	141	30	14	48	22	21	45	0	0	0	0
RchiOBHmChr5g0064411	509	499	674	467	594	544	143	169	190	141	152	156	176	157	197	76	115	181	0	0	0	0
RchiOBHmChr2g0105071	508	513	755	535	607	590	607	653	752	418	443	609	659	560	819	545	502	926	1180	1351	965	1121
RchiOBHmChr3g0474311	508	524	750	847	993	997	293	290	326	631	756	686	494	389	477	1006	976	1527	1699	1951	1708	2030
RchiOBHmChr3g0458701	507	493	723	478	538	600	104	97	142	83	78	140	115	89	179	64	64	149	924	968	316	398
RchiOBHmChr4g0442681	507	544	617	482	584	486	77	81	76	34	44	45	212	142	172	93	113	131	1480	1555	200	212
RchiOBHmChr5g0067751	506	513	859	118	156	172	247	291	300	153	193	232	310	262	411	187	170	270	0	0	0	0
RchiOBHmChr2g0100561	505	467	719	504	615	647	563	567	657	438	476	587	729	531	878	525	443	823	850	968	679	891
RchiOBHmChr2g0136511	505	574	857	1079	1055	1522	16	21	35	24	21	38	35	33	25	36	28	50	1733	1881	93	105
RchiOBHmChr4g0408831	505	736	537	61	96	41	733	1034	551	472	289	365	1427	693	1104	657	382	721	0	0	0	0
RchiOBHmChr4g0421211	505	532	771	746	714	1083	735	642	896	740	696	1329	488	281	571	825	582	1375	0	0	0	0
RchiOBHmChr4g0444861	505	567	842	127	202	164	3826	3756	4397	3359	4315	4822	5823	5360	7006	6310	6042	10155	610	621	2665	3161
RchiOBHmChr1g0370941	504	544	912	632	721	927	166	197	247	108	145	166	330	273	395	227	286	423	2778	3146	556	777
RchiOBHmChr2g0093131	504	572	619	706	931	882	2159	2398	2598	1207	1439	1444	3505	3043	4375	1566	1590	2682	1155	1236	8973	11398
RchiOBHmChr5g0017441	504	482	869	688	787	1088	289	278	420	211	288	364	255	233	361	234	263	462	1069	1100	508	752
RchiOBHmChr2g0135961	503	499	777	412	556	585	137	135	178	128	167	215	154	125	172	132	147	226	607	681	756	879
RchiOBHmChr5g0048671	503	588	997	35	47	54	102	146	200	72	69	135	138	119	219	54	61	143	738	712	897	1112
RchiOBHmChr4g0424761	502	519	756	36	43	34	262	309	325	166	148	295	357	275	485	197	190	351	866	831	102	93
RchiOBHmChr2g0099241	501	581	822	646	758	947	507	486	659	570	654	817	454	322	474	486	447	696	619	669	387	453
RchiOBHmChr5g0068821	501	544	788	159	193	204	148	175	163	107	104	185	117	105	145	55	81	150	0	0	0	0
RchiOBHmChr5g0002891	500	497	800	542	580	790	1927	2015	2469	1410	1635	2065	2767	2426	3889	2430	2230	4079	1010	1054	3910	5268
RchiOBHmChr5g0060991	500	520	851	457	509	662	1433	1357	1840	860	1023	1452	1321	1146	1762	1191	1220	2281	166	196	1644	2111
RchiOBHmChr1g0370311	498	524	722	340	342	443	140	151	186	106	171	203	114	102	126	111	114	192	857	1021	164	181
RchiOBHmChr1g0380571	498	439	603	575	624	805	1259	1233	1541	1145	1155	1796	1671	1069	1959	1243	887	1968	1486	1808	2141	2640
RchiOBHmChr2g0084781	498	520	696	794	876	1070	244	294	359	300	354	507	491	345	603	520	447	844	1037	1128	596	823
RchiOBHmChr2g0099331	498	567	855	841	927	1278	821	895	1073	1485	1827	2348	513	470	629	1321	1257	2317	2203	2393	2743	3624
RchiOBHmChr3g0476581	498	517	800	468	538	569	611	652	700	394	486	660	537	465	716	460	430	862	781	874	722	876
RchiOBHmChr1g0375401	497	565	781	744	833	844	415	404	462	456	555	594	419	387	473	497	429	759	0	0	0	0
RchiOBHmChr1g0380901	497	548	729	505	597	615	555	538	715	345	455	605	436	355	560	422	338	613	857	991	638	720
RchiOBHmChr3g0468901	497	541	718	655	680	805	410	442	530	515	634	659	474	402	605	549	507	991	1051	1217	660	845
RchiOBHmChr3g0447341	496	535	785	554	579	759	78	63	87	97	100	164	86	86	126	98	115	173	1845	2103	407	474
RchiOBHmChr4g0391851	496	531	830	571	608	773	281	274	284	285	315	339	391	360	485	299	266	545	0	0	0	0
RchiOBHmChr5g0015861	496	480	700	442	463	572	361	372	399	291	358	398	392	300	466	357	337	635	789	924	385	572
RchiOBHmChr4g0430851	495	483	743	293	265	335	2918	2967	3416	2593	3124	3445	3349	3056	3813	4796	4407	7123	150	171	2264	2922
RchiOBHmChr5g0028271	495	468	741	36	63	49	445	483	529	217	238	384	448	300	592	259	195	419	335	392	281	336
RchiOBHmChr5g0042451	495	494	631	392	435	410	521	546	545	308	414	415	373	339	493	263	226	378	512	502	318	391
RchiOBHmChr3g0470361	494	546	875	718	818	1045	319	379	435	381	564	784	223	201	327	273	227	515	1090	1218	672	800
RchiOBHmCPg0501921	494	485	709	782	689	871	332	329	301	503	957	527	199	261	238	325	871	525	0	0	0	0
RchiOBHmChr3g0457761	493	470	823	600	669	954	218	284	314	270	327	455	325	261	417	352	397	700	1030	1153	413	546
RchiOBHmChr3g0448731	492	513	636	771	693	883	82	91	76	344	409	429	33	37	34	219	177	284	443	439	222	289
RchiOBHmChr3g0472351	492	487	918	868	714	1190	81	82	87	92	87	156	75	68	99	112	95	163	0	0	0	0
RchiOBHmChr5g0001031	492	530	738	352	334	432	73	84	83	76	92	93	119	123	128	115	123	135	1176	1366	169	243
RchiOBHmChr2g0172281	491	529	820	694	809	979	263	268	356	364	442	546	227	180	301	276	316	554	0	0	0	0
RchiOBHmChr4g0388231	491	504	726	207	260	244	95	120	118	48	66	115	139	93	182	50	52	70	947	1064	106	102
RchiOBHmChr3g0452121	489	461	699	650	768	995	1921	2112	2585	1977	2410	3040	1982	1673	2668	2067	2011	3918	1246	1457	7618	9897
RchiOBHmChr5g0002301	489	538	875	862	872	1105	27	23	23	33	38	36	21	16	22	19	13	35	1609	1766	47	62
RchiOBHmChr1g0365691	488	469	646	423	457	504	261	292	344	247	289	359	370	308	461	374	301	573	731	847	388	454
RchiOBHmChr5g0070521	487	457	745	411	443	540	109	103	135	88	104	146	102	67	124	70	55	107	0	0	0	0
RchiOBHmChr1g0380721	486	557	778	477	482	549	1925	2084	2388	1932	2383	2849	1723	1510	2170	1965	1672	3072	207	253	1356	1641
RchiOBHmChr5g0019721	486	451	724	627	741	880	432	451	547	458	567	734	259	245	288	350	360	560	248	287	189	259
RchiOBHmChr2g0107741	485	530	683	915	935	1241	170	169	205	259	351	358	107	103	131	234	211	346	2177	2414	406	536
RchiOBHmChr4g0388221	485	477	694	239	322	297	86	122	117	70	73	101	104	102	167	49	29	87	1098	1230	127	147
RchiOBHmChr5g0049481	485	512	523	313	365	289	88	74	78	46	68	62	100	98	120	38	55	86	1364	1612	99	153
RchiOBHmChr3g0454041	484	524	886	1109	1127	1542	245	250	346	151	180	237	161	137	233	109	115	178	1710	1922	1847	2266
RchiOBHmChr4g0446971	484	473	681	29	66	39	309	301	301	192	255	257	209	216	286	130	123	193	819	816	265	287
RchiOBHmChr5g0056441	484	470	845	574	587	783	266	271	378	306	371	506	318	301	493	411	366	716	1126	1276	464	622
RchiOBHmChr4g0432561	483	525	707	19	30	18	147	185	188	80	97	129	56	50	79	28	26	31	1053	1192	96	119
RchiOBHmChr2g0091041	482	513	783	898	912	1065	374	423	465	558	566	727	242	187	283	318	334	558	1118	1350	647	871
RchiOBHmChr2g0139261	482	473	730	39	54	49	247	334	319	166	138	243	413	335	462	170	156	292	927	1024	813	998
RchiOBHmChr2g0168331	482	568	698	800	849	953	51	80	71	68	63	101	108	73	104	87	104	165	1379	1671	205	270
RchiOBHmChr4g0430121	482	403	741	560	665	733	1776	1869	2196	1165	1496	1857	1110	889	1348	1062	913	1819	802	916	3555	4337
RchiOBHmChr2g0119231	481	547	806	337	382	437	294	315	347	211	232	284	208	151	222	108	103	228	0	0	0	0
RchiOBHmChr2g0170621	481	455	667	541	653	662	231	250	299	123	142	167	198	185	295	117	125	239	393	366	113	145
RchiOBHmChr3g0480151	481	506	630	539	683	708	160	136	120	173	200	191	104	75	100	158	157	193	1059	1131	268	325
[truncated: 4,022 more rows]
